# Supplementary material for: Conformational Analysis of 1,3-Difluorinated Alkanes
Source: J Org Chem. 2024 May 31;89(12):8789–803. doi: 10.1021/acs.joc.4c00670 (PMC11197103; doi:10.1021/acs.joc.4c00670)
Supplement: Supplementary file 2 — jo4c00670_si_004.zip [file jo4c00670_si_004.zip]

Archive with 239 entries (219 files):
- SI/
- SI/raw_data/
- SI/raw_data/difluoropentane/
- SI/raw_data/difluoropentane/anti-pentane-raw-water.xlsx
- SI/raw_data/difluoropentane/anti-pentane-raw-water.pdf
- SI/raw_data/difluoropentane/syn-pentane-raw-water.pdf
- SI/raw_data/difluoropentane/syn-pentane-raw-chloroform.xlsx
- SI/raw_data/difluoropentane/anti-pentane-raw-vacuum.pdf
- SI/raw_data/difluoropentane/syn-pentane-raw-vacuum.xlsx
- SI/raw_data/difluoropentane/anti-pentane-raw-chloroform.xlsx
- SI/raw_data/difluoropentane/syn-pentane-raw-chloroform.pdf
- SI/raw_data/difluoropentane/syn-pentane-raw-water.xlsx
- SI/raw_data/difluoropentane/syn-pentane-raw-vacuum.pdf
- SI/raw_data/difluoropentane/anti-pentane-raw-chloroform.pdf
- SI/raw_data/difluoropentane/anti-pentane-raw-vacuum.xlsx
- SI/raw_data/pentane/
- SI/raw_data/pentane/plain-pentane-raw-chloroform.csv
- SI/raw_data/pentane/plain-pentane-raw-water.csv
- SI/raw_data/pentane/plain-pentane-raw-vacuum.csv
- SI/raw_data/difluoroheptane/
- SI/raw_data/difluoroheptane/anti-heptane-raw-vacuum.xlsx
- SI/raw_data/difluoroheptane/anti-heptane-raw-vacuum.pdf
- SI/raw_data/difluoroheptane/anti-heptane-raw-chloroform.xlsx
- SI/raw_data/difluoroheptane/syn-heptane-raw-chloroform.pdf
- SI/raw_data/difluoroheptane/anti-heptane-raw-water.pdf
- SI/raw_data/difluoroheptane/syn-heptane-raw-water.pdf
- SI/raw_data/difluoroheptane/syn-heptane-raw-vacuum.xlsx
- SI/raw_data/difluoroheptane/anti-heptane-raw-water.xlsx
- SI/raw_data/difluoroheptane/anti-heptane-raw-chloroform.pdf
- SI/raw_data/difluoroheptane/syn-heptane-raw-vacuum.pdf
- SI/raw_data/difluoroheptane/syn-heptane-raw-chloroform.xlsx
- SI/raw_data/difluoroheptane/syn-heptane-raw-water.xlsx
- SI/raw_data/difluoropropane/
- SI/raw_data/difluoropropane/difluoro-propane-raw-vacuum.pdf
- SI/raw_data/difluoropropane/difluoro-propane-raw-water.xlsx
- SI/raw_data/difluoropropane/difluoro-propane-raw-water.pdf
- SI/raw_data/difluoropropane/difluoro-propane-raw-chloroform.xlsx
- SI/raw_data/difluoropropane/difluoro-propane-raw-chloroform.pdf
- SI/raw_data/difluoropropane/difluoro-propane-raw-vacuum.xlsx
- SI/raw_data/heptane/
- SI/raw_data/heptane/plain-heptane-raw-vacuum.csv
- SI/raw_data/heptane/plain-heptane-raw-chloroform.csv
- SI/raw_data/heptane/plain-heptane-raw-water.csv
- SI/minimized_structures/
- SI/minimized_structures/difluoropentane/
- SI/minimized_structures/difluoropentane/anti/
- SI/minimized_structures/difluoropentane/anti/anti-2,4-difluoropentane-water.sdf
- SI/minimized_structures/difluoropentane/anti/anti-2,4-difluoropentane-vacuum.sdf
- SI/minimized_structures/difluoropentane/anti/anti-2,4-difluoropentane-chloroform.sdf
- SI/minimized_structures/difluoropentane/syn/
- SI/minimized_structures/difluoropentane/syn/syn-2,4-difluoropentane-vacuum.sdf
- SI/minimized_structures/difluoropentane/syn/syn-2,4-difluoropentane-chloroform.sdf
- SI/minimized_structures/difluoropentane/syn/syn-2,4-difluoropentane-water.sdf
- SI/minimized_structures/pentane/
- SI/minimized_structures/pentane/pentane-chloroform.sdf
- SI/minimized_structures/pentane/pentane-water.sdf
- SI/minimized_structures/pentane/pentane-vacuum.sdf
- SI/minimized_structures/difluoroheptane/
- SI/minimized_structures/difluoroheptane/anti/
- SI/minimized_structures/difluoroheptane/anti/anti-3,5-difluoroheptane-vacuum.sdf
- SI/minimized_structures/difluoroheptane/anti/anti-3,5-difluoroheptane-chloroform.sdf
- SI/minimized_structures/difluoroheptane/anti/anti-3,5-difluoroheptane-water.sdf
- SI/minimized_structures/difluoroheptane/syn/
- SI/minimized_structures/difluoroheptane/syn/syn-3,5-difluoroheptane-water.sdf
- SI/minimized_structures/difluoroheptane/syn/syn-3,5-difluoroheptane-chloroform.sdf
- SI/minimized_structures/difluoroheptane/syn/syn-3,5-difluoroheptane-vacuum.sdf
- SI/minimized_structures/difluoropropane/
- SI/minimized_structures/difluoropropane/1,3-difluoropropane-vacuum.sdf
- SI/minimized_structures/difluoropropane/1,3-difluoropropane-chloroform.sdf
- SI/minimized_structures/difluoropropane/1,3-difluoropropane-water.sdf
- SI/minimized_structures/heptane/
- SI/minimized_structures/heptane/heptane-chloroform.sdf
- SI/minimized_structures/heptane/heptane-vacuum.sdf
- SI/minimized_structures/heptane/heptane-water.sdf
- SI/starting_structures/
- SI/starting_structures/syndifluoroheptane/
- SI/starting_structures/syndifluoroheptane/60_-60_180_-60.mol
- SI/starting_structures/syndifluoroheptane/180_60_60_180.mol
- SI/starting_structures/syndifluoroheptane/-60_60_180_180.mol
- SI/starting_structures/syndifluoroheptane/-60_-60_-60_-60.mol
- SI/starting_structures/syndifluoroheptane/180_60_60_60.mol
- SI/starting_structures/syndifluoroheptane/180_180_180_180.mol
- SI/starting_structures/syndifluoroheptane/60_180_60_180.mol
- SI/starting_structures/syndifluoroheptane/180_60_180_-60.mol
- SI/starting_structures/syndifluoroheptane/-60_180_180_60.mol
- SI/starting_structures/syndifluoroheptane/60_60_-60_-60.mol
- SI/starting_structures/syndifluoroheptane/-60_180_-60_60.mol
- SI/starting_structures/syndifluoroheptane/180_-60_-60_-60.mol
- SI/starting_structures/syndifluoroheptane/60_60_-60_60.mol
- SI/starting_structures/syndifluoroheptane/60_60_180_60.mol
- SI/starting_structures/syndifluoroheptane/60_-60_60_180.mol
- SI/starting_structures/syndifluoroheptane/60_180_60_60.mol
- SI/starting_structures/syndifluoroheptane/-60_-60_180_60.mol
- SI/starting_structures/syndifluoroheptane/-60_-60_-60_60.mol
- SI/starting_structures/syndifluoroheptane/-60_-60_60_60.mol
- SI/starting_structures/syndifluoroheptane/60_180_-60_180.mol
- SI/starting_structures/syndifluoroheptane/-60_180_180_180.mol
- SI/starting_structures/syndifluoroheptane/-60_180_-60_180.mol
- SI/starting_structures/syndifluoroheptane/180_-60_60_60.mol
- SI/starting_structures/syndifluoroheptane/60_60_60_-60.mol
- SI/starting_structures/syndifluoroheptane/60_180_180_180.mol
- SI/starting_structures/syndifluoroheptane/-60_-60_60_-60.mol
- SI/starting_structures/syndifluoroheptane/180_-60_60_180.mol
- SI/starting_structures/syndifluoroheptane/180_-60_180_-60.mol
- SI/starting_structures/syndifluoroheptane/-60_60_60_180.mol
- SI/starting_structures/syndifluoroheptane/180_60_-60_-60.mol
- SI/starting_structures/syndifluoroheptane/60_60_180_-60.mol
- SI/starting_structures/syndifluoroheptane/180_180_60_180.mol
- SI/starting_structures/syndifluoroheptane/180_180_-60_180.mol
- SI/starting_structures/syndifluoroheptane/-60_-60_180_-60.mol
- SI/starting_structures/syndifluoroheptane/-60_60_-60_180.mol
- SI/starting_structures/syndifluoroheptane/-60_180_60_-60.mol
- SI/starting_structures/syndifluoroheptane/60_-60_-60_-60.mol
- SI/starting_structures/syndifluoroheptane/180_-60_-60_180.mol
- SI/starting_structures/syndifluoroheptane/60_-60_60_-60.mol
- SI/starting_structures/syndifluoroheptane/-60_180_180_-60.mol
- SI/starting_structures/syndifluoroheptane/60_180_-60_-60.mol
- SI/starting_structures/syndifluoroheptane/180_-60_-60_60.mol
- SI/starting_structures/syndifluoroheptane/180_-60_180_60.mol
- SI/starting_structures/syndifluoroheptane/-60_60_60_60.mol
- SI/starting_structures/syndifluoroheptane/-60_180_60_60.mol
- SI/starting_structures/syndifluoroheptane/-60_-60_-60_180.mol
- SI/starting_structures/syndifluoroheptane/-60_60_180_-60.mol
- SI/starting_structures/syndifluoroheptane/60_60_60_60.mol
- SI/starting_structures/syndifluoroheptane/180_180_-60_60.mol
- SI/starting_structures/syndifluoroheptane/180_180_180_60.mol
- SI/starting_structures/syndifluoroheptane/180_60_60_-60.mol
- SI/starting_structures/syndifluoroheptane/-60_60_180_60.mol
- SI/starting_structures/syndifluoroheptane/-60_60_-60_60.mol
- SI/starting_structures/syndifluoroheptane/60_-60_60_60.mol
- SI/starting_structures/syndifluoroheptane/60_-60_180_180.mol
- SI/starting_structures/syndifluoroheptane/180_60_180_180.mol
- SI/starting_structures/syndifluoroheptane/60_60_-60_180.mol
- SI/starting_structures/syndifluoroheptane/60_180_60_-60.mol
- SI/starting_structures/syndifluoroheptane/180_180_180_-60.mol
- SI/starting_structures/syndifluoroheptane/180_180_-60_-60.mol
- SI/starting_structures/syndifluoroheptane/180_180_60_-60.mol
- SI/starting_structures/syndifluoroheptane/180_180_60_60.mol
- SI/starting_structures/syndifluoroheptane/180_60_-60_180.mol
- SI/starting_structures/syndifluoroheptane/-60_60_60_-60.mol
- SI/starting_structures/syndifluoroheptane/180_60_-60_60.mol
- SI/starting_structures/syndifluoroheptane/180_60_180_60.mol
- SI/starting_structures/syndifluoroheptane/60_60_180_180.mol
- SI/starting_structures/syndifluoroheptane/60_-60_-60_180.mol
- SI/starting_structures/syndifluoroheptane/-60_180_60_180.mol
- SI/starting_structures/syndifluoroheptane/-60_60_-60_-60.mol
- SI/starting_structures/syndifluoroheptane/60_180_180_60.mol
- SI/starting_structures/syndifluoroheptane/60_180_-60_60.mol
- SI/starting_structures/syndifluoroheptane/-60_-60_180_180.mol
- SI/starting_structures/syndifluoroheptane/-60_-60_60_180.mol
- SI/starting_structures/syndifluoroheptane/60_-60_180_60.mol
- SI/starting_structures/syndifluoroheptane/60_60_60_180.mol
- SI/starting_structures/syndifluoroheptane/60_-60_-60_60.mol
- SI/starting_structures/syndifluoroheptane/60_180_180_-60.mol
- SI/starting_structures/syndifluoroheptane/-60_180_-60_-60.mol
- SI/starting_structures/syndifluoroheptane/180_-60_180_180.mol
- SI/starting_structures/syndifluoroheptane/180_-60_60_-60.mol
- SI/starting_structures/antidifluoroheptane/
- SI/starting_structures/antidifluoroheptane/60_-60_180_-60.mol
- SI/starting_structures/antidifluoroheptane/180_60_60_180.mol
- SI/starting_structures/antidifluoroheptane/-60_60_180_180.mol
- SI/starting_structures/antidifluoroheptane/-60_-60_-60_-60.mol
- SI/starting_structures/antidifluoroheptane/180_60_60_60.mol
- SI/starting_structures/antidifluoroheptane/180_180_180_180.mol
- SI/starting_structures/antidifluoroheptane/60_180_60_180.mol
- SI/starting_structures/antidifluoroheptane/180_60_180_-60.mol
- SI/starting_structures/antidifluoroheptane/-60_180_180_60.mol
- SI/starting_structures/antidifluoroheptane/60_60_-60_-60.mol
- SI/starting_structures/antidifluoroheptane/-60_180_-60_60.mol
- SI/starting_structures/antidifluoroheptane/180_-60_-60_-60.mol
- SI/starting_structures/antidifluoroheptane/60_60_-60_60.mol
- SI/starting_structures/antidifluoroheptane/60_60_180_60.mol
- SI/starting_structures/antidifluoroheptane/60_-60_60_180.mol
- SI/starting_structures/antidifluoroheptane/60_180_60_60.mol
- SI/starting_structures/antidifluoroheptane/-60_-60_180_60.mol
- SI/starting_structures/antidifluoroheptane/-60_-60_-60_60.mol
- SI/starting_structures/antidifluoroheptane/-60_-60_60_60.mol
- SI/starting_structures/antidifluoroheptane/60_180_-60_180.mol
- SI/starting_structures/antidifluoroheptane/-60_180_180_180.mol
- SI/starting_structures/antidifluoroheptane/-60_180_-60_180.mol
- SI/starting_structures/antidifluoroheptane/180_-60_60_60.mol
- SI/starting_structures/antidifluoroheptane/60_60_60_-60.mol
- SI/starting_structures/antidifluoroheptane/60_180_180_180.mol
- SI/starting_structures/antidifluoroheptane/-60_-60_60_-60.mol
- SI/starting_structures/antidifluoroheptane/180_-60_60_180.mol
- SI/starting_structures/antidifluoroheptane/180_-60_180_-60.mol
- SI/starting_structures/antidifluoroheptane/-60_60_60_180.mol
- SI/starting_structures/antidifluoroheptane/180_60_-60_-60.mol
- SI/starting_structures/antidifluoroheptane/60_60_180_-60.mol
- SI/starting_structures/antidifluoroheptane/180_180_60_180.mol
- SI/starting_structures/antidifluoroheptane/180_180_-60_180.mol
- SI/starting_structures/antidifluoroheptane/-60_-60_180_-60.mol
- SI/starting_structures/antidifluoroheptane/-60_60_-60_180.mol
- SI/starting_structures/antidifluoroheptane/-60_180_60_-60.mol
- SI/starting_structures/antidifluoroheptane/60_-60_-60_-60.mol
- SI/starting_structures/antidifluoroheptane/180_-60_-60_180.mol
- SI/starting_structures/antidifluoroheptane/60_-60_60_-60.mol
- SI/starting_structures/antidifluoroheptane/-60_180_180_-60.mol
- SI/starting_structures/antidifluoroheptane/60_180_-60_-60.mol
- SI/starting_structures/antidifluoroheptane/180_-60_-60_60.mol
- SI/starting_structures/antidifluoroheptane/180_-60_180_60.mol
- SI/starting_structures/antidifluoroheptane/-60_60_60_60.mol
- SI/starting_structures/antidifluoroheptane/-60_180_60_60.mol
- SI/starting_structures/antidifluoroheptane/-60_-60_-60_180.mol
- SI/starting_structures/antidifluoroheptane/-60_60_180_-60.mol
- SI/starting_structures/antidifluoroheptane/60_60_60_60.mol
- SI/starting_structures/antidifluoroheptane/180_180_-60_60.mol
- SI/starting_structures/antidifluoroheptane/180_180_180_60.mol
- SI/starting_structures/antidifluoroheptane/180_60_60_-60.mol
- SI/starting_structures/antidifluoroheptane/-60_60_180_60.mol
- SI/starting_structures/antidifluoroheptane/-60_60_-60_60.mol
- SI/starting_structures/antidifluoroheptane/60_-60_60_60.mol
- SI/starting_structures/antidifluoroheptane/60_-60_180_180.mol
- SI/starting_structures/antidifluoroheptane/180_60_180_180.mol
- SI/starting_structures/antidifluoroheptane/60_60_-60_180.mol
- SI/starting_structures/antidifluoroheptane/60_180_60_-60.mol
- SI/starting_structures/antidifluoroheptane/180_180_180_-60.mol
- SI/starting_structures/antidifluoroheptane/180_180_-60_-60.mol
- SI/starting_structures/antidifluoroheptane/180_180_60_-60.mol
- SI/starting_structures/antidifluoroheptane/180_180_60_60.mol
- SI/starting_structures/antidifluoroheptane/180_60_-60_180.mol
- SI/starting_structures/antidifluoroheptane/-60_60_60_-60.mol
- SI/starting_structures/antidifluoroheptane/180_60_-60_60.mol
- SI/starting_structures/antidifluoroheptane/180_60_180_60.mol
- SI/starting_structures/antidifluoroheptane/60_60_180_180.mol
- SI/starting_structures/antidifluoroheptane/60_-60_-60_180.mol
- SI/starting_structures/antidifluoroheptane/-60_180_60_180.mol
- SI/starting_structures/antidifluoroheptane/-60_60_-60_-60.mol
- SI/starting_structures/antidifluoroheptane/60_180_180_60.mol
- SI/starting_structures/antidifluoroheptane/60_180_-60_60.mol
- SI/starting_structures/antidifluoroheptane/-60_-60_180_180.mol
- SI/starting_structures/antidifluoroheptane/-60_-60_60_180.mol
- SI/starting_structures/antidifluoroheptane/60_-60_180_60.mol
- SI/starting_structures/antidifluoroheptane/60_60_60_180.mol
- SI/starting_structures/antidifluoroheptane/60_-60_-60_60.mol
- SI/starting_structures/antidifluoroheptane/60_180_180_-60.mol
- SI/starting_structures/antidifluoroheptane/-60_180_-60_-60.mol
- SI/starting_structures/antidifluoroheptane/180_-60_180_180.mol
- SI/starting_structures/antidifluoroheptane/180_-60_60_-60.mol
