# Supplementary material for: Conformational Analysis of 1,3-Difluorinated Alkanes
Source: J Org Chem. 2024 May 31;89(12):8789–803. doi: 10.1021/acs.joc.4c00670 (PMC11197103; doi:10.1021/acs.joc.4c00670)
Supplement: Supplementary file 2 — jo4c00670_si_004.zip [file jo4c00670_si_004.zip › SI/raw_data/difluoropentane/syn-pentane-raw-chloroform.xlsx]

## Sheet: syn-pentane-raw-chloroform
Conformer		Energy (Hartrees)	Energy (kJ/mol)	Relative Energy (kJ/mol)	Population	Population %
(G-_G)	#VALUE!	-396.205	-1.04024e+06	22.32	0	0
(G_G)	#VALUE!	-396.212	-1.04025e+06	5.63	0.1	2.96
(A_G)	#VALUE!	-396.213	-1.04026e+06	1.53	0.54	15.5
(A_A)	#VALUE!	-396.212	-1.04026e+06	4.07	0.19	5.56
(G_A)	#VALUE!	-396.214	-1.04026e+06	0	1	28.75
(G-_A)	#VALUE!	-396.213	-1.04026e+06	1.53	0.54	15.5
(G-_G-)	#VALUE!	-396.212	-1.04025e+06	5.63	0.1	2.96
(G_G-)	#VALUE!	nan	nan	nan	0	0
(A_G-)	#VALUE!	-396.214	-1.04026e+06	0	1	28.75
