# Supplementary material for: Conformational Analysis of 1,3-Difluorinated Alkanes
Source: J Org Chem. 2024 May 31;89(12):8789–803. doi: 10.1021/acs.joc.4c00670 (PMC11197103; doi:10.1021/acs.joc.4c00670)
Supplement: Supplementary file 2 — jo4c00670_si_004.zip [file jo4c00670_si_004.zip › SI/raw_data/difluoropentane/syn-pentane-raw-vacuum.xlsx]

## Sheet: syn-pentane-raw-vacuum
Conformer		Energy (Hartrees)	Energy (kJ/mol)	Relative Energy (kJ/mol)	Population	Population %
(G-_G)	#VALUE!	-396.192	-1.0402e+06	26.2	0	0
(G_G)	#VALUE!	-396.199	-1.04022e+06	6.55	0.07	2.02
(A_G)	#VALUE!	-396.201	-1.04023e+06	0.92	0.69	19.56
(A_A)	#VALUE!	-396.197	-1.04021e+06	13.31	0	0.13
(G_A)	#VALUE!	-396.202	-1.04023e+06	0	1	28.36
(G-_A)	#VALUE!	-396.201	-1.04023e+06	0.92	0.69	19.56
(G-_G-)	#VALUE!	-396.199	-1.04022e+06	6.55	0.07	2.02
(G_G-)	#VALUE!	nan	nan	nan	0	0
(A_G-)	#VALUE!	-396.202	-1.04023e+06	0	1	28.36
