# Supplementary material for: Conformational Analysis of 1,3-Difluorinated Alkanes
Source: J Org Chem. 2024 May 31;89(12):8789–803. doi: 10.1021/acs.joc.4c00670 (PMC11197103; doi:10.1021/acs.joc.4c00670)
Supplement: Supplementary file 2 — jo4c00670_si_004.zip [file jo4c00670_si_004.zip › SI/raw_data/difluoropentane/anti-pentane-raw-chloroform.xlsx]

## Sheet: anti-pentane-raw-chloroform
Conformer		Energy (Hartrees)	Energy (kJ/mol)	Relative Energy (kJ/mol)	Population	Population %
(G-_G)	#VALUE!	nan	nan	nan	0	0
(G_G)	#VALUE!	-396.212	-1.04025e+06	10.39	0.02	1.28
(A_G)	#VALUE!	-396.214	-1.04026e+06	6.44	0.07	6.31
(A_A)	#VALUE!	-396.216	-1.04027e+06	0	1	84.85
(G_A)	#VALUE!	-396.214	-1.04026e+06	6.44	0.07	6.31
(G-_A)	#VALUE!	-396.211	-1.04025e+06	12.51	0.01	0.54
(G-_G-)	#VALUE!	-396.21	-1.04025e+06	15.37	0	0.17
(G_G-)	#VALUE!	nan	nan	nan	0	0
(A_G-)	#VALUE!	-396.211	-1.04025e+06	12.51	0.01	0.54
