# Supplementary material for: Conformational Analysis of 1,3-Difluorinated Alkanes
Source: J Org Chem. 2024 May 31;89(12):8789–803. doi: 10.1021/acs.joc.4c00670 (PMC11197103; doi:10.1021/acs.joc.4c00670)
Supplement: Supplementary file 2 — jo4c00670_si_004.zip [file jo4c00670_si_004.zip › SI/raw_data/difluoropentane/syn-pentane-raw-water.xlsx]

## Sheet: syn-pentane-raw-water
Conformer		Energy (Hartrees)	Energy (kJ/mol)	Relative Energy (kJ/mol)	Population	Population %
(G-_G)	#VALUE!	-396.202	-1.04023e+06	17.46	0	0.03
(G_G)	#VALUE!	-396.206	-1.04024e+06	6.69	0.07	2.01
(A_G)	#VALUE!	-396.207	-1.04024e+06	3.54	0.24	7.17
(A_A)	#VALUE!	-396.209	-1.04025e+06	0.79	0.73	21.76
(G_A)	#VALUE!	-396.209	-1.04025e+06	0	1	29.93
(G-_A)	#VALUE!	-396.207	-1.04024e+06	3.54	0.24	7.17
(G-_G-)	#VALUE!	-396.206	-1.04024e+06	6.69	0.07	2.01
(G_G-)	#VALUE!	nan	nan	nan	0	0
(A_G-)	#VALUE!	-396.209	-1.04025e+06	0	1	29.93
