# Supplementary material for: Conformational Analysis of 1,3-Difluorinated Alkanes
Source: J Org Chem. 2024 May 31;89(12):8789–803. doi: 10.1021/acs.joc.4c00670 (PMC11197103; doi:10.1021/acs.joc.4c00670)
Supplement: Supplementary file 2 — jo4c00670_si_004.zip [file jo4c00670_si_004.zip › SI/raw_data/difluoropentane/anti-pentane-raw-vacuum.xlsx]

## Sheet: anti-pentane-raw-vacuum
Conformer		Energy (Hartrees)	Energy (kJ/mol)	Relative Energy (kJ/mol)	Population	Population %
(G-_G)	#VALUE!	nan	nan	nan	0	0
(G_G)	#VALUE!	-396.199	-1.04022e+06	11.76	0.01	0.6
(A_G)	#VALUE!	-396.202	-1.04023e+06	4.32	0.17	12.8
(A_A)	#VALUE!	-396.204	-1.04023e+06	0	1	73.3
(G_A)	#VALUE!	-396.202	-1.04023e+06	4.32	0.17	12.8
(G-_A)	#VALUE!	-396.197	-1.04021e+06	17.52	0	0.1
(G-_G-)	#VALUE!	-396.198	-1.04022e+06	13.46	0	0.3
(G_G-)	#VALUE!	nan	nan	nan	0	0
(A_G-)	#VALUE!	-396.197	-1.04021e+06	17.52	0	0.1
