# Supplementary material for: Conformational Analysis of 1,3-Difluorinated Alkanes
Source: J Org Chem. 2024 May 31;89(12):8789–803. doi: 10.1021/acs.joc.4c00670 (PMC11197103; doi:10.1021/acs.joc.4c00670)
Supplement: Supplementary file 2 — jo4c00670_si_004.zip [file jo4c00670_si_004.zip › SI/raw_data/pentane/plain-pentane-raw-chloroform.csv]

Conformer	Energy (Hartrees)	Energy (kJ/mol)	Relative Energy (kJ/mol)	Population	Population %
(G-_G)	nan	nan	nan	0.00. 0.00
(G_G)	-197.6501	-518930.23	8.51	0.03. 2.04
(A_G)	-197.6514	-518933.68	5.06	0.13. 8.19
(A_A)	-197.6533	-518938.74	0.00	1.00. 63.16
(G_A)	-197.6514	-518933.68	5.06	0.13. 8.19
(G-_A)	-197.6514	-518933.68	5.06	0.13. 8.19
(G-_G-)	-197.6501	-518930.23	8.51	0.03. 2.04
(G_G-)	nan	nan	nan	0.00. 0.00
(A_G-)	-197.6514	-518933.68	5.06	0.13. 8.19
