# Supplementary material for: Conformational Analysis of 1,3-Difluorinated Alkanes
Source: J Org Chem. 2024 May 31;89(12):8789–803. doi: 10.1021/acs.joc.4c00670 (PMC11197103; doi:10.1021/acs.joc.4c00670)
Supplement: Supplementary file 2 — jo4c00670_si_004.zip [file jo4c00670_si_004.zip › SI/raw_data/pentane/plain-pentane-raw-water.csv]

Conformer	Energy (Hartrees)	Energy (kJ/mol)	Relative Energy (kJ/mol)	Population	Population %
(G-_G)	nan	nan	nan	0.00. 0.00
(G_G)	-197.6422	-518909.60	4.12	0.19. 7.03
(A_G)	-197.6427	-518910.97	2.75	0.33. 12.22
(A_A)	-197.6438	-518913.72	0.00	1.00. 37.07
(G_A)	-197.6427	-518910.97	2.75	0.33. 12.22
(G-_A)	-197.6427	-518910.97	2.75	0.33. 12.22
(G-_G-)	-197.6422	-518909.60	4.12	0.19. 7.03
(G_G-)	nan	nan	nan	0.00. 0.00
(A_G-)	-197.6427	-518910.97	2.75	0.33. 12.22
