# Supplementary material for: Conformational Analysis of 1,3-Difluorinated Alkanes
Source: J Org Chem. 2024 May 31;89(12):8789–803. doi: 10.1021/acs.joc.4c00670 (PMC11197103; doi:10.1021/acs.joc.4c00670)
Supplement: Supplementary file 2 — jo4c00670_si_004.zip [file jo4c00670_si_004.zip › SI/raw_data/difluoroheptane/anti-heptane-raw-vacuum.xlsx]

## Sheet: anti-heptane-raw-vacuum
Conformer		Energy (Hartrees)	Energy (kJ/mol)	Relative Energy (kJ/mol)	Population	Population %
(A_A_A_A)	#VALUE!	-474.785	-1.24655e+06	0	1	31.24
(A_A_A_G-)	#VALUE!	-474.784	-1.24655e+06	2.81	0.32	10.05
(A_A_A_G)	#VALUE!	-474.784	-1.24654e+06	3.15	0.28	8.76
(A_A_G_A)	#VALUE!	-474.783	-1.24654e+06	3.96	0.2	6.32
(A_A_G_G-)	#VALUE!	nan	nan	nan	0	0
(A_A_G_G)	#VALUE!	-474.781	-1.24654e+06	10.19	0.02	0.51
(A_A_G-_A)	#VALUE!	-474.779	-1.24653e+06	16.75	0	0.04
(A_A_G-_G-)	#VALUE!	-474.778	-1.24653e+06	18	0	0.02
(A_A_G-_G)	#VALUE!	-474.774	-1.24652e+06	27.7	0	0
(A_G_A_A)	#VALUE!	-474.783	-1.24654e+06	3.96	0.2	6.32
(A_G_A_G-)	#VALUE!	-474.782	-1.24654e+06	8.32	0.03	1.09
(A_G_A_G)	#VALUE!	-474.782	-1.24654e+06	8.18	0.04	1.15
(A_G_G_A)	#VALUE!	-474.78	-1.24654e+06	12.42	0.01	0.21
(A_G_G_G-)	#VALUE!	nan	nan	nan	0	0
(A_G_G_G)	#VALUE!	-474.78	-1.24653e+06	13.74	0	0.12
(A_G_G-_A)	#VALUE!	nan	nan	nan	0	0
(A_G_G-_G-)	#VALUE!	nan	nan	nan	0	0
(A_G_G-_G)	#VALUE!	nan	nan	nan	0	0
(A_G-_A_A)	#VALUE!	-474.779	-1.24653e+06	16.75	0	0.04
(A_G-_A_G-)	#VALUE!	-474.777	-1.24653e+06	20.37	0	0.01
(A_G-_A_G)	#VALUE!	-474.777	-1.24653e+06	21.11	0	0.01
(A_G-_G_A)	#VALUE!	nan	nan	nan	0	0
(A_G-_G_G-)	#VALUE!	nan	nan	nan	0	0
(A_G-_G_G)	#VALUE!	-474.777	-1.24653e+06	21.14	0	0.01
(A_G-_G-_A)	#VALUE!	-474.78	-1.24653e+06	13.32	0	0.14
(A_G-_G-_G-)	#VALUE!	-474.779	-1.24653e+06	14.65	0	0.08
(A_G-_G-_G)	#VALUE!	-474.774	-1.24652e+06	28.65	0	0
(G_A_A_A)	#VALUE!	-474.784	-1.24654e+06	3.15	0.28	8.76
(G_A_A_G-)	#VALUE!	-474.783	-1.24654e+06	6.02	0.09	2.75
(G_A_A_G)	#VALUE!	-474.782	-1.24654e+06	6.71	0.07	2.08
(G_A_G_A)	#VALUE!	-474.782	-1.24654e+06	8.18	0.04	1.15
(G_A_G_G-)	#VALUE!	nan	nan	nan	0	0
(G_A_G_G)	#VALUE!	-474.78	-1.24654e+06	12.45	0.01	0.21
(G_A_G-_A)	#VALUE!	-474.777	-1.24653e+06	21.11	0	0.01
(G_A_G-_G-)	#VALUE!	-474.777	-1.24653e+06	21.45	0	0.01
(G_A_G-_G)	#VALUE!	nan	nan	nan	0	0
(G_G_A_A)	#VALUE!	-474.781	-1.24654e+06	10.19	0.02	0.51
(G_G_A_G-)	#VALUE!	-474.781	-1.24654e+06	11.7	0.01	0.28
(G_G_A_G)	#VALUE!	-474.78	-1.24654e+06	12.45	0.01	0.21
(G_G_G_A)	#VALUE!	-474.78	-1.24653e+06	13.74	0	0.12
(G_G_G_G-)	#VALUE!	nan	nan	nan	0	0
(G_G_G_G)	#VALUE!	-474.778	-1.24653e+06	18.49	0	0.02
(G_G_G-_A)	#VALUE!	-474.777	-1.24653e+06	21.14	0	0.01
(G_G_G-_G-)	#VALUE!	-474.776	-1.24652e+06	23.88	0	0
(G_G_G-_G)	#VALUE!	nan	nan	nan	0	0
(G_G-_A_A)	#VALUE!	-474.774	-1.24652e+06	27.7	0	0
(G_G-_A_G-)	#VALUE!	-474.773	-1.24652e+06	30.51	0	0
(G_G-_A_G)	#VALUE!	nan	nan	nan	0	0
(G_G-_G_A)	#VALUE!	nan	nan	nan	0	0
(G_G-_G_G-)	#VALUE!	nan	nan	nan	0	0
(G_G-_G_G)	#VALUE!	nan	nan	nan	0	0
(G_G-_G-_A)	#VALUE!	-474.774	-1.24652e+06	28.65	0	0
(G_G-_G-_G-)	#VALUE!	-474.774	-1.24652e+06	29.06	0	0
(G_G-_G-_G)	#VALUE!	-474.766	-1.2465e+06	49.38	0	0
(G-_A_A_A)	#VALUE!	-474.784	-1.24655e+06	2.81	0.32	10.05
(G-_A_A_G-)	#VALUE!	-474.783	-1.24654e+06	5.44	0.11	3.48
(G-_A_A_G)	#VALUE!	-474.783	-1.24654e+06	6.02	0.09	2.75
(G-_A_G_A)	#VALUE!	-474.782	-1.24654e+06	8.32	0.03	1.09
(G-_A_G_G-)	#VALUE!	nan	nan	nan	0	0
(G-_A_G_G)	#VALUE!	-474.781	-1.24654e+06	11.7	0.01	0.28
(G-_A_G-_A)	#VALUE!	-474.777	-1.24653e+06	20.37	0	0.01
(G-_A_G-_G-)	#VALUE!	-474.777	-1.24653e+06	21.07	0	0.01
(G-_A_G-_G)	#VALUE!	-474.773	-1.24652e+06	30.51	0	0
(G-_G_A_A)	#VALUE!	nan	nan	nan	0	0
(G-_G_A_G-)	#VALUE!	nan	nan	nan	0	0
(G-_G_A_G)	#VALUE!	nan	nan	nan	0	0
(G-_G_G_A)	#VALUE!	nan	nan	nan	0	0
(G-_G_G_G-)	#VALUE!	nan	nan	nan	0	0
(G-_G_G_G)	#VALUE!	nan	nan	nan	0	0
(G-_G_G-_A)	#VALUE!	nan	nan	nan	0	0
(G-_G_G-_G-)	#VALUE!	nan	nan	nan	0	0
(G-_G_G-_G)	#VALUE!	nan	nan	nan	0	0
(G-_G-_A_A)	#VALUE!	-474.778	-1.24653e+06	18	0	0.02
(G-_G-_A_G-)	#VALUE!	-474.777	-1.24653e+06	21.07	0	0.01
(G-_G-_A_G)	#VALUE!	-474.777	-1.24653e+06	21.45	0	0.01
(G-_G-_G_A)	#VALUE!	nan	nan	nan	0	0
(G-_G-_G_G-)	#VALUE!	nan	nan	nan	0	0
(G-_G-_G_G)	#VALUE!	-474.776	-1.24652e+06	23.88	0	0
(G-_G-_G-_A)	#VALUE!	-474.779	-1.24653e+06	14.65	0	0.08
(G-_G-_G-_G-)	#VALUE!	-474.778	-1.24653e+06	18.72	0	0.02
(G-_G-_G-_G)	#VALUE!	-474.774	-1.24652e+06	29.06	0	0
