# Supplementary material for: Conformational Analysis of 1,3-Difluorinated Alkanes
Source: J Org Chem. 2024 May 31;89(12):8789–803. doi: 10.1021/acs.joc.4c00670 (PMC11197103; doi:10.1021/acs.joc.4c00670)
Supplement: Supplementary file 2 — jo4c00670_si_004.zip [file jo4c00670_si_004.zip › SI/raw_data/difluoroheptane/anti-heptane-raw-chloroform.xlsx]

## Sheet: anti-heptane-raw-chloroform
Conformer		Energy (Hartrees)	Energy (kJ/mol)	Relative Energy (kJ/mol)	Population	Population %
(A_A_A_A)	#VALUE!	-474.799	-1.24658e+06	0	1	26.28
(A_A_A_G-)	#VALUE!	-474.798	-1.24658e+06	2.24	0.4	10.64
(A_A_A_G)	#VALUE!	-474.798	-1.24658e+06	1.89	0.47	12.25
(A_A_G_A)	#VALUE!	-474.796	-1.24658e+06	7.43	0.05	1.31
(A_A_G_G-)	#VALUE!	nan	nan	nan	0	0
(A_A_G_G)	#VALUE!	-474.795	-1.24657e+06	10.18	0.02	0.43
(A_A_G-_A)	#VALUE!	-474.794	-1.24657e+06	13.27	0	0.12
(A_A_G-_G-)	#VALUE!	-474.794	-1.24657e+06	12.61	0.01	0.16
(A_A_G-_G)	#VALUE!	-474.79	-1.24656e+06	21.76	0	0
(A_G_A_A)	#VALUE!	-474.796	-1.24658e+06	7.43	0.05	1.31
(A_G_A_G-)	#VALUE!	-474.795	-1.24658e+06	8.84	0.03	0.74
(A_G_A_G)	#VALUE!	-474.796	-1.24658e+06	8.17	0.04	0.97
(A_G_G_A)	#VALUE!	-474.794	-1.24657e+06	11.54	0.01	0.25
(A_G_G_G-)	#VALUE!	nan	nan	nan	0	0
(A_G_G_G)	#VALUE!	-474.794	-1.24657e+06	11.47	0.01	0.26
(A_G_G-_A)	#VALUE!	nan	nan	nan	0	0
(A_G_G-_G-)	#VALUE!	nan	nan	nan	0	0
(A_G_G-_G)	#VALUE!	nan	nan	nan	0	0
(A_G-_A_A)	#VALUE!	-474.794	-1.24657e+06	13.27	0	0.12
(A_G-_A_G-)	#VALUE!	-474.793	-1.24657e+06	14.34	0	0.08
(A_G-_A_G)	#VALUE!	-474.793	-1.24657e+06	15.29	0	0.05
(A_G-_G_A)	#VALUE!	nan	nan	nan	0	0
(A_G-_G_G-)	#VALUE!	nan	nan	nan	0	0
(A_G-_G_G)	#VALUE!	-474.791	-1.24656e+06	20.56	0	0.01
(A_G-_G-_A)	#VALUE!	-474.793	-1.24657e+06	13.5	0	0.11
(A_G-_G-_G-)	#VALUE!	-474.793	-1.24657e+06	16.22	0	0.04
(A_G-_G-_G)	#VALUE!	-474.787	-1.24655e+06	29.72	0	0
(G_A_A_A)	#VALUE!	-474.798	-1.24658e+06	1.89	0.47	12.25
(G_A_A_G-)	#VALUE!	-474.797	-1.24658e+06	3.51	0.24	6.37
(G_A_A_G)	#VALUE!	-474.796	-1.24658e+06	5.87	0.09	2.46
(G_A_G_A)	#VALUE!	-474.796	-1.24658e+06	8.17	0.04	0.97
(G_A_G_G-)	#VALUE!	nan	nan	nan	0	0
(G_A_G_G)	#VALUE!	-474.795	-1.24657e+06	10.73	0.01	0.35
(G_A_G-_A)	#VALUE!	-474.793	-1.24657e+06	15.29	0	0.05
(G_A_G-_G-)	#VALUE!	-474.793	-1.24657e+06	15.8	0	0.04
(G_A_G-_G)	#VALUE!	-474.789	-1.24656e+06	24.26	0	0
(G_G_A_A)	#VALUE!	-474.795	-1.24657e+06	10.18	0.02	0.43
(G_G_A_G-)	#VALUE!	-474.794	-1.24657e+06	11.2	0.01	0.29
(G_G_A_G)	#VALUE!	-474.795	-1.24657e+06	10.73	0.01	0.35
(G_G_G_A)	#VALUE!	-474.794	-1.24657e+06	11.47	0.01	0.26
(G_G_G_G-)	#VALUE!	nan	nan	nan	0	0
(G_G_G_G)	#VALUE!	-474.793	-1.24657e+06	14.19	0	0.09
(G_G_G-_A)	#VALUE!	-474.791	-1.24656e+06	20.56	0	0.01
(G_G_G-_G-)	#VALUE!	-474.789	-1.24656e+06	24.49	0	0
(G_G_G-_G)	#VALUE!	nan	nan	nan	0	0
(G_G-_A_A)	#VALUE!	-474.79	-1.24656e+06	21.77	0	0
(G_G-_A_G-)	#VALUE!	-474.788	-1.24656e+06	27.21	0	0
(G_G-_A_G)	#VALUE!	-474.789	-1.24656e+06	24.26	0	0
(G_G-_G_A)	#VALUE!	nan	nan	nan	0	0
(G_G-_G_G-)	#VALUE!	nan	nan	nan	0	0
(G_G-_G_G)	#VALUE!	nan	nan	nan	0	0
(G_G-_G-_A)	#VALUE!	-474.787	-1.24655e+06	29.72	0	0
(G_G-_G-_G-)	#VALUE!	-474.787	-1.24655e+06	30.13	0	0
(G_G-_G-_G)	#VALUE!	-474.78	-1.24653e+06	49.74	0	0
(G-_A_A_A)	#VALUE!	-474.798	-1.24658e+06	2.24	0.4	10.64
(G-_A_A_G-)	#VALUE!	-474.796	-1.24658e+06	5.9	0.09	2.43
(G-_A_A_G)	#VALUE!	-474.797	-1.24658e+06	3.51	0.24	6.37
(G-_A_G_A)	#VALUE!	-474.795	-1.24658e+06	8.84	0.03	0.74
(G-_A_G_G-)	#VALUE!	-474.792	-1.24657e+06	18.15	0	0.02
(G-_A_G_G)	#VALUE!	-474.794	-1.24657e+06	11.2	0.01	0.29
(G-_A_G-_A)	#VALUE!	-474.793	-1.24657e+06	14.34	0	0.08
(G-_A_G-_G-)	#VALUE!	-474.793	-1.24657e+06	15.55	0	0.05
(G-_A_G-_G)	#VALUE!	-474.788	-1.24656e+06	27.2	0	0
(G-_G_A_A)	#VALUE!	nan	nan	nan	0	0
(G-_G_A_G-)	#VALUE!	-474.792	-1.24657e+06	18.15	0	0.02
(G-_G_A_G)	#VALUE!	nan	nan	nan	0	0
(G-_G_G_A)	#VALUE!	nan	nan	nan	0	0
(G-_G_G_G-)	#VALUE!	nan	nan	nan	0	0
(G-_G_G_G)	#VALUE!	nan	nan	nan	0	0
(G-_G_G-_A)	#VALUE!	nan	nan	nan	0	0
(G-_G_G-_G-)	#VALUE!	nan	nan	nan	0	0
(G-_G_G-_G)	#VALUE!	nan	nan	nan	0	0
(G-_G-_A_A)	#VALUE!	-474.794	-1.24657e+06	12.61	0.01	0.16
(G-_G-_A_G-)	#VALUE!	-474.793	-1.24657e+06	15.55	0	0.05
(G-_G-_A_G)	#VALUE!	-474.793	-1.24657e+06	15.8	0	0.04
(G-_G-_G_A)	#VALUE!	nan	nan	nan	0	0
(G-_G-_G_G-)	#VALUE!	nan	nan	nan	0	0
(G-_G-_G_G)	#VALUE!	-474.789	-1.24656e+06	24.49	0	0
(G-_G-_G-_A)	#VALUE!	-474.793	-1.24657e+06	16.22	0	0.04
(G-_G-_G-_G-)	#VALUE!	-474.791	-1.24656e+06	20.09	0	0.01
(G-_G-_G-_G)	#VALUE!	-474.787	-1.24655e+06	30.13	0	0
