# Supplementary material for: Conformational Analysis of 1,3-Difluorinated Alkanes
Source: J Org Chem. 2024 May 31;89(12):8789–803. doi: 10.1021/acs.joc.4c00670 (PMC11197103; doi:10.1021/acs.joc.4c00670)
Supplement: Supplementary file 2 — jo4c00670_si_004.zip [file jo4c00670_si_004.zip › SI/raw_data/difluoroheptane/syn-heptane-raw-vacuum.xlsx]

## Sheet: syn-heptane-raw-vacuum
Conformer		Energy (Hartrees)	Energy (kJ/mol)	Relative Energy (kJ/mol)	Population	Population %
(G-_G-_G-_G-)	#VALUE!	-474.779	-1.24653e+06	9.33	0.02	0.22
(G-_G-_G-_G)	#VALUE!	nan	nan	nan	0	0
(G-_G-_G-_A)	#VALUE!	-474.78	-1.24653e+06	7.5	0.05	0.46
(G-_G-_G_G-)	#VALUE!	nan	nan	nan	0	0
(G-_G-_G_G)	#VALUE!	-474.771	-1.24651e+06	31.74	0	0
(G-_G-_G_A)	#VALUE!	-474.772	-1.24651e+06	27.72	0	0
(G-_G-_A_G-)	#VALUE!	-474.781	-1.24654e+06	3.8	0.22	2.03
(G-_G-_A_G)	#VALUE!	-474.782	-1.24654e+06	2.87	0.31	2.95
(G-_G-_A_A)	#VALUE!	-474.783	-1.24654e+06	0.72	0.75	7.03
(G-_G_G-_G-)	#VALUE!	nan	nan	nan	0	0
(G-_G_G-_G)	#VALUE!	nan	nan	nan	0	0
(G-_G_G-_A)	#VALUE!	nan	nan	nan	0	0
(G-_G_G_G-)	#VALUE!	nan	nan	nan	0	0
(G-_G_G_G)	#VALUE!	nan	nan	nan	0	0
(G-_G_G_A)	#VALUE!	nan	nan	nan	0	0
(G-_G_A_G-)	#VALUE!	nan	nan	nan	0	0
(G-_G_A_G)	#VALUE!	nan	nan	nan	0	0
(G-_G_A_A)	#VALUE!	nan	nan	nan	0	0
(G-_A_G-_G-)	#VALUE!	-474.781	-1.24654e+06	5.51	0.11	1.02
(G-_A_G-_G)	#VALUE!	nan	nan	nan	0	0
(G-_A_G-_A)	#VALUE!	-474.782	-1.24654e+06	2.68	0.34	3.19
(G-_A_G_G-)	#VALUE!	-474.778	-1.24653e+06	13.85	0	0.04
(G-_A_G_G)	#VALUE!	-474.782	-1.24654e+06	2.87	0.31	2.95
(G-_A_G_A)	#VALUE!	-474.782	-1.24654e+06	2.02	0.44	4.16
(G-_A_A_G-)	#VALUE!	-474.777	-1.24653e+06	13.98	0	0.03
(G-_A_A_G)	#VALUE!	-474.778	-1.24653e+06	11.77	0.01	0.08
(G-_A_A_A)	#VALUE!	-474.778	-1.24653e+06	12.08	0.01	0.07
(G_G-_G-_G-)	#VALUE!	-474.774	-1.24652e+06	21.82	0	0
(G_G-_G-_G)	#VALUE!	nan	nan	nan	0	0
(G_G-_G-_A)	#VALUE!	-474.776	-1.24652e+06	17.85	0	0.01
(G_G-_G_G-)	#VALUE!	nan	nan	nan	0	0
(G_G-_G_G)	#VALUE!	nan	nan	nan	0	0
(G_G-_G_A)	#VALUE!	nan	nan	nan	0	0
(G_G-_A_G-)	#VALUE!	-474.777	-1.24653e+06	15.67	0	0.02
(G_G-_A_G)	#VALUE!	-474.778	-1.24653e+06	13.85	0	0.04
(G_G-_A_A)	#VALUE!	-474.777	-1.24653e+06	14.39	0	0.03
(G_G_G-_G-)	#VALUE!	nan	nan	nan	0	0
(G_G_G-_G)	#VALUE!	nan	nan	nan	0	0
(G_G_G-_A)	#VALUE!	nan	nan	nan	0	0
(G_G_G_G-)	#VALUE!	-474.774	-1.24652e+06	21.82	0	0
(G_G_G_G)	#VALUE!	-474.779	-1.24653e+06	9.33	0.02	0.22
(G_G_G_A)	#VALUE!	-474.779	-1.24653e+06	9.04	0.03	0.24
(G_G_A_G-)	#VALUE!	-474.781	-1.24654e+06	5.76	0.1	0.92
(G_G_A_G)	#VALUE!	-474.781	-1.24654e+06	5.51	0.11	1.02
(G_G_A_A)	#VALUE!	-474.782	-1.24654e+06	2	0.45	4.19
(G_A_G-_G-)	#VALUE!	-474.781	-1.24654e+06	5.76	0.1	0.92
(G_A_G-_G)	#VALUE!	nan	nan	nan	0	0
(G_A_G-_A)	#VALUE!	-474.781	-1.24654e+06	3.55	0.24	2.24
(G_A_G_G-)	#VALUE!	-474.777	-1.24653e+06	15.67	0	0.02
(G_A_G_G)	#VALUE!	-474.781	-1.24654e+06	3.8	0.22	2.03
(G_A_G_A)	#VALUE!	-474.782	-1.24654e+06	2.68	0.34	3.19
(G_A_A_G-)	#VALUE!	-474.778	-1.24653e+06	13.49	0	0.04
(G_A_A_G)	#VALUE!	-474.777	-1.24653e+06	13.98	0	0.03
(G_A_A_A)	#VALUE!	-474.779	-1.24653e+06	11.14	0.01	0.1
(A_G-_G-_G-)	#VALUE!	-474.779	-1.24653e+06	9.04	0.03	0.24
(A_G-_G-_G)	#VALUE!	nan	nan	nan	0	0
(A_G-_G-_A)	#VALUE!	-474.78	-1246536	6.34	0.08	0.73
(A_G-_G_G-)	#VALUE!	nan	nan	nan	0	0
(A_G-_G_G)	#VALUE!	-474.772	-1.24651e+06	27.72	0	0
(A_G-_G_A)	#VALUE!	-474.773	-1.24652e+06	26.05	0	0
(A_G-_A_G-)	#VALUE!	-474.782	-1.24654e+06	2.68	0.34	3.19
(A_G-_A_G)	#VALUE!	-474.782	-1.24654e+06	2.02	0.44	4.16
(A_G-_A_A)	#VALUE!	-474.783	-1.24654e+06	0.54	0.8	7.56
(A_G_G-_G-)	#VALUE!	nan	nan	nan	0	0
(A_G_G-_G)	#VALUE!	nan	nan	nan	0	0
(A_G_G-_A)	#VALUE!	nan	nan	nan	0	0
(A_G_G_G-)	#VALUE!	-474.776	-1.24652e+06	17.85	0	0.01
(A_G_G_G)	#VALUE!	-474.78	-1.24653e+06	7.5	0.05	0.46
(A_G_G_A)	#VALUE!	-474.78	-1246536	6.34	0.08	0.73
(A_G_A_G-)	#VALUE!	-474.781	-1.24654e+06	3.55	0.24	2.24
(A_G_A_G)	#VALUE!	-474.782	-1.24654e+06	2.68	0.34	3.19
(A_G_A_A)	#VALUE!	-474.783	-1.24654e+06	0	1	9.4
(A_A_G-_G-)	#VALUE!	-474.782	-1.24654e+06	2	0.45	4.19
(A_A_G-_G)	#VALUE!	nan	nan	nan	0	0
(A_A_G-_A)	#VALUE!	-474.783	-1.24654e+06	0	1	9.4
(A_A_G_G-)	#VALUE!	-474.777	-1.24653e+06	14.39	0	0.03
(A_A_G_G)	#VALUE!	-474.783	-1.24654e+06	0.72	0.75	7.03
(A_A_G_A)	#VALUE!	-474.783	-1.24654e+06	0.54	0.8	7.56
(A_A_A_G-)	#VALUE!	-474.779	-1.24653e+06	11.14	0.01	0.1
(A_A_A_G)	#VALUE!	-474.778	-1.24653e+06	12.08	0.01	0.07
(A_A_A_A)	#VALUE!	-474.779	-1.24653e+06	9.28	0.02	0.22
