# Supplementary material for: Conformational Analysis of 1,3-Difluorinated Alkanes
Source: J Org Chem. 2024 May 31;89(12):8789–803. doi: 10.1021/acs.joc.4c00670 (PMC11197103; doi:10.1021/acs.joc.4c00670)
Supplement: Supplementary file 2 — jo4c00670_si_004.zip [file jo4c00670_si_004.zip › SI/raw_data/difluoroheptane/anti-heptane-raw-water.xlsx]

## Sheet: anti-heptane-raw-water
Conformer		Energy (Hartrees)	Energy (kJ/mol)	Relative Energy (kJ/mol)	Population	Population %
(A_A_A_A)	#VALUE!	-474.791	-1.24656e+06	0	1	32.02
(A_A_A_G-)	#VALUE!	-474.79	-1.24656e+06	3.08	0.29	9.24
(A_A_A_G)	#VALUE!	-474.79	-1.24656e+06	2.36	0.39	12.35
(A_A_G_A)	#VALUE!	-474.788	-1.24656e+06	6.97	0.06	1.92
(A_A_G_G-)	#VALUE!	nan	nan	nan	0	0
(A_A_G_G)	#VALUE!	-474.787	-1.24655e+06	10.83	0.01	0.4
(A_A_G-_A)	#VALUE!	-474.787	-1.24655e+06	10.44	0.01	0.47
(A_A_G-_G-)	#VALUE!	-474.787	-1.24655e+06	9.27	0.02	0.76
(A_A_G-_G)	#VALUE!	-474.783	-1.24654e+06	19.58	0	0.01
(A_G_A_A)	#VALUE!	-474.788	-1.24656e+06	6.97	0.06	1.92
(A_G_A_G-)	#VALUE!	-474.787	-1.24655e+06	9.46	0.02	0.7
(A_G_A_G)	#VALUE!	-474.788	-1.24655e+06	8.85	0.03	0.9
(A_G_G_A)	#VALUE!	-474.786	-1.24655e+06	11.83	0.01	0.27
(A_G_G_G-)	#VALUE!	nan	nan	nan	0	0
(A_G_G_G)	#VALUE!	-474.787	-1.24655e+06	10.71	0.01	0.42
(A_G_G-_A)	#VALUE!	nan	nan	nan	0	0
(A_G_G-_G-)	#VALUE!	nan	nan	nan	0	0
(A_G_G-_G)	#VALUE!	nan	nan	nan	0	0
(A_G-_A_A)	#VALUE!	-474.787	-1.24655e+06	10.44	0.01	0.47
(A_G-_A_G-)	#VALUE!	-474.787	-1.24655e+06	9.72	0.02	0.63
(A_G-_A_G)	#VALUE!	-474.786	-1.24655e+06	12.51	0.01	0.21
(A_G-_G_A)	#VALUE!	nan	nan	nan	0	0
(A_G-_G_G-)	#VALUE!	nan	nan	nan	0	0
(A_G-_G_G)	#VALUE!	-474.784	-1.24655e+06	17.27	0	0.03
(A_G-_G-_A)	#VALUE!	-474.786	-1.24655e+06	13.91	0	0.12
(A_G-_G-_G-)	#VALUE!	-474.785	-1.24655e+06	16.09	0	0.05
(A_G-_G-_G)	#VALUE!	-474.781	-1.24654e+06	27.07	0	0
(G_A_A_A)	#VALUE!	-474.79	-1.24656e+06	2.36	0.39	12.35
(G_A_A_G-)	#VALUE!	-474.788	-1.24656e+06	6.44	0.07	2.38
(G_A_A_G)	#VALUE!	-474.788	-1.24656e+06	6.95	0.06	1.94
(G_A_G_A)	#VALUE!	-474.788	-1.24655e+06	8.85	0.03	0.9
(G_A_G_G-)	#VALUE!	-474.784	-1.24655e+06	18.21	0	0.02
(G_A_G_G)	#VALUE!	-474.786	-1.24655e+06	11.98	0.01	0.25
(G_A_G-_A)	#VALUE!	-474.786	-1.24655e+06	12.51	0.01	0.21
(G_A_G-_G-)	#VALUE!	-474.786	-1.24655e+06	11.95	0.01	0.26
(G_A_G-_G)	#VALUE!	-474.783	-1.24654e+06	21.37	0	0.01
(G_G_A_A)	#VALUE!	-474.787	-1.24655e+06	10.83	0.01	0.4
(G_G_A_G-)	#VALUE!	-474.786	-1.24655e+06	11.67	0.01	0.29
(G_G_A_G)	#VALUE!	-474.786	-1.24655e+06	11.98	0.01	0.25
(G_G_G_A)	#VALUE!	-474.787	-1.24655e+06	10.71	0.01	0.42
(G_G_G_G-)	#VALUE!	-474.783	-1.24654e+06	21.95	0	0
(G_G_G_G)	#VALUE!	-474.786	-1.24655e+06	12.39	0.01	0.22
(G_G_G-_A)	#VALUE!	-474.784	-1.24655e+06	17.27	0	0.03
(G_G_G-_G-)	#VALUE!	-474.782	-1.24654e+06	22.49	0	0
(G_G_G-_G)	#VALUE!	nan	nan	nan	0	0
(G_G-_A_A)	#VALUE!	-474.783	-1.24654e+06	19.58	0	0.01
(G_G-_A_G-)	#VALUE!	-474.783	-1.24654e+06	20.98	0	0.01
(G_G-_A_G)	#VALUE!	-474.783	-1.24654e+06	21.37	0	0.01
(G_G-_G_A)	#VALUE!	nan	nan	nan	0	0
(G_G-_G_G-)	#VALUE!	nan	nan	nan	0	0
(G_G-_G_G)	#VALUE!	nan	nan	nan	0	0
(G_G-_G-_A)	#VALUE!	-474.781	-1.24654e+06	27.07	0	0
(G_G-_G-_G-)	#VALUE!	-474.779	-1.24653e+06	30.61	0	0
(G_G-_G-_G)	#VALUE!	-474.772	-1.24651e+06	48.49	0	0
(G-_A_A_A)	#VALUE!	-474.79	-1.24656e+06	3.08	0.29	9.24
(G-_A_A_G-)	#VALUE!	-474.788	-1.24656e+06	6.95	0.06	1.94
(G-_A_A_G)	#VALUE!	-474.788	-1.24656e+06	6.44	0.07	2.38
(G-_A_G_A)	#VALUE!	-474.787	-1.24655e+06	9.46	0.02	0.7
(G-_A_G_G-)	#VALUE!	-474.783	-1.24654e+06	20.2	0	0.01
(G-_A_G_G)	#VALUE!	-474.786	-1.24655e+06	11.67	0.01	0.29
(G-_A_G-_A)	#VALUE!	-474.787	-1.24655e+06	9.72	0.02	0.63
(G-_A_G-_G-)	#VALUE!	-474.787	-1.24655e+06	10.83	0.01	0.4
(G-_A_G-_G)	#VALUE!	-474.783	-1.24654e+06	20.98	0	0.01
(G-_G_A_A)	#VALUE!	nan	nan	nan	0	0
(G-_G_A_G-)	#VALUE!	-474.783	-1.24654e+06	20.2	0	0.01
(G-_G_A_G)	#VALUE!	-474.784	-1.24655e+06	18.21	0	0.02
(G-_G_G_A)	#VALUE!	nan	nan	nan	0	0
(G-_G_G_G-)	#VALUE!	-474.781	-1.24654e+06	25.28	0	0
(G-_G_G_G)	#VALUE!	-474.783	-1.24654e+06	21.95	0	0
(G-_G_G-_A)	#VALUE!	nan	nan	nan	0	0
(G-_G_G-_G-)	#VALUE!	nan	nan	nan	0	0
(G-_G_G-_G)	#VALUE!	nan	nan	nan	0	0
(G-_G-_A_A)	#VALUE!	-474.787	-1.24655e+06	9.27	0.02	0.76
(G-_G-_A_G-)	#VALUE!	-474.787	-1.24655e+06	10.83	0.01	0.4
(G-_G-_A_G)	#VALUE!	-474.786	-1.24655e+06	11.95	0.01	0.26
(G-_G-_G_A)	#VALUE!	nan	nan	nan	0	0
(G-_G-_G_G-)	#VALUE!	nan	nan	nan	0	0
(G-_G-_G_G)	#VALUE!	-474.782	-1.24654e+06	22.49	0	0
(G-_G-_G-_A)	#VALUE!	-474.785	-1.24655e+06	16.09	0	0.05
(G-_G-_G-_G-)	#VALUE!	-474.783	-1.24654e+06	20.29	0	0.01
(G-_G-_G-_G)	#VALUE!	-474.779	-1.24653e+06	30.61	0	0
