# Supplementary material for: Conformational Analysis of 1,3-Difluorinated Alkanes
Source: J Org Chem. 2024 May 31;89(12):8789–803. doi: 10.1021/acs.joc.4c00670 (PMC11197103; doi:10.1021/acs.joc.4c00670)
Supplement: Supplementary file 2 — jo4c00670_si_004.zip [file jo4c00670_si_004.zip › SI/raw_data/difluoroheptane/syn-heptane-raw-chloroform.xlsx]

## Sheet: syn-heptane-raw-chloroform
Conformer		Energy (Hartrees)	Energy (kJ/mol)	Relative Energy (kJ/mol)	Population	Population %
(G-_G-_G-_G-)	#VALUE!	-474.793	-1.24657e+06	11.6	0.01	0.13
(G-_G-_G-_G)	#VALUE!	nan	nan	nan	0	0
(G-_G-_G-_A)	#VALUE!	-474.794	-1.24657e+06	8.91	0.03	0.38
(G-_G-_G_G-)	#VALUE!	nan	nan	nan	0	0
(G-_G-_G_G)	#VALUE!	-474.786	-1.24655e+06	29.79	0	0
(G-_G-_G_A)	#VALUE!	-474.787	-1.24655e+06	26.97	0	0
(G-_G-_A_G-)	#VALUE!	-474.795	-1.24657e+06	6.35	0.08	1.07
(G-_G-_A_G)	#VALUE!	-474.796	-1.24658e+06	4.93	0.14	1.89
(G-_G-_A_A)	#VALUE!	-474.796	-1.24658e+06	5.33	0.12	1.61
(G-_G_G-_G-)	#VALUE!	nan	nan	nan	0	0
(G-_G_G-_G)	#VALUE!	nan	nan	nan	0	0
(G-_G_G-_A)	#VALUE!	nan	nan	nan	0	0
(G-_G_G_G-)	#VALUE!	nan	nan	nan	0	0
(G-_G_G_G)	#VALUE!	nan	nan	nan	0	0
(G-_G_G_A)	#VALUE!	nan	nan	nan	0	0
(G-_G_A_G-)	#VALUE!	nan	nan	nan	0	0
(G-_G_A_G)	#VALUE!	nan	nan	nan	0	0
(G-_G_A_A)	#VALUE!	nan	nan	nan	0	0
(G-_A_G-_G-)	#VALUE!	-474.796	-1.24658e+06	5.53	0.11	1.48
(G-_A_G-_G)	#VALUE!	nan	nan	nan	0	0
(G-_A_G-_A)	#VALUE!	-474.796	-1.24658e+06	3.61	0.23	3.22
(G-_A_G_G-)	#VALUE!	-474.792	-1.24657e+06	15.35	0	0.03
(G-_A_G_G)	#VALUE!	-474.796	-1.24658e+06	4.93	0.14	1.89
(G-_A_G_A)	#VALUE!	-474.796	-1.24658e+06	4.51	0.16	2.24
(G-_A_A_G-)	#VALUE!	-474.793	-1.24657e+06	12.04	0.01	0.11
(G-_A_A_G)	#VALUE!	-474.794	-1.24657e+06	10.37	0.02	0.21
(G-_A_A_A)	#VALUE!	-474.794	-1.24657e+06	8.62	0.03	0.43
(G_G-_G-_G-)	#VALUE!	-474.788	-1.24656e+06	24.05	0	0
(G_G-_G-_G)	#VALUE!	nan	nan	nan	0	0
(G_G-_G-_A)	#VALUE!	-474.79	-1.24656e+06	20.56	0	0
(G_G-_G_G-)	#VALUE!	nan	nan	nan	0	0
(G_G-_G_G)	#VALUE!	nan	nan	nan	0	0
(G_G-_G_A)	#VALUE!	nan	nan	nan	0	0
(G_G-_A_G-)	#VALUE!	-474.79	-1.24656e+06	18.86	0	0.01
(G_G-_A_G)	#VALUE!	-474.792	-1.24657e+06	15.35	0	0.03
(G_G-_A_A)	#VALUE!	-474.79	-1.24656e+06	18.93	0	0.01
(G_G_G-_G-)	#VALUE!	nan	nan	nan	0	0
(G_G_G-_G)	#VALUE!	nan	nan	nan	0	0
(G_G_G-_A)	#VALUE!	nan	nan	nan	0	0
(G_G_G_G-)	#VALUE!	-474.788	-1.24656e+06	24.05	0	0
(G_G_G_G)	#VALUE!	-474.793	-1.24657e+06	11.6	0.01	0.13
(G_G_G_A)	#VALUE!	-474.793	-1.24657e+06	11.98	0.01	0.11
(G_G_A_G-)	#VALUE!	-474.795	-1.24657e+06	6.66	0.07	0.94
(G_G_A_G)	#VALUE!	-474.796	-1.24658e+06	5.53	0.11	1.48
(G_G_A_A)	#VALUE!	-474.796	-1.24658e+06	3.64	0.23	3.18
(G_A_G-_G-)	#VALUE!	-474.795	-1.24657e+06	6.66	0.07	0.94
(G_A_G-_G)	#VALUE!	nan	nan	nan	0	0
(G_A_G-_A)	#VALUE!	-474.796	-1.24658e+06	3.49	0.24	3.38
(G_A_G_G-)	#VALUE!	-474.79	-1.24656e+06	18.86	0	0.01
(G_A_G_G)	#VALUE!	-474.795	-1.24657e+06	6.35	0.08	1.07
(G_A_G_A)	#VALUE!	-474.796	-1.24658e+06	3.81	0.21	2.97
(G_A_A_G-)	#VALUE!	-474.793	-1.24657e+06	10.81	0.01	0.18
(G_A_A_G)	#VALUE!	-474.793	-1.24657e+06	12.04	0.01	0.11
(G_A_A_A)	#VALUE!	-474.795	-1.24657e+06	6.24	0.08	1.11
(A_G-_G-_G-)	#VALUE!	-474.793	-1.24657e+06	11.98	0.01	0.11
(A_G-_G-_G)	#VALUE!	nan	nan	nan	0	0
(A_G-_G-_A)	#VALUE!	-474.795	-1.24657e+06	6.5	0.07	1
(A_G-_G_G-)	#VALUE!	nan	nan	nan	0	0
(A_G-_G_G)	#VALUE!	-474.787	-1.24655e+06	26.97	0	0
(A_G-_G_A)	#VALUE!	-474.788	-1.24656e+06	23.8	0	0
(A_G-_A_G-)	#VALUE!	-474.796	-1.24658e+06	3.81	0.21	2.97
(A_G-_A_G)	#VALUE!	-474.796	-1.24658e+06	4.51	0.16	2.24
(A_G-_A_A)	#VALUE!	-474.797	-1.24658e+06	0.79	0.73	10.05
(A_G_G-_G-)	#VALUE!	nan	nan	nan	0	0
(A_G_G-_G)	#VALUE!	nan	nan	nan	0	0
(A_G_G-_A)	#VALUE!	nan	nan	nan	0	0
(A_G_G_G-)	#VALUE!	-474.79	-1.24656e+06	20.56	0	0
(A_G_G_G)	#VALUE!	-474.794	-1.24657e+06	8.91	0.03	0.38
(A_G_G_A)	#VALUE!	-474.795	-1.24657e+06	6.5	0.07	1
(A_G_A_G-)	#VALUE!	-474.796	-1.24658e+06	3.49	0.24	3.38
(A_G_A_G)	#VALUE!	-474.796	-1.24658e+06	3.61	0.23	3.22
(A_G_A_A)	#VALUE!	-474.798	-1.24658e+06	0	1	13.83
(A_A_G-_G-)	#VALUE!	-474.796	-1.24658e+06	3.64	0.23	3.18
(A_A_G-_G)	#VALUE!	nan	nan	nan	0	0
(A_A_G-_A)	#VALUE!	-474.798	-1.24658e+06	0	1	13.83
(A_A_G_G-)	#VALUE!	-474.79	-1.24656e+06	18.93	0	0.01
(A_A_G_G)	#VALUE!	-474.796	-1.24658e+06	5.33	0.12	1.61
(A_A_G_A)	#VALUE!	-474.797	-1.24658e+06	0.79	0.73	10.05
(A_A_A_G-)	#VALUE!	-474.795	-1.24657e+06	6.24	0.08	1.11
(A_A_A_G)	#VALUE!	-474.794	-1.24657e+06	8.62	0.03	0.43
(A_A_A_A)	#VALUE!	-474.795	-1.24658e+06	5.98	0.09	1.24
