# Supplementary material for: Conformational Analysis of 1,3-Difluorinated Alkanes
Source: J Org Chem. 2024 May 31;89(12):8789–803. doi: 10.1021/acs.joc.4c00670 (PMC11197103; doi:10.1021/acs.joc.4c00670)
Supplement: Supplementary file 2 — jo4c00670_si_004.zip [file jo4c00670_si_004.zip › SI/raw_data/difluoroheptane/syn-heptane-raw-water.xlsx]

## Sheet: syn-heptane-raw-water
Conformer		Energy (Hartrees)	Energy (kJ/mol)	Relative Energy (kJ/mol)	Population	Population %
(G-_G-_G-_G-)	#VALUE!	-474.786	-1.24655e+06	8.1	0.04	0.27
(G-_G-_G-_G)	#VALUE!	nan	nan	nan	0	0
(G-_G-_G-_A)	#VALUE!	-474.786	-1.24655e+06	6.03	0.09	0.63
(G-_G-_G_G-)	#VALUE!	nan	nan	nan	0	0
(G-_G-_G_G)	#VALUE!	-474.78	-1.24654e+06	21.52	0	0
(G-_G-_G_A)	#VALUE!	-474.781	-1.24654e+06	19.09	0	0
(G-_G-_A_G-)	#VALUE!	-474.787	-1.24655e+06	5.17	0.12	0.89
(G-_G-_A_G)	#VALUE!	-474.787	-1.24655e+06	3.46	0.25	1.78
(G-_G-_A_A)	#VALUE!	-474.788	-1.24655e+06	2.64	0.34	2.48
(G-_G_G-_G-)	#VALUE!	nan	nan	nan	0	0
(G-_G_G-_G)	#VALUE!	nan	nan	nan	0	0
(G-_G_G-_A)	#VALUE!	nan	nan	nan	0	0
(G-_G_G_G-)	#VALUE!	nan	nan	nan	0	0
(G-_G_G_G)	#VALUE!	nan	nan	nan	0	0
(G-_G_G_A)	#VALUE!	nan	nan	nan	0	0
(G-_G_A_G-)	#VALUE!	nan	nan	nan	0	0
(G-_G_A_G)	#VALUE!	nan	nan	nan	0	0
(G-_G_A_A)	#VALUE!	nan	nan	nan	0	0
(G-_A_G-_G-)	#VALUE!	-474.787	-1.24655e+06	3.31	0.26	1.89
(G-_A_G-_G)	#VALUE!	nan	nan	nan	0	0
(G-_A_G-_A)	#VALUE!	-474.788	-1.24656e+06	2.3	0.4	2.84
(G-_A_G_G-)	#VALUE!	-474.783	-1.24654e+06	14.7	0	0.02
(G-_A_G_G)	#VALUE!	-474.787	-1.24655e+06	3.46	0.25	1.78
(G-_A_G_A)	#VALUE!	-474.788	-1.24655e+06	2.56	0.36	2.56
(G-_A_A_G-)	#VALUE!	-474.787	-1.24655e+06	3.28	0.27	1.91
(G-_A_A_G)	#VALUE!	-474.787	-1.24655e+06	3.52	0.24	1.74
(G-_A_A_A)	#VALUE!	-474.788	-1.24656e+06	1.7	0.5	3.62
(G_G-_G-_G-)	#VALUE!	-474.781	-1.24654e+06	20.76	0	0
(G_G-_G-_G)	#VALUE!	nan	nan	nan	0	0
(G_G-_G-_A)	#VALUE!	-474.783	-1.24654e+06	15.37	0	0.01
(G_G-_G_G-)	#VALUE!	nan	nan	nan	0	0
(G_G-_G_G)	#VALUE!	nan	nan	nan	0	0
(G_G-_G_A)	#VALUE!	nan	nan	nan	0	0
(G_G-_A_G-)	#VALUE!	-474.783	-1.24654e+06	16.03	0	0.01
(G_G-_A_G)	#VALUE!	-474.783	-1.24654e+06	14.7	0	0.02
(G_G-_A_A)	#VALUE!	-474.782	-1.24654e+06	16.5	0	0.01
(G_G_G-_G-)	#VALUE!	nan	nan	nan	0	0
(G_G_G-_G)	#VALUE!	nan	nan	nan	0	0
(G_G_G-_A)	#VALUE!	nan	nan	nan	0	0
(G_G_G_G-)	#VALUE!	-474.781	-1.24654e+06	20.76	0	0
(G_G_G_G)	#VALUE!	-474.786	-1.24655e+06	8.1	0.04	0.27
(G_G_G_A)	#VALUE!	-474.786	-1.24655e+06	5.82	0.1	0.69
(G_G_A_G-)	#VALUE!	-474.787	-1.24655e+06	3.36	0.26	1.85
(G_G_A_G)	#VALUE!	-474.787	-1.24655e+06	3.31	0.26	1.89
(G_G_A_A)	#VALUE!	-474.788	-1.24656e+06	0.79	0.73	5.22
(G_A_G-_G-)	#VALUE!	-474.787	-1.24655e+06	3.36	0.26	1.85
(G_A_G-_G)	#VALUE!	nan	nan	nan	0	0
(G_A_G-_A)	#VALUE!	-474.788	-1.24655e+06	2.53	0.36	2.59
(G_A_G_G-)	#VALUE!	-474.783	-1.24654e+06	16.03	0	0.01
(G_A_G_G)	#VALUE!	-474.787	-1.24655e+06	5.17	0.12	0.89
(G_A_G_A)	#VALUE!	-474.788	-1.24655e+06	2.56	0.36	2.56
(G_A_A_G-)	#VALUE!	-474.787	-1.24655e+06	3.72	0.22	1.6
(G_A_A_G)	#VALUE!	-474.787	-1.24655e+06	3.28	0.27	1.91
(G_A_A_A)	#VALUE!	-474.788	-1.24656e+06	2.28	0.4	2.86
(A_G-_G-_G-)	#VALUE!	-474.786	-1.24655e+06	5.82	0.1	0.69
(A_G-_G-_G)	#VALUE!	nan	nan	nan	0	0
(A_G-_G-_A)	#VALUE!	-474.786	-1.24655e+06	5.76	0.1	0.7
(A_G-_G_G-)	#VALUE!	nan	nan	nan	0	0
(A_G-_G_G)	#VALUE!	-474.781	-1.24654e+06	19.09	0	0
(A_G-_G_A)	#VALUE!	-474.783	-1.24654e+06	15.1	0	0.02
(A_G-_A_G-)	#VALUE!	-474.788	-1.24655e+06	2.56	0.36	2.56
(A_G-_A_G)	#VALUE!	-474.788	-1.24655e+06	2.56	0.36	2.56
(A_G-_A_A)	#VALUE!	-474.789	-1.24656e+06	0	1	7.19
(A_G_G-_G-)	#VALUE!	nan	nan	nan	0	0
(A_G_G-_G)	#VALUE!	nan	nan	nan	0	0
(A_G_G-_A)	#VALUE!	nan	nan	nan	0	0
(A_G_G_G-)	#VALUE!	-474.783	-1.24654e+06	15.37	0	0.01
(A_G_G_G)	#VALUE!	-474.786	-1.24655e+06	6.03	0.09	0.63
(A_G_G_A)	#VALUE!	-474.786	-1.24655e+06	5.76	0.1	0.7
(A_G_A_G-)	#VALUE!	-474.788	-1.24655e+06	2.53	0.36	2.59
(A_G_A_G)	#VALUE!	-474.788	-1.24656e+06	2.3	0.4	2.84
(A_G_A_A)	#VALUE!	-474.788	-1.24656e+06	1.52	0.54	3.89
(A_A_G-_G-)	#VALUE!	-474.788	-1.24656e+06	0.79	0.73	5.22
(A_A_G-_G)	#VALUE!	nan	nan	nan	0	0
(A_A_G-_A)	#VALUE!	-474.788	-1.24656e+06	1.52	0.54	3.89
(A_A_G_G-)	#VALUE!	-474.782	-1.24654e+06	16.5	0	0.01
(A_A_G_G)	#VALUE!	-474.788	-1.24655e+06	2.64	0.34	2.48
(A_A_G_A)	#VALUE!	-474.789	-1.24656e+06	0	1	7.19
(A_A_A_G-)	#VALUE!	-474.788	-1.24656e+06	2.28	0.4	2.86
(A_A_A_G)	#VALUE!	-474.788	-1.24656e+06	1.7	0.5	3.62
(A_A_A_A)	#VALUE!	-474.788	-1.24656e+06	1.64	0.52	3.71
