# Supplementary material for: Conformational Analysis of 1,3-Difluorinated Alkanes
Source: J Org Chem. 2024 May 31;89(12):8789–803. doi: 10.1021/acs.joc.4c00670 (PMC11197103; doi:10.1021/acs.joc.4c00670)
Supplement: Supplementary file 2 — jo4c00670_si_004.zip [file jo4c00670_si_004.zip › SI/raw_data/difluoropropane/difluoro-propane-raw-water.xlsx]

## Sheet: difluoro-propane-raw-water
Conformer		Energy (Hartrees)	Energy (kJ/mol)	Relative Energy (kJ/mol)	Population	Population %
(G-_G)	#VALUE!	-317.613	-833892	2.92	0.31	7.8
(G-_A)	#VALUE!	-317.613	-833892	2.86	0.32	7.99
(G-_G-)	#VALUE!	-317.614	-833895	0	1	25.34
(G_G-)	#VALUE!	-317.613	-833892	2.92	0.31	7.8
(G_A)	#VALUE!	-317.613	-833892	2.86	0.32	7.99
(G_G)	#VALUE!	-317.614	-833895	0	1	25.34
(A_G)	#VALUE!	-317.613	-833892	2.86	0.32	7.99
(A_A)	#VALUE!	-317.611	-833889	6.59	0.07	1.77
(A_G-)	#VALUE!	-317.613	-833892	2.86	0.32	7.99
