# Supplementary material for: Conformational Analysis of 1,3-Difluorinated Alkanes
Source: J Org Chem. 2024 May 31;89(12):8789–803. doi: 10.1021/acs.joc.4c00670 (PMC11197103; doi:10.1021/acs.joc.4c00670)
Supplement: Supplementary file 2 — jo4c00670_si_004.zip [file jo4c00670_si_004.zip › SI/raw_data/difluoropropane/difluoro-propane-raw-chloroform.xlsx]

## Sheet: difluoro-propane-raw-chloroform
Conformer		Energy (Hartrees)	Energy (kJ/mol)	Relative Energy (kJ/mol)	Population	Population %
(G-_G)	#VALUE!	-317.615	-833899	5.47	0.11	3.37
(G-_A)	#VALUE!	-317.616	-833901	3.51	0.24	7.43
(G-_G-)	#VALUE!	-317.617	-833904	0	1	30.65
(G_G-)	#VALUE!	-317.615	-833899	5.47	0.11	3.37
(G_A)	#VALUE!	-317.616	-833901	3.51	0.24	7.43
(G_G)	#VALUE!	-317.617	-833904	0	1	30.65
(A_G)	#VALUE!	-317.616	-833901	3.51	0.24	7.43
(A_A)	#VALUE!	-317.615	-833898	6.48	0.07	2.24
(A_G-)	#VALUE!	-317.616	-833901	3.51	0.24	7.43
