# Supplementary material for: Conformational Analysis of 1,3-Difluorinated Alkanes
Source: J Org Chem. 2024 May 31;89(12):8789–803. doi: 10.1021/acs.joc.4c00670 (PMC11197103; doi:10.1021/acs.joc.4c00670)
Supplement: Supplementary file 2 — jo4c00670_si_004.zip [file jo4c00670_si_004.zip › SI/raw_data/difluoropropane/difluoro-propane-raw-vacuum.xlsx]

## Sheet: difluoro-propane-raw-vacuum
Conformer		Energy (Hartrees)	Energy (kJ/mol)	Relative Energy (kJ/mol)	Population	Population %
(G-_G)	#VALUE!	-317.602	-833865	11.81	0.01	0.3
(G-_A)	#VALUE!	-317.605	-833873	4.07	0.19	6.88
(G-_G-)	#VALUE!	-317.607	-833877	0	1	35.58
(G_G-)	#VALUE!	-317.602	-833865	11.81	0.01	0.3
(G_A)	#VALUE!	-317.605	-833873	4.07	0.19	6.88
(G_G)	#VALUE!	-317.607	-833877	0	1	35.58
(A_G)	#VALUE!	-317.605	-833873	4.07	0.19	6.88
(A_A)	#VALUE!	-317.603	-833867	9.77	0.02	0.69
(A_G-)	#VALUE!	-317.605	-833873	4.07	0.19	6.88
