# Supplementary material for: Conformational Analysis of 1,3-Difluorinated Alkanes
Source: J Org Chem. 2024 May 31;89(12):8789–803. doi: 10.1021/acs.joc.4c00670 (PMC11197103; doi:10.1021/acs.joc.4c00670)
Supplement: Supplementary file 2 — jo4c00670_si_004.zip [file jo4c00670_si_004.zip › SI/raw_data/heptane/plain-heptane-raw-vacuum.csv]

Conformer	Energy (Hartrees)	Energy (kJ/mol)	Relative Energy (kJ/mol)	Population	Population %
(G-_G-_G-_G-)	-276.2230	-725223.48	8.67	0.03	0.20
(G-_G-_G-_G)	nan	nan	nan	0.00	0.00
(G-_G-_G-_A)	-276.2246	-725227.66	4.49	0.16	1.05
(G-_G-_G_G-)	nan	nan	nan	0.00	0.00
(G-_G-_G_G)	nan	nan	nan	0.00	0.00
(G-_G-_G_A)	nan	nan	nan	0.00	0.00
(G-_G-_A_G-)	-276.2243	-725226.83	5.32	0.12	0.75
(G-_G-_A_G)	-276.2247	-725227.96	4.19	0.18	1.19
(G-_G-_A_A)	-276.2255	-725230.02	2.13	0.42	2.73
(G-_G_G-_G-)	nan	nan	nan	0.00	0.00
(G-_G_G-_G)	nan	nan	nan	0.00	0.00
(G-_G_G-_A)	nan	nan	nan	0.00	0.00
(G-_G_G_G-)	nan	nan	nan	0.00	0.00
(G-_G_G_G)	nan	nan	nan	0.00	0.00
(G-_G_G_A)	nan	nan	nan	0.00	0.00
(G-_G_A_G-)	nan	nan	nan	0.00	0.00
(G-_G_A_G)	nan	nan	nan	0.00	0.00
(G-_G_A_A)	nan	nan	nan	0.00	0.00
(G-_A_G-_G-)	-276.2243	-725226.83	5.32	0.12	0.75
(G-_A_G-_G)	nan	nan	nan	0.00	0.00
(G-_A_G-_A)	-276.2251	-725229.07	3.08	0.29	1.86
(G-_A_G_G-)	nan	nan	nan	0.00	0.00
(G-_A_G_G)	-276.2247	-725227.96	4.19	0.18	1.19
(G-_A_G_A)	-276.2251	-725229.10	3.05	0.29	1.89
(G-_A_A_G-)	-276.2246	-725227.71	4.44	0.17	1.08
(G-_A_A_G)	-276.2252	-725229.16	2.99	0.30	1.93
(G-_A_A_A)	-276.2260	-725231.45	0.70	0.75	4.87
(G_G-_G-_G-)	nan	nan	nan	0.00	0.00
(G_G-_G-_G)	nan	nan	nan	0.00	0.00
(G_G-_G-_A)	nan	nan	nan	0.00	0.00
(G_G-_G_G-)	nan	nan	nan	0.00	0.00
(G_G-_G_G)	nan	nan	nan	0.00	0.00
(G_G-_G_A)	nan	nan	nan	0.00	0.00
(G_G-_A_G-)	nan	nan	nan	0.00	0.00
(G_G-_A_G)	nan	nan	nan	0.00	0.00
(G_G-_A_A)	nan	nan	nan	0.00	0.00
(G_G_G-_G-)	nan	nan	nan	0.00	0.00
(G_G_G-_G)	nan	nan	nan	0.00	0.00
(G_G_G-_A)	nan	nan	nan	0.00	0.00
(G_G_G_G-)	nan	nan	nan	0.00	0.00
(G_G_G_G)	-276.2230	-725223.48	8.67	0.03	0.20
(G_G_G_A)	-276.2246	-725227.66	4.49	0.16	1.05
(G_G_A_G-)	-276.2247	-725227.96	4.19	0.18	1.19
(G_G_A_G)	-276.2243	-725226.83	5.32	0.12	0.75
(G_G_A_A)	-276.2255	-725230.02	2.13	0.42	2.73
(G_A_G-_G-)	-276.2247	-725227.96	4.19	0.18	1.19
(G_A_G-_G)	nan	nan	nan	0.00	0.00
(G_A_G-_A)	-276.2251	-725229.10	3.05	0.29	1.89
(G_A_G_G-)	nan	nan	nan	0.00	0.00
(G_A_G_G)	-276.2243	-725226.83	5.32	0.12	0.75
(G_A_G_A)	-276.2251	-725229.07	3.08	0.29	1.86
(G_A_A_G-)	-276.2252	-725229.16	2.99	0.30	1.93
(G_A_A_G)	-276.2246	-725227.71	4.44	0.17	1.08
(G_A_A_A)	-276.2260	-725231.45	0.70	0.75	4.87
(A_G-_G-_G-)	-276.2246	-725227.66	4.49	0.16	1.05
(A_G-_G-_G)	nan	nan	nan	0.00	0.00
(A_G-_G-_A)	-276.2253	-725229.48	2.67	0.34	2.20
(A_G-_G_G-)	nan	nan	nan	0.00	0.00
(A_G-_G_G)	nan	nan	nan	0.00	0.00
(A_G-_G_A)	nan	nan	nan	0.00	0.00
(A_G-_A_G-)	-276.2251	-725229.07	3.08	0.29	1.86
(A_G-_A_G)	-276.2251	-725229.10	3.05	0.29	1.89
(A_G-_A_A)	-276.2263	-725232.15	0.00	1.00	6.46
(A_G_G-_G-)	nan	nan	nan	0.00	0.00
(A_G_G-_G)	nan	nan	nan	0.00	0.00
(A_G_G-_A)	nan	nan	nan	0.00	0.00
(A_G_G_G-)	nan	nan	nan	0.00	0.00
(A_G_G_G)	-276.2246	-725227.66	4.49	0.16	1.05
(A_G_G_A)	-276.2253	-725229.48	2.67	0.34	2.20
(A_G_A_G-)	-276.2251	-725229.10	3.05	0.29	1.89
(A_G_A_G)	-276.2251	-725229.07	3.08	0.29	1.86
(A_G_A_A)	-276.2263	-725232.15	0.00	1.00	6.46
(A_A_G-_G-)	-276.2255	-725230.02	2.13	0.42	2.73
(A_A_G-_G)	nan	nan	nan	0.00	0.00
(A_A_G-_A)	-276.2263	-725232.15	0.00	1.00	6.46
(A_A_G_G-)	nan	nan	nan	0.00	0.00
(A_A_G_G)	-276.2255	-725230.02	2.13	0.42	2.73
(A_A_G_A)	-276.2263	-725232.15	0.00	1.00	6.46
(A_A_A_G-)	-276.2260	-725231.45	0.70	0.75	4.87
(A_A_A_G)	-276.2260	-725231.45	0.70	0.75	4.87
(A_A_A_A)	-276.2262	-725231.95	0.20	0.92	5.96
