# Supplementary material for: Conformational Analysis of 1,3-Difluorinated Alkanes
Source: J Org Chem. 2024 May 31;89(12):8789–803. doi: 10.1021/acs.joc.4c00670 (PMC11197103; doi:10.1021/acs.joc.4c00670)
Supplement: Supplementary file 2 — jo4c00670_si_004.zip [file jo4c00670_si_004.zip › SI/raw_data/heptane/plain-heptane-raw-chloroform.csv]

Conformer	Energy (Hartrees)	Energy (kJ/mol)	Relative Energy (kJ/mol)	Population	Population %
(G-_G-_G-_G-)	-276.2314	-725245.55	11.87	0.01	0.13
(G-_G-_G-_G)	nan	nan	nan	0.00	0.00
(G-_G-_G-_A)	-276.2328	-725249.34	8.08	0.04	0.59
(G-_G-_G_G-)	nan	nan	nan	0.00	0.00
(G-_G-_G_G)	nan	nan	nan	0.00	0.00
(G-_G-_G_A)	nan	nan	nan	0.00	0.00
(G-_G-_A_G-)	-276.2325	-725248.46	8.96	0.03	0.42
(G-_G-_A_G)	-276.2333	-725250.51	6.91	0.06	0.95
(G-_G-_A_A)	-276.2338	-725251.86	5.56	0.11	1.64
(G-_G_G-_G-)	nan	nan	nan	0.00	0.00
(G-_G_G-_G)	nan	nan	nan	0.00	0.00
(G-_G_G-_A)	nan	nan	nan	0.00	0.00
(G-_G_G_G-)	nan	nan	nan	0.00	0.00
(G-_G_G_G)	nan	nan	nan	0.00	0.00
(G-_G_G_A)	nan	nan	nan	0.00	0.00
(G-_G_A_G-)	nan	nan	nan	0.00	0.00
(G-_G_A_G)	nan	nan	nan	0.00	0.00
(G-_G_A_A)	nan	nan	nan	0.00	0.00
(G-_A_G-_G-)	-276.2325	-725248.46	8.96	0.03	0.42
(G-_A_G-_G)	nan	nan	nan	0.00	0.00
(G-_A_G-_A)	-276.2337	-725251.48	5.94	0.09	1.41
(G-_A_G_G-)	nan	nan	nan	0.00	0.00
(G-_A_G_G)	-276.2333	-725250.51	6.91	0.06	0.95
(G-_A_G_A)	-276.2333	-725250.46	6.96	0.06	0.93
(G-_A_A_G-)	-276.2335	-725250.99	6.43	0.07	1.15
(G-_A_A_G)	-276.2340	-725252.26	5.16	0.12	1.93
(G-_A_A_A)	-276.2349	-725254.71	2.71	0.33	5.18
(G_G-_G-_G-)	nan	nan	nan	0.00	0.00
(G_G-_G-_G)	nan	nan	nan	0.00	0.00
(G_G-_G-_A)	nan	nan	nan	0.00	0.00
(G_G-_G_G-)	nan	nan	nan	0.00	0.00
(G_G-_G_G)	nan	nan	nan	0.00	0.00
(G_G-_G_A)	nan	nan	nan	0.00	0.00
(G_G-_A_G-)	nan	nan	nan	0.00	0.00
(G_G-_A_G)	nan	nan	nan	0.00	0.00
(G_G-_A_A)	nan	nan	nan	0.00	0.00
(G_G_G-_G-)	nan	nan	nan	0.00	0.00
(G_G_G-_G)	nan	nan	nan	0.00	0.00
(G_G_G-_A)	nan	nan	nan	0.00	0.00
(G_G_G_G-)	nan	nan	nan	0.00	0.00
(G_G_G_G)	-276.2314	-725245.55	11.87	0.01	0.13
(G_G_G_A)	-276.2328	-725249.34	8.08	0.04	0.59
(G_G_A_G-)	-276.2333	-725250.51	6.91	0.06	0.95
(G_G_A_G)	-276.2325	-725248.46	8.96	0.03	0.42
(G_G_A_A)	-276.2338	-725251.86	5.56	0.11	1.64
(G_A_G-_G-)	-276.2333	-725250.51	6.91	0.06	0.95
(G_A_G-_G)	nan	nan	nan	0.00	0.00
(G_A_G-_A)	-276.2333	-725250.46	6.96	0.06	0.93
(G_A_G_G-)	nan	nan	nan	0.00	0.00
(G_A_G_G)	-276.2325	-725248.46	8.96	0.03	0.42
(G_A_G_A)	-276.2337	-725251.48	5.94	0.09	1.41
(G_A_A_G-)	-276.2340	-725252.26	5.16	0.12	1.93
(G_A_A_G)	-276.2335	-725250.99	6.43	0.07	1.15
(G_A_A_A)	-276.2349	-725254.71	2.71	0.33	5.18
(A_G-_G-_G-)	-276.2328	-725249.34	8.08	0.04	0.59
(A_G-_G-_G)	nan	nan	nan	0.00	0.00
(A_G-_G-_A)	-276.2333	-725250.45	6.97	0.06	0.93
(A_G-_G_G-)	nan	nan	nan	0.00	0.00
(A_G-_G_G)	nan	nan	nan	0.00	0.00
(A_G-_G_A)	nan	nan	nan	0.00	0.00
(A_G-_A_G-)	-276.2337	-725251.48	5.94	0.09	1.41
(A_G-_A_G)	-276.2333	-725250.46	6.96	0.06	0.93
(A_G-_A_A)	-276.2353	-725255.77	1.65	0.51	7.95
(A_G_G-_G-)	nan	nan	nan	0.00	0.00
(A_G_G-_G)	nan	nan	nan	0.00	0.00
(A_G_G-_A)	nan	nan	nan	0.00	0.00
(A_G_G_G-)	nan	nan	nan	0.00	0.00
(A_G_G_G)	-276.2328	-725249.34	8.08	0.04	0.59
(A_G_G_A)	-276.2333	-725250.45	6.97	0.06	0.93
(A_G_A_G-)	-276.2333	-725250.46	6.96	0.06	0.93
(A_G_A_G)	-276.2337	-725251.48	5.94	0.09	1.41
(A_G_A_A)	-276.2353	-725255.77	1.65	0.51	7.95
(A_A_G-_G-)	-276.2338	-725251.86	5.56	0.11	1.64
(A_A_G-_G)	nan	nan	nan	0.00	0.00
(A_A_G-_A)	-276.2353	-725255.77	1.65	0.51	7.95
(A_A_G_G-)	nan	nan	nan	0.00	0.00
(A_A_G_G)	-276.2338	-725251.86	5.56	0.11	1.64
(A_A_G_A)	-276.2353	-725255.77	1.65	0.51	7.95
(A_A_A_G-)	-276.2349	-725254.71	2.71	0.33	5.18
(A_A_A_G)	-276.2349	-725254.71	2.71	0.33	5.18
(A_A_A_A)	-276.2359	-725257.42	0.00	1.00	15.47
