# Supplementary material for: Conformational Analysis of 1,3-Difluorinated Alkanes
Source: J Org Chem. 2024 May 31;89(12):8789–803. doi: 10.1021/acs.joc.4c00670 (PMC11197103; doi:10.1021/acs.joc.4c00670)
Supplement: Supplementary file 2 — jo4c00670_si_004.zip [file jo4c00670_si_004.zip › SI/raw_data/heptane/plain-heptane-raw-water.csv]

Conformer	Energy (Hartrees)	Energy (kJ/mol)	Relative Energy (kJ/mol)	Population	Population %
(G-_G-_G-_G-)	-276.2211	-725218.52	7.27	0.05	0.38
(G-_G-_G-_G)	nan	nan	nan	0.00	0.00
(G-_G-_G-_A)	-276.2227	-725222.59	3.20	0.27	1.94
(G-_G-_G_G-)	nan	nan	nan	0.00	0.00
(G-_G-_G_G)	nan	nan	nan	0.00	0.00
(G-_G-_G_A)	nan	nan	nan	0.00	0.00
(G-_G-_A_G-)	-276.2220	-725220.89	4.90	0.14	0.98
(G-_G-_A_G)	-276.2217	-725219.98	5.81	0.10	0.68
(G-_G-_A_A)	-276.2233	-725224.36	1.43	0.56	3.97
(G-_G_G-_G-)	nan	nan	nan	0.00	0.00
(G-_G_G-_G)	nan	nan	nan	0.00	0.00
(G-_G_G-_A)	nan	nan	nan	0.00	0.00
(G-_G_G_G-)	nan	nan	nan	0.00	0.00
(G-_G_G_G)	nan	nan	nan	0.00	0.00
(G-_G_G_A)	nan	nan	nan	0.00	0.00
(G-_G_A_G-)	nan	nan	nan	0.00	0.00
(G-_G_A_G)	nan	nan	nan	0.00	0.00
(G-_G_A_A)	nan	nan	nan	0.00	0.00
(G-_A_G-_G-)	-276.2220	-725220.89	4.90	0.14	0.98
(G-_A_G-_G)	nan	nan	nan	0.00	0.00
(G-_A_G-_A)	-276.2226	-725222.48	3.31	0.26	1.86
(G-_A_G_G-)	nan	nan	nan	0.00	0.00
(G-_A_G_G)	-276.2217	-725219.98	5.81	0.10	0.68
(G-_A_G_A)	-276.2219	-725220.52	5.27	0.12	0.84
(G-_A_A_G-)	-276.2224	-725221.78	4.01	0.20	1.40
(G-_A_A_G)	-276.2227	-725222.73	3.06	0.29	2.05
(G-_A_A_A)	-276.2234	-725224.64	1.15	0.63	4.44
(G_G-_G-_G-)	nan	nan	nan	0.00	0.00
(G_G-_G-_G)	nan	nan	nan	0.00	0.00
(G_G-_G-_A)	nan	nan	nan	0.00	0.00
(G_G-_G_G-)	nan	nan	nan	0.00	0.00
(G_G-_G_G)	nan	nan	nan	0.00	0.00
(G_G-_G_A)	nan	nan	nan	0.00	0.00
(G_G-_A_G-)	nan	nan	nan	0.00	0.00
(G_G-_A_G)	nan	nan	nan	0.00	0.00
(G_G-_A_A)	nan	nan	nan	0.00	0.00
(G_G_G-_G-)	nan	nan	nan	0.00	0.00
(G_G_G-_G)	nan	nan	nan	0.00	0.00
(G_G_G-_A)	nan	nan	nan	0.00	0.00
(G_G_G_G-)	nan	nan	nan	0.00	0.00
(G_G_G_G)	-276.2211	-725218.52	7.27	0.05	0.38
(G_G_G_A)	-276.2227	-725222.59	3.20	0.27	1.94
(G_G_A_G-)	-276.2217	-725219.98	5.81	0.10	0.68
(G_G_A_G)	-276.2220	-725220.89	4.90	0.14	0.98
(G_G_A_A)	-276.2233	-725224.36	1.43	0.56	3.97
(G_A_G-_G-)	-276.2217	-725219.98	5.81	0.10	0.68
(G_A_G-_G)	nan	nan	nan	0.00	0.00
(G_A_G-_A)	-276.2219	-725220.52	5.27	0.12	0.84
(G_A_G_G-)	nan	nan	nan	0.00	0.00
(G_A_G_G)	-276.2220	-725220.89	4.90	0.14	0.98
(G_A_G_A)	-276.2226	-725222.48	3.31	0.26	1.86
(G_A_A_G-)	-276.2227	-725222.73	3.06	0.29	2.05
(G_A_A_G)	-276.2224	-725221.78	4.01	0.20	1.40
(G_A_A_A)	-276.2234	-725224.64	1.15	0.63	4.44
(A_G-_G-_G-)	-276.2227	-725222.59	3.20	0.27	1.94
(A_G-_G-_G)	nan	nan	nan	0.00	0.00
(A_G-_G-_A)	-276.2228	-725223.05	2.74	0.33	2.34
(A_G-_G_G-)	nan	nan	nan	0.00	0.00
(A_G-_G_G)	nan	nan	nan	0.00	0.00
(A_G-_G_A)	nan	nan	nan	0.00	0.00
(A_G-_A_G-)	-276.2226	-725222.48	3.31	0.26	1.86
(A_G-_A_G)	-276.2219	-725220.52	5.27	0.12	0.84
(A_G-_A_A)	-276.2236	-725225.15	0.64	0.77	5.45
(A_G_G-_G-)	nan	nan	nan	0.00	0.00
(A_G_G-_G)	nan	nan	nan	0.00	0.00
(A_G_G-_A)	nan	nan	nan	0.00	0.00
(A_G_G_G-)	nan	nan	nan	0.00	0.00
(A_G_G_G)	-276.2227	-725222.59	3.20	0.27	1.94
(A_G_G_A)	-276.2228	-725223.05	2.74	0.33	2.34
(A_G_A_G-)	-276.2219	-725220.52	5.27	0.12	0.84
(A_G_A_G)	-276.2226	-725222.48	3.31	0.26	1.86
(A_G_A_A)	-276.2236	-725225.15	0.64	0.77	5.45
(A_A_G-_G-)	-276.2233	-725224.36	1.43	0.56	3.97
(A_A_G-_G)	nan	nan	nan	0.00	0.00
(A_A_G-_A)	-276.2236	-725225.15	0.64	0.77	5.45
(A_A_G_G-)	nan	nan	nan	0.00	0.00
(A_A_G_G)	-276.2233	-725224.36	1.43	0.56	3.97
(A_A_G_A)	-276.2236	-725225.15	0.64	0.77	5.45
(A_A_A_G-)	-276.2234	-725224.64	1.15	0.63	4.44
(A_A_A_G)	-276.2234	-725224.64	1.15	0.63	4.44
(A_A_A_A)	-276.2239	-725225.79	0.00	1.00	7.06
