# Supplementary material for: Conformational Analysis of 1,3-Difluorinated Alkanes
Source: J Org Chem. 2024 May 31;89(12):8789–803. doi: 10.1021/acs.joc.4c00670 (PMC11197103; doi:10.1021/acs.joc.4c00670)
Supplement: Supplementary file 2 — jo4c00670_si_004.zip [file jo4c00670_si_004.zip › SI/minimized_structures/difluoropentane/anti/anti-2,4-difluoropentane-water.sdf]

AA
 OpenBabel12202214293D

 17 16  0  0  0  0  0  0  0  0999 V2000
    2.4050   -0.4858   -1.4932 C   0  0  0  0  0  0  0  0  0  0  0  0
    1.4027   -0.1521   -0.4200 C   0  0  2  0  0  0  0  0  0  0  0  0
   -0.0291   -0.3876   -0.8415 C   0  0  0  0  0  0  0  0  0  0  0  0
   -1.0366   -0.0652    0.2374 C   0  0  1  0  0  0  0  0  0  0  0  0
   -2.4632   -0.2895   -0.1897 C   0  0  0  0  0  0  0  0  0  0  0  0
    1.5350    1.2373   -0.1187 F   0  0  0  0  0  0  0  0  0  0  0  0
   -0.7718   -0.9325    1.3405 F   0  0  0  0  0  0  0  0  0  0  0  0
    1.6279   -0.6678    0.5116 H   0  0  0  0  0  0  0  0  0  0  0  0
   -0.2463    0.2273   -1.7173 H   0  0  0  0  0  0  0  0  0  0  0  0
   -0.1408   -1.4352   -1.1289 H   0  0  0  0  0  0  0  0  0  0  0  0
    3.4135   -0.2429   -1.1623 H   0  0  0  0  0  0  0  0  0  0  0  0
    2.3585   -1.5534   -1.7099 H   0  0  0  0  0  0  0  0  0  0  0  0
    2.1797    0.0672   -2.4044 H   0  0  0  0  0  0  0  0  0  0  0  0
   -2.7076    0.3954   -1.0022 H   0  0  0  0  0  0  0  0  0  0  0  0
   -2.5949   -1.3121   -0.5415 H   0  0  0  0  0  0  0  0  0  0  0  0
   -3.1438   -0.1011    0.6391 H   0  0  0  0  0  0  0  0  0  0  0  0
   -0.8888    0.9410    0.6250 H   0  0  0  0  0  0  0  0  0  0  0  0
  1  2  1  0  0  0  0
  1 11  1  0  0  0  0
  1 12  1  0  0  0  0
  1 13  1  0  0  0  0
  2  3  1  0  0  0  0
  2  6  1  0  0  0  0
  2  8  1  1  0  0  0
  3  4  1  0  0  0  0
  3  9  1  0  0  0  0
  3 10  1  0  0  0  0
  4  5  1  0  0  0  0
  4  7  1  0  0  0  0
  4 17  1  1  0  0  0
  5 14  1  0  0  0  0
  5 15  1  0  0  0  0
  5 16  1  0  0  0  0
M  END
$$$$
AG-
 OpenBabel12202214293D

 17 16  0  0  0  0  0  0  0  0999 V2000
    2.3793   -0.4125   -1.5689 C   0  0  0  0  0  0  0  0  0  0  0  0
    1.4206   -0.1565   -0.4352 C   0  0  2  0  0  0  0  0  0  0  0  0
   -0.0221   -0.3810   -0.8238 C   0  0  0  0  0  0  0  0  0  0  0  0
   -1.0615   -0.0676    0.2350 C   0  0  1  0  0  0  0  0  0  0  0  0
   -0.7302   -0.5203    1.6341 C   0  0  0  0  0  0  0  0  0  0  0  0
    1.5790    1.2040   -0.0383 F   0  0  0  0  0  0  0  0  0  0  0  0
   -1.2553    1.3452    0.2756 F   0  0  0  0  0  0  0  0  0  0  0  0
    1.6886   -0.7426    0.4418 H   0  0  0  0  0  0  0  0  0  0  0  0
   -0.2539    0.1926   -1.7242 H   0  0  0  0  0  0  0  0  0  0  0  0
   -0.1228   -1.4390   -1.0785 H   0  0  0  0  0  0  0  0  0  0  0  0
    3.4025   -0.2097   -1.2554 H   0  0  0  0  0  0  0  0  0  0  0  0
    2.3107   -1.4569   -1.8751 H   0  0  0  0  0  0  0  0  0  0  0  0
    2.1316    0.2205   -2.4222 H   0  0  0  0  0  0  0  0  0  0  0  0
   -0.5472   -1.5952    1.6380 H   0  0  0  0  0  0  0  0  0  0  0  0
    0.1595   -0.0109    2.0044 H   0  0  0  0  0  0  0  0  0  0  0  0
   -1.5624   -0.3068    2.3024 H   0  0  0  0  0  0  0  0  0  0  0  0
   -2.0208   -0.4696   -0.0833 H   0  0  0  0  0  0  0  0  0  0  0  0
  1  2  1  0  0  0  0
  1 11  1  0  0  0  0
  1 12  1  0  0  0  0
  1 13  1  0  0  0  0
  2  3  1  0  0  0  0
  2  6  1  0  0  0  0
  2  8  1  1  0  0  0
  3  4  1  0  0  0  0
  3  9  1  0  0  0  0
  3 10  1  0  0  0  0
  4  5  1  0  0  0  0
  4  7  1  0  0  0  0
  4 17  1  6  0  0  0
  5 14  1  0  0  0  0
  5 15  1  0  0  0  0
  5 16  1  0  0  0  0
M  END
$$$$
AG
 OpenBabel12202214293D

 17 16  0  0  0  0  0  0  0  0999 V2000
    2.4068   -0.8072   -1.3386 C   0  0  0  0  0  0  0  0  0  0  0  0
    1.4073   -0.1523   -0.4211 C   0  0  2  0  0  0  0  0  0  0  0  0
   -0.0295   -0.3876   -0.8412 C   0  0  0  0  0  0  0  0  0  0  0  0
   -1.0408   -0.0652    0.2383 C   0  0  1  0  0  0  0  0  0  0  0  0
   -1.1411    1.3865    0.6281 C   0  0  0  0  0  0  0  0  0  0  0  0
    1.6550    1.2525   -0.4561 F   0  0  0  0  0  0  0  0  0  0  0  0
   -2.3127   -0.4559   -0.2763 F   0  0  0  0  0  0  0  0  0  0  0  0
    1.5704   -0.4457    0.6146 H   0  0  0  0  0  0  0  0  0  0  0  0
   -0.2354    0.2033   -1.7368 H   0  0  0  0  0  0  0  0  0  0  0  0
   -0.1341   -1.4437   -1.0980 H   0  0  0  0  0  0  0  0  0  0  0  0
    3.4196   -0.5243   -1.0565 H   0  0  0  0  0  0  0  0  0  0  0  0
    2.3137   -1.8906   -1.2606 H   0  0  0  0  0  0  0  0  0  0  0  0
    2.2235   -0.5108   -2.3726 H   0  0  0  0  0  0  0  0  0  0  0  0
   -0.2204    1.7016    1.1166 H   0  0  0  0  0  0  0  0  0  0  0  0
   -1.2999    2.0070   -0.2536 H   0  0  0  0  0  0  0  0  0  0  0  0
   -1.9675    1.5249    1.3240 H   0  0  0  0  0  0  0  0  0  0  0  0
   -0.8776   -0.6959    1.1104 H   0  0  0  0  0  0  0  0  0  0  0  0
  1  2  1  0  0  0  0
  1 11  1  0  0  0  0
  1 12  1  0  0  0  0
  1 13  1  0  0  0  0
  2  3  1  0  0  0  0
  2  6  1  0  0  0  0
  2  8  1  1  0  0  0
  3  4  1  0  0  0  0
  3  9  1  0  0  0  0
  3 10  1  0  0  0  0
  4  5  1  0  0  0  0
  4  7  1  0  0  0  0
  4 17  1  1  0  0  0
  5 14  1  0  0  0  0
  5 15  1  0  0  0  0
  5 16  1  0  0  0  0
M  END
$$$$
G-A
 OpenBabel12202214293D

 17 16  0  0  0  0  0  0  0  0999 V2000
    1.7063    1.1051    0.3407 C   0  0  0  0  0  0  0  0  0  0  0  0
    1.4228   -0.1561   -0.4346 C   0  0  2  0  0  0  0  0  0  0  0  0
   -0.0258   -0.3808   -0.8228 C   0  0  0  0  0  0  0  0  0  0  0  0
   -1.0600   -0.0681    0.2334 C   0  0  1  0  0  0  0  0  0  0  0  0
   -2.4634   -0.3968   -0.2054 C   0  0  0  0  0  0  0  0  0  0  0  0
    1.8539   -1.2568    0.3640 F   0  0  0  0  0  0  0  0  0  0  0  0
   -0.7785   -0.8500    1.3922 F   0  0  0  0  0  0  0  0  0  0  0  0
    2.0390   -0.2053   -1.3296 H   0  0  0  0  0  0  0  0  0  0  0  0
   -0.2392    0.2641   -1.6789 H   0  0  0  0  0  0  0  0  0  0  0  0
   -0.1434   -1.4139   -1.1581 H   0  0  0  0  0  0  0  0  0  0  0  0
    2.7764    1.2045    0.5135 H   0  0  0  0  0  0  0  0  0  0  0  0
    1.3636    1.9700   -0.2281 H   0  0  0  0  0  0  0  0  0  0  0  0
    1.1932    1.0910    1.3023 H   0  0  0  0  0  0  0  0  0  0  0  0
   -2.7262    0.2118   -1.0714 H   0  0  0  0  0  0  0  0  0  0  0  0
   -2.5350   -1.4497   -0.4815 H   0  0  0  0  0  0  0  0  0  0  0  0
   -3.1717   -0.1855    0.5946 H   0  0  0  0  0  0  0  0  0  0  0  0
   -0.9869    0.9667    0.5628 H   0  0  0  0  0  0  0  0  0  0  0  0
  1  2  1  0  0  0  0
  1 11  1  0  0  0  0
  1 12  1  0  0  0  0
  1 13  1  0  0  0  0
  2  3  1  0  0  0  0
  2  6  1  0  0  0  0
  2  8  1  6  0  0  0
  3  4  1  0  0  0  0
  3  9  1  0  0  0  0
  3 10  1  0  0  0  0
  4  5  1  0  0  0  0
  4  7  1  0  0  0  0
  4 17  1  1  0  0  0
  5 14  1  0  0  0  0
  5 15  1  0  0  0  0
  5 16  1  0  0  0  0
M  END
$$$$
GA
 OpenBabel12202214293D

 17 16  0  0  0  0  0  0  0  0999 V2000
    1.9254   -1.0538    0.6685 C   0  0  0  0  0  0  0  0  0  0  0  0
    1.4067   -0.1524   -0.4213 C   0  0  2  0  0  0  0  0  0  0  0  0
   -0.0285   -0.3876   -0.8415 C   0  0  0  0  0  0  0  0  0  0  0  0
   -1.0412   -0.0650    0.2388 C   0  0  1  0  0  0  0  0  0  0  0  0
   -2.4484    0.0536   -0.2859 C   0  0  0  0  0  0  0  0  0  0  0  0
    2.2054   -0.3840   -1.5805 F   0  0  0  0  0  0  0  0  0  0  0  0
   -1.0301   -1.1295    1.1889 F   0  0  0  0  0  0  0  0  0  0  0  0
    1.5609    0.8958   -0.1709 H   0  0  0  0  0  0  0  0  0  0  0  0
   -0.2392    0.2540   -1.6996 H   0  0  0  0  0  0  0  0  0  0  0  0
   -0.1634   -1.4267   -1.1510 H   0  0  0  0  0  0  0  0  0  0  0  0
    2.9903   -0.8786    0.8159 H   0  0  0  0  0  0  0  0  0  0  0  0
    1.4067   -0.8403    1.6017 H   0  0  0  0  0  0  0  0  0  0  0  0
    1.7612   -2.0991    0.4078 H   0  0  0  0  0  0  0  0  0  0  0  0
   -2.5183    0.9226   -0.9404 H   0  0  0  0  0  0  0  0  0  0  0  0
   -2.7181   -0.8383   -0.8536 H   0  0  0  0  0  0  0  0  0  0  0  0
   -3.1485    0.1820    0.5380 H   0  0  0  0  0  0  0  0  0  0  0  0
   -0.7528    0.8222    0.8000 H   0  0  0  0  0  0  0  0  0  0  0  0
  1  2  1  0  0  0  0
  1 11  1  0  0  0  0
  1 12  1  0  0  0  0
  1 13  1  0  0  0  0
  2  3  1  0  0  0  0
  2  6  1  0  0  0  0
  2  8  1  1  0  0  0
  3  4  1  0  0  0  0
  3  9  1  0  0  0  0
  3 10  1  0  0  0  0
  4  5  1  0  0  0  0
  4  7  1  0  0  0  0
  4 17  1  1  0  0  0
  5 14  1  0  0  0  0
  5 15  1  0  0  0  0
  5 16  1  0  0  0  0
M  END
$$$$
G-G-
 OpenBabel12202214293D

 17 16  0  0  0  0  0  0  0  0999 V2000
    1.8041    1.1823    0.1365 C   0  0  0  0  0  0  0  0  0  0  0  0
    1.4363   -0.1597   -0.4470 C   0  0  2  0  0  0  0  0  0  0  0  0
   -0.0197   -0.3753   -0.8082 C   0  0  0  0  0  0  0  0  0  0  0  0
   -1.0796   -0.0700    0.2312 C   0  0  1  0  0  0  0  0  0  0  0  0
   -0.8966   -0.6877    1.5956 C   0  0  0  0  0  0  0  0  0  0  0  0
    1.8209   -1.1629    0.4940 F   0  0  0  0  0  0  0  0  0  0  0  0
   -1.1498    1.3466    0.4020 F   0  0  0  0  0  0  0  0  0  0  0  0
    2.0389   -0.3634   -1.3297 H   0  0  0  0  0  0  0  0  0  0  0  0
   -0.2306    0.2295   -1.6931 H   0  0  0  0  0  0  0  0  0  0  0  0
   -0.1429   -1.4194   -1.1048 H   0  0  0  0  0  0  0  0  0  0  0  0
    2.8798    1.2258    0.3029 H   0  0  0  0  0  0  0  0  0  0  0  0
    1.5308    1.9674   -0.5693 H   0  0  0  0  0  0  0  0  0  0  0  0
    1.2878    1.3631    1.0762 H   0  0  0  0  0  0  0  0  0  0  0  0
   -0.8512   -1.7727    1.4951 H   0  0  0  0  0  0  0  0  0  0  0  0
    0.0194   -0.3429    2.0693 H   0  0  0  0  0  0  0  0  0  0  0  0
   -1.7462   -0.4340    2.2283 H   0  0  0  0  0  0  0  0  0  0  0  0
   -2.0481   -0.3474   -0.1799 H   0  0  0  0  0  0  0  0  0  0  0  0
  1  2  1  0  0  0  0
  1 11  1  0  0  0  0
  1 12  1  0  0  0  0
  1 13  1  0  0  0  0
  2  3  1  0  0  0  0
  2  6  1  0  0  0  0
  2  8  1  6  0  0  0
  3  4  1  0  0  0  0
  3  9  1  0  0  0  0
  3 10  1  0  0  0  0
  4  5  1  0  0  0  0
  4  7  1  0  0  0  0
  4 17  1  6  0  0  0
  5 14  1  0  0  0  0
  5 15  1  0  0  0  0
  5 16  1  0  0  0  0
M  END
$$$$
G-G
 OpenBabel12202214293D

 17 16  0  0  0  0  0  0  0  0999 V2000
    1.7400    1.2080    0.1340 C   0  0  0  0  0  0  0  0  0  0  0  0
    1.4120   -0.1530   -0.4240 C   0  0  2  0  0  0  0  0  0  0  0  0
   -0.0270   -0.3870   -0.8400 C   0  0  0  0  0  0  0  0  0  0  0  0
   -1.0480   -0.0650    0.2400 C   0  0  1  0  0  0  0  0  0  0  0  0
   -1.6740    1.3010    0.1270 C   0  0  0  0  0  0  0  0  0  0  0  0
    1.7190   -1.1100    0.5910 F   0  0  0  0  0  0  0  0  0  0  0  0
   -2.1070   -1.0140    0.1160 F   0  0  0  0  0  0  0  0  0  0  0  0
    2.0680   -0.3990   -1.2560 H   0  0  0  0  0  0  0  0  0  0  0  0
   -0.2280    0.2000   -1.7380 H   0  0  0  0  0  0  0  0  0  0  0  0
   -0.1230   -1.4410   -1.1010 H   0  0  0  0  0  0  0  0  0  0  0  0
    2.8030    1.2700    0.3600 H   0  0  0  0  0  0  0  0  0  0  0  0
    1.4960    1.9740   -0.6030 H   0  0  0  0  0  0  0  0  0  0  0  0
    1.1740    1.4040    1.0440 H   0  0  0  0  0  0  0  0  0  0  0  0
   -0.9080    2.0710    0.1990 H   0  0  0  0  0  0  0  0  0  0  0  0
   -2.1690    1.3970   -0.8410 H   0  0  0  0  0  0  0  0  0  0  0  0
   -2.4020    1.4570    0.9220 H   0  0  0  0  0  0  0  0  0  0  0  0
   -0.6320   -0.2370    1.2320 H   0  0  0  0  0  0  0  0  0  0  0  0
  1  2  1  0  0  0  0
  1 11  1  0  0  0  0
  1 12  1  0  0  0  0
  1 13  1  0  0  0  0
  2  3  1  0  0  0  0
  2  6  1  0  0  0  0
  2  8  1  6  0  0  0
  3  4  1  0  0  0  0
  3  9  1  0  0  0  0
  3 10  1  0  0  0  0
  4  5  1  0  0  0  0
  4  7  1  0  0  0  0
  4 17  1  1  0  0  0
  5 14  1  0  0  0  0
  5 15  1  0  0  0  0
  5 16  1  0  0  0  0
M  END
$$$$
GG-
 OpenBabel12202214293D

 17 16  0  0  0  0  0  0  0  0999 V2000
    2.1410   -1.3856    0.0473 C   0  0  0  0  0  0  0  0  0  0  0  0
    1.4138   -0.1527   -0.4235 C   0  0  2  0  0  0  0  0  0  0  0  0
   -0.0301   -0.3869   -0.8392 C   0  0  0  0  0  0  0  0  0  0  0  0
   -1.0467   -0.0654    0.2386 C   0  0  1  0  0  0  0  0  0  0  0  0
   -0.8377   -0.7202    1.5799 C   0  0  0  0  0  0  0  0  0  0  0  0
    2.1124    0.3224   -1.5740 F   0  0  0  0  0  0  0  0  0  0  0  0
   -1.0074    1.3470    0.4483 F   0  0  0  0  0  0  0  0  0  0  0  0
    1.4832    0.6577    0.3012 H   0  0  0  0  0  0  0  0  0  0  0  0
   -0.2498    0.2519   -1.6947 H   0  0  0  0  0  0  0  0  0  0  0  0
   -0.1710   -1.4235   -1.1504 H   0  0  0  0  0  0  0  0  0  0  0  0
    3.1694   -1.1466    0.3148 H   0  0  0  0  0  0  0  0  0  0  0  0
    1.6419   -1.8047    0.9192 H   0  0  0  0  0  0  0  0  0  0  0  0
    2.1382   -2.1363   -0.7450 H   0  0  0  0  0  0  0  0  0  0  0  0
   -0.8356   -1.8043    1.4613 H   0  0  0  0  0  0  0  0  0  0  0  0
    0.1103   -0.4138    2.0207 H   0  0  0  0  0  0  0  0  0  0  0  0
   -1.6456   -0.4466    2.2562 H   0  0  0  0  0  0  0  0  0  0  0  0
   -2.0453   -0.2699   -0.1409 H   0  0  0  0  0  0  0  0  0  0  0  0
  1  2  1  0  0  0  0
  1 11  1  0  0  0  0
  1 12  1  0  0  0  0
  1 13  1  0  0  0  0
  2  3  1  0  0  0  0
  2  6  1  0  0  0  0
  2  8  1  1  0  0  0
  3  4  1  0  0  0  0
  3  9  1  0  0  0  0
  3 10  1  0  0  0  0
  4  5  1  0  0  0  0
  4  7  1  0  0  0  0
  4 17  1  6  0  0  0
  5 14  1  0  0  0  0
  5 15  1  0  0  0  0
  5 16  1  0  0  0  0
M  END
$$$$
GG
 OpenBabel12202214293D

 17 16  0  0  0  0  0  0  0  0999 V2000
    1.8609   -0.9919    0.7450 C   0  0  0  0  0  0  0  0  0  0  0  0
    1.4042   -0.1515   -0.4184 C   0  0  2  0  0  0  0  0  0  0  0  0
   -0.0301   -0.3890   -0.8451 C   0  0  0  0  0  0  0  0  0  0  0  0
   -1.0371   -0.0645    0.2395 C   0  0  1  0  0  0  0  0  0  0  0  0
   -1.0389    1.3742    0.6851 C   0  0  0  0  0  0  0  0  0  0  0  0
    2.2116   -0.4963   -1.5416 F   0  0  0  0  0  0  0  0  0  0  0  0
   -2.3194   -0.3443   -0.3170 F   0  0  0  0  0  0  0  0  0  0  0  0
    1.5988    0.9043   -0.2436 H   0  0  0  0  0  0  0  0  0  0  0  0
   -0.2487    0.2328   -1.7154 H   0  0  0  0  0  0  0  0  0  0  0  0
   -0.1368   -1.4387   -1.1254 H   0  0  0  0  0  0  0  0  0  0  0  0
    2.9336   -0.8712    0.8947 H   0  0  0  0  0  0  0  0  0  0  0  0
    1.3529   -0.6737    1.6556 H   0  0  0  0  0  0  0  0  0  0  0  0
    1.6364   -2.0444    0.5664 H   0  0  0  0  0  0  0  0  0  0  0  0
   -0.1199    1.5964    1.2278 H   0  0  0  0  0  0  0  0  0  0  0  0
   -1.1084    2.0400   -0.1763 H   0  0  0  0  0  0  0  0  0  0  0  0
   -1.8804    1.5574    1.3527 H   0  0  0  0  0  0  0  0  0  0  0  0
   -0.9428   -0.7403    1.0866 H   0  0  0  0  0  0  0  0  0  0  0  0
  1  2  1  0  0  0  0
  1 11  1  0  0  0  0
  1 12  1  0  0  0  0
  1 13  1  0  0  0  0
  2  3  1  0  0  0  0
  2  6  1  0  0  0  0
  2  8  1  1  0  0  0
  3  4  1  0  0  0  0
  3  9  1  0  0  0  0
  3 10  1  0  0  0  0
  4  5  1  0  0  0  0
  4  7  1  0  0  0  0
  4 17  1  1  0  0  0
  5 14  1  0  0  0  0
  5 15  1  0  0  0  0
  5 16  1  0  0  0  0
M  END
$$$$
