# Supplementary material for: Conformational Analysis of 1,3-Difluorinated Alkanes
Source: J Org Chem. 2024 May 31;89(12):8789–803. doi: 10.1021/acs.joc.4c00670 (PMC11197103; doi:10.1021/acs.joc.4c00670)
Supplement: Supplementary file 2 — jo4c00670_si_004.zip [file jo4c00670_si_004.zip › SI/minimized_structures/difluoropentane/anti/anti-2,4-difluoropentane-vacuum.sdf]

AA
 OpenBabel12202214293D

 17 16  0  0  0  0  0  0  0  0999 V2000
    2.4151   -0.5802   -1.4417 C   0  0  0  0  0  0  0  0  0  0  0  0
    1.3948   -0.1898   -0.4007 C   0  0  2  0  0  0  0  0  0  0  0  0
   -0.0359   -0.4182   -0.8411 C   0  0  0  0  0  0  0  0  0  0  0  0
   -1.0378   -0.0770    0.2418 C   0  0  1  0  0  0  0  0  0  0  0  0
   -2.4737   -0.2386   -0.1935 C   0  0  0  0  0  0  0  0  0  0  0  0
    1.5385    1.1890   -0.1475 F   0  0  0  0  0  0  0  0  0  0  0  0
   -0.8079   -0.9592    1.3164 F   0  0  0  0  0  0  0  0  0  0  0  0
    1.5825   -0.6897    0.5483 H   0  0  0  0  0  0  0  0  0  0  0  0
   -0.2329    0.1961   -1.7232 H   0  0  0  0  0  0  0  0  0  0  0  0
   -0.1657   -1.4669   -1.1201 H   0  0  0  0  0  0  0  0  0  0  0  0
    3.4169   -0.3250   -1.1003 H   0  0  0  0  0  0  0  0  0  0  0  0
    2.3709   -1.6542   -1.6227 H   0  0  0  0  0  0  0  0  0  0  0  0
    2.2177   -0.0565   -2.3770 H   0  0  0  0  0  0  0  0  0  0  0  0
   -2.7043    0.4701   -0.9888 H   0  0  0  0  0  0  0  0  0  0  0  0
   -2.6434   -1.2502   -0.5624 H   0  0  0  0  0  0  0  0  0  0  0  0
   -3.1436   -0.0528    0.6443 H   0  0  0  0  0  0  0  0  0  0  0  0
   -0.8493    0.9230    0.6296 H   0  0  0  0  0  0  0  0  0  0  0  0
  1  2  1  0  0  0  0
  1 11  1  0  0  0  0
  1 12  1  0  0  0  0
  1 13  1  0  0  0  0
  2  3  1  0  0  0  0
  2  6  1  0  0  0  0
  2  8  1  1  0  0  0
  3  4  1  0  0  0  0
  3  9  1  0  0  0  0
  3 10  1  0  0  0  0
  4  5  1  0  0  0  0
  4  7  1  0  0  0  0
  4 17  1  1  0  0  0
  5 14  1  0  0  0  0
  5 15  1  0  0  0  0
  5 16  1  0  0  0  0
M  END
$$$$
AG-
 OpenBabel12202214293D

 17 16  0  0  0  0  0  0  0  0999 V2000
    2.3822   -0.4103   -1.5630 C   0  0  0  0  0  0  0  0  0  0  0  0
    1.4177   -0.1952   -0.4188 C   0  0  2  0  0  0  0  0  0  0  0  0
   -0.0277   -0.4105   -0.8207 C   0  0  0  0  0  0  0  0  0  0  0  0
   -1.0690   -0.0793    0.2395 C   0  0  1  0  0  0  0  0  0  0  0  0
   -0.7056   -0.4865    1.6501 C   0  0  0  0  0  0  0  0  0  0  0  0
    1.5734    1.1203    0.0380 F   0  0  0  0  0  0  0  0  0  0  0  0
   -1.2925    1.3034    0.2334 F   0  0  0  0  0  0  0  0  0  0  0  0
    1.6786   -0.8370    0.4252 H   0  0  0  0  0  0  0  0  0  0  0  0
   -0.2507    0.1849   -1.7084 H   0  0  0  0  0  0  0  0  0  0  0  0
   -0.1383   -1.4628   -1.0948 H   0  0  0  0  0  0  0  0  0  0  0  0
    3.4021   -0.2125   -1.2367 H   0  0  0  0  0  0  0  0  0  0  0  0
    2.3219   -1.4387   -1.9191 H   0  0  0  0  0  0  0  0  0  0  0  0
    2.1382    0.2625   -2.3847 H   0  0  0  0  0  0  0  0  0  0  0  0
   -0.4974   -1.5566    1.6952 H   0  0  0  0  0  0  0  0  0  0  0  0
    0.1715    0.0661    1.9812 H   0  0  0  0  0  0  0  0  0  0  0  0
   -1.5324   -0.2644    2.3218 H   0  0  0  0  0  0  0  0  0  0  0  0
   -2.0182   -0.5290   -0.0545 H   0  0  0  0  0  0  0  0  0  0  0  0
  1  2  1  0  0  0  0
  1 11  1  0  0  0  0
  1 12  1  0  0  0  0
  1 13  1  0  0  0  0
  2  3  1  0  0  0  0
  2  6  1  0  0  0  0
  2  8  1  1  0  0  0
  3  4  1  0  0  0  0
  3  9  1  0  0  0  0
  3 10  1  0  0  0  0
  4  5  1  0  0  0  0
  4  7  1  0  0  0  0
  4 17  1  6  0  0  0
  5 14  1  0  0  0  0
  5 15  1  0  0  0  0
  5 16  1  0  0  0  0
M  END
$$$$
AG
 OpenBabel12202214293D

 17 16  0  0  0  0  0  0  0  0999 V2000
    2.4038   -0.6376   -1.4553 C   0  0  0  0  0  0  0  0  0  0  0  0
    1.4075   -0.1927   -0.4106 C   0  0  2  0  0  0  0  0  0  0  0  0
   -0.0310   -0.4141   -0.8304 C   0  0  0  0  0  0  0  0  0  0  0  0
   -1.0555   -0.0781    0.2410 C   0  0  1  0  0  0  0  0  0  0  0  0
   -1.3420    1.3925    0.4185 C   0  0  0  0  0  0  0  0  0  0  0  0
    1.6103    1.1834   -0.1880 F   0  0  0  0  0  0  0  0  0  0  0  0
   -2.2578   -0.7036   -0.1400 F   0  0  0  0  0  0  0  0  0  0  0  0
    1.6057   -0.6775    0.5467 H   0  0  0  0  0  0  0  0  0  0  0  0
   -0.2372    0.1605   -1.7359 H   0  0  0  0  0  0  0  0  0  0  0  0
   -0.1471   -1.4728   -1.0721 H   0  0  0  0  0  0  0  0  0  0  0  0
    3.4147   -0.3931   -1.1351 H   0  0  0  0  0  0  0  0  0  0  0  0
    2.3334   -1.7153   -1.6063 H   0  0  0  0  0  0  0  0  0  0  0  0
    2.2017   -0.1359   -2.4013 H   0  0  0  0  0  0  0  0  0  0  0  0
   -0.4495    1.9115    0.7604 H   0  0  0  0  0  0  0  0  0  0  0  0
   -1.6540    1.8240   -0.5331 H   0  0  0  0  0  0  0  0  0  0  0  0
   -2.1419    1.5264    1.1460 H   0  0  0  0  0  0  0  0  0  0  0  0
   -0.7688   -0.5393    1.1883 H   0  0  0  0  0  0  0  0  0  0  0  0
  1  2  1  0  0  0  0
  1 11  1  0  0  0  0
  1 12  1  0  0  0  0
  1 13  1  0  0  0  0
  2  3  1  0  0  0  0
  2  6  1  0  0  0  0
  2  8  1  1  0  0  0
  3  4  1  0  0  0  0
  3  9  1  0  0  0  0
  3 10  1  0  0  0  0
  4  5  1  0  0  0  0
  4  7  1  0  0  0  0
  4 17  1  1  0  0  0
  5 14  1  0  0  0  0
  5 15  1  0  0  0  0
  5 16  1  0  0  0  0
M  END
$$$$
G-A
 OpenBabel12202214293D

 17 16  0  0  0  0  0  0  0  0999 V2000
    1.6853    1.0472    0.4035 C   0  0  0  0  0  0  0  0  0  0  0  0
    1.4204   -0.1948   -0.4180 C   0  0  2  0  0  0  0  0  0  0  0  0
   -0.0324   -0.4103   -0.8195 C   0  0  0  0  0  0  0  0  0  0  0  0
   -1.0671   -0.0800    0.2375 C   0  0  1  0  0  0  0  0  0  0  0  0
   -2.4717   -0.4496   -0.1820 C   0  0  0  0  0  0  0  0  0  0  0  0
    1.8509   -1.3025    0.3233 F   0  0  0  0  0  0  0  0  0  0  0  0
   -0.7644   -0.7864    1.4092 F   0  0  0  0  0  0  0  0  0  0  0  0
    2.0328   -0.1926   -1.3205 H   0  0  0  0  0  0  0  0  0  0  0  0
   -0.2444    0.2133   -1.6918 H   0  0  0  0  0  0  0  0  0  0  0  0
   -0.1454   -1.4522   -1.1258 H   0  0  0  0  0  0  0  0  0  0  0  0
    2.7531    1.1454    0.5883 H   0  0  0  0  0  0  0  0  0  0  0  0
    1.3402    1.9354   -0.1281 H   0  0  0  0  0  0  0  0  0  0  0  0
    1.1705    0.9761    1.3597 H   0  0  0  0  0  0  0  0  0  0  0  0
   -2.7614    0.1138   -1.0689 H   0  0  0  0  0  0  0  0  0  0  0  0
   -2.5226   -1.5143   -0.4082 H   0  0  0  0  0  0  0  0  0  0  0  0
   -3.1743   -0.2257    0.6193 H   0  0  0  0  0  0  0  0  0  0  0  0
   -1.0151    0.9775    0.5048 H   0  0  0  0  0  0  0  0  0  0  0  0
  1  2  1  0  0  0  0
  1 11  1  0  0  0  0
  1 12  1  0  0  0  0
  1 13  1  0  0  0  0
  2  3  1  0  0  0  0
  2  6  1  0  0  0  0
  2  8  1  6  0  0  0
  3  4  1  0  0  0  0
  3  9  1  0  0  0  0
  3 10  1  0  0  0  0
  4  5  1  0  0  0  0
  4  7  1  0  0  0  0
  4 17  1  1  0  0  0
  5 14  1  0  0  0  0
  5 15  1  0  0  0  0
  5 16  1  0  0  0  0
M  END
$$$$
GA
 OpenBabel12202214293D

 17 16  0  0  0  0  0  0  0  0999 V2000
    1.9948   -1.2662    0.4737 C   0  0  0  0  0  0  0  0  0  0  0  0
    1.4095   -0.1924   -0.4100 C   0  0  2  0  0  0  0  0  0  0  0  0
   -0.0345   -0.4140   -0.8295 C   0  0  0  0  0  0  0  0  0  0  0  0
   -1.0540   -0.0786    0.2395 C   0  0  1  0  0  0  0  0  0  0  0  0
   -2.4800   -0.2048   -0.2425 C   0  0  0  0  0  0  0  0  0  0  0  0
    2.1716   -0.1519   -1.5931 F   0  0  0  0  0  0  0  0  0  0  0  0
   -0.8900   -0.9674    1.3201 F   0  0  0  0  0  0  0  0  0  0  0  0
    1.5179    0.7937    0.0462 H   0  0  0  0  0  0  0  0  0  0  0  0
   -0.2280    0.2334   -1.6875 H   0  0  0  0  0  0  0  0  0  0  0  0
   -0.1740   -1.4479   -1.1521 H   0  0  0  0  0  0  0  0  0  0  0  0
    3.0497   -1.0611    0.6524 H   0  0  0  0  0  0  0  0  0  0  0  0
    1.4658   -1.3022    1.4232 H   0  0  0  0  0  0  0  0  0  0  0  0
    1.9013   -2.2364   -0.0152 H   0  0  0  0  0  0  0  0  0  0  0  0
   -2.6747    0.5209   -1.0331 H   0  0  0  0  0  0  0  0  0  0  0  0
   -2.6544   -1.2067   -0.6340 H   0  0  0  0  0  0  0  0  0  0  0  0
   -3.1695   -0.0221    0.5793 H   0  0  0  0  0  0  0  0  0  0  0  0
   -0.8681    0.9166    0.6468 H   0  0  0  0  0  0  0  0  0  0  0  0
  1  2  1  0  0  0  0
  1 11  1  0  0  0  0
  1 12  1  0  0  0  0
  1 13  1  0  0  0  0
  2  3  1  0  0  0  0
  2  6  1  0  0  0  0
  2  8  1  1  0  0  0
  3  4  1  0  0  0  0
  3  9  1  0  0  0  0
  3 10  1  0  0  0  0
  4  5  1  0  0  0  0
  4  7  1  0  0  0  0
  4 17  1  1  0  0  0
  5 14  1  0  0  0  0
  5 15  1  0  0  0  0
  5 16  1  0  0  0  0
M  END
$$$$
G-G-
 OpenBabel12202214293D

 17 16  0  0  0  0  0  0  0  0999 V2000
    1.7938    1.1580    0.1334 C   0  0  0  0  0  0  0  0  0  0  0  0
    1.4305   -0.1981   -0.4287 C   0  0  2  0  0  0  0  0  0  0  0  0
   -0.0263   -0.4054   -0.8067 C   0  0  0  0  0  0  0  0  0  0  0  0
   -1.0833   -0.0815    0.2354 C   0  0  1  0  0  0  0  0  0  0  0  0
   -0.9055   -0.7188    1.5952 C   0  0  0  0  0  0  0  0  0  0  0  0
    1.7883   -1.1792    0.5177 F   0  0  0  0  0  0  0  0  0  0  0  0
   -1.1269    1.3168    0.4048 F   0  0  0  0  0  0  0  0  0  0  0  0
    2.0416   -0.4110   -1.3072 H   0  0  0  0  0  0  0  0  0  0  0  0
   -0.2355    0.2014   -1.6902 H   0  0  0  0  0  0  0  0  0  0  0  0
   -0.1475   -1.4512   -1.0969 H   0  0  0  0  0  0  0  0  0  0  0  0
    2.8653    1.1961    0.3243 H   0  0  0  0  0  0  0  0  0  0  0  0
    1.5315    1.9356   -0.5838 H   0  0  0  0  0  0  0  0  0  0  0  0
    1.2565    1.3576    1.0558 H   0  0  0  0  0  0  0  0  0  0  0  0
   -0.8742   -1.8033    1.4918 H   0  0  0  0  0  0  0  0  0  0  0  0
    0.0223   -0.3995    2.0603 H   0  0  0  0  0  0  0  0  0  0  0  0
   -1.7430   -0.4460    2.2357 H   0  0  0  0  0  0  0  0  0  0  0  0
   -2.0574   -0.3510   -0.1758 H   0  0  0  0  0  0  0  0  0  0  0  0
  1  2  1  0  0  0  0
  1 11  1  0  0  0  0
  1 12  1  0  0  0  0
  1 13  1  0  0  0  0
  2  3  1  0  0  0  0
  2  6  1  0  0  0  0
  2  8  1  6  0  0  0
  3  4  1  0  0  0  0
  3  9  1  0  0  0  0
  3 10  1  0  0  0  0
  4  5  1  0  0  0  0
  4  7  1  0  0  0  0
  4 17  1  6  0  0  0
  5 14  1  0  0  0  0
  5 15  1  0  0  0  0
  5 16  1  0  0  0  0
M  END
$$$$
G-G
 OpenBabel12202214293D

 17 16  0  0  0  0  0  0  0  0999 V2000
    1.7670    1.1940    0.0740 C   0  0  0  0  0  0  0  0  0  0  0  0
    1.4120   -0.1930   -0.4120 C   0  0  2  0  0  0  0  0  0  0  0  0
   -0.0310   -0.4140   -0.8300 C   0  0  0  0  0  0  0  0  0  0  0  0
   -1.0600   -0.0780    0.2420 C   0  0  1  0  0  0  0  0  0  0  0  0
   -1.6310    1.3190    0.1570 C   0  0  0  0  0  0  0  0  0  0  0  0
    1.6910   -1.0880    0.6370 F   0  0  0  0  0  0  0  0  0  0  0  0
   -2.1390   -0.9660    0.0790 F   0  0  0  0  0  0  0  0  0  0  0  0
    2.0650   -0.4840   -1.2340 H   0  0  0  0  0  0  0  0  0  0  0  0
   -0.2320    0.1560   -1.7410 H   0  0  0  0  0  0  0  0  0  0  0  0
   -0.1430   -1.4720   -1.0680 H   0  0  0  0  0  0  0  0  0  0  0  0
    2.8320    1.2460    0.2950 H   0  0  0  0  0  0  0  0  0  0  0  0
    1.5310    1.9360   -0.6900 H   0  0  0  0  0  0  0  0  0  0  0  0
    1.2180    1.4330    0.9840 H   0  0  0  0  0  0  0  0  0  0  0  0
   -0.8500    2.0690    0.2700 H   0  0  0  0  0  0  0  0  0  0  0  0
   -2.1080    1.4560   -0.8140 H   0  0  0  0  0  0  0  0  0  0  0  0
   -2.3770    1.4680    0.9370 H   0  0  0  0  0  0  0  0  0  0  0  0
   -0.6490   -0.2880    1.2290 H   0  0  0  0  0  0  0  0  0  0  0  0
  1  2  1  0  0  0  0
  1 11  1  0  0  0  0
  1 12  1  0  0  0  0
  1 13  1  0  0  0  0
  2  3  1  0  0  0  0
  2  6  1  0  0  0  0
  2  8  1  6  0  0  0
  3  4  1  0  0  0  0
  3  9  1  0  0  0  0
  3 10  1  0  0  0  0
  4  5  1  0  0  0  0
  4  7  1  0  0  0  0
  4 17  1  1  0  0  0
  5 14  1  0  0  0  0
  5 15  1  0  0  0  0
  5 16  1  0  0  0  0
M  END
$$$$
GG-
 OpenBabel12202214293D

 17 16  0  0  0  0  0  0  0  0999 V2000
    2.1128   -1.4199    0.1276 C   0  0  0  0  0  0  0  0  0  0  0  0
    1.4140   -0.1927   -0.4114 C   0  0  2  0  0  0  0  0  0  0  0  0
   -0.0343   -0.4138   -0.8291 C   0  0  0  0  0  0  0  0  0  0  0  0
   -1.0586   -0.0785    0.2406 C   0  0  1  0  0  0  0  0  0  0  0  0
   -0.9035   -0.7877    1.5668 C   0  0  0  0  0  0  0  0  0  0  0  0
    2.1241    0.2052   -1.5589 F   0  0  0  0  0  0  0  0  0  0  0  0
   -0.9715    1.3030    0.4922 F   0  0  0  0  0  0  0  0  0  0  0  0
    1.4759    0.6457    0.2817 H   0  0  0  0  0  0  0  0  0  0  0  0
   -0.2295    0.2360   -1.6824 H   0  0  0  0  0  0  0  0  0  0  0  0
   -0.1817   -1.4467   -1.1557 H   0  0  0  0  0  0  0  0  0  0  0  0
    3.1477   -1.1849    0.3742 H   0  0  0  0  0  0  0  0  0  0  0  0
    1.6150   -1.7936    1.0208 H   0  0  0  0  0  0  0  0  0  0  0  0
    2.1030   -2.2036   -0.6306 H   0  0  0  0  0  0  0  0  0  0  0  0
   -0.9228   -1.8689    1.4237 H   0  0  0  0  0  0  0  0  0  0  0  0
    0.0356   -0.5083    2.0428 H   0  0  0  0  0  0  0  0  0  0  0  0
   -1.7191   -0.5082    2.2321 H   0  0  0  0  0  0  0  0  0  0  0  0
   -2.0566   -0.2458   -0.1630 H   0  0  0  0  0  0  0  0  0  0  0  0
  1  2  1  0  0  0  0
  1 11  1  0  0  0  0
  1 12  1  0  0  0  0
  1 13  1  0  0  0  0
  2  3  1  0  0  0  0
  2  6  1  0  0  0  0
  2  8  1  1  0  0  0
  3  4  1  0  0  0  0
  3  9  1  0  0  0  0
  3 10  1  0  0  0  0
  4  5  1  0  0  0  0
  4  7  1  0  0  0  0
  4 17  1  6  0  0  0
  5 14  1  0  0  0  0
  5 15  1  0  0  0  0
  5 16  1  0  0  0  0
M  END
$$$$
GG
 OpenBabel12202214293D

 17 16  0  0  0  0  0  0  0  0999 V2000
    1.8366   -1.0106    0.7874 C   0  0  0  0  0  0  0  0  0  0  0  0
    1.4053   -0.1918   -0.4077 C   0  0  2  0  0  0  0  0  0  0  0  0
   -0.0337   -0.4153   -0.8333 C   0  0  0  0  0  0  0  0  0  0  0  0
   -1.0505   -0.0779    0.2410 C   0  0  1  0  0  0  0  0  0  0  0  0
   -1.0154    1.3608    0.7033 C   0  0  0  0  0  0  0  0  0  0  0  0
    2.2110   -0.5652   -1.4962 F   0  0  0  0  0  0  0  0  0  0  0  0
   -2.3187   -0.3189   -0.3134 F   0  0  0  0  0  0  0  0  0  0  0  0
    1.6044    0.8671   -0.2447 H   0  0  0  0  0  0  0  0  0  0  0  0
   -0.2442    0.1970   -1.7119 H   0  0  0  0  0  0  0  0  0  0  0  0
   -0.1506   -1.4625   -1.1176 H   0  0  0  0  0  0  0  0  0  0  0  0
    2.9111   -0.9105    0.9334 H   0  0  0  0  0  0  0  0  0  0  0  0
    1.3336   -0.6670    1.6927 H   0  0  0  0  0  0  0  0  0  0  0  0
    1.5984   -2.0621    0.6294 H   0  0  0  0  0  0  0  0  0  0  0  0
   -0.1004    1.5646    1.2616 H   0  0  0  0  0  0  0  0  0  0  0  0
   -1.0627    2.0329   -0.1531 H   0  0  0  0  0  0  0  0  0  0  0  0
   -1.8655    1.5587    1.3543 H   0  0  0  0  0  0  0  0  0  0  0  0
   -0.9657   -0.7595    1.0870 H   0  0  0  0  0  0  0  0  0  0  0  0
  1  2  1  0  0  0  0
  1 11  1  0  0  0  0
  1 12  1  0  0  0  0
  1 13  1  0  0  0  0
  2  3  1  0  0  0  0
  2  6  1  0  0  0  0
  2  8  1  1  0  0  0
  3  4  1  0  0  0  0
  3  9  1  0  0  0  0
  3 10  1  0  0  0  0
  4  5  1  0  0  0  0
  4  7  1  0  0  0  0
  4 17  1  1  0  0  0
  5 14  1  0  0  0  0
  5 15  1  0  0  0  0
  5 16  1  0  0  0  0
M  END
$$$$
