# Supplementary material for: Conformational Analysis of 1,3-Difluorinated Alkanes
Source: J Org Chem. 2024 May 31;89(12):8789–803. doi: 10.1021/acs.joc.4c00670 (PMC11197103; doi:10.1021/acs.joc.4c00670)
Supplement: Supplementary file 2 — jo4c00670_si_004.zip [file jo4c00670_si_004.zip › SI/minimized_structures/difluoropentane/anti/anti-2,4-difluoropentane-chloroform.sdf]

AA
 OpenBabel12202214303D

 17 16  0  0  0  0  0  0  0  0999 V2000
    2.4092   -0.5373   -1.4713 C   0  0  0  0  0  0  0  0  0  0  0  0
    1.4006   -0.1684   -0.4137 C   0  0  2  0  0  0  0  0  0  0  0  0
   -0.0320   -0.3998   -0.8396 C   0  0  0  0  0  0  0  0  0  0  0  0
   -1.0387   -0.0688    0.2394 C   0  0  1  0  0  0  0  0  0  0  0  0
   -2.4695   -0.2576   -0.1952 C   0  0  0  0  0  0  0  0  0  0  0  0
    1.5432    1.2213   -0.1463 F   0  0  0  0  0  0  0  0  0  0  0  0
   -0.7974   -0.9515    1.3282 F   0  0  0  0  0  0  0  0  0  0  0  0
    1.6130   -0.6673    0.5299 H   0  0  0  0  0  0  0  0  0  0  0  0
   -0.2408    0.2141   -1.7190 H   0  0  0  0  0  0  0  0  0  0  0  0
   -0.1521   -1.4483   -1.1228 H   0  0  0  0  0  0  0  0  0  0  0  0
    3.4164   -0.2885   -1.1403 H   0  0  0  0  0  0  0  0  0  0  0  0
    2.3627   -1.6099   -1.6636 H   0  0  0  0  0  0  0  0  0  0  0  0
    2.1968   -0.0047   -2.4000 H   0  0  0  0  0  0  0  0  0  0  0  0
   -2.7043    0.4434   -0.9971 H   0  0  0  0  0  0  0  0  0  0  0  0
   -2.6235   -1.2741   -0.5614 H   0  0  0  0  0  0  0  0  0  0  0  0
   -3.1477   -0.0719    0.6363 H   0  0  0  0  0  0  0  0  0  0  0  0
   -0.8718    0.9310    0.6357 H   0  0  0  0  0  0  0  0  0  0  0  0
  1  2  1  0  0  0  0
  1 11  1  0  0  0  0
  1 12  1  0  0  0  0
  1 13  1  0  0  0  0
  2  3  1  0  0  0  0
  2  6  1  0  0  0  0
  2  8  1  1  0  0  0
  3  4  1  0  0  0  0
  3  9  1  0  0  0  0
  3 10  1  0  0  0  0
  4  5  1  0  0  0  0
  4  7  1  0  0  0  0
  4 17  1  1  0  0  0
  5 14  1  0  0  0  0
  5 15  1  0  0  0  0
  5 16  1  0  0  0  0
M  END
$$$$
AG-
 OpenBabel12202214303D

 17 16  0  0  0  0  0  0  0  0999 V2000
    2.3812   -0.4297   -1.5650 C   0  0  0  0  0  0  0  0  0  0  0  0
    1.4207   -0.1730   -0.4297 C   0  0  2  0  0  0  0  0  0  0  0  0
   -0.0249   -0.3929   -0.8215 C   0  0  0  0  0  0  0  0  0  0  0  0
   -1.0658   -0.0711    0.2372 C   0  0  1  0  0  0  0  0  0  0  0  0
   -0.7370   -0.5249    1.6380 C   0  0  0  0  0  0  0  0  0  0  0  0
    1.5818    1.1767   -0.0280 F   0  0  0  0  0  0  0  0  0  0  0  0
   -1.2572    1.3332    0.2742 F   0  0  0  0  0  0  0  0  0  0  0  0
    1.6851   -0.7691    0.4421 H   0  0  0  0  0  0  0  0  0  0  0  0
   -0.2521    0.1883   -1.7185 H   0  0  0  0  0  0  0  0  0  0  0  0
   -0.1322   -1.4486   -1.0816 H   0  0  0  0  0  0  0  0  0  0  0  0
    3.4027   -0.2206   -1.2484 H   0  0  0  0  0  0  0  0  0  0  0  0
    2.3211   -1.4739   -1.8729 H   0  0  0  0  0  0  0  0  0  0  0  0
    2.1346    0.2032   -2.4174 H   0  0  0  0  0  0  0  0  0  0  0  0
   -0.5536   -1.6002    1.6477 H   0  0  0  0  0  0  0  0  0  0  0  0
    0.1466   -0.0103    2.0120 H   0  0  0  0  0  0  0  0  0  0  0  0
   -1.5729   -0.3106    2.3038 H   0  0  0  0  0  0  0  0  0  0  0  0
   -2.0249   -0.4774   -0.0815 H   0  0  0  0  0  0  0  0  0  0  0  0
  1  2  1  0  0  0  0
  1 11  1  0  0  0  0
  1 12  1  0  0  0  0
  1 13  1  0  0  0  0
  2  3  1  0  0  0  0
  2  6  1  0  0  0  0
  2  8  1  1  0  0  0
  3  4  1  0  0  0  0
  3  9  1  0  0  0  0
  3 10  1  0  0  0  0
  4  5  1  0  0  0  0
  4  7  1  0  0  0  0
  4 17  1  6  0  0  0
  5 14  1  0  0  0  0
  5 15  1  0  0  0  0
  5 16  1  0  0  0  0
M  END
$$$$
AG
 OpenBabel12202214303D

 17 16  0  0  0  0  0  0  0  0999 V2000
    2.4052   -0.7859   -1.3661 C   0  0  0  0  0  0  0  0  0  0  0  0
    1.4078   -0.1695   -0.4179 C   0  0  2  0  0  0  0  0  0  0  0  0
   -0.0305   -0.3983   -0.8357 C   0  0  0  0  0  0  0  0  0  0  0  0
   -1.0473   -0.0692    0.2396 C   0  0  1  0  0  0  0  0  0  0  0  0
   -1.1696    1.3884    0.6017 C   0  0  0  0  0  0  0  0  0  0  0  0
    1.6490    1.2304   -0.3991 F   0  0  0  0  0  0  0  0  0  0  0  0
   -2.3094   -0.4899   -0.2615 F   0  0  0  0  0  0  0  0  0  0  0  0
    1.5798   -0.5055    0.6053 H   0  0  0  0  0  0  0  0  0  0  0  0
   -0.2353    0.1897   -1.7335 H   0  0  0  0  0  0  0  0  0  0  0  0
   -0.1420   -1.4545   -1.0906 H   0  0  0  0  0  0  0  0  0  0  0  0
    3.4180   -0.5042   -1.0823 H   0  0  0  0  0  0  0  0  0  0  0  0
    2.3230   -1.8732   -1.3307 H   0  0  0  0  0  0  0  0  0  0  0  0
    2.2130   -0.4510   -2.3862 H   0  0  0  0  0  0  0  0  0  0  0  0
   -0.2564    1.7323    1.0841 H   0  0  0  0  0  0  0  0  0  0  0  0
   -1.3365    1.9895   -0.2928 H   0  0  0  0  0  0  0  0  0  0  0  0
   -2.0030    1.5277    1.2890 H   0  0  0  0  0  0  0  0  0  0  0  0
   -0.8711   -0.6791    1.1263 H   0  0  0  0  0  0  0  0  0  0  0  0
  1  2  1  0  0  0  0
  1 11  1  0  0  0  0
  1 12  1  0  0  0  0
  1 13  1  0  0  0  0
  2  3  1  0  0  0  0
  2  6  1  0  0  0  0
  2  8  1  1  0  0  0
  3  4  1  0  0  0  0
  3  9  1  0  0  0  0
  3 10  1  0  0  0  0
  4  5  1  0  0  0  0
  4  7  1  0  0  0  0
  4 17  1  1  0  0  0
  5 14  1  0  0  0  0
  5 15  1  0  0  0  0
  5 16  1  0  0  0  0
M  END
$$$$
G-A
 OpenBabel12202214303D

 17 16  0  0  0  0  0  0  0  0999 V2000
    1.7085    1.0927    0.3413 C   0  0  0  0  0  0  0  0  0  0  0  0
    1.4228   -0.1727   -0.4291 C   0  0  2  0  0  0  0  0  0  0  0  0
   -0.0285   -0.3928   -0.8205 C   0  0  0  0  0  0  0  0  0  0  0  0
   -1.0643   -0.0715    0.2356 C   0  0  1  0  0  0  0  0  0  0  0  0
   -2.4700   -0.4028   -0.2020 C   0  0  0  0  0  0  0  0  0  0  0  0
    1.8498   -1.2658    0.3663 F   0  0  0  0  0  0  0  0  0  0  0  0
   -0.7837   -0.8380    1.3945 F   0  0  0  0  0  0  0  0  0  0  0  0
    2.0375   -0.2211   -1.3270 H   0  0  0  0  0  0  0  0  0  0  0  0
   -0.2391    0.2431   -1.6837 H   0  0  0  0  0  0  0  0  0  0  0  0
   -0.1466   -1.4300   -1.1435 H   0  0  0  0  0  0  0  0  0  0  0  0
    2.7807    1.1905    0.5106 H   0  0  0  0  0  0  0  0  0  0  0  0
    1.3672    1.9595   -0.2263 H   0  0  0  0  0  0  0  0  0  0  0  0
    1.2037    1.0783    1.3059 H   0  0  0  0  0  0  0  0  0  0  0  0
   -2.7417    0.2032   -1.0668 H   0  0  0  0  0  0  0  0  0  0  0  0
   -2.5416   -1.4559   -0.4739 H   0  0  0  0  0  0  0  0  0  0  0  0
   -3.1742   -0.1928    0.6026 H   0  0  0  0  0  0  0  0  0  0  0  0
   -0.9928    0.9682    0.5507 H   0  0  0  0  0  0  0  0  0  0  0  0
  1  2  1  0  0  0  0
  1 11  1  0  0  0  0
  1 12  1  0  0  0  0
  1 13  1  0  0  0  0
  2  3  1  0  0  0  0
  2  6  1  0  0  0  0
  2  8  1  6  0  0  0
  3  4  1  0  0  0  0
  3  9  1  0  0  0  0
  3 10  1  0  0  0  0
  4  5  1  0  0  0  0
  4  7  1  0  0  0  0
  4 17  1  1  0  0  0
  5 14  1  0  0  0  0
  5 15  1  0  0  0  0
  5 16  1  0  0  0  0
M  END
$$$$
GA
 OpenBabel12202214303D

 17 16  0  0  0  0  0  0  0  0999 V2000
    1.9353   -1.0925    0.6503 C   0  0  0  0  0  0  0  0  0  0  0  0
    1.4082   -0.1694   -0.4178 C   0  0  2  0  0  0  0  0  0  0  0  0
   -0.0311   -0.3983   -0.8355 C   0  0  0  0  0  0  0  0  0  0  0  0
   -1.0470   -0.0693    0.2393 C   0  0  1  0  0  0  0  0  0  0  0  0
   -2.4603   -0.0021   -0.2821 C   0  0  0  0  0  0  0  0  0  0  0  0
    2.1991   -0.3711   -1.5818 F   0  0  0  0  0  0  0  0  0  0  0  0
   -1.0051   -1.0952    1.2212 F   0  0  0  0  0  0  0  0  0  0  0  0
    1.5608    0.8747   -0.1427 H   0  0  0  0  0  0  0  0  0  0  0  0
   -0.2357    0.2404   -1.6976 H   0  0  0  0  0  0  0  0  0  0  0  0
   -0.1678   -1.4374   -1.1445 H   0  0  0  0  0  0  0  0  0  0  0  0
    3.0022   -0.9232    0.7885 H   0  0  0  0  0  0  0  0  0  0  0  0
    1.4254   -0.9036    1.5934 H   0  0  0  0  0  0  0  0  0  0  0  0
    1.7694   -2.1331    0.3690 H   0  0  0  0  0  0  0  0  0  0  0  0
   -2.5611    0.8436   -0.9639 H   0  0  0  0  0  0  0  0  0  0  0  0
   -2.7086   -0.9188   -0.8186 H   0  0  0  0  0  0  0  0  0  0  0  0
   -3.1596    0.1302    0.5421 H   0  0  0  0  0  0  0  0  0  0  0  0
   -0.7799    0.8467    0.7678 H   0  0  0  0  0  0  0  0  0  0  0  0
  1  2  1  0  0  0  0
  1 11  1  0  0  0  0
  1 12  1  0  0  0  0
  1 13  1  0  0  0  0
  2  3  1  0  0  0  0
  2  6  1  0  0  0  0
  2  8  1  1  0  0  0
  3  4  1  0  0  0  0
  3  9  1  0  0  0  0
  3 10  1  0  0  0  0
  4  5  1  0  0  0  0
  4  7  1  0  0  0  0
  4 17  1  1  0  0  0
  5 14  1  0  0  0  0
  5 15  1  0  0  0  0
  5 16  1  0  0  0  0
M  END
$$$$
G-G-
 OpenBabel12202214303D

 17 16  0  0  0  0  0  0  0  0999 V2000
    1.8077    1.1676    0.1369 C   0  0  0  0  0  0  0  0  0  0  0  0
    1.4353   -0.1761   -0.4406 C   0  0  2  0  0  0  0  0  0  0  0  0
   -0.0227   -0.3876   -0.8070 C   0  0  0  0  0  0  0  0  0  0  0  0
   -1.0825   -0.0733    0.2336 C   0  0  1  0  0  0  0  0  0  0  0  0
   -0.9050   -0.6907    1.5992 C   0  0  0  0  0  0  0  0  0  0  0  0
    1.8101   -1.1742    0.5001 F   0  0  0  0  0  0  0  0  0  0  0  0
   -1.1447    1.3377    0.3976 F   0  0  0  0  0  0  0  0  0  0  0  0
    2.0385   -0.3838   -1.3234 H   0  0  0  0  0  0  0  0  0  0  0  0
   -0.2320    0.2172   -1.6917 H   0  0  0  0  0  0  0  0  0  0  0  0
   -0.1466   -1.4324   -1.0994 H   0  0  0  0  0  0  0  0  0  0  0  0
    2.8817    1.2014    0.3172 H   0  0  0  0  0  0  0  0  0  0  0  0
    1.5496    1.9545   -0.5735 H   0  0  0  0  0  0  0  0  0  0  0  0
    1.2813    1.3601    1.0687 H   0  0  0  0  0  0  0  0  0  0  0  0
   -0.8739   -1.7775    1.5073 H   0  0  0  0  0  0  0  0  0  0  0  0
    0.0181   -0.3594    2.0689 H   0  0  0  0  0  0  0  0  0  0  0  0
   -1.7484   -0.4200    2.2337 H   0  0  0  0  0  0  0  0  0  0  0  0
   -2.0522   -0.3495   -0.1784 H   0  0  0  0  0  0  0  0  0  0  0  0
  1  2  1  0  0  0  0
  1 11  1  0  0  0  0
  1 12  1  0  0  0  0
  1 13  1  0  0  0  0
  2  3  1  0  0  0  0
  2  6  1  0  0  0  0
  2  8  1  6  0  0  0
  3  4  1  0  0  0  0
  3  9  1  0  0  0  0
  3 10  1  0  0  0  0
  4  5  1  0  0  0  0
  4  7  1  0  0  0  0
  4 17  1  6  0  0  0
  5 14  1  0  0  0  0
  5 15  1  0  0  0  0
  5 16  1  0  0  0  0
M  END
$$$$
G-G
 OpenBabel12202214303D

 17 16  0  0  0  0  0  0  0  0999 V2000
    1.7550    1.2020    0.1070 C   0  0  0  0  0  0  0  0  0  0  0  0
    1.4120   -0.1700   -0.4200 C   0  0  2  0  0  0  0  0  0  0  0  0
   -0.0290   -0.3980   -0.8350 C   0  0  0  0  0  0  0  0  0  0  0  0
   -1.0530   -0.0690    0.2410 C   0  0  1  0  0  0  0  0  0  0  0  0
   -1.6590    1.3090    0.1410 C   0  0  0  0  0  0  0  0  0  0  0  0
    1.7090   -1.1020    0.6120 F   0  0  0  0  0  0  0  0  0  0  0  0
   -2.1230   -0.9940    0.0990 F   0  0  0  0  0  0  0  0  0  0  0  0
    2.0670   -0.4370   -1.2470 H   0  0  0  0  0  0  0  0  0  0  0  0
   -0.2290    0.1790   -1.7410 H   0  0  0  0  0  0  0  0  0  0  0  0
   -0.1300   -1.4550   -1.0850 H   0  0  0  0  0  0  0  0  0  0  0  0
    2.8180    1.2550    0.3370 H   0  0  0  0  0  0  0  0  0  0  0  0
    1.5240    1.9580   -0.6460 H   0  0  0  0  0  0  0  0  0  0  0  0
    1.1930    1.4230    1.0140 H   0  0  0  0  0  0  0  0  0  0  0  0
   -0.8870    2.0730    0.2260 H   0  0  0  0  0  0  0  0  0  0  0  0
   -2.1520    1.4220   -0.8260 H   0  0  0  0  0  0  0  0  0  0  0  0
   -2.3900    1.4630    0.9340 H   0  0  0  0  0  0  0  0  0  0  0  0
   -0.6420   -0.2590    1.2310 H   0  0  0  0  0  0  0  0  0  0  0  0
  1  2  1  0  0  0  0
  1 11  1  0  0  0  0
  1 12  1  0  0  0  0
  1 13  1  0  0  0  0
  2  3  1  0  0  0  0
  2  6  1  0  0  0  0
  2  8  1  6  0  0  0
  3  4  1  0  0  0  0
  3  9  1  0  0  0  0
  3 10  1  0  0  0  0
  4  5  1  0  0  0  0
  4  7  1  0  0  0  0
  4 17  1  1  0  0  0
  5 14  1  0  0  0  0
  5 15  1  0  0  0  0
  5 16  1  0  0  0  0
M  END
$$$$
GG-
 OpenBabel12202214303D

 17 16  0  0  0  0  0  0  0  0999 V2000
    2.1328   -1.3985    0.0798 C   0  0  0  0  0  0  0  0  0  0  0  0
    1.4138   -0.1697   -0.4195 C   0  0  2  0  0  0  0  0  0  0  0  0
   -0.0321   -0.3979   -0.8342 C   0  0  0  0  0  0  0  0  0  0  0  0
   -1.0517   -0.0694    0.2397 C   0  0  1  0  0  0  0  0  0  0  0  0
   -0.8672   -0.7447    1.5767 C   0  0  0  0  0  0  0  0  0  0  0  0
    2.1170    0.2708   -1.5737 F   0  0  0  0  0  0  0  0  0  0  0  0
   -0.9925    1.3331    0.4664 F   0  0  0  0  0  0  0  0  0  0  0  0
    1.4832    0.6547    0.2880 H   0  0  0  0  0  0  0  0  0  0  0  0
   -0.2437    0.2463   -1.6887 H   0  0  0  0  0  0  0  0  0  0  0  0
   -0.1787   -1.4326   -1.1529 H   0  0  0  0  0  0  0  0  0  0  0  0
    3.1625   -1.1580    0.3422 H   0  0  0  0  0  0  0  0  0  0  0  0
    1.6341   -1.8015    0.9606 H   0  0  0  0  0  0  0  0  0  0  0  0
    2.1319   -2.1637   -0.6982 H   0  0  0  0  0  0  0  0  0  0  0  0
   -0.8848   -1.8291    1.4512 H   0  0  0  0  0  0  0  0  0  0  0  0
    0.0802   -0.4567    2.0315 H   0  0  0  0  0  0  0  0  0  0  0  0
   -1.6747   -0.4603    2.2496 H   0  0  0  0  0  0  0  0  0  0  0  0
   -2.0508   -0.2568   -0.1490 H   0  0  0  0  0  0  0  0  0  0  0  0
  1  2  1  0  0  0  0
  1 11  1  0  0  0  0
  1 12  1  0  0  0  0
  1 13  1  0  0  0  0
  2  3  1  0  0  0  0
  2  6  1  0  0  0  0
  2  8  1  1  0  0  0
  3  4  1  0  0  0  0
  3  9  1  0  0  0  0
  3 10  1  0  0  0  0
  4  5  1  0  0  0  0
  4  7  1  0  0  0  0
  4 17  1  6  0  0  0
  5 14  1  0  0  0  0
  5 15  1  0  0  0  0
  5 16  1  0  0  0  0
M  END
$$$$
GG
 OpenBabel12202214303D

 17 16  0  0  0  0  0  0  0  0999 V2000
    1.8483   -0.9911    0.7699 C   0  0  0  0  0  0  0  0  0  0  0  0
    1.4041   -0.1682   -0.4137 C   0  0  2  0  0  0  0  0  0  0  0  0
   -0.0325   -0.4005   -0.8414 C   0  0  0  0  0  0  0  0  0  0  0  0
   -1.0416   -0.0683    0.2411 C   0  0  1  0  0  0  0  0  0  0  0  0
   -1.0210    1.3685    0.7000 C   0  0  0  0  0  0  0  0  0  0  0  0
    2.2121   -0.5373   -1.5205 F   0  0  0  0  0  0  0  0  0  0  0  0
   -2.3211   -0.3219   -0.3181 F   0  0  0  0  0  0  0  0  0  0  0  0
    1.6036    0.8902   -0.2550 H   0  0  0  0  0  0  0  0  0  0  0  0
   -0.2477    0.2176   -1.7151 H   0  0  0  0  0  0  0  0  0  0  0  0
   -0.1437   -1.4498   -1.1213 H   0  0  0  0  0  0  0  0  0  0  0  0
    2.9211   -0.8767    0.9205 H   0  0  0  0  0  0  0  0  0  0  0  0
    1.3410   -0.6557    1.6750 H   0  0  0  0  0  0  0  0  0  0  0  0
    1.6189   -2.0453    0.6081 H   0  0  0  0  0  0  0  0  0  0  0  0
   -0.1022    1.5765    1.2491 H   0  0  0  0  0  0  0  0  0  0  0  0
   -1.0796    2.0423   -0.1560 H   0  0  0  0  0  0  0  0  0  0  0  0
   -1.8632    1.5586    1.3643 H   0  0  0  0  0  0  0  0  0  0  0  0
   -0.9577   -0.7525    1.0838 H   0  0  0  0  0  0  0  0  0  0  0  0
  1  2  1  0  0  0  0
  1 11  1  0  0  0  0
  1 12  1  0  0  0  0
  1 13  1  0  0  0  0
  2  3  1  0  0  0  0
  2  6  1  0  0  0  0
  2  8  1  1  0  0  0
  3  4  1  0  0  0  0
  3  9  1  0  0  0  0
  3 10  1  0  0  0  0
  4  5  1  0  0  0  0
  4  7  1  0  0  0  0
  4 17  1  1  0  0  0
  5 14  1  0  0  0  0
  5 15  1  0  0  0  0
  5 16  1  0  0  0  0
M  END
$$$$
