# Supplementary material for: Conformational Analysis of 1,3-Difluorinated Alkanes
Source: J Org Chem. 2024 May 31;89(12):8789–803. doi: 10.1021/acs.joc.4c00670 (PMC11197103; doi:10.1021/acs.joc.4c00670)
Supplement: Supplementary file 2 — jo4c00670_si_004.zip [file jo4c00670_si_004.zip › SI/minimized_structures/difluoropentane/syn/syn-2,4-difluoropentane-vacuum.sdf]

AA
 OpenBabel12202214273D

 17 16  0  0  0  0  0  0  0  0999 V2000
   -2.3609   -1.1765    0.9242 C   0  0  0  0  0  0  0  0  0  0  0  0
   -1.2172   -0.4672    0.2352 C   0  0  2  0  0  0  0  0  0  0  0  0
   -0.0096   -0.2867    1.1356 C   0  0  0  0  0  0  0  0  0  0  0  0
    1.2418    0.2209    0.4442 C   0  0  2  0  0  0  0  0  0  0  0  0
    2.4630    0.1735    1.3342 C   0  0  0  0  0  0  0  0  0  0  0  0
   -1.6780    0.7913   -0.1663 F   0  0  0  0  0  0  0  0  0  0  0  0
    1.0440    1.5530    0.0651 F   0  0  0  0  0  0  0  0  0  0  0  0
   -0.9326   -0.9902   -0.6800 H   0  0  0  0  0  0  0  0  0  0  0  0
   -0.2694    0.3948    1.9490 H   0  0  0  0  0  0  0  0  0  0  0  0
    0.2251   -1.2594    1.5775 H   0  0  0  0  0  0  0  0  0  0  0  0
    1.4150   -0.3332   -0.4805 H   0  0  0  0  0  0  0  0  0  0  0  0
   -3.2295   -1.2054    0.2681 H   0  0  0  0  0  0  0  0  0  0  0  0
   -2.0779   -2.1977    1.1781 H   0  0  0  0  0  0  0  0  0  0  0  0
   -2.6306   -0.6468    1.8390 H   0  0  0  0  0  0  0  0  0  0  0  0
    2.2739    0.7257    2.2559 H   0  0  0  0  0  0  0  0  0  0  0  0
    2.7114   -0.8574    1.5852 H   0  0  0  0  0  0  0  0  0  0  0  0
    3.3124    0.6254    0.8242 H   0  0  0  0  0  0  0  0  0  0  0  0
  1  2  1  0  0  0  0
  1 12  1  0  0  0  0
  1 13  1  0  0  0  0
  1 14  1  0  0  0  0
  2  3  1  0  0  0  0
  2  6  1  0  0  0  0
  2  8  1  6  0  0  0
  3  4  1  0  0  0  0
  3  9  1  0  0  0  0
  3 10  1  0  0  0  0
  4  5  1  0  0  0  0
  4  7  1  0  0  0  0
  4 11  1  6  0  0  0
  5 15  1  0  0  0  0
  5 16  1  0  0  0  0
  5 17  1  0  0  0  0
M  END
$$$$
AG-
 OpenBabel12202214273D

 17 16  0  0  0  0  0  0  0  0999 V2000
   -2.4839   -0.7758    0.9645 C   0  0  0  0  0  0  0  0  0  0  0  0
   -1.2028   -0.4620    0.2303 C   0  0  2  0  0  0  0  0  0  0  0  0
   -0.0111   -0.2897    1.1485 C   0  0  0  0  0  0  0  0  0  0  0  0
    1.2289    0.2187    0.4362 C   0  0  2  0  0  0  0  0  0  0  0  0
    1.7132   -0.6650   -0.6888 C   0  0  0  0  0  0  0  0  0  0  0  0
   -1.3866    0.7469   -0.4713 F   0  0  0  0  0  0  0  0  0  0  0  0
    2.2464    0.2859    1.4052 F   0  0  0  0  0  0  0  0  0  0  0  0
   -1.0001   -1.2155   -0.5301 H   0  0  0  0  0  0  0  0  0  0  0  0
   -0.2670    0.4062    1.9495 H   0  0  0  0  0  0  0  0  0  0  0  0
    0.2235   -1.2550    1.6044 H   0  0  0  0  0  0  0  0  0  0  0  0
    1.0742    1.2374    0.0868 H   0  0  0  0  0  0  0  0  0  0  0  0
   -3.3125   -0.8518    0.2625 H   0  0  0  0  0  0  0  0  0  0  0  0
   -2.3864   -1.7214    1.4967 H   0  0  0  0  0  0  0  0  0  0  0  0
   -2.7019    0.0122    1.6849 H   0  0  0  0  0  0  0  0  0  0  0  0
    1.8049   -1.6985   -0.3523 H   0  0  0  0  0  0  0  0  0  0  0  0
    1.0219   -0.6201   -1.5306 H   0  0  0  0  0  0  0  0  0  0  0  0
    2.6885   -0.3190   -1.0283 H   0  0  0  0  0  0  0  0  0  0  0  0
  1  2  1  0  0  0  0
  1 12  1  0  0  0  0
  1 13  1  0  0  0  0
  1 14  1  0  0  0  0
  2  3  1  0  0  0  0
  2  6  1  0  0  0  0
  2  8  1  6  0  0  0
  3  4  1  0  0  0  0
  3  9  1  0  0  0  0
  3 10  1  0  0  0  0
  4  5  1  0  0  0  0
  4  7  1  0  0  0  0
  4 11  1  6  0  0  0
  5 15  1  0  0  0  0
  5 16  1  0  0  0  0
  5 17  1  0  0  0  0
M  END
$$$$
AG
 OpenBabel12202214273D

 17 16  0  0  0  0  0  0  0  0999 V2000
   -2.2937   -1.3241    0.8415 C   0  0  0  0  0  0  0  0  0  0  0  0
   -1.2112   -0.4649    0.2328 C   0  0  2  0  0  0  0  0  0  0  0  0
   -0.0102   -0.2881    1.1417 C   0  0  0  0  0  0  0  0  0  0  0  0
    1.2364    0.2201    0.4405 C   0  0  2  0  0  0  0  0  0  0  0  0
    1.0823    1.5110   -0.3274 C   0  0  0  0  0  0  0  0  0  0  0  0
   -1.7667    0.8088   -0.0104 F   0  0  0  0  0  0  0  0  0  0  0  0
    1.6327   -0.7803   -0.4713 F   0  0  0  0  0  0  0  0  0  0  0  0
   -0.9029   -0.8503   -0.7395 H   0  0  0  0  0  0  0  0  0  0  0  0
   -0.2865    0.3981    1.9464 H   0  0  0  0  0  0  0  0  0  0  0  0
    0.2318   -1.2518    1.5934 H   0  0  0  0  0  0  0  0  0  0  0  0
    2.0490    0.2990    1.1632 H   0  0  0  0  0  0  0  0  0  0  0  0
   -3.1728   -1.3295    0.1990 H   0  0  0  0  0  0  0  0  0  0  0  0
   -1.9377   -2.3480    0.9560 H   0  0  0  0  0  0  0  0  0  0  0  0
   -2.5757   -0.9361    1.8202 H   0  0  0  0  0  0  0  0  0  0  0  0
    0.3383    1.4029   -1.1139 H   0  0  0  0  0  0  0  0  0  0  0  0
    0.7556    2.3063    0.3418 H   0  0  0  0  0  0  0  0  0  0  0  0
    2.0358    1.7886   -0.7729 H   0  0  0  0  0  0  0  0  0  0  0  0
  1  2  1  0  0  0  0
  1 12  1  0  0  0  0
  1 13  1  0  0  0  0
  1 14  1  0  0  0  0
  2  3  1  0  0  0  0
  2  6  1  0  0  0  0
  2  8  1  6  0  0  0
  3  4  1  0  0  0  0
  3  9  1  0  0  0  0
  3 10  1  0  0  0  0
  4  5  1  0  0  0  0
  4  7  1  0  0  0  0
  4 11  1  1  0  0  0
  5 15  1  0  0  0  0
  5 16  1  0  0  0  0
  5 17  1  0  0  0  0
M  END
$$$$
G-A
 OpenBabel12202214273D

 17 16  0  0  0  0  0  0  0  0999 V2000
   -1.6272    0.7527   -0.5577 C   0  0  0  0  0  0  0  0  0  0  0  0
   -1.2116   -0.4650    0.2325 C   0  0  2  0  0  0  0  0  0  0  0  0
   -0.0093   -0.2879    1.1417 C   0  0  0  0  0  0  0  0  0  0  0  0
    1.2359    0.2199    0.4408 C   0  0  2  0  0  0  0  0  0  0  0  0
    2.4955    0.0161    1.2485 C   0  0  0  0  0  0  0  0  0  0  0  0
   -0.8869   -1.4854   -0.6855 F   0  0  0  0  0  0  0  0  0  0  0  0
    1.0853    1.6069    0.2320 F   0  0  0  0  0  0  0  0  0  0  0  0
   -2.0500   -0.8482    0.8148 H   0  0  0  0  0  0  0  0  0  0  0  0
   -0.2564    0.4065    1.9489 H   0  0  0  0  0  0  0  0  0  0  0  0
    0.2130   -1.2570    1.5918 H   0  0  0  0  0  0  0  0  0  0  0  0
    1.3272   -0.2262   -0.5499 H   0  0  0  0  0  0  0  0  0  0  0  0
   -2.5038    0.5182   -1.1587 H   0  0  0  0  0  0  0  0  0  0  0  0
   -1.8668    1.5724    0.1189 H   0  0  0  0  0  0  0  0  0  0  0  0
   -0.8215    1.0783   -1.2125 H   0  0  0  0  0  0  0  0  0  0  0  0
    2.3797    0.4506    2.2414 H   0  0  0  0  0  0  0  0  0  0  0  0
    2.7056   -1.0486    1.3507 H   0  0  0  0  0  0  0  0  0  0  0  0
    3.3395    0.4929    0.7525 H   0  0  0  0  0  0  0  0  0  0  0  0
  1  2  1  0  0  0  0
  1 12  1  0  0  0  0
  1 13  1  0  0  0  0
  1 14  1  0  0  0  0
  2  3  1  0  0  0  0
  2  6  1  0  0  0  0
  2  8  1  1  0  0  0
  3  4  1  0  0  0  0
  3  9  1  0  0  0  0
  3 10  1  0  0  0  0
  4  5  1  0  0  0  0
  4  7  1  0  0  0  0
  4 11  1  6  0  0  0
  5 15  1  0  0  0  0
  5 16  1  0  0  0  0
  5 17  1  0  0  0  0
M  END
$$$$
GA
 OpenBabel12202214273D

 17 16  0  0  0  0  0  0  0  0999 V2000
   -0.9801   -1.4188   -0.9177 C   0  0  0  0  0  0  0  0  0  0  0  0
   -1.2039   -0.4621    0.2295 C   0  0  2  0  0  0  0  0  0  0  0  0
   -0.0088   -0.2891    1.1487 C   0  0  0  0  0  0  0  0  0  0  0  0
    1.2277    0.2182    0.4368 C   0  0  2  0  0  0  0  0  0  0  0  0
    2.3537    0.5780    1.3756 C   0  0  0  0  0  0  0  0  0  0  0  0
   -2.2475   -0.9717    1.0232 F   0  0  0  0  0  0  0  0  0  0  0  0
    0.8691    1.3782   -0.2795 F   0  0  0  0  0  0  0  0  0  0  0  0
   -1.5441    0.5047   -0.1358 H   0  0  0  0  0  0  0  0  0  0  0  0
   -0.2775    0.4033    1.9486 H   0  0  0  0  0  0  0  0  0  0  0  0
    0.2199   -1.2560    1.6041 H   0  0  0  0  0  0  0  0  0  0  0  0
    1.5645   -0.4978   -0.3122 H   0  0  0  0  0  0  0  0  0  0  0  0
   -1.9270   -1.6106   -1.4206 H   0  0  0  0  0  0  0  0  0  0  0  0
   -0.2891   -0.9870   -1.6421 H   0  0  0  0  0  0  0  0  0  0  0  0
   -0.5772   -2.3652   -0.5547 H   0  0  0  0  0  0  0  0  0  0  0  0
    2.0183    1.3332    2.0861 H   0  0  0  0  0  0  0  0  0  0  0  0
    2.6758   -0.3048    1.9270 H   0  0  0  0  0  0  0  0  0  0  0  0
    3.2008    0.9710    0.8161 H   0  0  0  0  0  0  0  0  0  0  0  0
  1  2  1  0  0  0  0
  1 12  1  0  0  0  0
  1 13  1  0  0  0  0
  1 14  1  0  0  0  0
  2  3  1  0  0  0  0
  2  6  1  0  0  0  0
  2  8  1  6  0  0  0
  3  4  1  0  0  0  0
  3  9  1  0  0  0  0
  3 10  1  0  0  0  0
  4  5  1  0  0  0  0
  4  7  1  0  0  0  0
  4 11  1  6  0  0  0
  5 15  1  0  0  0  0
  5 16  1  0  0  0  0
  5 17  1  0  0  0  0
M  END
$$$$
G-G-
 OpenBabel12202214273D

 17 16  0  0  0  0  0  0  0  0999 V2000
   -1.5588    0.7081   -0.6513 C   0  0  0  0  0  0  0  0  0  0  0  0
   -1.2231   -0.4694    0.2374 C   0  0  2  0  0  0  0  0  0  0  0  0
   -0.0097   -0.2857    1.1303 C   0  0  0  0  0  0  0  0  0  0  0  0
    1.2478    0.2221    0.4473 C   0  0  2  0  0  0  0  0  0  0  0  0
    1.8593   -0.7287   -0.5536 C   0  0  0  0  0  0  0  0  0  0  0  0
   -1.0160   -1.5879   -0.5917 F   0  0  0  0  0  0  0  0  0  0  0  0
    2.1896    0.4349    1.4714 F   0  0  0  0  0  0  0  0  0  0  0  0
   -2.0787   -0.7263    0.8623 H   0  0  0  0  0  0  0  0  0  0  0  0
   -0.2741    0.4269    1.9156 H   0  0  0  0  0  0  0  0  0  0  0  0
    0.2153   -1.2381    1.6136 H   0  0  0  0  0  0  0  0  0  0  0  0
    1.0778    1.2024    0.0018 H   0  0  0  0  0  0  0  0  0  0  0  0
   -2.4813    0.5128   -1.1945 H   0  0  0  0  0  0  0  0  0  0  0  0
   -1.6899    1.6069   -0.0489 H   0  0  0  0  0  0  0  0  0  0  0  0
   -0.7651    0.8824   -1.3764 H   0  0  0  0  0  0  0  0  0  0  0  0
    2.0292   -1.6979   -0.0870 H   0  0  0  0  0  0  0  0  0  0  0  0
    1.1920   -0.8709   -1.4009 H   0  0  0  0  0  0  0  0  0  0  0  0
    2.8101   -0.3299   -0.9046 H   0  0  0  0  0  0  0  0  0  0  0  0
  1  2  1  0  0  0  0
  1 12  1  0  0  0  0
  1 13  1  0  0  0  0
  1 14  1  0  0  0  0
  2  3  1  0  0  0  0
  2  6  1  0  0  0  0
  2  8  1  1  0  0  0
  3  4  1  0  0  0  0
  3  9  1  0  0  0  0
  3 10  1  0  0  0  0
  4  5  1  0  0  0  0
  4  7  1  0  0  0  0
  4 11  1  6  0  0  0
  5 15  1  0  0  0  0
  5 16  1  0  0  0  0
  5 17  1  0  0  0  0
M  END
$$$$
G-G
 OpenBabel12202214273D

 17 16  0  0  0  0  0  0  0  0999 V2000
   -2.0930    0.7620    0.0420 C   0  0  0  0  0  0  0  0  0  0  0  0
   -1.2430   -0.4760    0.2410 C   0  0  2  0  0  0  0  0  0  0  0  0
   -0.0080   -0.2830    1.1190 C   0  0  0  0  0  0  0  0  0  0  0  0
    1.2660    0.2260    0.4550 C   0  0  2  0  0  0  0  0  0  0  0  0
    1.1400    1.3710   -0.5240 C   0  0  0  0  0  0  0  0  0  0  0  0
   -0.8530   -0.9480   -1.0190 F   0  0  0  0  0  0  0  0  0  0  0  0
    1.8670   -0.8470   -0.2180 F   0  0  0  0  0  0  0  0  0  0  0  0
   -1.8600   -1.2640    0.6730 H   0  0  0  0  0  0  0  0  0  0  0  0
   -0.2750    0.4060    1.9250 H   0  0  0  0  0  0  0  0  0  0  0  0
    0.2580   -1.2320    1.5860 H   0  0  0  0  0  0  0  0  0  0  0  0
    1.9650    0.4940    1.2490 H   0  0  0  0  0  0  0  0  0  0  0  0
   -2.9250    0.5300   -0.6210 H   0  0  0  0  0  0  0  0  0  0  0  0
   -2.4970    1.0870    1.0020 H   0  0  0  0  0  0  0  0  0  0  0  0
   -1.5190    1.5780   -0.3890 H   0  0  0  0  0  0  0  0  0  0  0  0
    0.5180    1.0810   -1.3680 H   0  0  0  0  0  0  0  0  0  0  0  0
    0.7110    2.2450   -0.0330 H   0  0  0  0  0  0  0  0  0  0  0  0
    2.1300    1.6340   -0.8930 H   0  0  0  0  0  0  0  0  0  0  0  0
  1  2  1  0  0  0  0
  1 12  1  0  0  0  0
  1 13  1  0  0  0  0
  1 14  1  0  0  0  0
  2  3  1  0  0  0  0
  2  6  1  0  0  0  0
  2  8  1  1  0  0  0
  3  4  1  0  0  0  0
  3  9  1  0  0  0  0
  3 10  1  0  0  0  0
  4  5  1  0  0  0  0
  4  7  1  0  0  0  0
  4 11  1  1  0  0  0
  5 15  1  0  0  0  0
  5 16  1  0  0  0  0
  5 17  1  0  0  0  0
M  END
$$$$
GG-
 OpenBabel12202214273D

 17 16  0  0  0  0  0  0  0  0999 V2000
   -1.0397   -1.4916   -0.8636 C   0  0  0  0  0  0  0  0  0  0  0  0
   -1.2057   -0.4626    0.2291 C   0  0  2  0  0  0  0  0  0  0  0  0
   -0.0121   -0.2905    1.1508 C   0  0  0  0  0  0  0  0  0  0  0  0
    1.2328    0.2201    0.4351 C   0  0  2  0  0  0  0  0  0  0  0  0
    2.2226   -0.8556    0.0493 C   0  0  0  0  0  0  0  0  0  0  0  0
   -2.2849   -0.8658    1.0321 F   0  0  0  0  0  0  0  0  0  0  0  0
    1.8998    1.1002    1.3048 F   0  0  0  0  0  0  0  0  0  0  0  0
   -1.4912    0.5021   -0.1947 H   0  0  0  0  0  0  0  0  0  0  0  0
   -0.2817    0.4391    1.9138 H   0  0  0  0  0  0  0  0  0  0  0  0
    0.1932   -1.2402    1.6507 H   0  0  0  0  0  0  0  0  0  0  0  0
    0.9528    0.8256   -0.4304 H   0  0  0  0  0  0  0  0  0  0  0  0
   -1.9898   -1.6373   -1.3755 H   0  0  0  0  0  0  0  0  0  0  0  0
   -0.3042   -1.1594   -1.5962 H   0  0  0  0  0  0  0  0  0  0  0  0
   -0.7176   -2.4445   -0.4417 H   0  0  0  0  0  0  0  0  0  0  0  0
    2.5566   -1.3742    0.9478 H   0  0  0  0  0  0  0  0  0  0  0  0
    1.7618   -1.5818   -0.6189 H   0  0  0  0  0  0  0  0  0  0  0  0
    3.0854   -0.4159   -0.4469 H   0  0  0  0  0  0  0  0  0  0  0  0
  1  2  1  0  0  0  0
  1 12  1  0  0  0  0
  1 13  1  0  0  0  0
  1 14  1  0  0  0  0
  2  3  1  0  0  0  0
  2  6  1  0  0  0  0
  2  8  1  6  0  0  0
  3  4  1  0  0  0  0
  3  9  1  0  0  0  0
  3 10  1  0  0  0  0
  4  5  1  0  0  0  0
  4  7  1  0  0  0  0
  4 11  1  6  0  0  0
  5 15  1  0  0  0  0
  5 16  1  0  0  0  0
  5 17  1  0  0  0  0
M  END
$$$$
GG
 OpenBabel12202214273D

 17 16  0  0  0  0  0  0  0  0999 V2000
   -1.0914   -1.5545   -0.8045 C   0  0  0  0  0  0  0  0  0  0  0  0
   -1.2234   -0.4694    0.2372 C   0  0  2  0  0  0  0  0  0  0  0  0
   -0.0092   -0.2856    1.1304 C   0  0  0  0  0  0  0  0  0  0  0  0
    1.2476    0.2220    0.4474 C   0  0  2  0  0  0  0  0  0  0  0  0
    1.0624    1.4416   -0.4285 C   0  0  0  0  0  0  0  0  0  0  0  0
   -2.2868   -0.8179    1.0909 F   0  0  0  0  0  0  0  0  0  0  0  0
    1.7796   -0.8055   -0.3541 F   0  0  0  0  0  0  0  0  0  0  0  0
   -1.5158    0.4766   -0.2187 H   0  0  0  0  0  0  0  0  0  0  0  0
   -0.2768    0.4261    1.9154 H   0  0  0  0  0  0  0  0  0  0  0  0
    0.2167   -1.2378    1.6137 H   0  0  0  0  0  0  0  0  0  0  0  0
    2.0029    0.4159    1.2093 H   0  0  0  0  0  0  0  0  0  0  0  0
   -2.0431   -1.6881   -1.3171 H   0  0  0  0  0  0  0  0  0  0  0  0
   -0.3233   -1.2950   -1.5297 H   0  0  0  0  0  0  0  0  0  0  0  0
   -0.8080   -2.4919   -0.3282 H   0  0  0  0  0  0  0  0  0  0  0  0
    0.4175    1.2134   -1.2758 H   0  0  0  0  0  0  0  0  0  0  0  0
    0.6151    2.2519    0.1471 H   0  0  0  0  0  0  0  0  0  0  0  0
    2.0253    1.7740   -0.8114 H   0  0  0  0  0  0  0  0  0  0  0  0
  1  2  1  0  0  0  0
  1 12  1  0  0  0  0
  1 13  1  0  0  0  0
  1 14  1  0  0  0  0
  2  3  1  0  0  0  0
  2  6  1  0  0  0  0
  2  8  1  6  0  0  0
  3  4  1  0  0  0  0
  3  9  1  0  0  0  0
  3 10  1  0  0  0  0
  4  5  1  0  0  0  0
  4  7  1  0  0  0  0
  4 11  1  1  0  0  0
  5 15  1  0  0  0  0
  5 16  1  0  0  0  0
  5 17  1  0  0  0  0
M  END
$$$$
