# Supplementary material for: Conformational Analysis of 1,3-Difluorinated Alkanes
Source: J Org Chem. 2024 May 31;89(12):8789–803. doi: 10.1021/acs.joc.4c00670 (PMC11197103; doi:10.1021/acs.joc.4c00670)
Supplement: Supplementary file 2 — jo4c00670_si_004.zip [file jo4c00670_si_004.zip › SI/minimized_structures/difluoropentane/syn/syn-2,4-difluoropentane-chloroform.sdf]

AA
 OpenBabel12202214293D

 17 16  0  0  0  0  0  0  0  0999 V2000
   -2.3287   -1.2166    0.9322 C   0  0  0  0  0  0  0  0  0  0  0  0
   -1.2236   -0.4364    0.2631 C   0  0  2  0  0  0  0  0  0  0  0  0
   -0.0096   -0.2490    1.1486 C   0  0  0  0  0  0  0  0  0  0  0  0
    1.2392    0.2244    0.4373 C   0  0  2  0  0  0  0  0  0  0  0  0
    2.4433    0.3102    1.3425 C   0  0  0  0  0  0  0  0  0  0  0  0
   -1.7477    0.8389   -0.0639 F   0  0  0  0  0  0  0  0  0  0  0  0
    1.0050    1.5209   -0.0828 F   0  0  0  0  0  0  0  0  0  0  0  0
   -0.9443   -0.8887   -0.6887 H   0  0  0  0  0  0  0  0  0  0  0  0
   -0.2599    0.4421    1.9573 H   0  0  0  0  0  0  0  0  0  0  0  0
    0.2246   -1.2159    1.6028 H   0  0  0  0  0  0  0  0  0  0  0  0
    1.4444   -0.4028   -0.4310 H   0  0  0  0  0  0  0  0  0  0  0  0
   -3.2133   -1.2393    0.2971 H   0  0  0  0  0  0  0  0  0  0  0  0
   -2.0023   -2.2417    1.1109 H   0  0  0  0  0  0  0  0  0  0  0  0
   -2.5889   -0.7591    1.8881 H   0  0  0  0  0  0  0  0  0  0  0  0
    2.2275    0.9551    2.1955 H   0  0  0  0  0  0  0  0  0  0  0  0
    2.7025   -0.6832    1.7108 H   0  0  0  0  0  0  0  0  0  0  0  0
    3.2971    0.7132    0.7987 H   0  0  0  0  0  0  0  0  0  0  0  0
  1  2  1  0  0  0  0
  1 12  1  0  0  0  0
  1 13  1  0  0  0  0
  1 14  1  0  0  0  0
  2  3  1  0  0  0  0
  2  6  1  0  0  0  0
  2  8  1  6  0  0  0
  3  4  1  0  0  0  0
  3  9  1  0  0  0  0
  3 10  1  0  0  0  0
  4  5  1  0  0  0  0
  4  7  1  0  0  0  0
  4 11  1  6  0  0  0
  5 15  1  0  0  0  0
  5 16  1  0  0  0  0
  5 17  1  0  0  0  0
M  END
$$$$
AG-
 OpenBabel12202214293D

 17 16  0  0  0  0  0  0  0  0999 V2000
   -2.4798   -0.7587    1.0028 C   0  0  0  0  0  0  0  0  0  0  0  0
   -1.2116   -0.4322    0.2582 C   0  0  2  0  0  0  0  0  0  0  0  0
   -0.0117   -0.2518    1.1611 C   0  0  0  0  0  0  0  0  0  0  0  0
    1.2292    0.2229    0.4297 C   0  0  2  0  0  0  0  0  0  0  0  0
    1.7193   -0.7019   -0.6553 C   0  0  0  0  0  0  0  0  0  0  0  0
   -1.4177    0.7922   -0.4360 F   0  0  0  0  0  0  0  0  0  0  0  0
    2.2531    0.3198    1.4099 F   0  0  0  0  0  0  0  0  0  0  0  0
   -1.0144   -1.1717   -0.5168 H   0  0  0  0  0  0  0  0  0  0  0  0
   -0.2575    0.4652    1.9464 H   0  0  0  0  0  0  0  0  0  0  0  0
    0.2077   -1.2133    1.6330 H   0  0  0  0  0  0  0  0  0  0  0  0
    1.0930    1.2330    0.0507 H   0  0  0  0  0  0  0  0  0  0  0  0
   -3.3171   -0.8387    0.3099 H   0  0  0  0  0  0  0  0  0  0  0  0
   -2.3661   -1.7127    1.5204 H   0  0  0  0  0  0  0  0  0  0  0  0
   -2.6973    0.0163    1.7383 H   0  0  0  0  0  0  0  0  0  0  0  0
    1.8081   -1.7227   -0.2825 H   0  0  0  0  0  0  0  0  0  0  0  0
    1.0294   -0.6901   -1.4990 H   0  0  0  0  0  0  0  0  0  0  0  0
    2.6929   -0.3670   -1.0112 H   0  0  0  0  0  0  0  0  0  0  0  0
  1  2  1  0  0  0  0
  1 12  1  0  0  0  0
  1 13  1  0  0  0  0
  1 14  1  0  0  0  0
  2  3  1  0  0  0  0
  2  6  1  0  0  0  0
  2  8  1  6  0  0  0
  3  4  1  0  0  0  0
  3  9  1  0  0  0  0
  3 10  1  0  0  0  0
  4  5  1  0  0  0  0
  4  7  1  0  0  0  0
  4 11  1  6  0  0  0
  5 15  1  0  0  0  0
  5 16  1  0  0  0  0
  5 17  1  0  0  0  0
M  END
$$$$
AG
 OpenBabel12202214293D

 17 16  0  0  0  0  0  0  0  0999 V2000
   -2.3047   -1.2714    0.9006 C   0  0  0  0  0  0  0  0  0  0  0  0
   -1.2233   -0.4361    0.2620 C   0  0  2  0  0  0  0  0  0  0  0  0
   -0.0102   -0.2496    1.1512 C   0  0  0  0  0  0  0  0  0  0  0  0
    1.2395    0.2247    0.4358 C   0  0  2  0  0  0  0  0  0  0  0  0
    1.1020    1.4769   -0.3929 C   0  0  0  0  0  0  0  0  0  0  0  0
   -1.7774    0.8476    0.0024 F   0  0  0  0  0  0  0  0  0  0  0  0
    1.6401   -0.8232   -0.4405 F   0  0  0  0  0  0  0  0  0  0  0  0
   -0.9407   -0.8349   -0.7121 H   0  0  0  0  0  0  0  0  0  0  0  0
   -0.2655    0.4606    1.9412 H   0  0  0  0  0  0  0  0  0  0  0  0
    0.2192   -1.2039    1.6292 H   0  0  0  0  0  0  0  0  0  0  0  0
    2.0513    0.3239    1.1549 H   0  0  0  0  0  0  0  0  0  0  0  0
   -3.1915   -1.2872    0.2678 H   0  0  0  0  0  0  0  0  0  0  0  0
   -1.9520   -2.2953    1.0293 H   0  0  0  0  0  0  0  0  0  0  0  0
   -2.5698   -0.8646    1.8772 H   0  0  0  0  0  0  0  0  0  0  0  0
    0.3679    1.3397   -1.1846 H   0  0  0  0  0  0  0  0  0  0  0  0
    0.7801    2.3045    0.2393 H   0  0  0  0  0  0  0  0  0  0  0  0
    2.0638    1.7304   -0.8380 H   0  0  0  0  0  0  0  0  0  0  0  0
  1  2  1  0  0  0  0
  1 12  1  0  0  0  0
  1 13  1  0  0  0  0
  1 14  1  0  0  0  0
  2  3  1  0  0  0  0
  2  6  1  0  0  0  0
  2  8  1  6  0  0  0
  3  4  1  0  0  0  0
  3  9  1  0  0  0  0
  3 10  1  0  0  0  0
  4  5  1  0  0  0  0
  4  7  1  0  0  0  0
  4 11  1  1  0  0  0
  5 15  1  0  0  0  0
  5 16  1  0  0  0  0
  5 17  1  0  0  0  0
M  END
$$$$
G-A
 OpenBabel12202214293D

 17 16  0  0  0  0  0  0  0  0999 V2000
   -1.6209    0.7463   -0.5853 C   0  0  0  0  0  0  0  0  0  0  0  0
   -1.2234   -0.4361    0.2619 C   0  0  2  0  0  0  0  0  0  0  0  0
   -0.0099   -0.2495    1.1512 C   0  0  0  0  0  0  0  0  0  0  0  0
    1.2393    0.2247    0.4359 C   0  0  2  0  0  0  0  0  0  0  0  0
    2.4986    0.0175    1.2399 C   0  0  0  0  0  0  0  0  0  0  0  0
   -0.9297   -1.5127   -0.6220 F   0  0  0  0  0  0  0  0  0  0  0  0
    1.1087    1.6220    0.2062 F   0  0  0  0  0  0  0  0  0  0  0  0
   -2.0629   -0.7801    0.8643 H   0  0  0  0  0  0  0  0  0  0  0  0
   -0.2486    0.4651    1.9424 H   0  0  0  0  0  0  0  0  0  0  0  0
    0.2063   -1.2073    1.6283 H   0  0  0  0  0  0  0  0  0  0  0  0
    1.3237   -0.2273   -0.5522 H   0  0  0  0  0  0  0  0  0  0  0  0
   -2.5130    0.5023   -1.1613 H   0  0  0  0  0  0  0  0  0  0  0  0
   -1.8402    1.6014    0.0542 H   0  0  0  0  0  0  0  0  0  0  0  0
   -0.8194    1.0211   -1.2684 H   0  0  0  0  0  0  0  0  0  0  0  0
    2.3950    0.4676    2.2279 H   0  0  0  0  0  0  0  0  0  0  0  0
    2.6896   -1.0499    1.3572 H   0  0  0  0  0  0  0  0  0  0  0  0
    3.3495    0.4679    0.7298 H   0  0  0  0  0  0  0  0  0  0  0  0
  1  2  1  0  0  0  0
  1 12  1  0  0  0  0
  1 13  1  0  0  0  0
  1 14  1  0  0  0  0
  2  3  1  0  0  0  0
  2  6  1  0  0  0  0
  2  8  1  1  0  0  0
  3  4  1  0  0  0  0
  3  9  1  0  0  0  0
  3 10  1  0  0  0  0
  4  5  1  0  0  0  0
  4  7  1  0  0  0  0
  4 11  1  6  0  0  0
  5 15  1  0  0  0  0
  5 16  1  0  0  0  0
  5 17  1  0  0  0  0
M  END
$$$$
GA
 OpenBabel12202214293D

 17 16  0  0  0  0  0  0  0  0999 V2000
   -1.0299   -1.4395   -0.8494 C   0  0  0  0  0  0  0  0  0  0  0  0
   -1.2129   -0.4324    0.2572 C   0  0  2  0  0  0  0  0  0  0  0  0
   -0.0089   -0.2510    1.1613 C   0  0  0  0  0  0  0  0  0  0  0  0
    1.2278    0.2224    0.4305 C   0  0  2  0  0  0  0  0  0  0  0  0
    2.3798    0.5453    1.3461 C   0  0  0  0  0  0  0  0  0  0  0  0
   -2.2673   -0.8931    1.0906 F   0  0  0  0  0  0  0  0  0  0  0  0
    0.8854    1.4102   -0.2734 F   0  0  0  0  0  0  0  0  0  0  0  0
   -1.5498    0.5238   -0.1360 H   0  0  0  0  0  0  0  0  0  0  0  0
   -0.2584    0.4650    1.9463 H   0  0  0  0  0  0  0  0  0  0  0  0
    0.2204   -1.2099    1.6339 H   0  0  0  0  0  0  0  0  0  0  0  0
    1.5290   -0.4892   -0.3372 H   0  0  0  0  0  0  0  0  0  0  0  0
   -1.9844   -1.6220   -1.3415 H   0  0  0  0  0  0  0  0  0  0  0  0
   -0.3338   -1.0559   -1.5953 H   0  0  0  0  0  0  0  0  0  0  0  0
   -0.6462   -2.3812   -0.4558 H   0  0  0  0  0  0  0  0  0  0  0  0
    2.0835    1.2991    2.0760 H   0  0  0  0  0  0  0  0  0  0  0  0
    2.6898   -0.3561    1.8775 H   0  0  0  0  0  0  0  0  0  0  0  0
    3.2281    0.9175    0.7722 H   0  0  0  0  0  0  0  0  0  0  0  0
  1  2  1  0  0  0  0
  1 12  1  0  0  0  0
  1 13  1  0  0  0  0
  1 14  1  0  0  0  0
  2  3  1  0  0  0  0
  2  6  1  0  0  0  0
  2  8  1  6  0  0  0
  3  4  1  0  0  0  0
  3  9  1  0  0  0  0
  3 10  1  0  0  0  0
  4  5  1  0  0  0  0
  4  7  1  0  0  0  0
  4 11  1  6  0  0  0
  5 15  1  0  0  0  0
  5 16  1  0  0  0  0
  5 17  1  0  0  0  0
M  END
$$$$
G-G-
 OpenBabel12202214293D

 17 16  0  0  0  0  0  0  0  0999 V2000
   -1.5365    0.6927   -0.6874 C   0  0  0  0  0  0  0  0  0  0  0  0
   -1.2306   -0.4386    0.2644 C   0  0  2  0  0  0  0  0  0  0  0  0
   -0.0093   -0.2483    1.1448 C   0  0  0  0  0  0  0  0  0  0  0  0
    1.2458    0.2258    0.4398 C   0  0  2  0  0  0  0  0  0  0  0  0
    1.8450   -0.7496   -0.5409 C   0  0  0  0  0  0  0  0  0  0  0  0
   -1.0537   -1.6156   -0.5118 F   0  0  0  0  0  0  0  0  0  0  0  0
    2.2081    0.4438    1.4640 F   0  0  0  0  0  0  0  0  0  0  0  0
   -2.0888   -0.6465    0.9011 H   0  0  0  0  0  0  0  0  0  0  0  0
   -0.2689    0.4898    1.9062 H   0  0  0  0  0  0  0  0  0  0  0  0
    0.2037   -1.1896    1.6546 H   0  0  0  0  0  0  0  0  0  0  0  0
    1.0956    1.2027   -0.0174 H   0  0  0  0  0  0  0  0  0  0  0  0
   -2.4668    0.4937   -1.2175 H   0  0  0  0  0  0  0  0  0  0  0  0
   -1.6472    1.6239   -0.1295 H   0  0  0  0  0  0  0  0  0  0  0  0
   -0.7390    0.8147   -1.4198 H   0  0  0  0  0  0  0  0  0  0  0  0
    1.9940   -1.7203   -0.0666 H   0  0  0  0  0  0  0  0  0  0  0  0
    1.1793   -0.8816   -1.3931 H   0  0  0  0  0  0  0  0  0  0  0  0
    2.8028   -0.3736   -0.9001 H   0  0  0  0  0  0  0  0  0  0  0  0
  1  2  1  0  0  0  0
  1 12  1  0  0  0  0
  1 13  1  0  0  0  0
  1 14  1  0  0  0  0
  2  3  1  0  0  0  0
  2  6  1  0  0  0  0
  2  8  1  1  0  0  0
  3  4  1  0  0  0  0
  3  9  1  0  0  0  0
  3 10  1  0  0  0  0
  4  5  1  0  0  0  0
  4  7  1  0  0  0  0
  4 11  1  6  0  0  0
  5 15  1  0  0  0  0
  5 16  1  0  0  0  0
  5 17  1  0  0  0  0
M  END
$$$$
G-G
 OpenBabel12202214293D

 17 16  0  0  0  0  0  0  0  0999 V2000
   -2.0690    0.7960   -0.0070 C   0  0  0  0  0  0  0  0  0  0  0  0
   -1.2530   -0.4460    0.2710 C   0  0  2  0  0  0  0  0  0  0  0  0
   -0.0080   -0.2450    1.1280 C   0  0  0  0  0  0  0  0  0  0  0  0
    1.2670    0.2300    0.4500 C   0  0  2  0  0  0  0  0  0  0  0  0
    1.1680    1.3630   -0.5410 C   0  0  0  0  0  0  0  0  0  0  0  0
   -0.8780   -1.0150   -0.9700 F   0  0  0  0  0  0  0  0  0  0  0  0
    1.8450   -0.8750   -0.2270 F   0  0  0  0  0  0  0  0  0  0  0  0
   -1.8890   -1.1910    0.7470 H   0  0  0  0  0  0  0  0  0  0  0  0
   -0.2600    0.4730    1.9120 H   0  0  0  0  0  0  0  0  0  0  0  0
    0.2420   -1.1830    1.6270 H   0  0  0  0  0  0  0  0  0  0  0  0
    1.9830    0.4810    1.2320 H   0  0  0  0  0  0  0  0  0  0  0  0
   -2.9200    0.5420   -0.6390 H   0  0  0  0  0  0  0  0  0  0  0  0
   -2.4510    1.1910    0.9350 H   0  0  0  0  0  0  0  0  0  0  0  0
   -1.4850    1.5700   -0.4980 H   0  0  0  0  0  0  0  0  0  0  0  0
    0.5440    1.0850   -1.3880 H   0  0  0  0  0  0  0  0  0  0  0  0
    0.7490    2.2470   -0.0580 H   0  0  0  0  0  0  0  0  0  0  0  0
    2.1640    1.6120   -0.9050 H   0  0  0  0  0  0  0  0  0  0  0  0
  1  2  1  0  0  0  0
  1 12  1  0  0  0  0
  1 13  1  0  0  0  0
  1 14  1  0  0  0  0
  2  3  1  0  0  0  0
  2  6  1  0  0  0  0
  2  8  1  1  0  0  0
  3  4  1  0  0  0  0
  3  9  1  0  0  0  0
  3 10  1  0  0  0  0
  4  5  1  0  0  0  0
  4  7  1  0  0  0  0
  4 11  1  1  0  0  0
  5 15  1  0  0  0  0
  5 16  1  0  0  0  0
  5 17  1  0  0  0  0
M  END
$$$$
GG-
 OpenBabel12202214293D

 17 16  0  0  0  0  0  0  0  0999 V2000
   -1.0859   -1.5053   -0.7948 C   0  0  0  0  0  0  0  0  0  0  0  0
   -1.2125   -0.4320    0.2558 C   0  0  2  0  0  0  0  0  0  0  0  0
   -0.0121   -0.2527    1.1659 C   0  0  0  0  0  0  0  0  0  0  0  0
    1.2305    0.2237    0.4273 C   0  0  2  0  0  0  0  0  0  0  0  0
    2.1956   -0.8690    0.0379 C   0  0  0  0  0  0  0  0  0  0  0  0
   -2.3000   -0.7866    1.0955 F   0  0  0  0  0  0  0  0  0  0  0  0
    1.9341    1.0982    1.2974 F   0  0  0  0  0  0  0  0  0  0  0  0
   -1.4906    0.5213   -0.1949 H   0  0  0  0  0  0  0  0  0  0  0  0
   -0.2716    0.5043    1.9066 H   0  0  0  0  0  0  0  0  0  0  0  0
    0.1879   -1.1902    1.6896 H   0  0  0  0  0  0  0  0  0  0  0  0
    0.9575    0.8374   -0.4319 H   0  0  0  0  0  0  0  0  0  0  0  0
   -2.0423   -1.6434   -1.2979 H   0  0  0  0  0  0  0  0  0  0  0  0
   -0.3498   -1.2129   -1.5452 H   0  0  0  0  0  0  0  0  0  0  0  0
   -0.7798   -2.4502   -0.3448 H   0  0  0  0  0  0  0  0  0  0  0  0
    2.5265   -1.3985    0.9322 H   0  0  0  0  0  0  0  0  0  0  0  0
    1.7137   -1.5833   -0.6282 H   0  0  0  0  0  0  0  0  0  0  0  0
    3.0623   -0.4479   -0.4698 H   0  0  0  0  0  0  0  0  0  0  0  0
  1  2  1  0  0  0  0
  1 12  1  0  0  0  0
  1 13  1  0  0  0  0
  1 14  1  0  0  0  0
  2  3  1  0  0  0  0
  2  6  1  0  0  0  0
  2  8  1  6  0  0  0
  3  4  1  0  0  0  0
  3  9  1  0  0  0  0
  3 10  1  0  0  0  0
  4  5  1  0  0  0  0
  4  7  1  0  0  0  0
  4 11  1  6  0  0  0
  5 15  1  0  0  0  0
  5 16  1  0  0  0  0
  5 17  1  0  0  0  0
M  END
$$$$
GG
 OpenBabel12202214293D

 17 16  0  0  0  0  0  0  0  0999 V2000
   -1.1287   -1.5475   -0.7510 C   0  0  0  0  0  0  0  0  0  0  0  0
   -1.2299   -0.4385    0.2649 C   0  0  2  0  0  0  0  0  0  0  0  0
   -0.0106   -0.2486    1.1447 C   0  0  0  0  0  0  0  0  0  0  0  0
    1.2465    0.2261    0.4394 C   0  0  2  0  0  0  0  0  0  0  0  0
    1.0698    1.3920   -0.5033 C   0  0  0  0  0  0  0  0  0  0  0  0
   -2.2977   -0.7651    1.1457 F   0  0  0  0  0  0  0  0  0  0  0  0
    1.7832   -0.8544   -0.3114 F   0  0  0  0  0  0  0  0  0  0  0  0
   -1.5279    0.4987   -0.2028 H   0  0  0  0  0  0  0  0  0  0  0  0
   -0.2557    0.4933    1.9071 H   0  0  0  0  0  0  0  0  0  0  0  0
    0.2091   -1.1882    1.6549 H   0  0  0  0  0  0  0  0  0  0  0  0
    2.0021    0.4512    1.1901 H   0  0  0  0  0  0  0  0  0  0  0  0
   -2.0899   -1.6864   -1.2458 H   0  0  0  0  0  0  0  0  0  0  0  0
   -0.3807   -1.3002   -1.5033 H   0  0  0  0  0  0  0  0  0  0  0  0
   -0.8350   -2.4794   -0.2664 H   0  0  0  0  0  0  0  0  0  0  0  0
    0.4217    1.1262   -1.3378 H   0  0  0  0  0  0  0  0  0  0  0  0
    0.6275    2.2343    0.0312 H   0  0  0  0  0  0  0  0  0  0  0  0
    2.0358    1.7018   -0.8994 H   0  0  0  0  0  0  0  0  0  0  0  0
  1  2  1  0  0  0  0
  1 12  1  0  0  0  0
  1 13  1  0  0  0  0
  1 14  1  0  0  0  0
  2  3  1  0  0  0  0
  2  6  1  0  0  0  0
  2  8  1  6  0  0  0
  3  4  1  0  0  0  0
  3  9  1  0  0  0  0
  3 10  1  0  0  0  0
  4  5  1  0  0  0  0
  4  7  1  0  0  0  0
  4 11  1  1  0  0  0
  5 15  1  0  0  0  0
  5 16  1  0  0  0  0
  5 17  1  0  0  0  0
M  END
$$$$
