# Supplementary material for: Conformational Analysis of 1,3-Difluorinated Alkanes
Source: J Org Chem. 2024 May 31;89(12):8789–803. doi: 10.1021/acs.joc.4c00670 (PMC11197103; doi:10.1021/acs.joc.4c00670)
Supplement: Supplementary file 2 — jo4c00670_si_004.zip [file jo4c00670_si_004.zip › SI/minimized_structures/difluoropentane/syn/syn-2,4-difluoropentane-water.sdf]

AA
 OpenBabel12202214283D

 17 16  0  0  0  0  0  0  0  0999 V2000
   -2.3325   -1.1889    0.9560 C   0  0  0  0  0  0  0  0  0  0  0  0
   -1.2265   -0.4267    0.2725 C   0  0  2  0  0  0  0  0  0  0  0  0
   -0.0107   -0.2336    1.1530 C   0  0  0  0  0  0  0  0  0  0  0  0
    1.2371    0.2293    0.4375 C   0  0  2  0  0  0  0  0  0  0  0  0
    2.4405    0.3208    1.3407 C   0  0  0  0  0  0  0  0  0  0  0  0
   -1.7473    0.8533   -0.0722 F   0  0  0  0  0  0  0  0  0  0  0  0
    1.0045    1.5316   -0.0940 F   0  0  0  0  0  0  0  0  0  0  0  0
   -0.9519   -0.8899   -0.6752 H   0  0  0  0  0  0  0  0  0  0  0  0
   -0.2572    0.4597    1.9613 H   0  0  0  0  0  0  0  0  0  0  0  0
    0.2223   -1.1993    1.6075 H   0  0  0  0  0  0  0  0  0  0  0  0
    1.4372   -0.3996   -0.4295 H   0  0  0  0  0  0  0  0  0  0  0  0
   -3.2182   -1.2218    0.3216 H   0  0  0  0  0  0  0  0  0  0  0  0
   -2.0053   -2.2101    1.1498 H   0  0  0  0  0  0  0  0  0  0  0  0
   -2.5865   -0.7145    1.9050 H   0  0  0  0  0  0  0  0  0  0  0  0
    2.2260    0.9712    2.1884 H   0  0  0  0  0  0  0  0  0  0  0  0
    2.6917   -0.6719    1.7137 H   0  0  0  0  0  0  0  0  0  0  0  0
    3.2962    0.7141    0.7938 H   0  0  0  0  0  0  0  0  0  0  0  0
  1  2  1  0  0  0  0
  1 12  1  0  0  0  0
  1 13  1  0  0  0  0
  1 14  1  0  0  0  0
  2  3  1  0  0  0  0
  2  6  1  0  0  0  0
  2  8  1  6  0  0  0
  3  4  1  0  0  0  0
  3  9  1  0  0  0  0
  3 10  1  0  0  0  0
  4  5  1  0  0  0  0
  4  7  1  0  0  0  0
  4 11  1  6  0  0  0
  5 15  1  0  0  0  0
  5 16  1  0  0  0  0
  5 17  1  0  0  0  0
M  END
$$$$
AG-
 OpenBabel12202214283D

 17 16  0  0  0  0  0  0  0  0999 V2000
   -2.4751   -0.7522    1.0224 C   0  0  0  0  0  0  0  0  0  0  0  0
   -1.2145   -0.4225    0.2672 C   0  0  2  0  0  0  0  0  0  0  0  0
   -0.0125   -0.2363    1.1661 C   0  0  0  0  0  0  0  0  0  0  0  0
    1.2270    0.2278    0.4298 C   0  0  2  0  0  0  0  0  0  0  0  0
    1.7182   -0.7107   -0.6413 C   0  0  0  0  0  0  0  0  0  0  0  0
   -1.4300    0.8069   -0.4256 F   0  0  0  0  0  0  0  0  0  0  0  0
    2.2538    0.3331    1.4146 F   0  0  0  0  0  0  0  0  0  0  0  0
   -1.0195   -1.1571   -0.5100 H   0  0  0  0  0  0  0  0  0  0  0  0
   -0.2589    0.4861    1.9470 H   0  0  0  0  0  0  0  0  0  0  0  0
    0.2012   -1.1971    1.6405 H   0  0  0  0  0  0  0  0  0  0  0  0
    1.0998    1.2348    0.0417 H   0  0  0  0  0  0  0  0  0  0  0  0
   -3.3170   -0.8392    0.3366 H   0  0  0  0  0  0  0  0  0  0  0  0
   -2.3480   -1.7037    1.5386 H   0  0  0  0  0  0  0  0  0  0  0  0
   -2.6876    0.0220    1.7590 H   0  0  0  0  0  0  0  0  0  0  0  0
    1.8029   -1.7273   -0.2544 H   0  0  0  0  0  0  0  0  0  0  0  0
    1.0249   -0.7098   -1.4827 H   0  0  0  0  0  0  0  0  0  0  0  0
    2.6912   -0.3808   -1.0050 H   0  0  0  0  0  0  0  0  0  0  0  0
  1  2  1  0  0  0  0
  1 12  1  0  0  0  0
  1 13  1  0  0  0  0
  1 14  1  0  0  0  0
  2  3  1  0  0  0  0
  2  6  1  0  0  0  0
  2  8  1  6  0  0  0
  3  4  1  0  0  0  0
  3  9  1  0  0  0  0
  3 10  1  0  0  0  0
  4  5  1  0  0  0  0
  4  7  1  0  0  0  0
  4 11  1  6  0  0  0
  5 15  1  0  0  0  0
  5 16  1  0  0  0  0
  5 17  1  0  0  0  0
M  END
$$$$
AG
 OpenBabel12202214283D

 17 16  0  0  0  0  0  0  0  0999 V2000
   -2.3078   -1.2438    0.9298 C   0  0  0  0  0  0  0  0  0  0  0  0
   -1.2266   -0.4267    0.2720 C   0  0  2  0  0  0  0  0  0  0  0  0
   -0.0114   -0.2340    1.1543 C   0  0  0  0  0  0  0  0  0  0  0  0
    1.2380    0.2297    0.4367 C   0  0  2  0  0  0  0  0  0  0  0  0
    1.1060    1.4782   -0.3972 C   0  0  0  0  0  0  0  0  0  0  0  0
   -1.7798    0.8603   -0.0047 F   0  0  0  0  0  0  0  0  0  0  0  0
    1.6358   -0.8245   -0.4407 F   0  0  0  0  0  0  0  0  0  0  0  0
   -0.9545   -0.8372   -0.6988 H   0  0  0  0  0  0  0  0  0  0  0  0
   -0.2599    0.4837    1.9391 H   0  0  0  0  0  0  0  0  0  0  0  0
    0.2126   -1.1853    1.6417 H   0  0  0  0  0  0  0  0  0  0  0  0
    2.0518    0.3268    1.1523 H   0  0  0  0  0  0  0  0  0  0  0  0
   -3.1987   -1.2696    0.3035 H   0  0  0  0  0  0  0  0  0  0  0  0
   -1.9561   -2.2652    1.0737 H   0  0  0  0  0  0  0  0  0  0  0  0
   -2.5629   -0.8202    1.9023 H   0  0  0  0  0  0  0  0  0  0  0  0
    0.3727    1.3384   -1.1898 H   0  0  0  0  0  0  0  0  0  0  0  0
    0.7834    2.3054    0.2344 H   0  0  0  0  0  0  0  0  0  0  0  0
    2.0678    1.7318   -0.8407 H   0  0  0  0  0  0  0  0  0  0  0  0
  1  2  1  0  0  0  0
  1 12  1  0  0  0  0
  1 13  1  0  0  0  0
  1 14  1  0  0  0  0
  2  3  1  0  0  0  0
  2  6  1  0  0  0  0
  2  8  1  6  0  0  0
  3  4  1  0  0  0  0
  3  9  1  0  0  0  0
  3 10  1  0  0  0  0
  4  5  1  0  0  0  0
  4  7  1  0  0  0  0
  4 11  1  1  0  0  0
  5 15  1  0  0  0  0
  5 16  1  0  0  0  0
  5 17  1  0  0  0  0
M  END
$$$$
G-A
 OpenBabel12202214283D

 17 16  0  0  0  0  0  0  0  0999 V2000
   -1.6278    0.7501   -0.5798 C   0  0  0  0  0  0  0  0  0  0  0  0
   -1.2265   -0.4266    0.2721 C   0  0  2  0  0  0  0  0  0  0  0  0
   -0.0116   -0.2341    1.1542 C   0  0  0  0  0  0  0  0  0  0  0  0
    1.2382    0.2297    0.4367 C   0  0  2  0  0  0  0  0  0  0  0  0
    2.4908    0.0341    1.2503 C   0  0  0  0  0  0  0  0  0  0  0  0
   -0.9374   -1.5098   -0.6126 F   0  0  0  0  0  0  0  0  0  0  0  0
    1.1107    1.6301    0.1883 F   0  0  0  0  0  0  0  0  0  0  0  0
   -2.0631   -0.7690    0.8775 H   0  0  0  0  0  0  0  0  0  0  0  0
   -0.2510    0.4861    1.9397 H   0  0  0  0  0  0  0  0  0  0  0  0
    0.2063   -1.1869    1.6413 H   0  0  0  0  0  0  0  0  0  0  0  0
    1.3281   -0.2293   -0.5463 H   0  0  0  0  0  0  0  0  0  0  0  0
   -2.5252    0.5086   -1.1474 H   0  0  0  0  0  0  0  0  0  0  0  0
   -1.8386    1.6071    0.0593 H   0  0  0  0  0  0  0  0  0  0  0  0
   -0.8296    1.0182   -1.2701 H   0  0  0  0  0  0  0  0  0  0  0  0
    2.3795    0.4960    2.2324 H   0  0  0  0  0  0  0  0  0  0  0  0
    2.6764   -1.0315    1.3831 H   0  0  0  0  0  0  0  0  0  0  0  0
    3.3473    0.4737    0.7407 H   0  0  0  0  0  0  0  0  0  0  0  0
  1  2  1  0  0  0  0
  1 12  1  0  0  0  0
  1 13  1  0  0  0  0
  1 14  1  0  0  0  0
  2  3  1  0  0  0  0
  2  6  1  0  0  0  0
  2  8  1  1  0  0  0
  3  4  1  0  0  0  0
  3  9  1  0  0  0  0
  3 10  1  0  0  0  0
  4  5  1  0  0  0  0
  4  7  1  0  0  0  0
  4 11  1  6  0  0  0
  5 15  1  0  0  0  0
  5 16  1  0  0  0  0
  5 17  1  0  0  0  0
M  END
$$$$
GA
 OpenBabel12202214283D

 17 16  0  0  0  0  0  0  0  0999 V2000
   -1.0397   -1.4452   -0.8255 C   0  0  0  0  0  0  0  0  0  0  0  0
   -1.2152   -0.4226    0.2667 C   0  0  2  0  0  0  0  0  0  0  0  0
   -0.0111   -0.2359    1.1661 C   0  0  0  0  0  0  0  0  0  0  0  0
    1.2263    0.2275    0.4302 C   0  0  2  0  0  0  0  0  0  0  0  0
    2.3796    0.5407    1.3466 C   0  0  0  0  0  0  0  0  0  0  0  0
   -2.2725   -0.8723    1.1123 F   0  0  0  0  0  0  0  0  0  0  0  0
    0.8887    1.4244   -0.2708 F   0  0  0  0  0  0  0  0  0  0  0  0
   -1.5564    0.5274   -0.1357 H   0  0  0  0  0  0  0  0  0  0  0  0
   -0.2540    0.4874    1.9473 H   0  0  0  0  0  0  0  0  0  0  0  0
    0.2221   -1.1915    1.6419 H   0  0  0  0  0  0  0  0  0  0  0  0
    1.5190   -0.4811   -0.3404 H   0  0  0  0  0  0  0  0  0  0  0  0
   -1.9945   -1.6286   -1.3179 H   0  0  0  0  0  0  0  0  0  0  0  0
   -0.3395   -1.0732   -1.5738 H   0  0  0  0  0  0  0  0  0  0  0  0
   -0.6570   -2.3824   -0.4187 H   0  0  0  0  0  0  0  0  0  0  0  0
    2.0874    1.2937    2.0779 H   0  0  0  0  0  0  0  0  0  0  0  0
    2.6775   -0.3654    1.8742 H   0  0  0  0  0  0  0  0  0  0  0  0
    3.2317    0.9048    0.7740 H   0  0  0  0  0  0  0  0  0  0  0  0
  1  2  1  0  0  0  0
  1 12  1  0  0  0  0
  1 13  1  0  0  0  0
  1 14  1  0  0  0  0
  2  3  1  0  0  0  0
  2  6  1  0  0  0  0
  2  8  1  6  0  0  0
  3  4  1  0  0  0  0
  3  9  1  0  0  0  0
  3 10  1  0  0  0  0
  4  5  1  0  0  0  0
  4  7  1  0  0  0  0
  4 11  1  6  0  0  0
  5 15  1  0  0  0  0
  5 16  1  0  0  0  0
  5 17  1  0  0  0  0
M  END
$$$$
G-G-
 OpenBabel12202214283D

 17 16  0  0  0  0  0  0  0  0999 V2000
   -1.5238    0.6910   -0.6954 C   0  0  0  0  0  0  0  0  0  0  0  0
   -1.2316   -0.4282    0.2731 C   0  0  2  0  0  0  0  0  0  0  0  0
   -0.0111   -0.2335    1.1513 C   0  0  0  0  0  0  0  0  0  0  0  0
    1.2427    0.2307    0.4386 C   0  0  2  0  0  0  0  0  0  0  0  0
    1.8241   -0.7453   -0.5504 C   0  0  0  0  0  0  0  0  0  0  0  0
   -1.0585   -1.6224   -0.4881 F   0  0  0  0  0  0  0  0  0  0  0  0
    2.2185    0.4299    1.4625 F   0  0  0  0  0  0  0  0  0  0  0  0
   -2.0917   -0.6240    0.9090 H   0  0  0  0  0  0  0  0  0  0  0  0
   -0.2725    0.5131    1.9035 H   0  0  0  0  0  0  0  0  0  0  0  0
    0.1992   -1.1719    1.6692 H   0  0  0  0  0  0  0  0  0  0  0  0
    1.1024    1.2114   -0.0097 H   0  0  0  0  0  0  0  0  0  0  0  0
   -2.4544    0.4945   -1.2256 H   0  0  0  0  0  0  0  0  0  0  0  0
   -1.6272    1.6266   -0.1447 H   0  0  0  0  0  0  0  0  0  0  0  0
   -0.7194    0.7993   -1.4225 H   0  0  0  0  0  0  0  0  0  0  0  0
    1.9541   -1.7240   -0.0878 H   0  0  0  0  0  0  0  0  0  0  0  0
    1.1557   -0.8475   -1.4038 H   0  0  0  0  0  0  0  0  0  0  0  0
    2.7884   -0.3816   -0.9067 H   0  0  0  0  0  0  0  0  0  0  0  0
  1  2  1  0  0  0  0
  1 12  1  0  0  0  0
  1 13  1  0  0  0  0
  1 14  1  0  0  0  0
  2  3  1  0  0  0  0
  2  6  1  0  0  0  0
  2  8  1  1  0  0  0
  3  4  1  0  0  0  0
  3  9  1  0  0  0  0
  3 10  1  0  0  0  0
  4  5  1  0  0  0  0
  4  7  1  0  0  0  0
  4 11  1  6  0  0  0
  5 15  1  0  0  0  0
  5 16  1  0  0  0  0
  5 17  1  0  0  0  0
M  END
$$$$
G-G
 OpenBabel12202214283D

 17 16  0  0  0  0  0  0  0  0999 V2000
   -2.0600    0.8040   -0.0230 C   0  0  0  0  0  0  0  0  0  0  0  0
   -1.2550   -0.4360    0.2810 C   0  0  2  0  0  0  0  0  0  0  0  0
   -0.0100   -0.2300    1.1320 C   0  0  0  0  0  0  0  0  0  0  0  0
    1.2650    0.2350    0.4500 C   0  0  2  0  0  0  0  0  0  0  0  0
    1.1730    1.3590   -0.5500 C   0  0  0  0  0  0  0  0  0  0  0  0
   -0.8820   -1.0370   -0.9550 F   0  0  0  0  0  0  0  0  0  0  0  0
    1.8370   -0.8840   -0.2270 F   0  0  0  0  0  0  0  0  0  0  0  0
   -1.8960   -1.1690    0.7670 H   0  0  0  0  0  0  0  0  0  0  0  0
   -0.2590    0.5020    1.9030 H   0  0  0  0  0  0  0  0  0  0  0  0
    0.2350   -1.1590    1.6480 H   0  0  0  0  0  0  0  0  0  0  0  0
    1.9860    0.4820    1.2270 H   0  0  0  0  0  0  0  0  0  0  0  0
   -2.9140    0.5450   -0.6490 H   0  0  0  0  0  0  0  0  0  0  0  0
   -2.4350    1.2160    0.9140 H   0  0  0  0  0  0  0  0  0  0  0  0
   -1.4700    1.5660   -0.5260 H   0  0  0  0  0  0  0  0  0  0  0  0
    0.5460    1.0810   -1.3950 H   0  0  0  0  0  0  0  0  0  0  0  0
    0.7580    2.2450   -0.0710 H   0  0  0  0  0  0  0  0  0  0  0  0
    2.1720    1.6000   -0.9140 H   0  0  0  0  0  0  0  0  0  0  0  0
  1  2  1  0  0  0  0
  1 12  1  0  0  0  0
  1 13  1  0  0  0  0
  1 14  1  0  0  0  0
  2  3  1  0  0  0  0
  2  6  1  0  0  0  0
  2  8  1  1  0  0  0
  3  4  1  0  0  0  0
  3  9  1  0  0  0  0
  3 10  1  0  0  0  0
  4  5  1  0  0  0  0
  4  7  1  0  0  0  0
  4 11  1  1  0  0  0
  5 15  1  0  0  0  0
  5 16  1  0  0  0  0
  5 17  1  0  0  0  0
M  END
$$$$
GG-
 OpenBabel12202214283D

 17 16  0  0  0  0  0  0  0  0999 V2000
   -1.1018   -1.5179   -0.7618 C   0  0  0  0  0  0  0  0  0  0  0  0
   -1.2145   -0.4221    0.2645 C   0  0  2  0  0  0  0  0  0  0  0  0
   -0.0137   -0.2376    1.1720 C   0  0  0  0  0  0  0  0  0  0  0  0
    1.2281    0.2286    0.4265 C   0  0  2  0  0  0  0  0  0  0  0  0
    2.1832   -0.8699    0.0354 C   0  0  0  0  0  0  0  0  0  0  0  0
   -2.3067   -0.7529    1.1193 F   0  0  0  0  0  0  0  0  0  0  0  0
    1.9422    1.0984    1.3025 F   0  0  0  0  0  0  0  0  0  0  0  0
   -1.4880    0.5228   -0.2014 H   0  0  0  0  0  0  0  0  0  0  0  0
   -0.2719    0.5293    1.9034 H   0  0  0  0  0  0  0  0  0  0  0  0
    0.1876   -1.1711    1.7027 H   0  0  0  0  0  0  0  0  0  0  0  0
    0.9575    0.8478   -0.4283 H   0  0  0  0  0  0  0  0  0  0  0  0
   -2.0630   -1.6600   -1.2548 H   0  0  0  0  0  0  0  0  0  0  0  0
   -0.3706   -1.2415   -1.5218 H   0  0  0  0  0  0  0  0  0  0  0  0
   -0.7924   -2.4535   -0.2946 H   0  0  0  0  0  0  0  0  0  0  0  0
    2.4997   -1.4154    0.9248 H   0  0  0  0  0  0  0  0  0  0  0  0
    1.6954   -1.5675   -0.6441 H   0  0  0  0  0  0  0  0  0  0  0  0
    3.0557   -0.4519   -0.4650 H   0  0  0  0  0  0  0  0  0  0  0  0
  1  2  1  0  0  0  0
  1 12  1  0  0  0  0
  1 13  1  0  0  0  0
  1 14  1  0  0  0  0
  2  3  1  0  0  0  0
  2  6  1  0  0  0  0
  2  8  1  6  0  0  0
  3  4  1  0  0  0  0
  3  9  1  0  0  0  0
  3 10  1  0  0  0  0
  4  5  1  0  0  0  0
  4  7  1  0  0  0  0
  4 11  1  6  0  0  0
  5 15  1  0  0  0  0
  5 16  1  0  0  0  0
  5 17  1  0  0  0  0
M  END
$$$$
GG
 OpenBabel12202214283D

 17 16  0  0  0  0  0  0  0  0999 V2000
   -1.1249   -1.5306   -0.7473 C   0  0  0  0  0  0  0  0  0  0  0  0
   -1.2312   -0.4282    0.2733 C   0  0  2  0  0  0  0  0  0  0  0  0
   -0.0119   -0.2337    1.1513 C   0  0  0  0  0  0  0  0  0  0  0  0
    1.2431    0.2308    0.4384 C   0  0  2  0  0  0  0  0  0  0  0  0
    1.0603    1.3792   -0.5228 C   0  0  0  0  0  0  0  0  0  0  0  0
   -2.2961   -0.7724    1.1609 F   0  0  0  0  0  0  0  0  0  0  0  0
    1.7803   -0.8664   -0.2985 F   0  0  0  0  0  0  0  0  0  0  0  0
   -1.5406    0.5075   -0.1863 H   0  0  0  0  0  0  0  0  0  0  0  0
   -0.2504    0.5190    1.9050 H   0  0  0  0  0  0  0  0  0  0  0  0
    0.2078   -1.1696    1.6698 H   0  0  0  0  0  0  0  0  0  0  0  0
    2.0006    0.4658    1.1823 H   0  0  0  0  0  0  0  0  0  0  0  0
   -2.0899   -1.6808   -1.2326 H   0  0  0  0  0  0  0  0  0  0  0  0
   -0.3936   -1.2601   -1.5073 H   0  0  0  0  0  0  0  0  0  0  0  0
   -0.8094   -2.4599   -0.2723 H   0  0  0  0  0  0  0  0  0  0  0  0
    0.4054    1.0988   -1.3473 H   0  0  0  0  0  0  0  0  0  0  0  0
    0.6174    2.2244    0.0052 H   0  0  0  0  0  0  0  0  0  0  0  0
    2.0236    1.6870   -0.9265 H   0  0  0  0  0  0  0  0  0  0  0  0
  1  2  1  0  0  0  0
  1 12  1  0  0  0  0
  1 13  1  0  0  0  0
  1 14  1  0  0  0  0
  2  3  1  0  0  0  0
  2  6  1  0  0  0  0
  2  8  1  6  0  0  0
  3  4  1  0  0  0  0
  3  9  1  0  0  0  0
  3 10  1  0  0  0  0
  4  5  1  0  0  0  0
  4  7  1  0  0  0  0
  4 11  1  1  0  0  0
  5 15  1  0  0  0  0
  5 16  1  0  0  0  0
  5 17  1  0  0  0  0
M  END
$$$$
