# Supplementary material for: Conformational Analysis of 1,3-Difluorinated Alkanes
Source: J Org Chem. 2024 May 31;89(12):8789–803. doi: 10.1021/acs.joc.4c00670 (PMC11197103; doi:10.1021/acs.joc.4c00670)
Supplement: Supplementary file 2 — jo4c00670_si_004.zip [file jo4c00670_si_004.zip › SI/minimized_structures/pentane/pentane-chloroform.sdf]

AA
 OpenBabel12202214323D

 17 16  0  0  0  0  0  0  0  0999 V2000
   -2.4784   -0.9720    0.0168 C   0  0  0  0  0  0  0  0  0  0  0  0
   -1.1231   -0.4587   -0.4604 C   0  0  0  0  0  0  0  0  0  0  0  0
    0.0307   -1.0023    0.3775 C   0  0  0  0  0  0  0  0  0  0  0  0
    1.3964   -0.5010   -0.0831 C   0  0  0  0  0  0  0  0  0  0  0  0
    2.5350   -1.0562    0.7675 C   0  0  0  0  0  0  0  0  0  0  0  0
   -0.9712   -0.7392   -1.5062 H   0  0  0  0  0  0  0  0  0  0  0  0
   -0.1214   -0.7230    1.4249 H   0  0  0  0  0  0  0  0  0  0  0  0
    0.0175   -2.0962    0.3425 H   0  0  0  0  0  0  0  0  0  0  0  0
    1.5483   -0.7815   -1.1290 H   0  0  0  0  0  0  0  0  0  0  0  0
   -1.1102    0.6340   -0.4238 H   0  0  0  0  0  0  0  0  0  0  0  0
    1.4093    0.5917   -0.0466 H   0  0  0  0  0  0  0  0  0  0  0  0
   -3.2941   -0.5764   -0.5898 H   0  0  0  0  0  0  0  0  0  0  0  0
   -2.5203   -2.0619   -0.0351 H   0  0  0  0  0  0  0  0  0  0  0  0
   -2.6601   -0.6808    1.0534 H   0  0  0  0  0  0  0  0  0  0  0  0
    2.4146   -0.7661    1.8133 H   0  0  0  0  0  0  0  0  0  0  0  0
    2.5544   -2.1471    0.7247 H   0  0  0  0  0  0  0  0  0  0  0  0
    3.5051   -0.6906    0.4282 H   0  0  0  0  0  0  0  0  0  0  0  0
  1  2  1  0  0  0  0
  1 12  1  0  0  0  0
  1 13  1  0  0  0  0
  1 14  1  0  0  0  0
  2  3  1  0  0  0  0
  2  6  1  0  0  0  0
  2 10  1  0  0  0  0
  3  4  1  0  0  0  0
  3  7  1  0  0  0  0
  3  8  1  0  0  0  0
  4  5  1  0  0  0  0
  4  9  1  0  0  0  0
  4 11  1  0  0  0  0
  5 15  1  0  0  0  0
  5 16  1  0  0  0  0
  5 17  1  0  0  0  0
M  END
$$$$
AG-
 OpenBabel12202214323D

 17 16  0  0  0  0  0  0  0  0999 V2000
   -2.4846   -0.8781    0.1083 C   0  0  0  0  0  0  0  0  0  0  0  0
   -1.1309   -0.4603   -0.4594 C   0  0  0  0  0  0  0  0  0  0  0  0
    0.0304   -0.9992    0.3736 C   0  0  0  0  0  0  0  0  0  0  0  0
    1.4045   -0.5025   -0.0802 C   0  0  0  0  0  0  0  0  0  0  0  0
    1.7640   -0.9290   -1.5022 C   0  0  0  0  0  0  0  0  0  0  0  0
   -1.0464   -0.8165   -1.4882 H   0  0  0  0  0  0  0  0  0  0  0  0
   -0.1253   -0.7112    1.4178 H   0  0  0  0  0  0  0  0  0  0  0  0
    0.0145   -2.0935    0.3458 H   0  0  0  0  0  0  0  0  0  0  0  0
    1.4315    0.5881   -0.0088 H   0  0  0  0  0  0  0  0  0  0  0  0
   -1.0665    0.6309   -0.4966 H   0  0  0  0  0  0  0  0  0  0  0  0
    2.1626   -0.8804    0.6093 H   0  0  0  0  0  0  0  0  0  0  0  0
   -3.3084   -0.4930   -0.4945 H   0  0  0  0  0  0  0  0  0  0  0  0
   -2.5711   -1.9654    0.1397 H   0  0  0  0  0  0  0  0  0  0  0  0
   -2.6100   -0.5041    1.1267 H   0  0  0  0  0  0  0  0  0  0  0  0
    1.6778   -2.0122   -1.6154 H   0  0  0  0  0  0  0  0  0  0  0  0
    1.1110   -0.4620   -2.2397 H   0  0  0  0  0  0  0  0  0  0  0  0
    2.7906   -0.6487   -1.7464 H   0  0  0  0  0  0  0  0  0  0  0  0
  1  2  1  0  0  0  0
  1 12  1  0  0  0  0
  1 13  1  0  0  0  0
  1 14  1  0  0  0  0
  2  3  1  0  0  0  0
  2  6  1  0  0  0  0
  2 10  1  0  0  0  0
  3  4  1  0  0  0  0
  3  7  1  0  0  0  0
  3  8  1  0  0  0  0
  4  5  1  0  0  0  0
  4  9  1  0  0  0  0
  4 11  1  0  0  0  0
  5 15  1  0  0  0  0
  5 16  1  0  0  0  0
  5 17  1  0  0  0  0
M  END
$$$$
AG
 OpenBabel12202214323D

 17 16  0  0  0  0  0  0  0  0999 V2000
   -2.4639   -1.0823   -0.0526 C   0  0  0  0  0  0  0  0  0  0  0  0
   -1.1309   -0.4603   -0.4594 C   0  0  0  0  0  0  0  0  0  0  0  0
    0.0304   -0.9992    0.3736 C   0  0  0  0  0  0  0  0  0  0  0  0
    1.4045   -0.5025   -0.0802 C   0  0  0  0  0  0  0  0  0  0  0  0
    1.5675    1.0124    0.0280 C   0  0  0  0  0  0  0  0  0  0  0  0
   -0.9355   -0.6628   -1.5162 H   0  0  0  0  0  0  0  0  0  0  0  0
   -0.1238   -0.7272    1.4227 H   0  0  0  0  0  0  0  0  0  0  0  0
    0.0145   -2.0926    0.3290 H   0  0  0  0  0  0  0  0  0  0  0  0
    2.1737   -0.9893    0.5234 H   0  0  0  0  0  0  0  0  0  0  0  0
   -1.1922    0.6248   -0.3521 H   0  0  0  0  0  0  0  0  0  0  0  0
    1.5735   -0.8145   -1.1143 H   0  0  0  0  0  0  0  0  0  0  0  0
   -3.2886   -0.6891   -0.6490 H   0  0  0  0  0  0  0  0  0  0  0  0
   -2.4418   -2.1663   -0.1835 H   0  0  0  0  0  0  0  0  0  0  0  0
   -2.6812   -0.8778    0.9969 H   0  0  0  0  0  0  0  0  0  0  0  0
    0.9085    1.5385   -0.6630 H   0  0  0  0  0  0  0  0  0  0  0  0
    1.3369    1.3557    1.0392 H   0  0  0  0  0  0  0  0  0  0  0  0
    2.5921    1.3124   -0.2007 H   0  0  0  0  0  0  0  0  0  0  0  0
  1  2  1  0  0  0  0
  1 12  1  0  0  0  0
  1 13  1  0  0  0  0
  1 14  1  0  0  0  0
  2  3  1  0  0  0  0
  2  6  1  0  0  0  0
  2 10  1  0  0  0  0
  3  4  1  0  0  0  0
  3  7  1  0  0  0  0
  3  8  1  0  0  0  0
  4  5  1  0  0  0  0
  4  9  1  0  0  0  0
  4 11  1  0  0  0  0
  5 15  1  0  0  0  0
  5 16  1  0  0  0  0
  5 17  1  0  0  0  0
M  END
$$$$
G-A
 OpenBabel12202214323D

 17 16  0  0  0  0  0  0  0  0999 V2000
   -1.2693    1.0601   -0.3967 C   0  0  0  0  0  0  0  0  0  0  0  0
   -1.1317   -0.4599   -0.4599 C   0  0  0  0  0  0  0  0  0  0  0  0
    0.0322   -0.9993    0.3738 C   0  0  0  0  0  0  0  0  0  0  0  0
    1.4036   -0.5029   -0.0799 C   0  0  0  0  0  0  0  0  0  0  0  0
    2.5378   -1.1664    0.6963 C   0  0  0  0  0  0  0  0  0  0  0  0
   -2.0595   -0.9182   -0.1104 H   0  0  0  0  0  0  0  0  0  0  0  0
   -0.1187   -0.7273    1.4235 H   0  0  0  0  0  0  0  0  0  0  0  0
    0.0245   -2.0928    0.3305 H   0  0  0  0  0  0  0  0  0  0  0  0
    1.5196   -0.7040   -1.1486 H   0  0  0  0  0  0  0  0  0  0  0  0
   -1.0006   -0.7712   -1.4997 H   0  0  0  0  0  0  0  0  0  0  0  0
    1.4664    0.5801    0.0459 H   0  0  0  0  0  0  0  0  0  0  0  0
   -2.1716    1.3925   -0.9140 H   0  0  0  0  0  0  0  0  0  0  0  0
   -1.3339    1.4006    0.6393 H   0  0  0  0  0  0  0  0  0  0  0  0
   -0.4200    1.5608   -0.8619 H   0  0  0  0  0  0  0  0  0  0  0  0
    2.4449   -0.9640    1.7644 H   0  0  0  0  0  0  0  0  0  0  0  0
    2.5193   -2.2497    0.5593 H   0  0  0  0  0  0  0  0  0  0  0  0
    3.5134   -0.8034    0.3695 H   0  0  0  0  0  0  0  0  0  0  0  0
  1  2  1  0  0  0  0
  1 12  1  0  0  0  0
  1 13  1  0  0  0  0
  1 14  1  0  0  0  0
  2  3  1  0  0  0  0
  2  6  1  0  0  0  0
  2 10  1  0  0  0  0
  3  4  1  0  0  0  0
  3  7  1  0  0  0  0
  3  8  1  0  0  0  0
  4  5  1  0  0  0  0
  4  9  1  0  0  0  0
  4 11  1  0  0  0  0
  5 15  1  0  0  0  0
  5 16  1  0  0  0  0
  5 17  1  0  0  0  0
M  END
$$$$
GA
 OpenBabel12202214323D

 17 16  0  0  0  0  0  0  0  0999 V2000
   -1.0729   -0.8814   -1.9270 C   0  0  0  0  0  0  0  0  0  0  0  0
   -1.1317   -0.4599   -0.4599 C   0  0  0  0  0  0  0  0  0  0  0  0
    0.0322   -0.9993    0.3738 C   0  0  0  0  0  0  0  0  0  0  0  0
    1.4036   -0.5029   -0.0799 C   0  0  0  0  0  0  0  0  0  0  0  0
    2.5172   -0.9622    0.8572 C   0  0  0  0  0  0  0  0  0  0  0  0
   -1.1426    0.6314   -0.3942 H   0  0  0  0  0  0  0  0  0  0  0  0
   -0.1154   -0.7113    1.4193 H   0  0  0  0  0  0  0  0  0  0  0  0
    0.0195   -2.0936    0.3466 H   0  0  0  0  0  0  0  0  0  0  0  0
    1.6123   -0.8612   -1.0901 H   0  0  0  0  0  0  0  0  0  0  0  0
   -2.0705   -0.8092   -0.0245 H   0  0  0  0  0  0  0  0  0  0  0  0
    1.3887    0.5896   -0.1289 H   0  0  0  0  0  0  0  0  0  0  0  0
   -1.9732   -0.5686   -2.4597 H   0  0  0  0  0  0  0  0  0  0  0  0
   -0.2175   -0.4397   -2.4386 H   0  0  0  0  0  0  0  0  0  0  0  0
   -0.9930   -1.9673   -2.0153 H   0  0  0  0  0  0  0  0  0  0  0  0
    2.3511   -0.5875    1.8695 H   0  0  0  0  0  0  0  0  0  0  0  0
    2.5549   -2.0515    0.9072 H   0  0  0  0  0  0  0  0  0  0  0  0
    3.4936   -0.6074    0.5240 H   0  0  0  0  0  0  0  0  0  0  0  0
  1  2  1  0  0  0  0
  1 12  1  0  0  0  0
  1 13  1  0  0  0  0
  1 14  1  0  0  0  0
  2  3  1  0  0  0  0
  2  6  1  0  0  0  0
  2 10  1  0  0  0  0
  3  4  1  0  0  0  0
  3  7  1  0  0  0  0
  3  8  1  0  0  0  0
  4  5  1  0  0  0  0
  4  9  1  0  0  0  0
  4 11  1  0  0  0  0
  5 15  1  0  0  0  0
  5 16  1  0  0  0  0
  5 17  1  0  0  0  0
M  END
$$$$
G-G-
 OpenBabel12202214323D

 17 16  0  0  0  0  0  0  0  0999 V2000
   -1.2210    1.0636   -0.4694 C   0  0  0  0  0  0  0  0  0  0  0  0
   -1.1383   -0.4613   -0.4589 C   0  0  0  0  0  0  0  0  0  0  0  0
    0.0318   -0.9965    0.3702 C   0  0  0  0  0  0  0  0  0  0  0  0
    1.4104   -0.5042   -0.0773 C   0  0  0  0  0  0  0  0  0  0  0  0
    1.7319   -0.8524   -1.5291 C   0  0  0  0  0  0  0  0  0  0  0  0
   -2.0664   -0.8681   -0.0502 H   0  0  0  0  0  0  0  0  0  0  0  0
   -0.1226   -0.7153    1.4162 H   0  0  0  0  0  0  0  0  0  0  0  0
    0.0215   -2.0899    0.3336 H   0  0  0  0  0  0  0  0  0  0  0  0
    1.4831    0.5762    0.0638 H   0  0  0  0  0  0  0  0  0  0  0  0
   -1.0666   -0.8302   -1.4842 H   0  0  0  0  0  0  0  0  0  0  0  0
    2.1654   -0.9507    0.5743 H   0  0  0  0  0  0  0  0  0  0  0  0
   -2.1222    1.4040   -0.9792 H   0  0  0  0  0  0  0  0  0  0  0  0
   -1.2420    1.4561    0.5508 H   0  0  0  0  0  0  0  0  0  0  0  0
   -0.3654    1.5089   -0.9793 H   0  0  0  0  0  0  0  0  0  0  0  0
    1.6149   -1.9253   -1.7038 H   0  0  0  0  0  0  0  0  0  0  0  0
    1.0729   -0.3288   -2.2233 H   0  0  0  0  0  0  0  0  0  0  0  0
    2.7573   -0.5809   -1.7798 H   0  0  0  0  0  0  0  0  0  0  0  0
  1  2  1  0  0  0  0
  1 12  1  0  0  0  0
  1 13  1  0  0  0  0
  1 14  1  0  0  0  0
  2  3  1  0  0  0  0
  2  6  1  0  0  0  0
  2 10  1  0  0  0  0
  3  4  1  0  0  0  0
  3  7  1  0  0  0  0
  3  8  1  0  0  0  0
  4  5  1  0  0  0  0
  4  9  1  0  0  0  0
  4 11  1  0  0  0  0
  5 15  1  0  0  0  0
  5 16  1  0  0  0  0
  5 17  1  0  0  0  0
M  END
$$$$
G-G
 OpenBabel12202214323D

 17 16  0  0  0  0  0  0  0  0999 V2000
   -1.8430    0.7380    0.1770 C   0  0  0  0  0  0  0  0  0  0  0  0
   -1.1390   -0.4590   -0.4620 C   0  0  0  0  0  0  0  0  0  0  0  0
    0.0340   -1.0000    0.3750 C   0  0  0  0  0  0  0  0  0  0  0  0
    1.4090   -0.5030   -0.0790 C   0  0  0  0  0  0  0  0  0  0  0  0
    1.5720    1.0140   -0.0310 C   0  0  0  0  0  0  0  0  0  0  0  0
   -1.8760   -1.2500   -0.6120 H   0  0  0  0  0  0  0  0  0  0  0  0
   -0.1190   -0.7290    1.4240 H   0  0  0  0  0  0  0  0  0  0  0  0
    0.0400   -2.0910    0.3340 H   0  0  0  0  0  0  0  0  0  0  0  0
    2.1750   -0.9650    0.5480 H   0  0  0  0  0  0  0  0  0  0  0  0
   -0.7760   -0.1870   -1.4580 H   0  0  0  0  0  0  0  0  0  0  0  0
    1.5890   -0.8510   -1.1000 H   0  0  0  0  0  0  0  0  0  0  0  0
   -2.6480    1.1100   -0.4590 H   0  0  0  0  0  0  0  0  0  0  0  0
   -2.2800    0.4510    1.1360 H   0  0  0  0  0  0  0  0  0  0  0  0
   -1.1520    1.5610    0.3620 H   0  0  0  0  0  0  0  0  0  0  0  0
    0.8880    1.5100   -0.7210 H   0  0  0  0  0  0  0  0  0  0  0  0
    1.3760    1.3970    0.9730 H   0  0  0  0  0  0  0  0  0  0  0  0
    2.5860    1.3040   -0.3080 H   0  0  0  0  0  0  0  0  0  0  0  0
  1  2  1  0  0  0  0
  1 12  1  0  0  0  0
  1 13  1  0  0  0  0
  1 14  1  0  0  0  0
  2  3  1  0  0  0  0
  2  6  1  0  0  0  0
  2 10  1  0  0  0  0
  3  4  1  0  0  0  0
  3  7  1  0  0  0  0
  3  8  1  0  0  0  0
  4  5  1  0  0  0  0
  4  9  1  0  0  0  0
  4 11  1  0  0  0  0
  5 15  1  0  0  0  0
  5 16  1  0  0  0  0
  5 17  1  0  0  0  0
M  END
$$$$
GG-
 OpenBabel12202214323D

 17 16  0  0  0  0  0  0  0  0999 V2000
   -1.0655   -0.8243   -1.9409 C   0  0  0  0  0  0  0  0  0  0  0  0
   -1.1364   -0.4602   -0.4601 C   0  0  0  0  0  0  0  0  0  0  0  0
    0.0283   -0.9999    0.3741 C   0  0  0  0  0  0  0  0  0  0  0  0
    1.4121   -0.5019   -0.0800 C   0  0  0  0  0  0  0  0  0  0  0  0
    2.1569   -1.4977   -0.9691 C   0  0  0  0  0  0  0  0  0  0  0  0
   -1.1661    0.6283   -0.3594 H   0  0  0  0  0  0  0  0  0  0  0  0
   -0.1407   -0.7125    1.4138 H   0  0  0  0  0  0  0  0  0  0  0  0
    0.0144   -2.0937    0.3476 H   0  0  0  0  0  0  0  0  0  0  0  0
    1.2976    0.4510   -0.6061 H   0  0  0  0  0  0  0  0  0  0  0  0
   -2.0728   -0.8381   -0.0434 H   0  0  0  0  0  0  0  0  0  0  0  0
    2.0307   -0.2943    0.7949 H   0  0  0  0  0  0  0  0  0  0  0  0
   -1.9476   -0.4645   -2.4713 H   0  0  0  0  0  0  0  0  0  0  0  0
   -0.1908   -0.3806   -2.4185 H   0  0  0  0  0  0  0  0  0  0  0  0
   -1.0114   -1.9069   -2.0755 H   0  0  0  0  0  0  0  0  0  0  0  0
    2.3479   -2.4232   -0.4213 H   0  0  0  0  0  0  0  0  0  0  0  0
    1.5810   -1.7534   -1.8590 H   0  0  0  0  0  0  0  0  0  0  0  0
    3.1187   -1.0969   -1.2934 H   0  0  0  0  0  0  0  0  0  0  0  0
  1  2  1  0  0  0  0
  1 12  1  0  0  0  0
  1 13  1  0  0  0  0
  1 14  1  0  0  0  0
  2  3  1  0  0  0  0
  2  6  1  0  0  0  0
  2 10  1  0  0  0  0
  3  4  1  0  0  0  0
  3  7  1  0  0  0  0
  3  8  1  0  0  0  0
  4  5  1  0  0  0  0
  4  9  1  0  0  0  0
  4 11  1  0  0  0  0
  5 15  1  0  0  0  0
  5 16  1  0  0  0  0
  5 17  1  0  0  0  0
M  END
$$$$
GG
 OpenBabel12202214323D

 17 16  0  0  0  0  0  0  0  0999 V2000
   -1.0318   -0.8059   -1.9429 C   0  0  0  0  0  0  0  0  0  0  0  0
   -1.1383   -0.4613   -0.4589 C   0  0  0  0  0  0  0  0  0  0  0  0
    0.0318   -0.9965    0.3702 C   0  0  0  0  0  0  0  0  0  0  0  0
    1.4104   -0.5042   -0.0773 C   0  0  0  0  0  0  0  0  0  0  0  0
    1.5427    1.0171   -0.0556 C   0  0  0  0  0  0  0  0  0  0  0  0
   -1.2135    0.6215   -0.3400 H   0  0  0  0  0  0  0  0  0  0  0  0
   -0.1176   -0.7154    1.4169 H   0  0  0  0  0  0  0  0  0  0  0  0
    0.0165   -2.0898    0.3329 H   0  0  0  0  0  0  0  0  0  0  0  0
    2.1642   -0.9392    0.5833 H   0  0  0  0  0  0  0  0  0  0  0  0
   -2.0652   -0.8796   -0.0592 H   0  0  0  0  0  0  0  0  0  0  0  0
    1.6300   -0.8756   -1.0804 H   0  0  0  0  0  0  0  0  0  0  0  0
   -1.9293   -0.5021   -2.4815 H   0  0  0  0  0  0  0  0  0  0  0  0
   -0.1816   -0.3077   -2.4111 H   0  0  0  0  0  0  0  0  0  0  0  0
   -0.9041   -1.8830   -2.0810 H   0  0  0  0  0  0  0  0  0  0  0  0
    0.8891    1.4878   -0.7915 H   0  0  0  0  0  0  0  0  0  0  0  0
    1.2769    1.4137    0.9280 H   0  0  0  0  0  0  0  0  0  0  0  0
    2.5644    1.3252   -0.2774 H   0  0  0  0  0  0  0  0  0  0  0  0
  1  2  1  0  0  0  0
  1 12  1  0  0  0  0
  1 13  1  0  0  0  0
  1 14  1  0  0  0  0
  2  3  1  0  0  0  0
  2  6  1  0  0  0  0
  2 10  1  0  0  0  0
  3  4  1  0  0  0  0
  3  7  1  0  0  0  0
  3  8  1  0  0  0  0
  4  5  1  0  0  0  0
  4  9  1  0  0  0  0
  4 11  1  0  0  0  0
  5 15  1  0  0  0  0
  5 16  1  0  0  0  0
  5 17  1  0  0  0  0
M  END
$$$$
