# Supplementary material for: Conformational Analysis of 1,3-Difluorinated Alkanes
Source: J Org Chem. 2024 May 31;89(12):8789–803. doi: 10.1021/acs.joc.4c00670 (PMC11197103; doi:10.1021/acs.joc.4c00670)
Supplement: Supplementary file 2 — jo4c00670_si_004.zip [file jo4c00670_si_004.zip › SI/minimized_structures/pentane/pentane-water.sdf]

AA
 OpenBabel12202214313D

 17 16  0  0  0  0  0  0  0  0999 V2000
   -2.4767   -0.9822    0.0281 C   0  0  0  0  0  0  0  0  0  0  0  0
   -1.1255   -0.4644   -0.4548 C   0  0  0  0  0  0  0  0  0  0  0  0
    0.0318   -1.0057    0.3791 C   0  0  0  0  0  0  0  0  0  0  0  0
    1.3936   -0.4999   -0.0873 C   0  0  0  0  0  0  0  0  0  0  0  0
    2.5357   -1.0529    0.7594 C   0  0  0  0  0  0  0  0  0  0  0  0
   -0.9768   -0.7446   -1.5006 H   0  0  0  0  0  0  0  0  0  0  0  0
   -0.1171   -0.7260    1.4270 H   0  0  0  0  0  0  0  0  0  0  0  0
    0.0218   -2.0999    0.3423 H   0  0  0  0  0  0  0  0  0  0  0  0
    1.5423   -0.7801   -1.1330 H   0  0  0  0  0  0  0  0  0  0  0  0
   -1.1156    0.6277   -0.4171 H   0  0  0  0  0  0  0  0  0  0  0  0
    1.4035    0.5922   -0.0495 H   0  0  0  0  0  0  0  0  0  0  0  0
   -3.2957   -0.5886   -0.5754 H   0  0  0  0  0  0  0  0  0  0  0  0
   -2.5138   -2.0723   -0.0239 H   0  0  0  0  0  0  0  0  0  0  0  0
   -2.6533   -0.6921    1.0658 H   0  0  0  0  0  0  0  0  0  0  0  0
    2.4165   -0.7636    1.8055 H   0  0  0  0  0  0  0  0  0  0  0  0
    2.5560   -2.1437    0.7158 H   0  0  0  0  0  0  0  0  0  0  0  0
    3.5036   -0.6845    0.4167 H   0  0  0  0  0  0  0  0  0  0  0  0
  1  2  1  0  0  0  0
  1 12  1  0  0  0  0
  1 13  1  0  0  0  0
  1 14  1  0  0  0  0
  2  3  1  0  0  0  0
  2  6  1  0  0  0  0
  2 10  1  0  0  0  0
  3  4  1  0  0  0  0
  3  7  1  0  0  0  0
  3  8  1  0  0  0  0
  4  5  1  0  0  0  0
  4  9  1  0  0  0  0
  4 11  1  0  0  0  0
  5 15  1  0  0  0  0
  5 16  1  0  0  0  0
  5 17  1  0  0  0  0
M  END
$$$$
AG-
 OpenBabel12202214313D

 17 16  0  0  0  0  0  0  0  0999 V2000
   -2.4810   -0.9232    0.0980 C   0  0  0  0  0  0  0  0  0  0  0  0
   -1.1334   -0.4660   -0.4537 C   0  0  0  0  0  0  0  0  0  0  0  0
    0.0319   -1.0024    0.3749 C   0  0  0  0  0  0  0  0  0  0  0  0
    1.4014   -0.5016   -0.0842 C   0  0  0  0  0  0  0  0  0  0  0  0
    1.7555   -0.9333   -1.5057 C   0  0  0  0  0  0  0  0  0  0  0  0
   -1.0366   -0.7970   -1.4891 H   0  0  0  0  0  0  0  0  0  0  0  0
   -0.1227   -0.7182    1.4196 H   0  0  0  0  0  0  0  0  0  0  0  0
    0.0202   -2.0964    0.3418 H   0  0  0  0  0  0  0  0  0  0  0  0
    1.4262    0.5901   -0.0161 H   0  0  0  0  0  0  0  0  0  0  0  0
   -1.0897    0.6267   -0.4658 H   0  0  0  0  0  0  0  0  0  0  0  0
    2.1628   -0.8764    0.6032 H   0  0  0  0  0  0  0  0  0  0  0  0
   -3.3096   -0.5380   -0.4962 H   0  0  0  0  0  0  0  0  0  0  0  0
   -2.5460   -2.0134    0.0989 H   0  0  0  0  0  0  0  0  0  0  0  0
   -2.6157   -0.5809    1.1263 H   0  0  0  0  0  0  0  0  0  0  0  0
    1.6630   -2.0166   -1.6124 H   0  0  0  0  0  0  0  0  0  0  0  0
    1.1022   -0.4665   -2.2427 H   0  0  0  0  0  0  0  0  0  0  0  0
    2.7818   -0.6587   -1.7539 H   0  0  0  0  0  0  0  0  0  0  0  0
  1  2  1  0  0  0  0
  1 12  1  0  0  0  0
  1 13  1  0  0  0  0
  1 14  1  0  0  0  0
  2  3  1  0  0  0  0
  2  6  1  0  0  0  0
  2 10  1  0  0  0  0
  3  4  1  0  0  0  0
  3  7  1  0  0  0  0
  3  8  1  0  0  0  0
  4  5  1  0  0  0  0
  4  9  1  0  0  0  0
  4 11  1  0  0  0  0
  5 15  1  0  0  0  0
  5 16  1  0  0  0  0
  5 17  1  0  0  0  0
M  END
$$$$
AG
 OpenBabel12202214313D

 17 16  0  0  0  0  0  0  0  0999 V2000
   -2.4668   -1.0636   -0.0129 C   0  0  0  0  0  0  0  0  0  0  0  0
   -1.1334   -0.4660   -0.4537 C   0  0  0  0  0  0  0  0  0  0  0  0
    0.0319   -1.0024    0.3749 C   0  0  0  0  0  0  0  0  0  0  0  0
    1.4014   -0.5016   -0.0842 C   0  0  0  0  0  0  0  0  0  0  0  0
    1.5587    1.0132    0.0311 C   0  0  0  0  0  0  0  0  0  0  0  0
   -0.9562   -0.6940   -1.5086 H   0  0  0  0  0  0  0  0  0  0  0  0
   -0.1183   -0.7265    1.4233 H   0  0  0  0  0  0  0  0  0  0  0  0
    0.0165   -2.0952    0.3324 H   0  0  0  0  0  0  0  0  0  0  0  0
    2.1740   -0.9876    0.5153 H   0  0  0  0  0  0  0  0  0  0  0  0
   -1.1800    0.6211   -0.3695 H   0  0  0  0  0  0  0  0  0  0  0  0
    1.5676   -0.8091   -1.1209 H   0  0  0  0  0  0  0  0  0  0  0  0
   -3.2954   -0.6782   -0.6069 H   0  0  0  0  0  0  0  0  0  0  0  0
   -2.4570   -2.1510   -0.1134 H   0  0  0  0  0  0  0  0  0  0  0  0
   -2.6659   -0.8280    1.0349 H   0  0  0  0  0  0  0  0  0  0  0  0
    0.8993    1.5400   -0.6585 H   0  0  0  0  0  0  0  0  0  0  0  0
    1.3229    1.3479    1.0440 H   0  0  0  0  0  0  0  0  0  0  0  0
    2.5819    1.3186   -0.1927 H   0  0  0  0  0  0  0  0  0  0  0  0
  1  2  1  0  0  0  0
  1 12  1  0  0  0  0
  1 13  1  0  0  0  0
  1 14  1  0  0  0  0
  2  3  1  0  0  0  0
  2  6  1  0  0  0  0
  2 10  1  0  0  0  0
  3  4  1  0  0  0  0
  3  7  1  0  0  0  0
  3  8  1  0  0  0  0
  4  5  1  0  0  0  0
  4  9  1  0  0  0  0
  4 11  1  0  0  0  0
  5 15  1  0  0  0  0
  5 16  1  0  0  0  0
  5 17  1  0  0  0  0
M  END
$$$$
G-A
 OpenBabel12202214313D

 17 16  0  0  0  0  0  0  0  0999 V2000
   -1.2756    1.0532   -0.3824 C   0  0  0  0  0  0  0  0  0  0  0  0
   -1.1339   -0.4658   -0.4541 C   0  0  0  0  0  0  0  0  0  0  0  0
    0.0330   -1.0024    0.3750 C   0  0  0  0  0  0  0  0  0  0  0  0
    1.4008   -0.5018   -0.0839 C   0  0  0  0  0  0  0  0  0  0  0  0
    2.5357   -1.1341    0.7170 C   0  0  0  0  0  0  0  0  0  0  0  0
   -2.0586   -0.9279   -0.1023 H   0  0  0  0  0  0  0  0  0  0  0  0
   -0.1149   -0.7266    1.4238 H   0  0  0  0  0  0  0  0  0  0  0  0
    0.0298   -2.0954    0.3344 H   0  0  0  0  0  0  0  0  0  0  0  0
    1.5262   -0.7290   -1.1464 H   0  0  0  0  0  0  0  0  0  0  0  0
   -1.0054   -0.7728   -1.4963 H   0  0  0  0  0  0  0  0  0  0  0  0
    1.4515    0.5839    0.0144 H   0  0  0  0  0  0  0  0  0  0  0  0
   -2.1834    1.3858   -0.8881 H   0  0  0  0  0  0  0  0  0  0  0  0
   -1.3299    1.3853    0.6569 H   0  0  0  0  0  0  0  0  0  0  0  0
   -0.4324    1.5588   -0.8528 H   0  0  0  0  0  0  0  0  0  0  0  0
    2.4336   -0.8999    1.7789 H   0  0  0  0  0  0  0  0  0  0  0  0
    2.5250   -2.2213    0.6135 H   0  0  0  0  0  0  0  0  0  0  0  0
    3.5098   -0.7742    0.3861 H   0  0  0  0  0  0  0  0  0  0  0  0
  1  2  1  0  0  0  0
  1 12  1  0  0  0  0
  1 13  1  0  0  0  0
  1 14  1  0  0  0  0
  2  3  1  0  0  0  0
  2  6  1  0  0  0  0
  2 10  1  0  0  0  0
  3  4  1  0  0  0  0
  3  7  1  0  0  0  0
  3  8  1  0  0  0  0
  4  5  1  0  0  0  0
  4  9  1  0  0  0  0
  4 11  1  0  0  0  0
  5 15  1  0  0  0  0
  5 16  1  0  0  0  0
  5 17  1  0  0  0  0
M  END
$$$$
GA
 OpenBabel12202214313D

 17 16  0  0  0  0  0  0  0  0999 V2000
   -1.0788   -0.8933   -1.9192 C   0  0  0  0  0  0  0  0  0  0  0  0
   -1.1339   -0.4658   -0.4541 C   0  0  0  0  0  0  0  0  0  0  0  0
    0.0330   -1.0024    0.3750 C   0  0  0  0  0  0  0  0  0  0  0  0
    1.4008   -0.5018   -0.0839 C   0  0  0  0  0  0  0  0  0  0  0  0
    2.5215   -0.9937    0.8279 C   0  0  0  0  0  0  0  0  0  0  0  0
   -1.1469    0.6264   -0.3916 H   0  0  0  0  0  0  0  0  0  0  0  0
   -0.1094   -0.7184    1.4216 H   0  0  0  0  0  0  0  0  0  0  0  0
    0.0236   -2.0964    0.3423 H   0  0  0  0  0  0  0  0  0  0  0  0
    1.5948   -0.8341   -1.1052 H   0  0  0  0  0  0  0  0  0  0  0  0
   -2.0699   -0.8167   -0.0144 H   0  0  0  0  0  0  0  0  0  0  0  0
    1.3926    0.5917   -0.1036 H   0  0  0  0  0  0  0  0  0  0  0  0
   -1.9835   -0.5915   -2.4492 H   0  0  0  0  0  0  0  0  0  0  0  0
   -0.2296   -0.4477   -2.4370 H   0  0  0  0  0  0  0  0  0  0  0  0
   -0.9897   -1.9792   -1.9995 H   0  0  0  0  0  0  0  0  0  0  0  0
    2.3663   -0.6511    1.8532 H   0  0  0  0  0  0  0  0  0  0  0  0
    2.5534   -2.0854    0.8430 H   0  0  0  0  0  0  0  0  0  0  0  0
    3.4957   -0.6340    0.4968 H   0  0  0  0  0  0  0  0  0  0  0  0
  1  2  1  0  0  0  0
  1 12  1  0  0  0  0
  1 13  1  0  0  0  0
  1 14  1  0  0  0  0
  2  3  1  0  0  0  0
  2  6  1  0  0  0  0
  2 10  1  0  0  0  0
  3  4  1  0  0  0  0
  3  7  1  0  0  0  0
  3  8  1  0  0  0  0
  4  5  1  0  0  0  0
  4  9  1  0  0  0  0
  4 11  1  0  0  0  0
  5 15  1  0  0  0  0
  5 16  1  0  0  0  0
  5 17  1  0  0  0  0
M  END
$$$$
G-G-
 OpenBabel12202214313D

 17 16  0  0  0  0  0  0  0  0999 V2000
   -1.2108    1.0581   -0.4735 C   0  0  0  0  0  0  0  0  0  0  0  0
   -1.1397   -0.4667   -0.4537 C   0  0  0  0  0  0  0  0  0  0  0  0
    0.0328   -1.0008    0.3729 C   0  0  0  0  0  0  0  0  0  0  0  0
    1.4069   -0.5026   -0.0822 C   0  0  0  0  0  0  0  0  0  0  0  0
    1.7105   -0.8369   -1.5404 C   0  0  0  0  0  0  0  0  0  0  0  0
   -2.0677   -0.8650   -0.0370 H   0  0  0  0  0  0  0  0  0  0  0  0
   -0.1192   -0.7199    1.4187 H   0  0  0  0  0  0  0  0  0  0  0  0
    0.0263   -2.0935    0.3351 H   0  0  0  0  0  0  0  0  0  0  0  0
    1.4799    0.5769    0.0692 H   0  0  0  0  0  0  0  0  0  0  0  0
   -1.0756   -0.8439   -1.4771 H   0  0  0  0  0  0  0  0  0  0  0  0
    2.1688   -0.9547    0.5571 H   0  0  0  0  0  0  0  0  0  0  0  0
   -2.1132    1.4035   -0.9789 H   0  0  0  0  0  0  0  0  0  0  0  0
   -1.2190    1.4568    0.5435 H   0  0  0  0  0  0  0  0  0  0  0  0
   -0.3540    1.4899   -0.9935 H   0  0  0  0  0  0  0  0  0  0  0  0
    1.5876   -1.9067   -1.7241 H   0  0  0  0  0  0  0  0  0  0  0  0
    1.0421   -0.3036   -2.2186 H   0  0  0  0  0  0  0  0  0  0  0  0
    2.7335   -0.5647   -1.8019 H   0  0  0  0  0  0  0  0  0  0  0  0
  1  2  1  0  0  0  0
  1 12  1  0  0  0  0
  1 13  1  0  0  0  0
  1 14  1  0  0  0  0
  2  3  1  0  0  0  0
  2  6  1  0  0  0  0
  2 10  1  0  0  0  0
  3  4  1  0  0  0  0
  3  7  1  0  0  0  0
  3  8  1  0  0  0  0
  4  5  1  0  0  0  0
  4  9  1  0  0  0  0
  4 11  1  0  0  0  0
  5 15  1  0  0  0  0
  5 16  1  0  0  0  0
  5 17  1  0  0  0  0
M  END
$$$$
G-G
 OpenBabel12202214313D

 17 16  0  0  0  0  0  0  0  0999 V2000
   -1.8320    0.7440    0.1740 C   0  0  0  0  0  0  0  0  0  0  0  0
   -1.1410   -0.4650   -0.4560 C   0  0  0  0  0  0  0  0  0  0  0  0
    0.0350   -1.0030    0.3760 C   0  0  0  0  0  0  0  0  0  0  0  0
    1.4060   -0.5020   -0.0830 C   0  0  0  0  0  0  0  0  0  0  0  0
    1.5650    1.0150   -0.0300 C   0  0  0  0  0  0  0  0  0  0  0  0
   -1.8840   -1.2530   -0.5890 H   0  0  0  0  0  0  0  0  0  0  0  0
   -0.1150   -0.7340    1.4260 H   0  0  0  0  0  0  0  0  0  0  0  0
    0.0430   -2.0940    0.3340 H   0  0  0  0  0  0  0  0  0  0  0  0
    2.1770   -0.9650    0.5370 H   0  0  0  0  0  0  0  0  0  0  0  0
   -0.7840   -0.2070   -1.4570 H   0  0  0  0  0  0  0  0  0  0  0  0
    1.5790   -0.8460   -1.1070 H   0  0  0  0  0  0  0  0  0  0  0  0
   -2.6440    1.1090   -0.4570 H   0  0  0  0  0  0  0  0  0  0  0  0
   -2.2570    0.4730    1.1420 H   0  0  0  0  0  0  0  0  0  0  0  0
   -1.1360    1.5660    0.3360 H   0  0  0  0  0  0  0  0  0  0  0  0
    0.8830    1.5110   -0.7220 H   0  0  0  0  0  0  0  0  0  0  0  0
    1.3600    1.3930    0.9740 H   0  0  0  0  0  0  0  0  0  0  0  0
    2.5810    1.3080   -0.2990 H   0  0  0  0  0  0  0  0  0  0  0  0
  1  2  1  0  0  0  0
  1 12  1  0  0  0  0
  1 13  1  0  0  0  0
  1 14  1  0  0  0  0
  2  3  1  0  0  0  0
  2  6  1  0  0  0  0
  2 10  1  0  0  0  0
  3  4  1  0  0  0  0
  3  7  1  0  0  0  0
  3  8  1  0  0  0  0
  4  5  1  0  0  0  0
  4  9  1  0  0  0  0
  4 11  1  0  0  0  0
  5 15  1  0  0  0  0
  5 16  1  0  0  0  0
  5 17  1  0  0  0  0
M  END
$$$$
GG-
 OpenBabel12202214313D

 17 16  0  0  0  0  0  0  0  0999 V2000
   -1.0732   -0.8339   -1.9341 C   0  0  0  0  0  0  0  0  0  0  0  0
   -1.1386   -0.4661   -0.4543 C   0  0  0  0  0  0  0  0  0  0  0  0
    0.0298   -1.0029    0.3752 C   0  0  0  0  0  0  0  0  0  0  0  0
    1.4088   -0.5010   -0.0839 C   0  0  0  0  0  0  0  0  0  0  0  0
    2.1440   -1.4837   -0.9949 C   0  0  0  0  0  0  0  0  0  0  0  0
   -1.1661    0.6231   -0.3555 H   0  0  0  0  0  0  0  0  0  0  0  0
   -0.1353   -0.7161    1.4157 H   0  0  0  0  0  0  0  0  0  0  0  0
    0.0187   -2.0968    0.3494 H   0  0  0  0  0  0  0  0  0  0  0  0
    1.2896    0.4587   -0.5947 H   0  0  0  0  0  0  0  0  0  0  0  0
   -2.0734   -0.8422   -0.0325 H   0  0  0  0  0  0  0  0  0  0  0  0
    2.0356   -0.3084    0.7883 H   0  0  0  0  0  0  0  0  0  0  0  0
   -1.9642   -0.4870   -2.4596 H   0  0  0  0  0  0  0  0  0  0  0  0
   -0.2062   -0.3825   -2.4184 H   0  0  0  0  0  0  0  0  0  0  0  0
   -1.0057   -1.9163   -2.0635 H   0  0  0  0  0  0  0  0  0  0  0  0
    2.3335   -2.4189   -0.4653 H   0  0  0  0  0  0  0  0  0  0  0  0
    1.5626   -1.7189   -1.8854 H   0  0  0  0  0  0  0  0  0  0  0  0
    3.1059   -1.0812   -1.3168 H   0  0  0  0  0  0  0  0  0  0  0  0
  1  2  1  0  0  0  0
  1 12  1  0  0  0  0
  1 13  1  0  0  0  0
  1 14  1  0  0  0  0
  2  3  1  0  0  0  0
  2  6  1  0  0  0  0
  2 10  1  0  0  0  0
  3  4  1  0  0  0  0
  3  7  1  0  0  0  0
  3  8  1  0  0  0  0
  4  5  1  0  0  0  0
  4  9  1  0  0  0  0
  4 11  1  0  0  0  0
  5 15  1  0  0  0  0
  5 16  1  0  0  0  0
  5 17  1  0  0  0  0
M  END
$$$$
GG
 OpenBabel12202214313D

 17 16  0  0  0  0  0  0  0  0999 V2000
   -1.0232   -0.7983   -1.9393 C   0  0  0  0  0  0  0  0  0  0  0  0
   -1.1397   -0.4667   -0.4537 C   0  0  0  0  0  0  0  0  0  0  0  0
    0.0328   -1.0008    0.3729 C   0  0  0  0  0  0  0  0  0  0  0  0
    1.4069   -0.5026   -0.0822 C   0  0  0  0  0  0  0  0  0  0  0  0
    1.5228    1.0195   -0.0747 C   0  0  0  0  0  0  0  0  0  0  0  0
   -1.2231    0.6151   -0.3252 H   0  0  0  0  0  0  0  0  0  0  0  0
   -0.1126   -0.7200    1.4196 H   0  0  0  0  0  0  0  0  0  0  0  0
    0.0197   -2.0935    0.3342 H   0  0  0  0  0  0  0  0  0  0  0  0
    2.1658   -0.9248    0.5807 H   0  0  0  0  0  0  0  0  0  0  0  0
   -2.0647   -0.8950   -0.0607 H   0  0  0  0  0  0  0  0  0  0  0  0
    1.6274   -0.8820   -1.0827 H   0  0  0  0  0  0  0  0  0  0  0  0
   -1.9209   -0.4990   -2.4810 H   0  0  0  0  0  0  0  0  0  0  0  0
   -0.1744   -0.2865   -2.3961 H   0  0  0  0  0  0  0  0  0  0  0  0
   -0.8824   -1.8719   -2.0845 H   0  0  0  0  0  0  0  0  0  0  0  0
    0.8625    1.4728   -0.8160 H   0  0  0  0  0  0  0  0  0  0  0  0
    1.2510    1.4219    0.9040 H   0  0  0  0  0  0  0  0  0  0  0  0
    2.5412    1.3379   -0.2997 H   0  0  0  0  0  0  0  0  0  0  0  0
  1  2  1  0  0  0  0
  1 12  1  0  0  0  0
  1 13  1  0  0  0  0
  1 14  1  0  0  0  0
  2  3  1  0  0  0  0
  2  6  1  0  0  0  0
  2 10  1  0  0  0  0
  3  4  1  0  0  0  0
  3  7  1  0  0  0  0
  3  8  1  0  0  0  0
  4  5  1  0  0  0  0
  4  9  1  0  0  0  0
  4 11  1  0  0  0  0
  5 15  1  0  0  0  0
  5 16  1  0  0  0  0
  5 17  1  0  0  0  0
M  END
$$$$
