# Supplementary material for: Conformational Analysis of 1,3-Difluorinated Alkanes
Source: J Org Chem. 2024 May 31;89(12):8789–803. doi: 10.1021/acs.joc.4c00670 (PMC11197103; doi:10.1021/acs.joc.4c00670)
Supplement: Supplementary file 2 — jo4c00670_si_004.zip [file jo4c00670_si_004.zip › SI/minimized_structures/pentane/pentane-vacuum.sdf]

AA
 OpenBabel12202214313D

 17 16  0  0  0  0  0  0  0  0999 V2000
   -2.4790   -0.9786    0.0226 C   0  0  0  0  0  0  0  0  0  0  0  0
   -1.1248   -0.4635   -0.4556 C   0  0  0  0  0  0  0  0  0  0  0  0
    0.0318   -1.0056    0.3789 C   0  0  0  0  0  0  0  0  0  0  0  0
    1.3940   -0.4999   -0.0863 C   0  0  0  0  0  0  0  0  0  0  0  0
    2.5389   -1.0512    0.7583 C   0  0  0  0  0  0  0  0  0  0  0  0
   -0.9724   -0.7413   -1.5019 H   0  0  0  0  0  0  0  0  0  0  0  0
   -0.1180   -0.7283    1.4277 H   0  0  0  0  0  0  0  0  0  0  0  0
    0.0211   -2.1002    0.3437 H   0  0  0  0  0  0  0  0  0  0  0  0
    1.5405   -0.7776   -1.1334 H   0  0  0  0  0  0  0  0  0  0  0  0
   -1.1113    0.6290   -0.4191 H   0  0  0  0  0  0  0  0  0  0  0  0
    1.4016    0.5927   -0.0506 H   0  0  0  0  0  0  0  0  0  0  0  0
   -3.2954   -0.5839   -0.5817 H   0  0  0  0  0  0  0  0  0  0  0  0
   -2.5174   -2.0678   -0.0294 H   0  0  0  0  0  0  0  0  0  0  0  0
   -2.6572   -0.6897    1.0596 H   0  0  0  0  0  0  0  0  0  0  0  0
    2.4200   -0.7632    1.8040 H   0  0  0  0  0  0  0  0  0  0  0  0
    2.5598   -2.1413    0.7150 H   0  0  0  0  0  0  0  0  0  0  0  0
    3.5052   -0.6823    0.4153 H   0  0  0  0  0  0  0  0  0  0  0  0
  1  2  1  0  0  0  0
  1 12  1  0  0  0  0
  1 13  1  0  0  0  0
  1 14  1  0  0  0  0
  2  3  1  0  0  0  0
  2  6  1  0  0  0  0
  2 10  1  0  0  0  0
  3  4  1  0  0  0  0
  3  7  1  0  0  0  0
  3  8  1  0  0  0  0
  4  5  1  0  0  0  0
  4  9  1  0  0  0  0
  4 11  1  0  0  0  0
  5 15  1  0  0  0  0
  5 16  1  0  0  0  0
  5 17  1  0  0  0  0
M  END
$$$$
AG-
 OpenBabel12202214313D

 17 16  0  0  0  0  0  0  0  0999 V2000
   -2.4840   -0.8864    0.1180 C   0  0  0  0  0  0  0  0  0  0  0  0
   -1.1334   -0.4650   -0.4548 C   0  0  0  0  0  0  0  0  0  0  0  0
    0.0320   -1.0025    0.3749 C   0  0  0  0  0  0  0  0  0  0  0  0
    1.4024   -0.5016   -0.0832 C   0  0  0  0  0  0  0  0  0  0  0  0
    1.7628   -0.9378   -1.5025 C   0  0  0  0  0  0  0  0  0  0  0  0
   -1.0511   -0.8205   -1.4839 H   0  0  0  0  0  0  0  0  0  0  0  0
   -0.1225   -0.7172    1.4194 H   0  0  0  0  0  0  0  0  0  0  0  0
    0.0183   -2.0970    0.3457 H   0  0  0  0  0  0  0  0  0  0  0  0
    1.4254    0.5895   -0.0180 H   0  0  0  0  0  0  0  0  0  0  0  0
   -1.0711    0.6261   -0.4937 H   0  0  0  0  0  0  0  0  0  0  0  0
    2.1623   -0.8704    0.6087 H   0  0  0  0  0  0  0  0  0  0  0  0
   -3.3099   -0.5090   -0.4849 H   0  0  0  0  0  0  0  0  0  0  0  0
   -2.5643   -1.9736    0.1552 H   0  0  0  0  0  0  0  0  0  0  0  0
   -2.6080   -0.5083    1.1337 H   0  0  0  0  0  0  0  0  0  0  0  0
    1.6843   -2.0216   -1.6031 H   0  0  0  0  0  0  0  0  0  0  0  0
    1.1013   -0.4839   -2.2403 H   0  0  0  0  0  0  0  0  0  0  0  0
    2.7834   -0.6498   -1.7535 H   0  0  0  0  0  0  0  0  0  0  0  0
  1  2  1  0  0  0  0
  1 12  1  0  0  0  0
  1 13  1  0  0  0  0
  1 14  1  0  0  0  0
  2  3  1  0  0  0  0
  2  6  1  0  0  0  0
  2 10  1  0  0  0  0
  3  4  1  0  0  0  0
  3  7  1  0  0  0  0
  3  8  1  0  0  0  0
  4  5  1  0  0  0  0
  4  9  1  0  0  0  0
  4 11  1  0  0  0  0
  5 15  1  0  0  0  0
  5 16  1  0  0  0  0
  5 17  1  0  0  0  0
M  END
$$$$
AG
 OpenBabel12202214313D

 17 16  0  0  0  0  0  0  0  0999 V2000
   -2.4632   -1.0920   -0.0445 C   0  0  0  0  0  0  0  0  0  0  0  0
   -1.1334   -0.4650   -0.4548 C   0  0  0  0  0  0  0  0  0  0  0  0
    0.0320   -1.0025    0.3749 C   0  0  0  0  0  0  0  0  0  0  0  0
    1.4024   -0.5016   -0.0832 C   0  0  0  0  0  0  0  0  0  0  0  0
    1.5651    1.0128    0.0389 C   0  0  0  0  0  0  0  0  0  0  0  0
   -0.9404   -0.6635   -1.5127 H   0  0  0  0  0  0  0  0  0  0  0  0
   -0.1202   -0.7313    1.4249 H   0  0  0  0  0  0  0  0  0  0  0  0
    0.0172   -2.0951    0.3306 H   0  0  0  0  0  0  0  0  0  0  0  0
    2.1749   -0.9938    0.5112 H   0  0  0  0  0  0  0  0  0  0  0  0
   -1.1971    0.6196   -0.3459 H   0  0  0  0  0  0  0  0  0  0  0  0
    1.5668   -0.8055   -1.1203 H   0  0  0  0  0  0  0  0  0  0  0  0
   -3.2910   -0.6960   -0.6327 H   0  0  0  0  0  0  0  0  0  0  0  0
   -2.4392   -2.1739   -0.1824 H   0  0  0  0  0  0  0  0  0  0  0  0
   -2.6737   -0.8951    1.0075 H   0  0  0  0  0  0  0  0  0  0  0  0
    0.8958    1.5427   -0.6390 H   0  0  0  0  0  0  0  0  0  0  0  0
    1.3433    1.3425    1.0552 H   0  0  0  0  0  0  0  0  0  0  0  0
    2.5840    1.3177   -0.1987 H   0  0  0  0  0  0  0  0  0  0  0  0
  1  2  1  0  0  0  0
  1 12  1  0  0  0  0
  1 13  1  0  0  0  0
  1 14  1  0  0  0  0
  2  3  1  0  0  0  0
  2  6  1  0  0  0  0
  2 10  1  0  0  0  0
  3  4  1  0  0  0  0
  3  7  1  0  0  0  0
  3  8  1  0  0  0  0
  4  5  1  0  0  0  0
  4  9  1  0  0  0  0
  4 11  1  0  0  0  0
  5 15  1  0  0  0  0
  5 16  1  0  0  0  0
  5 17  1  0  0  0  0
M  END
$$$$
G-A
 OpenBabel12202214313D

 17 16  0  0  0  0  0  0  0  0999 V2000
   -1.2816    1.0541   -0.3785 C   0  0  0  0  0  0  0  0  0  0  0  0
   -1.1338   -0.4648   -0.4550 C   0  0  0  0  0  0  0  0  0  0  0  0
    0.0327   -1.0025    0.3750 C   0  0  0  0  0  0  0  0  0  0  0  0
    1.4020   -0.5017   -0.0830 C   0  0  0  0  0  0  0  0  0  0  0  0
    2.5397   -1.1645    0.6890 C   0  0  0  0  0  0  0  0  0  0  0  0
   -2.0579   -0.9325   -0.1094 H   0  0  0  0  0  0  0  0  0  0  0  0
   -0.1152   -0.7313    1.4256 H   0  0  0  0  0  0  0  0  0  0  0  0
    0.0287   -2.0953    0.3323 H   0  0  0  0  0  0  0  0  0  0  0  0
    1.5152   -0.6990   -1.1527 H   0  0  0  0  0  0  0  0  0  0  0  0
   -1.0021   -0.7683   -1.4970 H   0  0  0  0  0  0  0  0  0  0  0  0
    1.4625    0.5811    0.0440 H   0  0  0  0  0  0  0  0  0  0  0  0
   -2.1804    1.3867   -0.8973 H   0  0  0  0  0  0  0  0  0  0  0  0
   -1.3516    1.3815    0.6601 H   0  0  0  0  0  0  0  0  0  0  0  0
   -0.4312    1.5619   -0.8336 H   0  0  0  0  0  0  0  0  0  0  0  0
    2.4450   -0.9692    1.7580 H   0  0  0  0  0  0  0  0  0  0  0  0
    2.5257   -2.2458    0.5455 H   0  0  0  0  0  0  0  0  0  0  0  0
    3.5124   -0.7945    0.3649 H   0  0  0  0  0  0  0  0  0  0  0  0
  1  2  1  0  0  0  0
  1 12  1  0  0  0  0
  1 13  1  0  0  0  0
  1 14  1  0  0  0  0
  2  3  1  0  0  0  0
  2  6  1  0  0  0  0
  2 10  1  0  0  0  0
  3  4  1  0  0  0  0
  3  7  1  0  0  0  0
  3  8  1  0  0  0  0
  4  5  1  0  0  0  0
  4  9  1  0  0  0  0
  4 11  1  0  0  0  0
  5 15  1  0  0  0  0
  5 16  1  0  0  0  0
  5 17  1  0  0  0  0
M  END
$$$$
GA
 OpenBabel12202214313D

 17 16  0  0  0  0  0  0  0  0999 V2000
   -1.0839   -0.8966   -1.9199 C   0  0  0  0  0  0  0  0  0  0  0  0
   -1.1338   -0.4648   -0.4550 C   0  0  0  0  0  0  0  0  0  0  0  0
    0.0327   -1.0025    0.3750 C   0  0  0  0  0  0  0  0  0  0  0  0
    1.4020   -0.5017   -0.0830 C   0  0  0  0  0  0  0  0  0  0  0  0
    2.5189   -0.9588    0.8515 C   0  0  0  0  0  0  0  0  0  0  0  0
   -1.1435    0.6266   -0.3947 H   0  0  0  0  0  0  0  0  0  0  0  0
   -0.1110   -0.7174    1.4211 H   0  0  0  0  0  0  0  0  0  0  0  0
    0.0233   -2.0971    0.3464 H   0  0  0  0  0  0  0  0  0  0  0  0
    1.6085   -0.8590   -1.0939 H   0  0  0  0  0  0  0  0  0  0  0  0
   -2.0704   -0.8091   -0.0119 H   0  0  0  0  0  0  0  0  0  0  0  0
    1.3844    0.5905   -0.1337 H   0  0  0  0  0  0  0  0  0  0  0  0
   -1.9809   -0.5809   -2.4520 H   0  0  0  0  0  0  0  0  0  0  0  0
   -0.2258   -0.4647   -2.4349 H   0  0  0  0  0  0  0  0  0  0  0  0
   -1.0105   -1.9826   -1.9982 H   0  0  0  0  0  0  0  0  0  0  0  0
    2.3568   -0.5802    1.8617 H   0  0  0  0  0  0  0  0  0  0  0  0
    2.5543   -2.0477    0.9057 H   0  0  0  0  0  0  0  0  0  0  0  0
    3.4934   -0.6075    0.5127 H   0  0  0  0  0  0  0  0  0  0  0  0
  1  2  1  0  0  0  0
  1 12  1  0  0  0  0
  1 13  1  0  0  0  0
  1 14  1  0  0  0  0
  2  3  1  0  0  0  0
  2  6  1  0  0  0  0
  2 10  1  0  0  0  0
  3  4  1  0  0  0  0
  3  7  1  0  0  0  0
  3  8  1  0  0  0  0
  4  5  1  0  0  0  0
  4  9  1  0  0  0  0
  4 11  1  0  0  0  0
  5 15  1  0  0  0  0
  5 16  1  0  0  0  0
  5 17  1  0  0  0  0
M  END
$$$$
G-G-
 OpenBabel12202214313D

 17 16  0  0  0  0  0  0  0  0999 V2000
   -1.2137    1.0597   -0.4759 C   0  0  0  0  0  0  0  0  0  0  0  0
   -1.1403   -0.4660   -0.4544 C   0  0  0  0  0  0  0  0  0  0  0  0
    0.0328   -1.0002    0.3722 C   0  0  0  0  0  0  0  0  0  0  0  0
    1.4085   -0.5029   -0.0807 C   0  0  0  0  0  0  0  0  0  0  0  0
    1.7163   -0.8350   -1.5397 C   0  0  0  0  0  0  0  0  0  0  0  0
   -2.0670   -0.8649   -0.0375 H   0  0  0  0  0  0  0  0  0  0  0  0
   -0.1180   -0.7202    1.4179 H   0  0  0  0  0  0  0  0  0  0  0  0
    0.0241   -2.0925    0.3340 H   0  0  0  0  0  0  0  0  0  0  0  0
    1.4827    0.5754    0.0742 H   0  0  0  0  0  0  0  0  0  0  0  0
   -1.0773   -0.8452   -1.4763 H   0  0  0  0  0  0  0  0  0  0  0  0
    2.1679   -0.9561    0.5593 H   0  0  0  0  0  0  0  0  0  0  0  0
   -2.1183    1.4022   -0.9798 H   0  0  0  0  0  0  0  0  0  0  0  0
   -1.2212    1.4598    0.5392 H   0  0  0  0  0  0  0  0  0  0  0  0
   -0.3604    1.4927   -0.9986 H   0  0  0  0  0  0  0  0  0  0  0  0
    1.5926   -1.9029   -1.7265 H   0  0  0  0  0  0  0  0  0  0  0  0
    1.0532   -0.2987   -2.2192 H   0  0  0  0  0  0  0  0  0  0  0  0
    2.7412   -0.5645   -1.7961 H   0  0  0  0  0  0  0  0  0  0  0  0
  1  2  1  0  0  0  0
  1 12  1  0  0  0  0
  1 13  1  0  0  0  0
  1 14  1  0  0  0  0
  2  3  1  0  0  0  0
  2  6  1  0  0  0  0
  2 10  1  0  0  0  0
  3  4  1  0  0  0  0
  3  7  1  0  0  0  0
  3  8  1  0  0  0  0
  4  5  1  0  0  0  0
  4  9  1  0  0  0  0
  4 11  1  0  0  0  0
  5 15  1  0  0  0  0
  5 16  1  0  0  0  0
  5 17  1  0  0  0  0
M  END
$$$$
G-G
 OpenBabel12202214313D

 17 16  0  0  0  0  0  0  0  0999 V2000
   -1.8350    0.7430    0.1740 C   0  0  0  0  0  0  0  0  0  0  0  0
   -1.1410   -0.4640   -0.4570 C   0  0  0  0  0  0  0  0  0  0  0  0
    0.0350   -1.0030    0.3760 C   0  0  0  0  0  0  0  0  0  0  0  0
    1.4070   -0.5020   -0.0820 C   0  0  0  0  0  0  0  0  0  0  0  0
    1.5670    1.0160   -0.0300 C   0  0  0  0  0  0  0  0  0  0  0  0
   -1.8830   -1.2530   -0.5930 H   0  0  0  0  0  0  0  0  0  0  0  0
   -0.1150   -0.7340    1.4260 H   0  0  0  0  0  0  0  0  0  0  0  0
    0.0430   -2.0940    0.3350 H   0  0  0  0  0  0  0  0  0  0  0  0
    2.1760   -0.9650    0.5400 H   0  0  0  0  0  0  0  0  0  0  0  0
   -0.7850   -0.2060   -1.4590 H   0  0  0  0  0  0  0  0  0  0  0  0
    1.5840   -0.8480   -1.1040 H   0  0  0  0  0  0  0  0  0  0  0  0
   -2.6440    1.1110   -0.4580 H   0  0  0  0  0  0  0  0  0  0  0  0
   -2.2620    0.4700    1.1400 H   0  0  0  0  0  0  0  0  0  0  0  0
   -1.1390    1.5640    0.3430 H   0  0  0  0  0  0  0  0  0  0  0  0
    0.8870    1.5100   -0.7240 H   0  0  0  0  0  0  0  0  0  0  0  0
    1.3600    1.3940    0.9720 H   0  0  0  0  0  0  0  0  0  0  0  0
    2.5820    1.3100   -0.2980 H   0  0  0  0  0  0  0  0  0  0  0  0
  1  2  1  0  0  0  0
  1 12  1  0  0  0  0
  1 13  1  0  0  0  0
  1 14  1  0  0  0  0
  2  3  1  0  0  0  0
  2  6  1  0  0  0  0
  2 10  1  0  0  0  0
  3  4  1  0  0  0  0
  3  7  1  0  0  0  0
  3  8  1  0  0  0  0
  4  5  1  0  0  0  0
  4  9  1  0  0  0  0
  4 11  1  0  0  0  0
  5 15  1  0  0  0  0
  5 16  1  0  0  0  0
  5 17  1  0  0  0  0
M  END
$$$$
GG-
 OpenBabel12202214313D

 17 16  0  0  0  0  0  0  0  0999 V2000
   -1.0722   -0.8307   -1.9366 C   0  0  0  0  0  0  0  0  0  0  0  0
   -1.1385   -0.4652   -0.4552 C   0  0  0  0  0  0  0  0  0  0  0  0
    0.0296   -1.0029    0.3752 C   0  0  0  0  0  0  0  0  0  0  0  0
    1.4099   -0.5009   -0.0830 C   0  0  0  0  0  0  0  0  0  0  0  0
    2.1478   -1.4843   -0.9913 C   0  0  0  0  0  0  0  0  0  0  0  0
   -1.1698    0.6231   -0.3539 H   0  0  0  0  0  0  0  0  0  0  0  0
   -0.1367   -0.7180    1.4160 H   0  0  0  0  0  0  0  0  0  0  0  0
    0.0176   -2.0968    0.3483 H   0  0  0  0  0  0  0  0  0  0  0  0
    1.2933    0.4601   -0.5930 H   0  0  0  0  0  0  0  0  0  0  0  0
   -2.0736   -0.8429   -0.0344 H   0  0  0  0  0  0  0  0  0  0  0  0
    2.0352   -0.3064    0.7904 H   0  0  0  0  0  0  0  0  0  0  0  0
   -1.9614   -0.4839   -2.4635 H   0  0  0  0  0  0  0  0  0  0  0  0
   -0.2061   -0.3769   -2.4183 H   0  0  0  0  0  0  0  0  0  0  0  0
   -1.0032   -1.9114   -2.0670 H   0  0  0  0  0  0  0  0  0  0  0  0
    2.3379   -2.4182   -0.4604 H   0  0  0  0  0  0  0  0  0  0  0  0
    1.5658   -1.7248   -1.8804 H   0  0  0  0  0  0  0  0  0  0  0  0
    3.1082   -1.0816   -1.3152 H   0  0  0  0  0  0  0  0  0  0  0  0
  1  2  1  0  0  0  0
  1 12  1  0  0  0  0
  1 13  1  0  0  0  0
  1 14  1  0  0  0  0
  2  3  1  0  0  0  0
  2  6  1  0  0  0  0
  2 10  1  0  0  0  0
  3  4  1  0  0  0  0
  3  7  1  0  0  0  0
  3  8  1  0  0  0  0
  4  5  1  0  0  0  0
  4  9  1  0  0  0  0
  4 11  1  0  0  0  0
  5 15  1  0  0  0  0
  5 16  1  0  0  0  0
  5 17  1  0  0  0  0
M  END
$$$$
GG
 OpenBabel12202214313D

 17 16  0  0  0  0  0  0  0  0999 V2000
   -1.0257   -0.7953   -1.9417 C   0  0  0  0  0  0  0  0  0  0  0  0
   -1.1403   -0.4660   -0.4544 C   0  0  0  0  0  0  0  0  0  0  0  0
    0.0328   -1.0002    0.3722 C   0  0  0  0  0  0  0  0  0  0  0  0
    1.4085   -0.5029   -0.0807 C   0  0  0  0  0  0  0  0  0  0  0  0
    1.5282    1.0200   -0.0739 C   0  0  0  0  0  0  0  0  0  0  0  0
   -1.2253    0.6146   -0.3228 H   0  0  0  0  0  0  0  0  0  0  0  0
   -0.1150   -0.7203    1.4183 H   0  0  0  0  0  0  0  0  0  0  0  0
    0.0211   -2.0924    0.3336 H   0  0  0  0  0  0  0  0  0  0  0  0
    2.1649   -0.9261    0.5830 H   0  0  0  0  0  0  0  0  0  0  0  0
   -2.0640   -0.8948   -0.0612 H   0  0  0  0  0  0  0  0  0  0  0  0
    1.6307   -0.8845   -1.0793 H   0  0  0  0  0  0  0  0  0  0  0  0
   -1.9258   -0.4969   -2.4804 H   0  0  0  0  0  0  0  0  0  0  0  0
   -0.1806   -0.2808   -2.4001 H   0  0  0  0  0  0  0  0  0  0  0  0
   -0.8839   -1.8670   -2.0896 H   0  0  0  0  0  0  0  0  0  0  0  0
    0.8734    1.4749   -0.8177 H   0  0  0  0  0  0  0  0  0  0  0  0
    1.2553    1.4240    0.9023 H   0  0  0  0  0  0  0  0  0  0  0  0
    2.5486    1.3346   -0.2955 H   0  0  0  0  0  0  0  0  0  0  0  0
  1  2  1  0  0  0  0
  1 12  1  0  0  0  0
  1 13  1  0  0  0  0
  1 14  1  0  0  0  0
  2  3  1  0  0  0  0
  2  6  1  0  0  0  0
  2 10  1  0  0  0  0
  3  4  1  0  0  0  0
  3  7  1  0  0  0  0
  3  8  1  0  0  0  0
  4  5  1  0  0  0  0
  4  9  1  0  0  0  0
  4 11  1  0  0  0  0
  5 15  1  0  0  0  0
  5 16  1  0  0  0  0
  5 17  1  0  0  0  0
M  END
$$$$
