# Supplementary material for: Conformational Analysis of 1,3-Difluorinated Alkanes
Source: J Org Chem. 2024 May 31;89(12):8789–803. doi: 10.1021/acs.joc.4c00670 (PMC11197103; doi:10.1021/acs.joc.4c00670)
Supplement: Supplementary file 2 — jo4c00670_si_004.zip [file jo4c00670_si_004.zip › SI/minimized_structures/difluoroheptane/anti/anti-3,5-difluoroheptane-vacuum.sdf]

AAAA
 OpenBabel12202214373D

 23 22  0  0  0  0  0  0  0  0999 V2000
    2.4190    2.9033    0.2983 C   0  0  0  0  0  0  0  0  0  0  0  0
    1.5895    1.9756    1.1813 C   0  0  0  0  0  0  0  0  0  0  0  0
    0.8144    0.9583    0.3733 C   0  0  2  0  0  0  0  0  0  0  0  0
    0.0000    0.0000    1.2163 C   0  0  0  0  0  0  0  0  0  0  0  0
   -0.8144   -0.9583    0.3733 C   0  0  1  0  0  0  0  0  0  0  0  0
   -1.5895   -1.9756    1.1813 C   0  0  0  0  0  0  0  0  0  0  0  0
   -2.4190   -2.9033    0.2983 C   0  0  0  0  0  0  0  0  0  0  0  0
    1.7396    0.1861   -0.3597 F   0  0  0  0  0  0  0  0  0  0  0  0
   -1.7396   -0.1861   -0.3597 F   0  0  0  0  0  0  0  0  0  0  0  0
    3.1267    2.3289   -0.2967 H   0  0  0  0  0  0  0  0  0  0  0  0
    2.9761    3.6190    0.9003 H   0  0  0  0  0  0  0  0  0  0  0  0
    1.7768    3.4626   -0.3847 H   0  0  0  0  0  0  0  0  0  0  0  0
    0.8732    2.5525    1.7703 H   0  0  0  0  0  0  0  0  0  0  0  0
    2.2331    1.4397    1.8833 H   0  0  0  0  0  0  0  0  0  0  0  0
    0.1814    1.4472   -0.3677 H   0  0  0  0  0  0  0  0  0  0  0  0
    0.6793   -0.5681    1.8563 H   0  0  0  0  0  0  0  0  0  0  0  0
   -0.6793    0.5681    1.8563 H   0  0  0  0  0  0  0  0  0  0  0  0
   -0.1814   -1.4472   -0.3677 H   0  0  0  0  0  0  0  0  0  0  0  0
   -2.2331   -1.4397    1.8833 H   0  0  0  0  0  0  0  0  0  0  0  0
   -0.8732   -2.5525    1.7703 H   0  0  0  0  0  0  0  0  0  0  0  0
   -1.7768   -3.4626   -0.3847 H   0  0  0  0  0  0  0  0  0  0  0  0
   -3.1267   -2.3289   -0.2967 H   0  0  0  0  0  0  0  0  0  0  0  0
   -2.9761   -3.6190    0.9003 H   0  0  0  0  0  0  0  0  0  0  0  0
  1  2  1  0  0  0  0
  1 10  1  0  0  0  0
  1 11  1  0  0  0  0
  1 12  1  0  0  0  0
  2  3  1  0  0  0  0
  2 13  1  0  0  0  0
  2 14  1  0  0  0  0
  3  4  1  0  0  0  0
  3  8  1  0  0  0  0
  3 15  1  6  0  0  0
  4  5  1  0  0  0  0
  4 16  1  0  0  0  0
  4 17  1  0  0  0  0
  5  6  1  0  0  0  0
  5  9  1  0  0  0  0
  5 18  1  6  0  0  0
  6  7  1  0  0  0  0
  6 19  1  0  0  0  0
  6 20  1  0  0  0  0
  7 21  1  0  0  0  0
  7 22  1  0  0  0  0
  7 23  1  0  0  0  0
M  END
$$$$
AAAG-
 OpenBabel12202214373D

 23 22  0  0  0  0  0  0  0  0999 V2000
    2.4171    2.9068    0.3089 C   0  0  0  0  0  0  0  0  0  0  0  0
    1.5744    1.9852    1.1841 C   0  0  0  0  0  0  0  0  0  0  0  0
    0.8146    0.9586    0.3731 C   0  0  2  0  0  0  0  0  0  0  0  0
    0.0001    0.0001    1.2168 C   0  0  0  0  0  0  0  0  0  0  0  0
   -0.8147   -0.9587    0.3730 C   0  0  1  0  0  0  0  0  0  0  0  0
   -1.6084   -1.9758    1.1653 C   0  0  0  0  0  0  0  0  0  0  0  0
   -0.7190   -2.9992    1.8697 C   0  0  0  0  0  0  0  0  0  0  0  0
    1.7510    0.1857   -0.3446 F   0  0  0  0  0  0  0  0  0  0  0  0
   -1.7317   -0.1822   -0.3644 F   0  0  0  0  0  0  0  0  0  0  0  0
    3.1447    2.3319   -0.2604 H   0  0  0  0  0  0  0  0  0  0  0  0
    2.9537    3.6354    0.9161 H   0  0  0  0  0  0  0  0  0  0  0  0
    1.7881    3.4517   -0.3964 H   0  0  0  0  0  0  0  0  0  0  0  0
    0.8455    2.5652    1.7548 H   0  0  0  0  0  0  0  0  0  0  0  0
    2.2051    1.4579    1.9032 H   0  0  0  0  0  0  0  0  0  0  0  0
    0.1872    1.4401   -0.3776 H   0  0  0  0  0  0  0  0  0  0  0  0
    0.6855   -0.5612    1.8538 H   0  0  0  0  0  0  0  0  0  0  0  0
   -0.6814    0.5658    1.8564 H   0  0  0  0  0  0  0  0  0  0  0  0
   -0.1765   -1.4515   -0.3615 H   0  0  0  0  0  0  0  0  0  0  0  0
   -2.2758   -2.4822    0.4658 H   0  0  0  0  0  0  0  0  0  0  0  0
   -2.2366   -1.4474    1.8850 H   0  0  0  0  0  0  0  0  0  0  0  0
   -0.1318   -2.5457    2.6679 H   0  0  0  0  0  0  0  0  0  0  0  0
   -0.0285   -3.4648    1.1652 H   0  0  0  0  0  0  0  0  0  0  0  0
   -1.3256   -3.7876    2.3143 H   0  0  0  0  0  0  0  0  0  0  0  0
  1  2  1  0  0  0  0
  1 10  1  0  0  0  0
  1 11  1  0  0  0  0
  1 12  1  0  0  0  0
  2  3  1  0  0  0  0
  2 13  1  0  0  0  0
  2 14  1  0  0  0  0
  3  4  1  0  0  0  0
  3  8  1  0  0  0  0
  3 15  1  6  0  0  0
  4  5  1  0  0  0  0
  4 16  1  0  0  0  0
  4 17  1  0  0  0  0
  5  6  1  0  0  0  0
  5  9  1  0  0  0  0
  5 18  1  6  0  0  0
  6  7  1  0  0  0  0
  6 19  1  0  0  0  0
  6 20  1  0  0  0  0
  7 21  1  0  0  0  0
  7 22  1  0  0  0  0
  7 23  1  0  0  0  0
M  END
$$$$
AAAG
 OpenBabel12202214373D

 23 22  0  0  0  0  0  0  0  0999 V2000
    2.4261    2.8988    0.3018 C   0  0  0  0  0  0  0  0  0  0  0  0
    1.5937    1.9711    1.1806 C   0  0  0  0  0  0  0  0  0  0  0  0
    0.8136    0.9575    0.3726 C   0  0  2  0  0  0  0  0  0  0  0  0
    0.0003    0.0003    1.2181 C   0  0  0  0  0  0  0  0  0  0  0  0
   -0.8139   -0.9578    0.3723 C   0  0  1  0  0  0  0  0  0  0  0  0
   -1.5204   -2.0505    1.1491 C   0  0  0  0  0  0  0  0  0  0  0  0
   -2.4359   -1.5241    2.2521 C   0  0  0  0  0  0  0  0  0  0  0  0
    1.7349    0.1858   -0.3673 F   0  0  0  0  0  0  0  0  0  0  0  0
   -1.7922   -0.1915   -0.2965 F   0  0  0  0  0  0  0  0  0  0  0  0
    3.1358    2.3257   -0.2910 H   0  0  0  0  0  0  0  0  0  0  0  0
    2.9808    3.6134    0.9069 H   0  0  0  0  0  0  0  0  0  0  0  0
    1.7861    3.4588   -0.3827 H   0  0  0  0  0  0  0  0  0  0  0  0
    0.8791    2.5479    1.7725 H   0  0  0  0  0  0  0  0  0  0  0  0
    2.2357    1.4308    1.8805 H   0  0  0  0  0  0  0  0  0  0  0  0
    0.1789    1.4500   -0.3648 H   0  0  0  0  0  0  0  0  0  0  0  0
    0.6796   -0.5673    1.8592 H   0  0  0  0  0  0  0  0  0  0  0  0
   -0.6743    0.5743    1.8548 H   0  0  0  0  0  0  0  0  0  0  0  0
   -0.1881   -1.3897   -0.4081 H   0  0  0  0  0  0  0  0  0  0  0  0
   -0.7581   -2.7132    1.5661 H   0  0  0  0  0  0  0  0  0  0  0  0
   -2.0992   -2.6385    0.4353 H   0  0  0  0  0  0  0  0  0  0  0  0
   -3.1353   -0.7929    1.8487 H   0  0  0  0  0  0  0  0  0  0  0  0
   -1.8678   -1.0519    3.0543 H   0  0  0  0  0  0  0  0  0  0  0  0
   -3.0107   -2.3375    2.6911 H   0  0  0  0  0  0  0  0  0  0  0  0
  1  2  1  0  0  0  0
  1 10  1  0  0  0  0
  1 11  1  0  0  0  0
  1 12  1  0  0  0  0
  2  3  1  0  0  0  0
  2 13  1  0  0  0  0
  2 14  1  0  0  0  0
  3  4  1  0  0  0  0
  3  8  1  0  0  0  0
  3 15  1  6  0  0  0
  4  5  1  0  0  0  0
  4 16  1  0  0  0  0
  4 17  1  0  0  0  0
  5  6  1  0  0  0  0
  5  9  1  0  0  0  0
  5 18  1  6  0  0  0
  6  7  1  0  0  0  0
  6 19  1  0  0  0  0
  6 20  1  0  0  0  0
  7 21  1  0  0  0  0
  7 22  1  0  0  0  0
  7 23  1  0  0  0  0
M  END
$$$$
AAG-A
 OpenBabel12202214373D

 23 22  0  0  0  0  0  0  0  0999 V2000
    2.5617    2.8178    0.4195 C   0  0  0  0  0  0  0  0  0  0  0  0
    1.7556    1.8190    1.2446 C   0  0  0  0  0  0  0  0  0  0  0  0
    0.8327    0.9799    0.3860 C   0  0  2  0  0  0  0  0  0  0  0  0
    0.0010    0.0012    1.1920 C   0  0  0  0  0  0  0  0  0  0  0  0
   -0.8338   -0.9811    0.3850 C   0  0  1  0  0  0  0  0  0  0  0  0
   -1.5118   -0.4073   -0.8418 C   0  0  0  0  0  0  0  0  0  0  0  0
   -2.4247   -1.4280   -1.5150 C   0  0  0  0  0  0  0  0  0  0  0  0
    1.6189    0.2629   -0.5282 F   0  0  0  0  0  0  0  0  0  0  0  0
   -0.0089   -2.0378   -0.0279 F   0  0  0  0  0  0  0  0  0  0  0  0
    3.1585    2.2977   -0.3276 H   0  0  0  0  0  0  0  0  0  0  0  0
    3.2310    3.3969    1.0536 H   0  0  0  0  0  0  0  0  0  0  0  0
    1.9000    3.5150   -0.0989 H   0  0  0  0  0  0  0  0  0  0  0  0
    1.1479    2.3404    1.9877 H   0  0  0  0  0  0  0  0  0  0  0  0
    2.4230    1.1438    1.7838 H   0  0  0  0  0  0  0  0  0  0  0  0
    0.1913    1.6264   -0.2178 H   0  0  0  0  0  0  0  0  0  0  0  0
    0.6529   -0.5731    1.8522 H   0  0  0  0  0  0  0  0  0  0  0  0
   -0.6733    0.5869    1.8232 H   0  0  0  0  0  0  0  0  0  0  0  0
   -1.5775   -1.4372    1.0437 H   0  0  0  0  0  0  0  0  0  0  0  0
   -0.7373   -0.0779   -1.5353 H   0  0  0  0  0  0  0  0  0  0  0  0
   -2.0842    0.4731   -0.5367 H   0  0  0  0  0  0  0  0  0  0  0  0
   -3.2152   -1.7510   -0.8357 H   0  0  0  0  0  0  0  0  0  0  0  0
   -1.8534   -2.3051   -1.8141 H   0  0  0  0  0  0  0  0  0  0  0  0
   -2.8930   -1.0055   -2.4034 H   0  0  0  0  0  0  0  0  0  0  0  0
  1  2  1  0  0  0  0
  1 10  1  0  0  0  0
  1 11  1  0  0  0  0
  1 12  1  0  0  0  0
  2  3  1  0  0  0  0
  2 13  1  0  0  0  0
  2 14  1  0  0  0  0
  3  4  1  0  0  0  0
  3  8  1  0  0  0  0
  3 15  1  6  0  0  0
  4  5  1  0  0  0  0
  4 16  1  0  0  0  0
  4 17  1  0  0  0  0
  5  6  1  0  0  0  0
  5  9  1  0  0  0  0
  5 18  1  1  0  0  0
  6  7  1  0  0  0  0
  6 19  1  0  0  0  0
  6 20  1  0  0  0  0
  7 21  1  0  0  0  0
  7 22  1  0  0  0  0
  7 23  1  0  0  0  0
M  END
$$$$
AAGA
 OpenBabel12202214373D

 23 22  0  0  0  0  0  0  0  0999 V2000
    2.3547    2.9801    0.3793 C   0  0  0  0  0  0  0  0  0  0  0  0
    1.5058    2.0330    1.2216 C   0  0  0  0  0  0  0  0  0  0  0  0
    0.8258    0.9717    0.3819 C   0  0  2  0  0  0  0  0  0  0  0  0
    0.0013    0.0015    1.2004 C   0  0  0  0  0  0  0  0  0  0  0  0
   -0.8271   -0.9732    0.3807 C   0  0  1  0  0  0  0  0  0  0  0  0
   -0.0635   -2.1335   -0.2172 C   0  0  0  0  0  0  0  0  0  0  0  0
   -0.9727   -3.0795   -0.9961 C   0  0  0  0  0  0  0  0  0  0  0  0
    1.8309    0.2557   -0.2993 F   0  0  0  0  0  0  0  0  0  0  0  0
   -1.8039   -1.5013    1.2476 F   0  0  0  0  0  0  0  0  0  0  0  0
    3.1287    2.4300   -0.1523 H   0  0  0  0  0  0  0  0  0  0  0  0
    2.8363    3.7306    1.0060 H   0  0  0  0  0  0  0  0  0  0  0  0
    1.7388    3.5002   -0.3569 H   0  0  0  0  0  0  0  0  0  0  0  0
    0.7316    2.5890    1.7548 H   0  0  0  0  0  0  0  0  0  0  0  0
    2.1225    1.5320    1.9713 H   0  0  0  0  0  0  0  0  0  0  0  0
    0.2185    1.4362   -0.3987 H   0  0  0  0  0  0  0  0  0  0  0  0
    0.6584   -0.5478    1.8791 H   0  0  0  0  0  0  0  0  0  0  0  0
   -0.6941    0.5839    1.8092 H   0  0  0  0  0  0  0  0  0  0  0  0
   -1.3813   -0.4381   -0.3958 H   0  0  0  0  0  0  0  0  0  0  0  0
    0.4334   -2.6635    0.5983 H   0  0  0  0  0  0  0  0  0  0  0  0
    0.7175   -1.7297   -0.8609 H   0  0  0  0  0  0  0  0  0  0  0  0
   -1.4622   -2.5568   -1.8190 H   0  0  0  0  0  0  0  0  0  0  0  0
   -1.7447   -3.4933   -0.3495 H   0  0  0  0  0  0  0  0  0  0  0  0
   -0.4008   -3.9052   -1.4171 H   0  0  0  0  0  0  0  0  0  0  0  0
  1  2  1  0  0  0  0
  1 10  1  0  0  0  0
  1 11  1  0  0  0  0
  1 12  1  0  0  0  0
  2  3  1  0  0  0  0
  2 13  1  0  0  0  0
  2 14  1  0  0  0  0
  3  4  1  0  0  0  0
  3  8  1  0  0  0  0
  3 15  1  6  0  0  0
  4  5  1  0  0  0  0
  4 16  1  0  0  0  0
  4 17  1  0  0  0  0
  5  6  1  0  0  0  0
  5  9  1  0  0  0  0
  5 18  1  6  0  0  0
  6  7  1  0  0  0  0
  6 19  1  0  0  0  0
  6 20  1  0  0  0  0
  7 21  1  0  0  0  0
  7 22  1  0  0  0  0
  7 23  1  0  0  0  0
M  END
$$$$
AAG-G-
 OpenBabel12202214373D

 23 22  0  0  0  0  0  0  0  0999 V2000
    2.5496    2.8304    0.4320 C   0  0  0  0  0  0  0  0  0  0  0  0
    1.7321    1.8385    1.2528 C   0  0  0  0  0  0  0  0  0  0  0  0
    0.8331    0.9803    0.3862 C   0  0  2  0  0  0  0  0  0  0  0  0
    0.0014    0.0016    1.1918 C   0  0  0  0  0  0  0  0  0  0  0  0
   -0.8344   -0.9819    0.3849 C   0  0  1  0  0  0  0  0  0  0  0  0
   -1.5666   -0.4031   -0.8087 C   0  0  0  0  0  0  0  0  0  0  0  0
   -2.6033    0.6411   -0.3968 C   0  0  0  0  0  0  0  0  0  0  0  0
    1.6422    0.2649   -0.5071 F   0  0  0  0  0  0  0  0  0  0  0  0
    0.0006   -2.0081   -0.0742 F   0  0  0  0  0  0  0  0  0  0  0  0
    3.1735    2.3049   -0.2884 H   0  0  0  0  0  0  0  0  0  0  0  0
    3.1952    3.4285    1.0736 H   0  0  0  0  0  0  0  0  0  0  0  0
    1.8961    3.5105   -0.1182 H   0  0  0  0  0  0  0  0  0  0  0  0
    1.1041    2.3673    1.9746 H   0  0  0  0  0  0  0  0  0  0  0  0
    2.3914    1.1763    1.8184 H   0  0  0  0  0  0  0  0  0  0  0  0
    0.1983    1.6164   -0.2333 H   0  0  0  0  0  0  0  0  0  0  0  0
    0.6568   -0.5778    1.8451 H   0  0  0  0  0  0  0  0  0  0  0  0
   -0.6670    0.5814    1.8336 H   0  0  0  0  0  0  0  0  0  0  0  0
   -1.5496   -1.4619    1.0571 H   0  0  0  0  0  0  0  0  0  0  0  0
   -2.0568   -1.2310   -1.3213 H   0  0  0  0  0  0  0  0  0  0  0  0
   -0.8373    0.0145   -1.5033 H   0  0  0  0  0  0  0  0  0  0  0  0
   -2.1397    1.5169    0.0576 H   0  0  0  0  0  0  0  0  0  0  0  0
   -3.3082    0.2251    0.3249 H   0  0  0  0  0  0  0  0  0  0  0  0
   -3.1726    0.9794   -1.2609 H   0  0  0  0  0  0  0  0  0  0  0  0
  1  2  1  0  0  0  0
  1 10  1  0  0  0  0
  1 11  1  0  0  0  0
  1 12  1  0  0  0  0
  2  3  1  0  0  0  0
  2 13  1  0  0  0  0
  2 14  1  0  0  0  0
  3  4  1  0  0  0  0
  3  8  1  0  0  0  0
  3 15  1  6  0  0  0
  4  5  1  0  0  0  0
  4 16  1  0  0  0  0
  4 17  1  0  0  0  0
  5  6  1  0  0  0  0
  5  9  1  0  0  0  0
  5 18  1  1  0  0  0
  6  7  1  0  0  0  0
  6 19  1  0  0  0  0
  6 20  1  0  0  0  0
  7 21  1  0  0  0  0
  7 22  1  0  0  0  0
  7 23  1  0  0  0  0
M  END
$$$$
AAG-G
 OpenBabel12202214373D

 23 22  0  0  0  0  0  0  0  0999 V2000
    2.4600    2.9268    0.4954 C   0  0  0  0  0  0  0  0  0  0  0  0
    1.6085    1.9424    1.2913 C   0  0  0  0  0  0  0  0  0  0  0  0
    0.8420    0.9908    0.3946 C   0  0  2  0  0  0  0  0  0  0  0  0
    0.0020    0.0024    1.1757 C   0  0  0  0  0  0  0  0  0  0  0  0
   -0.8440   -0.9932    0.3927 C   0  0  1  0  0  0  0  0  0  0  0  0
   -1.6381   -0.4329   -0.7844 C   0  0  0  0  0  0  0  0  0  0  0  0
   -0.8616   -0.3739   -2.1009 C   0  0  0  0  0  0  0  0  0  0  0  0
    1.7745    0.2868   -0.3816 F   0  0  0  0  0  0  0  0  0  0  0  0
   -0.0253   -2.0336   -0.0654 F   0  0  0  0  0  0  0  0  0  0  0  0
    3.1781    2.3938   -0.1243 H   0  0  0  0  0  0  0  0  0  0  0  0
    3.0079    3.5927    1.1607 H   0  0  0  0  0  0  0  0  0  0  0  0
    1.8356    3.5386   -0.1575 H   0  0  0  0  0  0  0  0  0  0  0  0
    0.8878    2.4800    1.9119 H   0  0  0  0  0  0  0  0  0  0  0  0
    2.2364    1.3488    1.9597 H   0  0  0  0  0  0  0  0  0  0  0  0
    0.2268    1.5566   -0.3087 H   0  0  0  0  0  0  0  0  0  0  0  0
    0.6526   -0.5639    1.8452 H   0  0  0  0  0  0  0  0  0  0  0  0
   -0.6819    0.5844    1.8004 H   0  0  0  0  0  0  0  0  0  0  0  0
   -1.5294   -1.4588    1.1024 H   0  0  0  0  0  0  0  0  0  0  0  0
   -2.0044    0.5589   -0.5043 H   0  0  0  0  0  0  0  0  0  0  0  0
   -2.5200   -1.0578   -0.9314 H   0  0  0  0  0  0  0  0  0  0  0  0
   -0.5887   -1.3784   -2.4173 H   0  0  0  0  0  0  0  0  0  0  0  0
    0.0585    0.1975   -2.0218 H   0  0  0  0  0  0  0  0  0  0  0  0
   -1.4841    0.0722   -2.8759 H   0  0  0  0  0  0  0  0  0  0  0  0
  1  2  1  0  0  0  0
  1 10  1  0  0  0  0
  1 11  1  0  0  0  0
  1 12  1  0  0  0  0
  2  3  1  0  0  0  0
  2 13  1  0  0  0  0
  2 14  1  0  0  0  0
  3  4  1  0  0  0  0
  3  8  1  0  0  0  0
  3 15  1  6  0  0  0
  4  5  1  0  0  0  0
  4 16  1  0  0  0  0
  4 17  1  0  0  0  0
  5  6  1  0  0  0  0
  5  9  1  0  0  0  0
  5 18  1  1  0  0  0
  6  7  1  0  0  0  0
  6 19  1  0  0  0  0
  6 20  1  0  0  0  0
  7 21  1  0  0  0  0
  7 22  1  0  0  0  0
  7 23  1  0  0  0  0
M  END
$$$$
AAGG-
 OpenBabel12202214373D

 23 22  0  0  0  0  0  0  0  0999 V2000
    2.2412    3.0723    0.3978 C   0  0  0  0  0  0  0  0  0  0  0  0
    1.3411    2.1438    1.2060 C   0  0  0  0  0  0  0  0  0  0  0  0
    0.8307    0.9776    0.3856 C   0  0  2  0  0  0  0  0  0  0  0  0
    0.0009    0.0011    1.1927 C   0  0  0  0  0  0  0  0  0  0  0  0
   -0.8317   -0.9786    0.3847 C   0  0  1  0  0  0  0  0  0  0  0  0
   -0.0743   -1.9577   -0.4987 C   0  0  0  0  0  0  0  0  0  0  0  0
    0.1348   -1.4493   -1.9251 C   0  0  0  0  0  0  0  0  0  0  0  0
    1.9510    0.2880   -0.1228 F   0  0  0  0  0  0  0  0  0  0  0  0
   -1.5592   -1.7217    1.3357 F   0  0  0  0  0  0  0  0  0  0  0  0
    3.1097    2.5322    0.0244 H   0  0  0  0  0  0  0  0  0  0  0  0
    2.5899    3.9031    1.0094 H   0  0  0  0  0  0  0  0  0  0  0  0
    1.7031    3.4837   -0.4580 H   0  0  0  0  0  0  0  0  0  0  0  0
    0.4747    2.6899    1.5852 H   0  0  0  0  0  0  0  0  0  0  0  0
    1.8776    1.7451    2.0703 H   0  0  0  0  0  0  0  0  0  0  0  0
    0.2848    1.3410   -0.4894 H   0  0  0  0  0  0  0  0  0  0  0  0
    0.6714   -0.5602    1.8476 H   0  0  0  0  0  0  0  0  0  0  0  0
   -0.6834    0.5674    1.8270 H   0  0  0  0  0  0  0  0  0  0  0  0
   -1.5798   -0.4448   -0.2072 H   0  0  0  0  0  0  0  0  0  0  0  0
   -0.6745   -2.8680   -0.5270 H   0  0  0  0  0  0  0  0  0  0  0  0
    0.8820   -2.2065   -0.0360 H   0  0  0  0  0  0  0  0  0  0  0  0
    0.7621   -0.5607   -1.9532 H   0  0  0  0  0  0  0  0  0  0  0  0
   -0.8221   -1.2191   -2.3954 H   0  0  0  0  0  0  0  0  0  0  0  0
    0.6256   -2.2133   -2.5264 H   0  0  0  0  0  0  0  0  0  0  0  0
  1  2  1  0  0  0  0
  1 10  1  0  0  0  0
  1 11  1  0  0  0  0
  1 12  1  0  0  0  0
  2  3  1  0  0  0  0
  2 13  1  0  0  0  0
  2 14  1  0  0  0  0
  3  4  1  0  0  0  0
  3  8  1  0  0  0  0
  3 15  1  6  0  0  0
  4  5  1  0  0  0  0
  4 16  1  0  0  0  0
  4 17  1  0  0  0  0
  5  6  1  0  0  0  0
  5  9  1  0  0  0  0
  5 18  1  6  0  0  0
  6  7  1  0  0  0  0
  6 19  1  0  0  0  0
  6 20  1  0  0  0  0
  7 21  1  0  0  0  0
  7 22  1  0  0  0  0
  7 23  1  0  0  0  0
M  END
$$$$
AAGG
 OpenBabel12202214373D

 23 22  0  0  0  0  0  0  0  0999 V2000
    2.2875    3.0273    0.3592 C   0  0  0  0  0  0  0  0  0  0  0  0
    1.4187    2.0953    1.1986 C   0  0  0  0  0  0  0  0  0  0  0  0
    0.8235    0.9691    0.3794 C   0  0  2  0  0  0  0  0  0  0  0  0
    0.0007    0.0008    1.2048 C   0  0  0  0  0  0  0  0  0  0  0  0
   -0.8242   -0.9699    0.3788 C   0  0  1  0  0  0  0  0  0  0  0  0
   -0.0604   -1.9804   -0.4531 C   0  0  0  0  0  0  0  0  0  0  0  0
    0.9189   -2.8249    0.3571 C   0  0  0  0  0  0  0  0  0  0  0  0
    1.8883    0.2596   -0.2136 F   0  0  0  0  0  0  0  0  0  0  0  0
   -1.6302   -1.6808    1.2892 F   0  0  0  0  0  0  0  0  0  0  0  0
    3.1106    2.4782   -0.0936 H   0  0  0  0  0  0  0  0  0  0  0  0
    2.7019    3.8260    0.9721 H   0  0  0  0  0  0  0  0  0  0  0  0
    1.7030    3.4850   -0.4414 H   0  0  0  0  0  0  0  0  0  0  0  0
    0.5955    2.6500    1.6530 H   0  0  0  0  0  0  0  0  0  0  0  0
    2.0025    1.6557    2.0102 H   0  0  0  0  0  0  0  0  0  0  0  0
    0.2399    1.3716   -0.4528 H   0  0  0  0  0  0  0  0  0  0  0  0
    0.6630   -0.5453    1.8779 H   0  0  0  0  0  0  0  0  0  0  0  0
   -0.6921    0.5758    1.8210 H   0  0  0  0  0  0  0  0  0  0  0  0
   -1.5169   -0.4142   -0.2562 H   0  0  0  0  0  0  0  0  0  0  0  0
    0.4673   -1.4464   -1.2437 H   0  0  0  0  0  0  0  0  0  0  0  0
   -0.8029   -2.6231   -0.9306 H   0  0  0  0  0  0  0  0  0  0  0  0
    0.4204   -3.2715    1.2169 H   0  0  0  0  0  0  0  0  0  0  0  0
    1.7580   -2.2262    0.7065 H   0  0  0  0  0  0  0  0  0  0  0  0
    1.3206   -3.6301   -0.2577 H   0  0  0  0  0  0  0  0  0  0  0  0
  1  2  1  0  0  0  0
  1 10  1  0  0  0  0
  1 11  1  0  0  0  0
  1 12  1  0  0  0  0
  2  3  1  0  0  0  0
  2 13  1  0  0  0  0
  2 14  1  0  0  0  0
  3  4  1  0  0  0  0
  3  8  1  0  0  0  0
  3 15  1  6  0  0  0
  4  5  1  0  0  0  0
  4 16  1  0  0  0  0
  4 17  1  0  0  0  0
  5  6  1  0  0  0  0
  5  9  1  0  0  0  0
  5 18  1  6  0  0  0
  6  7  1  0  0  0  0
  6 19  1  0  0  0  0
  6 20  1  0  0  0  0
  7 21  1  0  0  0  0
  7 22  1  0  0  0  0
  7 23  1  0  0  0  0
M  END
$$$$
AG-AA
 OpenBabel12202214373D

 23 22  0  0  0  0  0  0  0  0999 V2000
    2.4247    1.4280   -1.5150 C   0  0  0  0  0  0  0  0  0  0  0  0
    1.5118    0.4073   -0.8418 C   0  0  0  0  0  0  0  0  0  0  0  0
    0.8338    0.9811    0.3850 C   0  0  2  0  0  0  0  0  0  0  0  0
   -0.0010   -0.0012    1.1920 C   0  0  0  0  0  0  0  0  0  0  0  0
   -0.8327   -0.9799    0.3860 C   0  0  1  0  0  0  0  0  0  0  0  0
   -1.7557   -1.8190    1.2446 C   0  0  0  0  0  0  0  0  0  0  0  0
   -2.5617   -2.8178    0.4195 C   0  0  0  0  0  0  0  0  0  0  0  0
    0.0089    2.0378   -0.0279 F   0  0  0  0  0  0  0  0  0  0  0  0
   -1.6189   -0.2629   -0.5282 F   0  0  0  0  0  0  0  0  0  0  0  0
    1.8534    2.3051   -1.8141 H   0  0  0  0  0  0  0  0  0  0  0  0
    2.8930    1.0055   -2.4034 H   0  0  0  0  0  0  0  0  0  0  0  0
    3.2152    1.7510   -0.8357 H   0  0  0  0  0  0  0  0  0  0  0  0
    2.0842   -0.4731   -0.5367 H   0  0  0  0  0  0  0  0  0  0  0  0
    0.7373    0.0779   -1.5353 H   0  0  0  0  0  0  0  0  0  0  0  0
    1.5775    1.4372    1.0437 H   0  0  0  0  0  0  0  0  0  0  0  0
    0.6733   -0.5869    1.8232 H   0  0  0  0  0  0  0  0  0  0  0  0
   -0.6529    0.5731    1.8522 H   0  0  0  0  0  0  0  0  0  0  0  0
   -0.1913   -1.6264   -0.2178 H   0  0  0  0  0  0  0  0  0  0  0  0
   -2.4230   -1.1438    1.7838 H   0  0  0  0  0  0  0  0  0  0  0  0
   -1.1479   -2.3404    1.9877 H   0  0  0  0  0  0  0  0  0  0  0  0
   -1.9000   -3.5150   -0.0989 H   0  0  0  0  0  0  0  0  0  0  0  0
   -3.1585   -2.2977   -0.3276 H   0  0  0  0  0  0  0  0  0  0  0  0
   -3.2310   -3.3969    1.0536 H   0  0  0  0  0  0  0  0  0  0  0  0
  1  2  1  0  0  0  0
  1 10  1  0  0  0  0
  1 11  1  0  0  0  0
  1 12  1  0  0  0  0
  2  3  1  0  0  0  0
  2 13  1  0  0  0  0
  2 14  1  0  0  0  0
  3  4  1  0  0  0  0
  3  8  1  0  0  0  0
  3 15  1  1  0  0  0
  4  5  1  0  0  0  0
  4 16  1  0  0  0  0
  4 17  1  0  0  0  0
  5  6  1  0  0  0  0
  5  9  1  0  0  0  0
  5 18  1  6  0  0  0
  6  7  1  0  0  0  0
  6 19  1  0  0  0  0
  6 20  1  0  0  0  0
  7 21  1  0  0  0  0
  7 22  1  0  0  0  0
  7 23  1  0  0  0  0
M  END
$$$$
AGAA
 OpenBabel12202214373D

 23 22  0  0  0  0  0  0  0  0999 V2000
    0.9727    3.0795   -0.9961 C   0  0  0  0  0  0  0  0  0  0  0  0
    0.0635    2.1335   -0.2172 C   0  0  0  0  0  0  0  0  0  0  0  0
    0.8271    0.9732    0.3807 C   0  0  2  0  0  0  0  0  0  0  0  0
   -0.0013   -0.0015    1.2004 C   0  0  0  0  0  0  0  0  0  0  0  0
   -0.8258   -0.9717    0.3819 C   0  0  1  0  0  0  0  0  0  0  0  0
   -1.5058   -2.0330    1.2216 C   0  0  0  0  0  0  0  0  0  0  0  0
   -2.3547   -2.9801    0.3793 C   0  0  0  0  0  0  0  0  0  0  0  0
    1.8039    1.5013    1.2476 F   0  0  0  0  0  0  0  0  0  0  0  0
   -1.8309   -0.2557   -0.2993 F   0  0  0  0  0  0  0  0  0  0  0  0
    1.7447    3.4933   -0.3495 H   0  0  0  0  0  0  0  0  0  0  0  0
    0.4008    3.9052   -1.4171 H   0  0  0  0  0  0  0  0  0  0  0  0
    1.4622    2.5568   -1.8190 H   0  0  0  0  0  0  0  0  0  0  0  0
   -0.7175    1.7297   -0.8609 H   0  0  0  0  0  0  0  0  0  0  0  0
   -0.4334    2.6635    0.5983 H   0  0  0  0  0  0  0  0  0  0  0  0
    1.3813    0.4381   -0.3958 H   0  0  0  0  0  0  0  0  0  0  0  0
    0.6941   -0.5839    1.8092 H   0  0  0  0  0  0  0  0  0  0  0  0
   -0.6584    0.5478    1.8791 H   0  0  0  0  0  0  0  0  0  0  0  0
   -0.2185   -1.4362   -0.3987 H   0  0  0  0  0  0  0  0  0  0  0  0
   -2.1225   -1.5320    1.9713 H   0  0  0  0  0  0  0  0  0  0  0  0
   -0.7316   -2.5890    1.7548 H   0  0  0  0  0  0  0  0  0  0  0  0
   -1.7388   -3.5002   -0.3569 H   0  0  0  0  0  0  0  0  0  0  0  0
   -3.1287   -2.4300   -0.1523 H   0  0  0  0  0  0  0  0  0  0  0  0
   -2.8363   -3.7306    1.0060 H   0  0  0  0  0  0  0  0  0  0  0  0
  1  2  1  0  0  0  0
  1 10  1  0  0  0  0
  1 11  1  0  0  0  0
  1 12  1  0  0  0  0
  2  3  1  0  0  0  0
  2 13  1  0  0  0  0
  2 14  1  0  0  0  0
  3  4  1  0  0  0  0
  3  8  1  0  0  0  0
  3 15  1  6  0  0  0
  4  5  1  0  0  0  0
  4 16  1  0  0  0  0
  4 17  1  0  0  0  0
  5  6  1  0  0  0  0
  5  9  1  0  0  0  0
  5 18  1  6  0  0  0
  6  7  1  0  0  0  0
  6 19  1  0  0  0  0
  6 20  1  0  0  0  0
  7 21  1  0  0  0  0
  7 22  1  0  0  0  0
  7 23  1  0  0  0  0
M  END
$$$$
AG-AG-
 OpenBabel12202214373D

 23 22  0  0  0  0  0  0  0  0999 V2000
    2.4472    1.4141   -1.4987 C   0  0  0  0  0  0  0  0  0  0  0  0
    1.5317    0.3959   -0.8260 C   0  0  0  0  0  0  0  0  0  0  0  0
    0.8333    0.9806    0.3840 C   0  0  2  0  0  0  0  0  0  0  0  0
   -0.0012   -0.0014    1.1938 C   0  0  0  0  0  0  0  0  0  0  0  0
   -0.8321   -0.9792    0.3851 C   0  0  1  0  0  0  0  0  0  0  0  0
   -1.7916   -1.8004    1.2232 C   0  0  0  0  0  0  0  0  0  0  0  0
   -1.0785   -2.7216    2.2116 C   0  0  0  0  0  0  0  0  0  0  0  0
    0.0052    2.0245   -0.0508 F   0  0  0  0  0  0  0  0  0  0  0  0
   -1.5910   -0.2627   -0.5508 F   0  0  0  0  0  0  0  0  0  0  0  0
    1.8759    2.2876   -1.8092 H   0  0  0  0  0  0  0  0  0  0  0  0
    2.9255    0.9867   -2.3790 H   0  0  0  0  0  0  0  0  0  0  0  0
    3.2299    1.7455   -0.8149 H   0  0  0  0  0  0  0  0  0  0  0  0
    2.1046   -0.4769   -0.5017 H   0  0  0  0  0  0  0  0  0  0  0  0
    0.7695    0.0535   -1.5275 H   0  0  0  0  0  0  0  0  0  0  0  0
    1.5653    1.4501    1.0459 H   0  0  0  0  0  0  0  0  0  0  0  0
    0.6798   -0.5803    1.8226 H   0  0  0  0  0  0  0  0  0  0  0  0
   -0.6528    0.5729    1.8557 H   0  0  0  0  0  0  0  0  0  0  0  0
   -0.1846   -1.6407   -0.1956 H   0  0  0  0  0  0  0  0  0  0  0  0
   -2.4022   -2.3876    0.5362 H   0  0  0  0  0  0  0  0  0  0  0  0
   -2.4609   -1.1158    1.7468 H   0  0  0  0  0  0  0  0  0  0  0  0
   -0.5713   -2.1577    2.9932 H   0  0  0  0  0  0  0  0  0  0  0  0
   -0.3370   -3.3414    1.7039 H   0  0  0  0  0  0  0  0  0  0  0  0
   -1.7922   -3.3865    2.6942 H   0  0  0  0  0  0  0  0  0  0  0  0
  1  2  1  0  0  0  0
  1 10  1  0  0  0  0
  1 11  1  0  0  0  0
  1 12  1  0  0  0  0
  2  3  1  0  0  0  0
  2 13  1  0  0  0  0
  2 14  1  0  0  0  0
  3  4  1  0  0  0  0
  3  8  1  0  0  0  0
  3 15  1  1  0  0  0
  4  5  1  0  0  0  0
  4 16  1  0  0  0  0
  4 17  1  0  0  0  0
  5  6  1  0  0  0  0
  5  9  1  0  0  0  0
  5 18  1  6  0  0  0
  6  7  1  0  0  0  0
  6 19  1  0  0  0  0
  6 20  1  0  0  0  0
  7 21  1  0  0  0  0
  7 22  1  0  0  0  0
  7 23  1  0  0  0  0
M  END
$$$$
AG-AG
 OpenBabel12202214373D

 23 22  0  0  0  0  0  0  0  0999 V2000
    2.4233    1.4391   -1.5135 C   0  0  0  0  0  0  0  0  0  0  0  0
    1.5031    0.4173   -0.8517 C   0  0  0  0  0  0  0  0  0  0  0  0
    0.8340    0.9814    0.3843 C   0  0  2  0  0  0  0  0  0  0  0  0
   -0.0016   -0.0019    1.1929 C   0  0  0  0  0  0  0  0  0  0  0  0
   -0.8324   -0.9795    0.3858 C   0  0  1  0  0  0  0  0  0  0  0  0
   -1.6761   -1.9256    1.2214 C   0  0  0  0  0  0  0  0  0  0  0  0
   -2.6589   -1.2214    2.1549 C   0  0  0  0  0  0  0  0  0  0  0  0
    0.0119    2.0451   -0.0168 F   0  0  0  0  0  0  0  0  0  0  0  0
   -1.6915   -0.2529   -0.4525 F   0  0  0  0  0  0  0  0  0  0  0  0
    1.8588    2.3266   -1.7945 H   0  0  0  0  0  0  0  0  0  0  0  0
    2.8818    1.0263   -2.4114 H   0  0  0  0  0  0  0  0  0  0  0  0
    3.2199    1.7428   -0.8340 H   0  0  0  0  0  0  0  0  0  0  0  0
    2.0695   -0.4723   -0.5612 H   0  0  0  0  0  0  0  0  0  0  0  0
    0.7262    0.1046   -1.5496 H   0  0  0  0  0  0  0  0  0  0  0  0
    1.5834    1.4280    1.0417 H   0  0  0  0  0  0  0  0  0  0  0  0
    0.6716   -0.5864    1.8267 H   0  0  0  0  0  0  0  0  0  0  0  0
   -0.6473    0.5827    1.8493 H   0  0  0  0  0  0  0  0  0  0  0  0
   -0.1910   -1.5604   -0.2779 H   0  0  0  0  0  0  0  0  0  0  0  0
   -1.0011   -2.5709    1.7890 H   0  0  0  0  0  0  0  0  0  0  0  0
   -2.2221   -2.5668    0.5274 H   0  0  0  0  0  0  0  0  0  0  0  0
   -3.2453   -0.4879    1.6023 H   0  0  0  0  0  0  0  0  0  0  0  0
   -2.1489   -0.7100    2.9707 H   0  0  0  0  0  0  0  0  0  0  0  0
   -3.3446   -1.9436    2.5954 H   0  0  0  0  0  0  0  0  0  0  0  0
  1  2  1  0  0  0  0
  1 10  1  0  0  0  0
  1 11  1  0  0  0  0
  1 12  1  0  0  0  0
  2  3  1  0  0  0  0
  2 13  1  0  0  0  0
  2 14  1  0  0  0  0
  3  4  1  0  0  0  0
  3  8  1  0  0  0  0
  3 15  1  1  0  0  0
  4  5  1  0  0  0  0
  4 16  1  0  0  0  0
  4 17  1  0  0  0  0
  5  6  1  0  0  0  0
  5  9  1  0  0  0  0
  5 18  1  6  0  0  0
  6  7  1  0  0  0  0
  6 19  1  0  0  0  0
  6 20  1  0  0  0  0
  7 21  1  0  0  0  0
  7 22  1  0  0  0  0
  7 23  1  0  0  0  0
M  END
$$$$
AGAG-
 OpenBabel12202214373D

 23 22  0  0  0  0  0  0  0  0999 V2000
    0.9789    3.1652   -0.8535 C   0  0  0  0  0  0  0  0  0  0  0  0
    0.1140    2.2538    0.0120 C   0  0  0  0  0  0  0  0  0  0  0  0
    0.8223    0.9677    0.3759 C   0  0  2  0  0  0  0  0  0  0  0  0
   -0.0016   -0.0018    1.2097 C   0  0  0  0  0  0  0  0  0  0  0  0
   -0.8208   -0.9659    0.3774 C   0  0  1  0  0  0  0  0  0  0  0  0
   -1.7269   -1.8717    1.1836 C   0  0  0  0  0  0  0  0  0  0  0  0
   -0.9526   -2.8348    2.0821 C   0  0  0  0  0  0  0  0  0  0  0  0
    1.9622    1.3073    1.1346 F   0  0  0  0  0  0  0  0  0  0  0  0
   -1.6377   -0.2241   -0.4992 F   0  0  0  0  0  0  0  0  0  0  0  0
    1.9089    3.4110   -0.3434 H   0  0  0  0  0  0  0  0  0  0  0  0
    0.4565    4.0927   -1.0808 H   0  0  0  0  0  0  0  0  0  0  0  0
    1.2265    2.6783   -1.7987 H   0  0  0  0  0  0  0  0  0  0  0  0
   -0.8112    1.9915   -0.5014 H   0  0  0  0  0  0  0  0  0  0  0  0
   -0.1566    2.7560    0.9441 H   0  0  0  0  0  0  0  0  0  0  0  0
    1.2031    0.4691   -0.5198 H   0  0  0  0  0  0  0  0  0  0  0  0
    0.6969   -0.5849    1.8107 H   0  0  0  0  0  0  0  0  0  0  0  0
   -0.6567    0.5478    1.8917 H   0  0  0  0  0  0  0  0  0  0  0  0
   -0.1637   -1.5580   -0.2648 H   0  0  0  0  0  0  0  0  0  0  0  0
   -2.3415   -2.4311    0.4773 H   0  0  0  0  0  0  0  0  0  0  0  0
   -2.3990   -1.2475    1.7767 H   0  0  0  0  0  0  0  0  0  0  0  0
   -0.4250   -2.3094    2.8768 H   0  0  0  0  0  0  0  0  0  0  0  0
   -0.2192   -3.4021    1.5063 H   0  0  0  0  0  0  0  0  0  0  0  0
   -1.6312   -3.5457    2.5500 H   0  0  0  0  0  0  0  0  0  0  0  0
  1  2  1  0  0  0  0
  1 10  1  0  0  0  0
  1 11  1  0  0  0  0
  1 12  1  0  0  0  0
  2  3  1  0  0  0  0
  2 13  1  0  0  0  0
  2 14  1  0  0  0  0
  3  4  1  0  0  0  0
  3  8  1  0  0  0  0
  3 15  1  6  0  0  0
  4  5  1  0  0  0  0
  4 16  1  0  0  0  0
  4 17  1  0  0  0  0
  5  6  1  0  0  0  0
  5  9  1  0  0  0  0
  5 18  1  6  0  0  0
  6  7  1  0  0  0  0
  6 19  1  0  0  0  0
  6 20  1  0  0  0  0
  7 21  1  0  0  0  0
  7 22  1  0  0  0  0
  7 23  1  0  0  0  0
M  END
$$$$
AGAG
 OpenBabel12202214373D

 23 22  0  0  0  0  0  0  0  0999 V2000
    0.9278    2.9638   -1.1564 C   0  0  0  0  0  0  0  0  0  0  0  0
    0.0265    1.9987   -0.3923 C   0  0  0  0  0  0  0  0  0  0  0  0
    0.8230    0.9685    0.3784 C   0  0  2  0  0  0  0  0  0  0  0  0
    0.0001    0.0001    1.2062 C   0  0  0  0  0  0  0  0  0  0  0  0
   -0.8231   -0.9686    0.3784 C   0  0  1  0  0  0  0  0  0  0  0  0
   -1.3075   -2.1847    1.1445 C   0  0  0  0  0  0  0  0  0  0  0  0
   -2.1051   -1.8333    2.3978 C   0  0  0  0  0  0  0  0  0  0  0  0
    1.6695    1.6497    1.2736 F   0  0  0  0  0  0  0  0  0  0  0  0
   -1.9595   -0.2900   -0.1063 F   0  0  0  0  0  0  0  0  0  0  0  0
    1.5881    3.4956   -0.4741 H   0  0  0  0  0  0  0  0  0  0  0  0
    0.3333    3.6964   -1.7015 H   0  0  0  0  0  0  0  0  0  0  0  0
    1.5453    2.4277   -1.8789 H   0  0  0  0  0  0  0  0  0  0  0  0
   -0.6421    1.4716   -1.0737 H   0  0  0  0  0  0  0  0  0  0  0  0
   -0.6049    2.5383    0.3174 H   0  0  0  0  0  0  0  0  0  0  0  0
    1.4881    0.4200   -0.2950 H   0  0  0  0  0  0  0  0  0  0  0  0
    0.6896   -0.5724    1.8311 H   0  0  0  0  0  0  0  0  0  0  0  0
   -0.6628    0.5588    1.8685 H   0  0  0  0  0  0  0  0  0  0  0  0
   -0.2692   -1.2844   -0.5083 H   0  0  0  0  0  0  0  0  0  0  0  0
   -0.4359   -2.7906    1.4020 H   0  0  0  0  0  0  0  0  0  0  0  0
   -1.9231   -2.7767    0.4653 H   0  0  0  0  0  0  0  0  0  0  0  0
   -2.9336   -1.1705    2.1486 H   0  0  0  0  0  0  0  0  0  0  0  0
   -1.4826   -1.3383    3.1428 H   0  0  0  0  0  0  0  0  0  0  0  0
   -2.5152   -2.7338    2.8523 H   0  0  0  0  0  0  0  0  0  0  0  0
  1  2  1  0  0  0  0
  1 10  1  0  0  0  0
  1 11  1  0  0  0  0
  1 12  1  0  0  0  0
  2  3  1  0  0  0  0
  2 13  1  0  0  0  0
  2 14  1  0  0  0  0
  3  4  1  0  0  0  0
  3  8  1  0  0  0  0
  3 15  1  6  0  0  0
  4  5  1  0  0  0  0
  4 16  1  0  0  0  0
  4 17  1  0  0  0  0
  5  6  1  0  0  0  0
  5  9  1  0  0  0  0
  5 18  1  6  0  0  0
  6  7  1  0  0  0  0
  6 19  1  0  0  0  0
  6 20  1  0  0  0  0
  7 21  1  0  0  0  0
  7 22  1  0  0  0  0
  7 23  1  0  0  0  0
M  END
$$$$
AG-G-A
 OpenBabel12202214373D

 23 22  0  0  0  0  0  0  0  0999 V2000
    2.6426    1.4924   -1.2897 C   0  0  0  0  0  0  0  0  0  0  0  0
    1.7707    0.4138   -0.6557 C   0  0  0  0  0  0  0  0  0  0  0  0
    0.8428    0.9917    0.3933 C   0  0  2  0  0  0  0  0  0  0  0  0
    0.0000    0.0000    1.1763 C   0  0  0  0  0  0  0  0  0  0  0  0
   -0.8428   -0.9917    0.3933 C   0  0  1  0  0  0  0  0  0  0  0  0
   -1.7707   -0.4138   -0.6557 C   0  0  0  0  0  0  0  0  0  0  0  0
   -2.6426   -1.4924   -1.2897 C   0  0  0  0  0  0  0  0  0  0  0  0
   -0.0222    1.9133   -0.2357 F   0  0  0  0  0  0  0  0  0  0  0  0
    0.0222   -1.9133   -0.2357 F   0  0  0  0  0  0  0  0  0  0  0  0
    2.0259    2.2503   -1.7697 H   0  0  0  0  0  0  0  0  0  0  0  0
    3.3054    1.0637   -2.0407 H   0  0  0  0  0  0  0  0  0  0  0  0
    3.2606    1.9866   -0.5367 H   0  0  0  0  0  0  0  0  0  0  0  0
    2.3869   -0.3470   -0.1707 H   0  0  0  0  0  0  0  0  0  0  0  0
    1.1827   -0.1021   -1.4127 H   0  0  0  0  0  0  0  0  0  0  0  0
    1.4225    1.5850    1.1033 H   0  0  0  0  0  0  0  0  0  0  0  0
    0.6688   -0.5703    1.8243 H   0  0  0  0  0  0  0  0  0  0  0  0
   -0.6688    0.5703    1.8243 H   0  0  0  0  0  0  0  0  0  0  0  0
   -1.4225   -1.5850    1.1033 H   0  0  0  0  0  0  0  0  0  0  0  0
   -1.1827    0.1021   -1.4127 H   0  0  0  0  0  0  0  0  0  0  0  0
   -2.3869    0.3470   -0.1707 H   0  0  0  0  0  0  0  0  0  0  0  0
   -3.2606   -1.9866   -0.5367 H   0  0  0  0  0  0  0  0  0  0  0  0
   -2.0259   -2.2503   -1.7697 H   0  0  0  0  0  0  0  0  0  0  0  0
   -3.3054   -1.0637   -2.0407 H   0  0  0  0  0  0  0  0  0  0  0  0
  1  2  1  0  0  0  0
  1 10  1  0  0  0  0
  1 11  1  0  0  0  0
  1 12  1  0  0  0  0
  2  3  1  0  0  0  0
  2 13  1  0  0  0  0
  2 14  1  0  0  0  0
  3  4  1  0  0  0  0
  3  8  1  0  0  0  0
  3 15  1  1  0  0  0
  4  5  1  0  0  0  0
  4 16  1  0  0  0  0
  4 17  1  0  0  0  0
  5  6  1  0  0  0  0
  5  9  1  0  0  0  0
  5 18  1  1  0  0  0
  6  7  1  0  0  0  0
  6 19  1  0  0  0  0
  6 20  1  0  0  0  0
  7 21  1  0  0  0  0
  7 22  1  0  0  0  0
  7 23  1  0  0  0  0
M  END
$$$$
AG-GA
 OpenBabel12202214373D

 23 22  0  0  0  0  0  0  0  0999 V2000
    2.6253    1.4272   -1.3233 C   0  0  0  0  0  0  0  0  0  0  0  0
    1.7959    0.3618   -0.6123 C   0  0  0  0  0  0  0  0  0  0  0  0
    0.8261    0.9721    0.3793 C   0  0  2  0  0  0  0  0  0  0  0  0
    0.0010    0.0012    1.2054 C   0  0  0  0  0  0  0  0  0  0  0  0
   -0.8271   -0.9733    0.3783 C   0  0  1  0  0  0  0  0  0  0  0  0
   -0.1898   -2.3324    0.1773 C   0  0  0  0  0  0  0  0  0  0  0  0
   -1.0342   -3.2440   -0.7090 C   0  0  0  0  0  0  0  0  0  0  0  0
   -0.0725    1.7777   -0.3472 F   0  0  0  0  0  0  0  0  0  0  0  0
   -2.0407   -1.1874    1.0623 F   0  0  0  0  0  0  0  0  0  0  0  0
    1.9751    2.1200   -1.8554 H   0  0  0  0  0  0  0  0  0  0  0  0
    3.3078    0.9758   -2.0411 H   0  0  0  0  0  0  0  0  0  0  0  0
    3.2157    1.9991   -0.6057 H   0  0  0  0  0  0  0  0  0  0  0  0
    2.4448   -0.3305   -0.0716 H   0  0  0  0  0  0  0  0  0  0  0  0
    1.2307   -0.2204   -1.3432 H   0  0  0  0  0  0  0  0  0  0  0  0
    1.3598    1.6507    1.0469 H   0  0  0  0  0  0  0  0  0  0  0  0
    0.6613   -0.5417    1.8866 H   0  0  0  0  0  0  0  0  0  0  0  0
   -0.6900    0.5887    1.8090 H   0  0  0  0  0  0  0  0  0  0  0  0
   -1.1056   -0.5182   -0.5728 H   0  0  0  0  0  0  0  0  0  0  0  0
   -0.0520   -2.7794    1.1646 H   0  0  0  0  0  0  0  0  0  0  0  0
    0.8028   -2.1948   -0.2532 H   0  0  0  0  0  0  0  0  0  0  0  0
   -1.1488   -2.8151   -1.7054 H   0  0  0  0  0  0  0  0  0  0  0  0
   -2.0248   -3.3783   -0.2800 H   0  0  0  0  0  0  0  0  0  0  0  0
   -0.5697   -4.2239   -0.8151 H   0  0  0  0  0  0  0  0  0  0  0  0
  1  2  1  0  0  0  0
  1 10  1  0  0  0  0
  1 11  1  0  0  0  0
  1 12  1  0  0  0  0
  2  3  1  0  0  0  0
  2 13  1  0  0  0  0
  2 14  1  0  0  0  0
  3  4  1  0  0  0  0
  3  8  1  0  0  0  0
  3 15  1  1  0  0  0
  4  5  1  0  0  0  0
  4 16  1  0  0  0  0
  4 17  1  0  0  0  0
  5  6  1  0  0  0  0
  5  9  1  0  0  0  0
  5 18  1  6  0  0  0
  6  7  1  0  0  0  0
  6 19  1  0  0  0  0
  6 20  1  0  0  0  0
  7 21  1  0  0  0  0
  7 22  1  0  0  0  0
  7 23  1  0  0  0  0
M  END
$$$$
AGG-A
 OpenBabel12202214373D

 23 22  0  0  0  0  0  0  0  0999 V2000
    1.0342    3.2440   -0.7090 C   0  0  0  0  0  0  0  0  0  0  0  0
    0.1898    2.3324    0.1773 C   0  0  0  0  0  0  0  0  0  0  0  0
    0.8271    0.9733    0.3783 C   0  0  2  0  0  0  0  0  0  0  0  0
   -0.0010   -0.0012    1.2054 C   0  0  0  0  0  0  0  0  0  0  0  0
   -0.8261   -0.9721    0.3793 C   0  0  1  0  0  0  0  0  0  0  0  0
   -1.7959   -0.3618   -0.6123 C   0  0  0  0  0  0  0  0  0  0  0  0
   -2.6253   -1.4272   -1.3233 C   0  0  0  0  0  0  0  0  0  0  0  0
    2.0407    1.1874    1.0623 F   0  0  0  0  0  0  0  0  0  0  0  0
    0.0725   -1.7777   -0.3472 F   0  0  0  0  0  0  0  0  0  0  0  0
    2.0248    3.3783   -0.2800 H   0  0  0  0  0  0  0  0  0  0  0  0
    0.5697    4.2239   -0.8151 H   0  0  0  0  0  0  0  0  0  0  0  0
    1.1488    2.8151   -1.7054 H   0  0  0  0  0  0  0  0  0  0  0  0
   -0.8028    2.1948   -0.2532 H   0  0  0  0  0  0  0  0  0  0  0  0
    0.0520    2.7794    1.1646 H   0  0  0  0  0  0  0  0  0  0  0  0
    1.1056    0.5182   -0.5728 H   0  0  0  0  0  0  0  0  0  0  0  0
    0.6900   -0.5887    1.8090 H   0  0  0  0  0  0  0  0  0  0  0  0
   -0.6613    0.5417    1.8866 H   0  0  0  0  0  0  0  0  0  0  0  0
   -1.3598   -1.6507    1.0469 H   0  0  0  0  0  0  0  0  0  0  0  0
   -1.2307    0.2204   -1.3432 H   0  0  0  0  0  0  0  0  0  0  0  0
   -2.4448    0.3305   -0.0716 H   0  0  0  0  0  0  0  0  0  0  0  0
   -3.2157   -1.9991   -0.6057 H   0  0  0  0  0  0  0  0  0  0  0  0
   -1.9751   -2.1200   -1.8554 H   0  0  0  0  0  0  0  0  0  0  0  0
   -3.3078   -0.9758   -2.0411 H   0  0  0  0  0  0  0  0  0  0  0  0
  1  2  1  0  0  0  0
  1 10  1  0  0  0  0
  1 11  1  0  0  0  0
  1 12  1  0  0  0  0
  2  3  1  0  0  0  0
  2 13  1  0  0  0  0
  2 14  1  0  0  0  0
  3  4  1  0  0  0  0
  3  8  1  0  0  0  0
  3 15  1  6  0  0  0
  4  5  1  0  0  0  0
  4 16  1  0  0  0  0
  4 17  1  0  0  0  0
  5  6  1  0  0  0  0
  5  9  1  0  0  0  0
  5 18  1  1  0  0  0
  6  7  1  0  0  0  0
  6 19  1  0  0  0  0
  6 20  1  0  0  0  0
  7 21  1  0  0  0  0
  7 22  1  0  0  0  0
  7 23  1  0  0  0  0
M  END
$$$$
AGGA
 OpenBabel12202214373D

 23 22  0  0  0  0  0  0  0  0999 V2000
    0.8882    2.8902   -1.2580 C   0  0  0  0  0  0  0  0  0  0  0  0
    0.0227    1.8457   -0.5600 C   0  0  0  0  0  0  0  0  0  0  0  0
    0.8261    0.9721    0.3800 C   0  0  2  0  0  0  0  0  0  0  0  0
    0.0000    0.0000    1.2030 C   0  0  0  0  0  0  0  0  0  0  0  0
   -0.8261   -0.9721    0.3800 C   0  0  1  0  0  0  0  0  0  0  0  0
   -0.0227   -1.8457   -0.5600 C   0  0  0  0  0  0  0  0  0  0  0  0
   -0.8882   -2.8902   -1.2580 C   0  0  0  0  0  0  0  0  0  0  0  0
    1.4855    1.8094    1.2970 F   0  0  0  0  0  0  0  0  0  0  0  0
   -1.4855   -1.8094    1.2970 F   0  0  0  0  0  0  0  0  0  0  0  0
    1.3546    3.5495   -0.5290 H   0  0  0  0  0  0  0  0  0  0  0  0
    0.2917    3.4962   -1.9390 H   0  0  0  0  0  0  0  0  0  0  0  0
    1.6807    2.4114   -1.8360 H   0  0  0  0  0  0  0  0  0  0  0  0
   -0.4543    1.2026   -1.3030 H   0  0  0  0  0  0  0  0  0  0  0  0
   -0.7741    2.3274    0.0120 H   0  0  0  0  0  0  0  0  0  0  0  0
    1.6183    0.4555   -0.1650 H   0  0  0  0  0  0  0  0  0  0  0  0
    0.6674   -0.5756    1.8460 H   0  0  0  0  0  0  0  0  0  0  0  0
   -0.6674    0.5756    1.8460 H   0  0  0  0  0  0  0  0  0  0  0  0
   -1.6183   -0.4555   -0.1650 H   0  0  0  0  0  0  0  0  0  0  0  0
    0.7741   -2.3274    0.0120 H   0  0  0  0  0  0  0  0  0  0  0  0
    0.4543   -1.2026   -1.3030 H   0  0  0  0  0  0  0  0  0  0  0  0
   -1.6807   -2.4114   -1.8360 H   0  0  0  0  0  0  0  0  0  0  0  0
   -1.3546   -3.5495   -0.5290 H   0  0  0  0  0  0  0  0  0  0  0  0
   -0.2917   -3.4962   -1.9390 H   0  0  0  0  0  0  0  0  0  0  0  0
  1  2  1  0  0  0  0
  1 10  1  0  0  0  0
  1 11  1  0  0  0  0
  1 12  1  0  0  0  0
  2  3  1  0  0  0  0
  2 13  1  0  0  0  0
  2 14  1  0  0  0  0
  3  4  1  0  0  0  0
  3  8  1  0  0  0  0
  3 15  1  6  0  0  0
  4  5  1  0  0  0  0
  4 16  1  0  0  0  0
  4 17  1  0  0  0  0
  5  6  1  0  0  0  0
  5  9  1  0  0  0  0
  5 18  1  6  0  0  0
  6  7  1  0  0  0  0
  6 19  1  0  0  0  0
  6 20  1  0  0  0  0
  7 21  1  0  0  0  0
  7 22  1  0  0  0  0
  7 23  1  0  0  0  0
M  END
$$$$
AG-G-G-
 OpenBabel12202214373D

 23 22  0  0  0  0  0  0  0  0999 V2000
    2.6415    1.4934   -1.2886 C   0  0  0  0  0  0  0  0  0  0  0  0
    1.7615    0.4148   -0.6634 C   0  0  0  0  0  0  0  0  0  0  0  0
    0.8428    0.9918    0.3928 C   0  0  2  0  0  0  0  0  0  0  0  0
    0.0001    0.0001    1.1775 C   0  0  0  0  0  0  0  0  0  0  0  0
   -0.8429   -0.9919    0.3927 C   0  0  1  0  0  0  0  0  0  0  0  0
   -1.7749   -0.4241   -0.6588 C   0  0  0  0  0  0  0  0  0  0  0  0
   -2.8498    0.4712   -0.0452 C   0  0  0  0  0  0  0  0  0  0  0  0
   -0.0209    1.9187   -0.2317 F   0  0  0  0  0  0  0  0  0  0  0  0
    0.0252   -1.9071   -0.2370 F   0  0  0  0  0  0  0  0  0  0  0  0
    2.0291    2.2621   -1.7581 H   0  0  0  0  0  0  0  0  0  0  0  0
    3.2972    1.0686   -2.0467 H   0  0  0  0  0  0  0  0  0  0  0  0
    3.2654    1.9726   -0.5330 H   0  0  0  0  0  0  0  0  0  0  0  0
    2.3735   -0.3561   -0.1895 H   0  0  0  0  0  0  0  0  0  0  0  0
    1.1658   -0.0876   -1.4246 H   0  0  0  0  0  0  0  0  0  0  0  0
    1.4275    1.5823    1.1008 H   0  0  0  0  0  0  0  0  0  0  0  0
    0.6716   -0.5754    1.8197 H   0  0  0  0  0  0  0  0  0  0  0  0
   -0.6614    0.5669    1.8359 H   0  0  0  0  0  0  0  0  0  0  0  0
   -1.4217   -1.5833    1.1050 H   0  0  0  0  0  0  0  0  0  0  0  0
   -2.2342   -1.2728   -1.1666 H   0  0  0  0  0  0  0  0  0  0  0  0
   -1.1990    0.1333   -1.3953 H   0  0  0  0  0  0  0  0  0  0  0  0
   -2.4126    1.3833    0.3569 H   0  0  0  0  0  0  0  0  0  0  0  0
   -3.3823   -0.0462    0.7556 H   0  0  0  0  0  0  0  0  0  0  0  0
   -3.5817    0.7563   -0.7999 H   0  0  0  0  0  0  0  0  0  0  0  0
  1  2  1  0  0  0  0
  1 10  1  0  0  0  0
  1 11  1  0  0  0  0
  1 12  1  0  0  0  0
  2  3  1  0  0  0  0
  2 13  1  0  0  0  0
  2 14  1  0  0  0  0
  3  4  1  0  0  0  0
  3  8  1  0  0  0  0
  3 15  1  1  0  0  0
  4  5  1  0  0  0  0
  4 16  1  0  0  0  0
  4 17  1  0  0  0  0
  5  6  1  0  0  0  0
  5  9  1  0  0  0  0
  5 18  1  1  0  0  0
  6  7  1  0  0  0  0
  6 19  1  0  0  0  0
  6 20  1  0  0  0  0
  7 21  1  0  0  0  0
  7 22  1  0  0  0  0
  7 23  1  0  0  0  0
M  END
$$$$
AG-G-G
 OpenBabel12202214373D

 23 22  0  0  0  0  0  0  0  0999 V2000
    2.6342    1.5378   -1.2912 C   0  0  0  0  0  0  0  0  0  0  0  0
    1.8061    0.4401   -0.6317 C   0  0  0  0  0  0  0  0  0  0  0  0
    0.8534    1.0042    0.4028 C   0  0  2  0  0  0  0  0  0  0  0  0
    0.0011    0.0013    1.1585 C   0  0  0  0  0  0  0  0  0  0  0  0
   -0.8545   -1.0056    0.4017 C   0  0  1  0  0  0  0  0  0  0  0  0
   -1.9158   -0.4952   -0.5680 C   0  0  0  0  0  0  0  0  0  0  0  0
   -1.4317   -0.1413   -1.9738 C   0  0  0  0  0  0  0  0  0  0  0  0
    0.0017    1.9428   -0.2159 F   0  0  0  0  0  0  0  0  0  0  0  0
   -0.0060   -1.9029   -0.2757 F   0  0  0  0  0  0  0  0  0  0  0  0
    1.9914    2.2373   -1.8227 H   0  0  0  0  0  0  0  0  0  0  0  0
    3.3399    1.1127   -2.0046 H   0  0  0  0  0  0  0  0  0  0  0  0
    3.2025    2.0994   -0.5483 H   0  0  0  0  0  0  0  0  0  0  0  0
    2.4541   -0.2738   -0.1178 H   0  0  0  0  0  0  0  0  0  0  0  0
    1.2490   -0.1269   -1.3748 H   0  0  0  0  0  0  0  0  0  0  0  0
    1.4213    1.5825    1.1348 H   0  0  0  0  0  0  0  0  0  0  0  0
    0.6737   -0.5739    1.8007 H   0  0  0  0  0  0  0  0  0  0  0  0
   -0.6653    0.5630    1.8176 H   0  0  0  0  0  0  0  0  0  0  0  0
   -1.3542   -1.6076    1.1625 H   0  0  0  0  0  0  0  0  0  0  0  0
   -2.3993    0.3679   -0.1062 H   0  0  0  0  0  0  0  0  0  0  0  0
   -2.6723   -1.2773   -0.6527 H   0  0  0  0  0  0  0  0  0  0  0  0
   -0.8964   -0.9817   -2.4140 H   0  0  0  0  0  0  0  0  0  0  0  0
   -0.7882    0.7324   -1.9749 H   0  0  0  0  0  0  0  0  0  0  0  0
   -2.2927    0.0768   -2.6057 H   0  0  0  0  0  0  0  0  0  0  0  0
  1  2  1  0  0  0  0
  1 10  1  0  0  0  0
  1 11  1  0  0  0  0
  1 12  1  0  0  0  0
  2  3  1  0  0  0  0
  2 13  1  0  0  0  0
  2 14  1  0  0  0  0
  3  4  1  0  0  0  0
  3  8  1  0  0  0  0
  3 15  1  1  0  0  0
  4  5  1  0  0  0  0
  4 16  1  0  0  0  0
  4 17  1  0  0  0  0
  5  6  1  0  0  0  0
  5  9  1  0  0  0  0
  5 18  1  1  0  0  0
  6  7  1  0  0  0  0
  6 19  1  0  0  0  0
  6 20  1  0  0  0  0
  7 21  1  0  0  0  0
  7 22  1  0  0  0  0
  7 23  1  0  0  0  0
M  END
$$$$
AG-GG-
 OpenBabel12202214373D

 23 22  0  0  0  0  0  0  0  0999 V2000
    2.7509    1.3632   -1.2054 C   0  0  0  0  0  0  0  0  0  0  0  0
    1.9824    0.3420   -0.3725 C   0  0  0  0  0  0  0  0  0  0  0  0
    0.8276    0.9739    0.3798 C   0  0  2  0  0  0  0  0  0  0  0  0
    0.0023    0.0027    1.2055 C   0  0  0  0  0  0  0  0  0  0  0  0
   -0.8299   -0.9766    0.3777 C   0  0  1  0  0  0  0  0  0  0  0  0
   -0.7215   -2.4185    0.8317 C   0  0  0  0  0  0  0  0  0  0  0  0
    0.6360   -3.0291    0.4918 C   0  0  0  0  0  0  0  0  0  0  0  0
   -0.0272    1.5812   -0.5554 F   0  0  0  0  0  0  0  0  0  0  0  0
   -2.1773   -0.5955    0.4918 F   0  0  0  0  0  0  0  0  0  0  0  0
    2.0974    1.8213   -1.9448 H   0  0  0  0  0  0  0  0  0  0  0  0
    3.5846    0.8921   -1.7249 H   0  0  0  0  0  0  0  0  0  0  0  0
    3.1522    2.1549   -0.5705 H   0  0  0  0  0  0  0  0  0  0  0  0
    2.6430   -0.1215    0.3651 H   0  0  0  0  0  0  0  0  0  0  0  0
    1.6037   -0.4583   -1.0118 H   0  0  0  0  0  0  0  0  0  0  0  0
    1.1999    1.7798    1.0134 H   0  0  0  0  0  0  0  0  0  0  0  0
    0.6766   -0.5321    1.8776 H   0  0  0  0  0  0  0  0  0  0  0  0
   -0.6986    0.5622    1.8251 H   0  0  0  0  0  0  0  0  0  0  0  0
   -0.5957   -0.8937   -0.6841 H   0  0  0  0  0  0  0  0  0  0  0  0
   -1.5155   -2.9815    0.3395 H   0  0  0  0  0  0  0  0  0  0  0  0
   -0.9080   -2.4625    1.9075 H   0  0  0  0  0  0  0  0  0  0  0  0
    1.4544   -2.4900    0.9695 H   0  0  0  0  0  0  0  0  0  0  0  0
    0.8089   -3.0127   -0.5853 H   0  0  0  0  0  0  0  0  0  0  0  0
    0.6845   -4.0644    0.8222 H   0  0  0  0  0  0  0  0  0  0  0  0
  1  2  1  0  0  0  0
  1 10  1  0  0  0  0
  1 11  1  0  0  0  0
  1 12  1  0  0  0  0
  2  3  1  0  0  0  0
  2 13  1  0  0  0  0
  2 14  1  0  0  0  0
  3  4  1  0  0  0  0
  3  8  1  0  0  0  0
  3 15  1  1  0  0  0
  4  5  1  0  0  0  0
  4 16  1  0  0  0  0
  4 17  1  0  0  0  0
  5  6  1  0  0  0  0
  5  9  1  0  0  0  0
  5 18  1  6  0  0  0
  6  7  1  0  0  0  0
  6 19  1  0  0  0  0
  6 20  1  0  0  0  0
  7 21  1  0  0  0  0
  7 22  1  0  0  0  0
  7 23  1  0  0  0  0
M  END
$$$$
AG-GG
 OpenBabel12202214373D

 23 22  0  0  0  0  0  0  0  0999 V2000
    2.9631    1.5827   -0.8202 C   0  0  0  0  0  0  0  0  0  0  0  0
    2.2021    0.5010   -0.0581 C   0  0  0  0  0  0  0  0  0  0  0  0
    0.8344    0.9819    0.3827 C   0  0  2  0  0  0  0  0  0  0  0  0
   -0.0007   -0.0008    1.1970 C   0  0  0  0  0  0  0  0  0  0  0  0
   -0.8338   -0.9811    0.3833 C   0  0  1  0  0  0  0  0  0  0  0  0
   -0.1000   -2.0131   -0.4503 C   0  0  0  0  0  0  0  0  0  0  0  0
    0.8832   -2.8679    0.3451 C   0  0  0  0  0  0  0  0  0  0  0  0
    0.1009    1.3421   -0.7674 F   0  0  0  0  0  0  0  0  0  0  0  0
   -1.6146   -1.6829    1.3264 F   0  0  0  0  0  0  0  0  0  0  0  0
    2.4205    1.8707   -1.7190 H   0  0  0  0  0  0  0  0  0  0  0  0
    3.9507    1.2296   -1.1130 H   0  0  0  0  0  0  0  0  0  0  0  0
    3.0910    2.4731   -0.2026 H   0  0  0  0  0  0  0  0  0  0  0  0
    2.7532    0.2157    0.8418 H   0  0  0  0  0  0  0  0  0  0  0  0
    2.1025   -0.3929   -0.6727 H   0  0  0  0  0  0  0  0  0  0  0  0
    0.9563    1.9065    0.9485 H   0  0  0  0  0  0  0  0  0  0  0  0
    0.6505   -0.5506    1.8783 H   0  0  0  0  0  0  0  0  0  0  0  0
   -0.7090    0.5568    1.8104 H   0  0  0  0  0  0  0  0  0  0  0  0
   -1.5347   -0.4325   -0.2412 H   0  0  0  0  0  0  0  0  0  0  0  0
    0.3923   -1.4991   -1.2779 H   0  0  0  0  0  0  0  0  0  0  0  0
   -0.8642   -2.6553   -0.8942 H   0  0  0  0  0  0  0  0  0  0  0  0
    0.3816   -3.3243    1.1971 H   0  0  0  0  0  0  0  0  0  0  0  0
    1.7248   -2.2832    0.7174 H   0  0  0  0  0  0  0  0  0  0  0  0
    1.2858   -3.6652   -0.2786 H   0  0  0  0  0  0  0  0  0  0  0  0
  1  2  1  0  0  0  0
  1 10  1  0  0  0  0
  1 11  1  0  0  0  0
  1 12  1  0  0  0  0
  2  3  1  0  0  0  0
  2 13  1  0  0  0  0
  2 14  1  0  0  0  0
  3  4  1  0  0  0  0
  3  8  1  0  0  0  0
  3 15  1  1  0  0  0
  4  5  1  0  0  0  0
  4 16  1  0  0  0  0
  4 17  1  0  0  0  0
  5  6  1  0  0  0  0
  5  9  1  0  0  0  0
  5 18  1  6  0  0  0
  6  7  1  0  0  0  0
  6 19  1  0  0  0  0
  6 20  1  0  0  0  0
  7 21  1  0  0  0  0
  7 22  1  0  0  0  0
  7 23  1  0  0  0  0
M  END
$$$$
AGG-G-
 OpenBabel12202214373D

 23 22  0  0  0  0  0  0  0  0999 V2000
    1.0753    3.2523   -0.6842 C   0  0  0  0  0  0  0  0  0  0  0  0
    0.1924    2.3310    0.1527 C   0  0  0  0  0  0  0  0  0  0  0  0
    0.8288    0.9753    0.3794 C   0  0  2  0  0  0  0  0  0  0  0  0
   -0.0008   -0.0009    1.2036 C   0  0  0  0  0  0  0  0  0  0  0  0
   -0.8280   -0.9744    0.3801 C   0  0  1  0  0  0  0  0  0  0  0  0
   -1.8531   -0.3831   -0.5674 C   0  0  0  0  0  0  0  0  0  0  0  0
   -2.9780    0.3405    0.1697 C   0  0  0  0  0  0  0  0  0  0  0  0
    2.0282    1.1989    1.0838 F   0  0  0  0  0  0  0  0  0  0  0  0
    0.0691   -1.7340   -0.3926 F   0  0  0  0  0  0  0  0  0  0  0  0
    2.0358    3.4039   -0.1970 H   0  0  0  0  0  0  0  0  0  0  0  0
    0.6024    4.2241   -0.8240 H   0  0  0  0  0  0  0  0  0  0  0  0
    1.2585    2.8208   -1.6691 H   0  0  0  0  0  0  0  0  0  0  0  0
   -0.7730    2.1883   -0.3368 H   0  0  0  0  0  0  0  0  0  0  0  0
   -0.0058    2.7744    1.1316 H   0  0  0  0  0  0  0  0  0  0  0  0
    1.1230    0.5142   -0.5646 H   0  0  0  0  0  0  0  0  0  0  0  0
    0.6970   -0.5918    1.7970 H   0  0  0  0  0  0  0  0  0  0  0  0
   -0.6478    0.5368    1.9007 H   0  0  0  0  0  0  0  0  0  0  0  0
   -1.3181   -1.6797    1.0531 H   0  0  0  0  0  0  0  0  0  0  0  0
   -2.2630   -1.2089   -1.1501 H   0  0  0  0  0  0  0  0  0  0  0  0
   -1.3523    0.2815   -1.2733 H   0  0  0  0  0  0  0  0  0  0  0  0
   -2.6132    1.2102    0.7158 H   0  0  0  0  0  0  0  0  0  0  0  0
   -3.4620   -0.3255    0.8855 H   0  0  0  0  0  0  0  0  0  0  0  0
   -3.7364    0.6825   -0.5329 H   0  0  0  0  0  0  0  0  0  0  0  0
  1  2  1  0  0  0  0
  1 10  1  0  0  0  0
  1 11  1  0  0  0  0
  1 12  1  0  0  0  0
  2  3  1  0  0  0  0
  2 13  1  0  0  0  0
  2 14  1  0  0  0  0
  3  4  1  0  0  0  0
  3  8  1  0  0  0  0
  3 15  1  6  0  0  0
  4  5  1  0  0  0  0
  4 16  1  0  0  0  0
  4 17  1  0  0  0  0
  5  6  1  0  0  0  0
  5  9  1  0  0  0  0
  5 18  1  1  0  0  0
  6  7  1  0  0  0  0
  6 19  1  0  0  0  0
  6 20  1  0  0  0  0
  7 21  1  0  0  0  0
  7 22  1  0  0  0  0
  7 23  1  0  0  0  0
M  END
$$$$
AGG-G
 OpenBabel12202214373D

 23 22  0  0  0  0  0  0  0  0999 V2000
    0.9278    2.9638   -1.1564 C   0  0  0  0  0  0  0  0  0  0  0  0
    0.0265    1.9987   -0.3923 C   0  0  0  0  0  0  0  0  0  0  0  0
    0.8230    0.9685    0.3784 C   0  0  2  0  0  0  0  0  0  0  0  0
    0.0001    0.0001    1.2062 C   0  0  0  0  0  0  0  0  0  0  0  0
   -0.8231   -0.9686    0.3784 C   0  0  1  0  0  0  0  0  0  0  0  0
   -1.3075   -2.1847    1.1445 C   0  0  0  0  0  0  0  0  0  0  0  0
   -2.1051   -1.8333    2.3978 C   0  0  0  0  0  0  0  0  0  0  0  0
    1.6695    1.6497    1.2736 F   0  0  0  0  0  0  0  0  0  0  0  0
   -1.9595   -0.2900   -0.1063 F   0  0  0  0  0  0  0  0  0  0  0  0
    1.5881    3.4956   -0.4741 H   0  0  0  0  0  0  0  0  0  0  0  0
    0.3333    3.6964   -1.7015 H   0  0  0  0  0  0  0  0  0  0  0  0
    1.5453    2.4277   -1.8789 H   0  0  0  0  0  0  0  0  0  0  0  0
   -0.6421    1.4716   -1.0737 H   0  0  0  0  0  0  0  0  0  0  0  0
   -0.6049    2.5383    0.3174 H   0  0  0  0  0  0  0  0  0  0  0  0
    1.4881    0.4200   -0.2950 H   0  0  0  0  0  0  0  0  0  0  0  0
    0.6896   -0.5724    1.8311 H   0  0  0  0  0  0  0  0  0  0  0  0
   -0.6628    0.5588    1.8685 H   0  0  0  0  0  0  0  0  0  0  0  0
   -0.2692   -1.2844   -0.5083 H   0  0  0  0  0  0  0  0  0  0  0  0
   -0.4359   -2.7906    1.4020 H   0  0  0  0  0  0  0  0  0  0  0  0
   -1.9231   -2.7767    0.4653 H   0  0  0  0  0  0  0  0  0  0  0  0
   -2.9336   -1.1705    2.1486 H   0  0  0  0  0  0  0  0  0  0  0  0
   -1.4826   -1.3383    3.1428 H   0  0  0  0  0  0  0  0  0  0  0  0
   -2.5152   -2.7338    2.8523 H   0  0  0  0  0  0  0  0  0  0  0  0
  1  2  1  0  0  0  0
  1 10  1  0  0  0  0
  1 11  1  0  0  0  0
  1 12  1  0  0  0  0
  2  3  1  0  0  0  0
  2 13  1  0  0  0  0
  2 14  1  0  0  0  0
  3  4  1  0  0  0  0
  3  8  1  0  0  0  0
  3 15  1  6  0  0  0
  4  5  1  0  0  0  0
  4 16  1  0  0  0  0
  4 17  1  0  0  0  0
  5  6  1  0  0  0  0
  5  9  1  0  0  0  0
  5 18  1  6  0  0  0
  6  7  1  0  0  0  0
  6 19  1  0  0  0  0
  6 20  1  0  0  0  0
  7 21  1  0  0  0  0
  7 22  1  0  0  0  0
  7 23  1  0  0  0  0
M  END
$$$$
AGGG-
 OpenBabel12202214373D

 23 22  0  0  0  0  0  0  0  0999 V2000
    0.9195    2.9287   -1.2124 C   0  0  0  0  0  0  0  0  0  0  0  0
    0.0277    1.9553   -0.4475 C   0  0  0  0  0  0  0  0  0  0  0  0
    0.8308    0.9777    0.3848 C   0  0  2  0  0  0  0  0  0  0  0  0
    0.0007    0.0008    1.1940 C   0  0  0  0  0  0  0  0  0  0  0  0
   -0.8315   -0.9785    0.3842 C   0  0  1  0  0  0  0  0  0  0  0  0
   -0.0529   -1.9104   -0.5318 C   0  0  0  0  0  0  0  0  0  0  0  0
    0.1230   -1.3792   -1.9565 C   0  0  0  0  0  0  0  0  0  0  0  0
    1.5834    1.7232    1.3119 F   0  0  0  0  0  0  0  0  0  0  0  0
   -1.5002   -1.7725    1.3342 F   0  0  0  0  0  0  0  0  0  0  0  0
    1.5426    3.4957   -0.5243 H   0  0  0  0  0  0  0  0  0  0  0  0
    0.3213    3.6297   -1.7927 H   0  0  0  0  0  0  0  0  0  0  0  0
    1.5755    2.3933   -1.9017 H   0  0  0  0  0  0  0  0  0  0  0  0
   -0.5951    1.3917   -1.1450 H   0  0  0  0  0  0  0  0  0  0  0  0
   -0.6450    2.4949    0.2230 H   0  0  0  0  0  0  0  0  0  0  0  0
    1.5677    0.4574   -0.2307 H   0  0  0  0  0  0  0  0  0  0  0  0
    0.6714   -0.5800    1.8292 H   0  0  0  0  0  0  0  0  0  0  0  0
   -0.6654    0.5699    1.8464 H   0  0  0  0  0  0  0  0  0  0  0  0
   -1.6187   -0.4699   -0.1764 H   0  0  0  0  0  0  0  0  0  0  0  0
   -0.6165   -2.8430   -0.5724 H   0  0  0  0  0  0  0  0  0  0  0  0
    0.9146   -2.1405   -0.0802 H   0  0  0  0  0  0  0  0  0  0  0  0
    0.7163   -0.4669   -1.9971 H   0  0  0  0  0  0  0  0  0  0  0  0
   -0.8465   -1.1700   -2.4088 H   0  0  0  0  0  0  0  0  0  0  0  0
    0.6251   -2.1224   -2.5733 H   0  0  0  0  0  0  0  0  0  0  0  0
  1  2  1  0  0  0  0
  1 10  1  0  0  0  0
  1 11  1  0  0  0  0
  1 12  1  0  0  0  0
  2  3  1  0  0  0  0
  2 13  1  0  0  0  0
  2 14  1  0  0  0  0
  3  4  1  0  0  0  0
  3  8  1  0  0  0  0
  3 15  1  6  0  0  0
  4  5  1  0  0  0  0
  4 16  1  0  0  0  0
  4 17  1  0  0  0  0
  5  6  1  0  0  0  0
  5  9  1  0  0  0  0
  5 18  1  6  0  0  0
  6  7  1  0  0  0  0
  6 19  1  0  0  0  0
  6 20  1  0  0  0  0
  7 21  1  0  0  0  0
  7 22  1  0  0  0  0
  7 23  1  0  0  0  0
M  END
$$$$
AGGG
 OpenBabel12202214373D

 23 22  0  0  0  0  0  0  0  0999 V2000
    0.8846    2.9028   -1.2427 C   0  0  0  0  0  0  0  0  0  0  0  0
    0.0117    1.8881   -0.5094 C   0  0  0  0  0  0  0  0  0  0  0  0
    0.8237    0.9692    0.3786 C   0  0  2  0  0  0  0  0  0  0  0  0
    0.0003    0.0004    1.2060 C   0  0  0  0  0  0  0  0  0  0  0  0
   -0.8240   -0.9697    0.3783 C   0  0  1  0  0  0  0  0  0  0  0  0
   -0.0422   -1.8257   -0.6013 C   0  0  0  0  0  0  0  0  0  0  0  0
    1.1027   -2.6017    0.0460 C   0  0  0  0  0  0  0  0  0  0  0  0
    1.5409    1.7663    1.2882 F   0  0  0  0  0  0  0  0  0  0  0  0
   -1.4638   -1.8303    1.2869 F   0  0  0  0  0  0  0  0  0  0  0  0
    1.4243    3.5262   -0.5328 H   0  0  0  0  0  0  0  0  0  0  0  0
    0.2786    3.5486   -1.8782 H   0  0  0  0  0  0  0  0  0  0  0  0
    1.6164    2.3976   -1.8748 H   0  0  0  0  0  0  0  0  0  0  0  0
   -0.5331    1.2763   -1.2326 H   0  0  0  0  0  0  0  0  0  0  0  0
   -0.7309    2.3972    0.1108 H   0  0  0  0  0  0  0  0  0  0  0  0
    1.5794    0.4433   -0.2090 H   0  0  0  0  0  0  0  0  0  0  0  0
    0.6673   -0.5681    1.8546 H   0  0  0  0  0  0  0  0  0  0  0  0
   -0.6708    0.5741    1.8478 H   0  0  0  0  0  0  0  0  0  0  0  0
   -1.6266   -0.4471   -0.1431 H   0  0  0  0  0  0  0  0  0  0  0  0
    0.3322   -1.1837   -1.4029 H   0  0  0  0  0  0  0  0  0  0  0  0
   -0.7504   -2.5187   -1.0578 H   0  0  0  0  0  0  0  0  0  0  0  0
    0.7360   -3.1781    0.8948 H   0  0  0  0  0  0  0  0  0  0  0  0
    1.8933   -1.9401    0.3992 H   0  0  0  0  0  0  0  0  0  0  0  0
    1.5443   -3.2944   -0.6693 H   0  0  0  0  0  0  0  0  0  0  0  0
  1  2  1  0  0  0  0
  1 10  1  0  0  0  0
  1 11  1  0  0  0  0
  1 12  1  0  0  0  0
  2  3  1  0  0  0  0
  2 13  1  0  0  0  0
  2 14  1  0  0  0  0
  3  4  1  0  0  0  0
  3  8  1  0  0  0  0
  3 15  1  6  0  0  0
  4  5  1  0  0  0  0
  4 16  1  0  0  0  0
  4 17  1  0  0  0  0
  5  6  1  0  0  0  0
  5  9  1  0  0  0  0
  5 18  1  6  0  0  0
  6  7  1  0  0  0  0
  6 19  1  0  0  0  0
  6 20  1  0  0  0  0
  7 21  1  0  0  0  0
  7 22  1  0  0  0  0
  7 23  1  0  0  0  0
M  END
$$$$
G-AAA
 OpenBabel12202214373D

 23 22  0  0  0  0  0  0  0  0999 V2000
    0.7190    2.9992    1.8697 C   0  0  0  0  0  0  0  0  0  0  0  0
    1.6084    1.9758    1.1653 C   0  0  0  0  0  0  0  0  0  0  0  0
    0.8147    0.9587    0.3730 C   0  0  2  0  0  0  0  0  0  0  0  0
   -0.0001   -0.0001    1.2168 C   0  0  0  0  0  0  0  0  0  0  0  0
   -0.8146   -0.9586    0.3731 C   0  0  1  0  0  0  0  0  0  0  0  0
   -1.5744   -1.9852    1.1841 C   0  0  0  0  0  0  0  0  0  0  0  0
   -2.4171   -2.9068    0.3089 C   0  0  0  0  0  0  0  0  0  0  0  0
    1.7317    0.1822   -0.3644 F   0  0  0  0  0  0  0  0  0  0  0  0
   -1.7510   -0.1857   -0.3446 F   0  0  0  0  0  0  0  0  0  0  0  0
    0.0285    3.4648    1.1652 H   0  0  0  0  0  0  0  0  0  0  0  0
    1.3256    3.7876    2.3143 H   0  0  0  0  0  0  0  0  0  0  0  0
    0.1318    2.5457    2.6679 H   0  0  0  0  0  0  0  0  0  0  0  0
    2.2366    1.4474    1.8850 H   0  0  0  0  0  0  0  0  0  0  0  0
    2.2758    2.4822    0.4658 H   0  0  0  0  0  0  0  0  0  0  0  0
    0.1765    1.4515   -0.3615 H   0  0  0  0  0  0  0  0  0  0  0  0
    0.6814   -0.5658    1.8564 H   0  0  0  0  0  0  0  0  0  0  0  0
   -0.6855    0.5612    1.8538 H   0  0  0  0  0  0  0  0  0  0  0  0
   -0.1872   -1.4401   -0.3776 H   0  0  0  0  0  0  0  0  0  0  0  0
   -0.8448   -2.5656    1.7542 H   0  0  0  0  0  0  0  0  0  0  0  0
   -2.2051   -1.4579    1.9032 H   0  0  0  0  0  0  0  0  0  0  0  0
   -3.1447   -2.3319   -0.2604 H   0  0  0  0  0  0  0  0  0  0  0  0
   -2.9537   -3.6354    0.9161 H   0  0  0  0  0  0  0  0  0  0  0  0
   -1.7881   -3.4517   -0.3964 H   0  0  0  0  0  0  0  0  0  0  0  0
  1  2  1  0  0  0  0
  1 10  1  0  0  0  0
  1 11  1  0  0  0  0
  1 12  1  0  0  0  0
  2  3  1  0  0  0  0
  2 13  1  0  0  0  0
  2 14  1  0  0  0  0
  3  4  1  0  0  0  0
  3  8  1  0  0  0  0
  3 15  1  6  0  0  0
  4  5  1  0  0  0  0
  4 16  1  0  0  0  0
  4 17  1  0  0  0  0
  5  6  1  0  0  0  0
  5  9  1  0  0  0  0
  5 18  1  6  0  0  0
  6  7  1  0  0  0  0
  6 19  1  0  0  0  0
  6 20  1  0  0  0  0
  7 21  1  0  0  0  0
  7 22  1  0  0  0  0
  7 23  1  0  0  0  0
M  END
$$$$
GAAA
 OpenBabel12202214373D

 23 22  0  0  0  0  0  0  0  0999 V2000
    2.4359    1.5241    2.2521 C   0  0  0  0  0  0  0  0  0  0  0  0
    1.5204    2.0505    1.1491 C   0  0  0  0  0  0  0  0  0  0  0  0
    0.8139    0.9578    0.3723 C   0  0  2  0  0  0  0  0  0  0  0  0
   -0.0003   -0.0003    1.2181 C   0  0  0  0  0  0  0  0  0  0  0  0
   -0.8136   -0.9575    0.3726 C   0  0  1  0  0  0  0  0  0  0  0  0
   -1.5937   -1.9711    1.1806 C   0  0  0  0  0  0  0  0  0  0  0  0
   -2.4261   -2.8988    0.3018 C   0  0  0  0  0  0  0  0  0  0  0  0
    1.7922    0.1915   -0.2965 F   0  0  0  0  0  0  0  0  0  0  0  0
   -1.7349   -0.1858   -0.3673 F   0  0  0  0  0  0  0  0  0  0  0  0
    1.8678    1.0519    3.0543 H   0  0  0  0  0  0  0  0  0  0  0  0
    3.0107    2.3375    2.6911 H   0  0  0  0  0  0  0  0  0  0  0  0
    3.1353    0.7929    1.8487 H   0  0  0  0  0  0  0  0  0  0  0  0
    2.0992    2.6385    0.4353 H   0  0  0  0  0  0  0  0  0  0  0  0
    0.7581    2.7132    1.5661 H   0  0  0  0  0  0  0  0  0  0  0  0
    0.1881    1.3897   -0.4081 H   0  0  0  0  0  0  0  0  0  0  0  0
    0.6743   -0.5743    1.8548 H   0  0  0  0  0  0  0  0  0  0  0  0
   -0.6796    0.5673    1.8592 H   0  0  0  0  0  0  0  0  0  0  0  0
   -0.1789   -1.4500   -0.3648 H   0  0  0  0  0  0  0  0  0  0  0  0
   -2.2357   -1.4308    1.8805 H   0  0  0  0  0  0  0  0  0  0  0  0
   -0.8791   -2.5479    1.7725 H   0  0  0  0  0  0  0  0  0  0  0  0
   -1.7861   -3.4588   -0.3827 H   0  0  0  0  0  0  0  0  0  0  0  0
   -3.1358   -2.3257   -0.2910 H   0  0  0  0  0  0  0  0  0  0  0  0
   -2.9808   -3.6134    0.9069 H   0  0  0  0  0  0  0  0  0  0  0  0
  1  2  1  0  0  0  0
  1 10  1  0  0  0  0
  1 11  1  0  0  0  0
  1 12  1  0  0  0  0
  2  3  1  0  0  0  0
  2 13  1  0  0  0  0
  2 14  1  0  0  0  0
  3  4  1  0  0  0  0
  3  8  1  0  0  0  0
  3 15  1  6  0  0  0
  4  5  1  0  0  0  0
  4 16  1  0  0  0  0
  4 17  1  0  0  0  0
  5  6  1  0  0  0  0
  5  9  1  0  0  0  0
  5 18  1  6  0  0  0
  6  7  1  0  0  0  0
  6 19  1  0  0  0  0
  6 20  1  0  0  0  0
  7 21  1  0  0  0  0
  7 22  1  0  0  0  0
  7 23  1  0  0  0  0
M  END
$$$$
G-AAG-
 OpenBabel12202214373D

 23 22  0  0  0  0  0  0  0  0999 V2000
    2.8756    1.1633   -0.5223 C   0  0  0  0  0  0  0  0  0  0  0  0
    1.7080    1.8898    0.1427 C   0  0  0  0  0  0  0  0  0  0  0  0
    0.8143    0.9582    0.9357 C   0  0  2  0  0  0  0  0  0  0  0  0
    0.0000    0.0000    0.0917 C   0  0  0  0  0  0  0  0  0  0  0  0
   -0.8143   -0.9582    0.9357 C   0  0  1  0  0  0  0  0  0  0  0  0
   -1.7080   -1.8898    0.1427 C   0  0  0  0  0  0  0  0  0  0  0  0
   -2.8756   -1.1633   -0.5223 C   0  0  0  0  0  0  0  0  0  0  0  0
   -0.1021    1.7532    1.6537 F   0  0  0  0  0  0  0  0  0  0  0  0
    0.1021   -1.7532    1.6537 F   0  0  0  0  0  0  0  0  0  0  0  0
    3.4439    0.5872    0.2097 H   0  0  0  0  0  0  0  0  0  0  0  0
    3.5544    1.8794   -0.9843 H   0  0  0  0  0  0  0  0  0  0  0  0
    2.5392    0.4804   -1.3013 H   0  0  0  0  0  0  0  0  0  0  0  0
    1.1009    2.4100   -0.6013 H   0  0  0  0  0  0  0  0  0  0  0  0
    2.0858    2.6431    0.8357 H   0  0  0  0  0  0  0  0  0  0  0  0
    1.3920    0.4123    1.6827 H   0  0  0  0  0  0  0  0  0  0  0  0
   -0.6616    0.5881   -0.5473 H   0  0  0  0  0  0  0  0  0  0  0  0
    0.6616   -0.5881   -0.5473 H   0  0  0  0  0  0  0  0  0  0  0  0
   -1.3920   -0.4123    1.6827 H   0  0  0  0  0  0  0  0  0  0  0  0
   -1.1009   -2.4100   -0.6013 H   0  0  0  0  0  0  0  0  0  0  0  0
   -2.0858   -2.6431    0.8357 H   0  0  0  0  0  0  0  0  0  0  0  0
   -3.4439   -0.5872    0.2097 H   0  0  0  0  0  0  0  0  0  0  0  0
   -3.5544   -1.8794   -0.9843 H   0  0  0  0  0  0  0  0  0  0  0  0
   -2.5392   -0.4804   -1.3013 H   0  0  0  0  0  0  0  0  0  0  0  0
  1  2  1  0  0  0  0
  1 10  1  0  0  0  0
  1 11  1  0  0  0  0
  1 12  1  0  0  0  0
  2  3  1  0  0  0  0
  2 13  1  0  0  0  0
  2 14  1  0  0  0  0
  3  4  1  0  0  0  0
  3  8  1  0  0  0  0
  3 15  1  1  0  0  0
  4  5  1  0  0  0  0
  4 16  1  0  0  0  0
  4 17  1  0  0  0  0
  5  6  1  0  0  0  0
  5  9  1  0  0  0  0
  5 18  1  1  0  0  0
  6  7  1  0  0  0  0
  6 19  1  0  0  0  0
  6 20  1  0  0  0  0
  7 21  1  0  0  0  0
  7 22  1  0  0  0  0
  7 23  1  0  0  0  0
M  END
$$$$
G-AAG
 OpenBabel12202214373D

 23 22  0  0  0  0  0  0  0  0999 V2000
    0.7325    2.9893    1.8804 C   0  0  0  0  0  0  0  0  0  0  0  0
    1.6149    1.9717    1.1596 C   0  0  0  0  0  0  0  0  0  0  0  0
    0.8129    0.9566    0.3719 C   0  0  2  0  0  0  0  0  0  0  0  0
    0.0002    0.0002    1.2194 C   0  0  0  0  0  0  0  0  0  0  0  0
   -0.8131   -0.9568    0.3717 C   0  0  1  0  0  0  0  0  0  0  0  0
   -1.5126   -2.0573    1.1452 C   0  0  0  0  0  0  0  0  0  0  0  0
   -2.4135   -1.5423    2.2660 C   0  0  0  0  0  0  0  0  0  0  0  0
    1.7235    0.1800   -0.3741 F   0  0  0  0  0  0  0  0  0  0  0  0
   -1.7979   -0.1883   -0.2851 F   0  0  0  0  0  0  0  0  0  0  0  0
    0.0350    3.4598    1.1869 H   0  0  0  0  0  0  0  0  0  0  0  0
    1.3435    3.7749    2.3227 H   0  0  0  0  0  0  0  0  0  0  0  0
    0.1550    2.5310    2.6819 H   0  0  0  0  0  0  0  0  0  0  0  0
    2.2514    1.4388    1.8709 H   0  0  0  0  0  0  0  0  0  0  0  0
    2.2731    2.4815    0.4557 H   0  0  0  0  0  0  0  0  0  0  0  0
    0.1704    1.4519   -0.3574 H   0  0  0  0  0  0  0  0  0  0  0  0
    0.6797   -0.5666    1.8614 H   0  0  0  0  0  0  0  0  0  0  0  0
   -0.6814    0.5668    1.8540 H   0  0  0  0  0  0  0  0  0  0  0  0
   -0.1917   -1.3814   -0.4155 H   0  0  0  0  0  0  0  0  0  0  0  0
   -2.1007   -2.6347    0.4306 H   0  0  0  0  0  0  0  0  0  0  0  0
   -0.7460   -2.7259    1.5435 H   0  0  0  0  0  0  0  0  0  0  0  0
   -1.8348   -1.0919    3.0719 H   0  0  0  0  0  0  0  0  0  0  0  0
   -2.9943   -2.3585    2.6927 H   0  0  0  0  0  0  0  0  0  0  0  0
   -3.1084   -0.7960    1.8823 H   0  0  0  0  0  0  0  0  0  0  0  0
  1  2  1  0  0  0  0
  1 10  1  0  0  0  0
  1 11  1  0  0  0  0
  1 12  1  0  0  0  0
  2  3  1  0  0  0  0
  2 13  1  0  0  0  0
  2 14  1  0  0  0  0
  3  4  1  0  0  0  0
  3  8  1  0  0  0  0
  3 15  1  6  0  0  0
  4  5  1  0  0  0  0
  4 16  1  0  0  0  0
  4 17  1  0  0  0  0
  5  6  1  0  0  0  0
  5  9  1  0  0  0  0
  5 18  1  6  0  0  0
  6  7  1  0  0  0  0
  6 19  1  0  0  0  0
  6 20  1  0  0  0  0
  7 21  1  0  0  0  0
  7 22  1  0  0  0  0
  7 23  1  0  0  0  0
M  END
$$$$
GAAG-
 OpenBabel12202214373D

 23 22  0  0  0  0  0  0  0  0999 V2000
    2.4135    1.5423    2.2660 C   0  0  0  0  0  0  0  0  0  0  0  0
    1.5126    2.0573    1.1452 C   0  0  0  0  0  0  0  0  0  0  0  0
    0.8131    0.9568    0.3717 C   0  0  2  0  0  0  0  0  0  0  0  0
   -0.0002   -0.0002    1.2194 C   0  0  0  0  0  0  0  0  0  0  0  0
   -0.8129   -0.9566    0.3719 C   0  0  1  0  0  0  0  0  0  0  0  0
   -1.6149   -1.9717    1.1596 C   0  0  0  0  0  0  0  0  0  0  0  0
   -0.7325   -2.9893    1.8804 C   0  0  0  0  0  0  0  0  0  0  0  0
    1.7979    0.1883   -0.2851 F   0  0  0  0  0  0  0  0  0  0  0  0
   -1.7235   -0.1800   -0.3741 F   0  0  0  0  0  0  0  0  0  0  0  0
    1.8348    1.0919    3.0719 H   0  0  0  0  0  0  0  0  0  0  0  0
    2.9943    2.3585    2.6927 H   0  0  0  0  0  0  0  0  0  0  0  0
    3.1084    0.7960    1.8823 H   0  0  0  0  0  0  0  0  0  0  0  0
    2.1007    2.6347    0.4306 H   0  0  0  0  0  0  0  0  0  0  0  0
    0.7461    2.7259    1.5435 H   0  0  0  0  0  0  0  0  0  0  0  0
    0.1917    1.3814   -0.4155 H   0  0  0  0  0  0  0  0  0  0  0  0
    0.6814   -0.5668    1.8540 H   0  0  0  0  0  0  0  0  0  0  0  0
   -0.6797    0.5666    1.8614 H   0  0  0  0  0  0  0  0  0  0  0  0
   -0.1704   -1.4519   -0.3574 H   0  0  0  0  0  0  0  0  0  0  0  0
   -2.2731   -2.4815    0.4557 H   0  0  0  0  0  0  0  0  0  0  0  0
   -2.2514   -1.4388    1.8709 H   0  0  0  0  0  0  0  0  0  0  0  0
   -0.1550   -2.5310    2.6819 H   0  0  0  0  0  0  0  0  0  0  0  0
   -0.0350   -3.4598    1.1869 H   0  0  0  0  0  0  0  0  0  0  0  0
   -1.3435   -3.7749    2.3227 H   0  0  0  0  0  0  0  0  0  0  0  0
  1  2  1  0  0  0  0
  1 10  1  0  0  0  0
  1 11  1  0  0  0  0
  1 12  1  0  0  0  0
  2  3  1  0  0  0  0
  2 13  1  0  0  0  0
  2 14  1  0  0  0  0
  3  4  1  0  0  0  0
  3  8  1  0  0  0  0
  3 15  1  6  0  0  0
  4  5  1  0  0  0  0
  4 16  1  0  0  0  0
  4 17  1  0  0  0  0
  5  6  1  0  0  0  0
  5  9  1  0  0  0  0
  5 18  1  6  0  0  0
  6  7  1  0  0  0  0
  6 19  1  0  0  0  0
  6 20  1  0  0  0  0
  7 21  1  0  0  0  0
  7 22  1  0  0  0  0
  7 23  1  0  0  0  0
M  END
$$$$
GAAG
 OpenBabel12202214373D

 23 22  0  0  0  0  0  0  0  0999 V2000
    1.1085    2.6601   -0.9310 C   0  0  0  0  0  0  0  0  0  0  0  0
    1.7754    1.8366    0.1680 C   0  0  0  0  0  0  0  0  0  0  0  0
    0.8116    0.9550    0.9380 C   0  0  2  0  0  0  0  0  0  0  0  0
    0.0000    0.0000    0.0870 C   0  0  0  0  0  0  0  0  0  0  0  0
   -0.8116   -0.9550    0.9380 C   0  0  1  0  0  0  0  0  0  0  0  0
   -1.7754   -1.8366    0.1680 C   0  0  0  0  0  0  0  0  0  0  0  0
   -1.1085   -2.6601   -0.9310 C   0  0  0  0  0  0  0  0  0  0  0  0
   -0.1034    1.7922    1.6120 F   0  0  0  0  0  0  0  0  0  0  0  0
    0.1034   -1.7922    1.6120 F   0  0  0  0  0  0  0  0  0  0  0  0
    0.7370    2.0291   -1.7380 H   0  0  0  0  0  0  0  0  0  0  0  0
    1.8184    3.3639   -1.3620 H   0  0  0  0  0  0  0  0  0  0  0  0
    0.2723    3.2277   -0.5250 H   0  0  0  0  0  0  0  0  0  0  0  0
    2.2599    2.4974    0.8870 H   0  0  0  0  0  0  0  0  0  0  0  0
    2.5541    1.1940   -0.2520 H   0  0  0  0  0  0  0  0  0  0  0  0
    1.3394    0.4039    1.7150 H   0  0  0  0  0  0  0  0  0  0  0  0
   -0.6765    0.5723   -0.5520 H   0  0  0  0  0  0  0  0  0  0  0  0
    0.6765   -0.5723   -0.5520 H   0  0  0  0  0  0  0  0  0  0  0  0
   -1.3394   -0.4039    1.7150 H   0  0  0  0  0  0  0  0  0  0  0  0
   -2.5541   -1.1940   -0.2520 H   0  0  0  0  0  0  0  0  0  0  0  0
   -2.2599   -2.4974    0.8870 H   0  0  0  0  0  0  0  0  0  0  0  0
   -0.2723   -3.2277   -0.5250 H   0  0  0  0  0  0  0  0  0  0  0  0
   -0.7370   -2.0291   -1.7380 H   0  0  0  0  0  0  0  0  0  0  0  0
   -1.8184   -3.3639   -1.3620 H   0  0  0  0  0  0  0  0  0  0  0  0
  1  2  1  0  0  0  0
  1 10  1  0  0  0  0
  1 11  1  0  0  0  0
  1 12  1  0  0  0  0
  2  3  1  0  0  0  0
  2 13  1  0  0  0  0
  2 14  1  0  0  0  0
  3  4  1  0  0  0  0
  3  8  1  0  0  0  0
  3 15  1  1  0  0  0
  4  5  1  0  0  0  0
  4 16  1  0  0  0  0
  4 17  1  0  0  0  0
  5  6  1  0  0  0  0
  5  9  1  0  0  0  0
  5 18  1  1  0  0  0
  6  7  1  0  0  0  0
  6 19  1  0  0  0  0
  6 20  1  0  0  0  0
  7 21  1  0  0  0  0
  7 22  1  0  0  0  0
  7 23  1  0  0  0  0
M  END
$$$$
G-AG-A
 OpenBabel12202214373D

 23 22  0  0  0  0  0  0  0  0999 V2000
    1.0785    2.7216    2.2116 C   0  0  0  0  0  0  0  0  0  0  0  0
    1.7916    1.8004    1.2232 C   0  0  0  0  0  0  0  0  0  0  0  0
    0.8321    0.9792    0.3851 C   0  0  2  0  0  0  0  0  0  0  0  0
    0.0012    0.0014    1.1938 C   0  0  0  0  0  0  0  0  0  0  0  0
   -0.8333   -0.9806    0.3840 C   0  0  1  0  0  0  0  0  0  0  0  0
   -1.5317   -0.3959   -0.8260 C   0  0  0  0  0  0  0  0  0  0  0  0
   -2.4472   -1.4141   -1.4987 C   0  0  0  0  0  0  0  0  0  0  0  0
    1.5910    0.2627   -0.5508 F   0  0  0  0  0  0  0  0  0  0  0  0
   -0.0052   -2.0245   -0.0508 F   0  0  0  0  0  0  0  0  0  0  0  0
    0.3370    3.3414    1.7039 H   0  0  0  0  0  0  0  0  0  0  0  0
    1.7922    3.3865    2.6942 H   0  0  0  0  0  0  0  0  0  0  0  0
    0.5713    2.1577    2.9932 H   0  0  0  0  0  0  0  0  0  0  0  0
    2.4609    1.1158    1.7468 H   0  0  0  0  0  0  0  0  0  0  0  0
    2.4022    2.3876    0.5362 H   0  0  0  0  0  0  0  0  0  0  0  0
    0.1846    1.6407   -0.1956 H   0  0  0  0  0  0  0  0  0  0  0  0
    0.6528   -0.5729    1.8557 H   0  0  0  0  0  0  0  0  0  0  0  0
   -0.6798    0.5803    1.8226 H   0  0  0  0  0  0  0  0  0  0  0  0
   -1.5653   -1.4501    1.0459 H   0  0  0  0  0  0  0  0  0  0  0  0
   -2.1046    0.4769   -0.5017 H   0  0  0  0  0  0  0  0  0  0  0  0
   -0.7695   -0.0535   -1.5275 H   0  0  0  0  0  0  0  0  0  0  0  0
   -1.8759   -2.2876   -1.8092 H   0  0  0  0  0  0  0  0  0  0  0  0
   -2.9255   -0.9867   -2.3790 H   0  0  0  0  0  0  0  0  0  0  0  0
   -3.2299   -1.7455   -0.8149 H   0  0  0  0  0  0  0  0  0  0  0  0
  1  2  1  0  0  0  0
  1 10  1  0  0  0  0
  1 11  1  0  0  0  0
  1 12  1  0  0  0  0
  2  3  1  0  0  0  0
  2 13  1  0  0  0  0
  2 14  1  0  0  0  0
  3  4  1  0  0  0  0
  3  8  1  0  0  0  0
  3 15  1  6  0  0  0
  4  5  1  0  0  0  0
  4 16  1  0  0  0  0
  4 17  1  0  0  0  0
  5  6  1  0  0  0  0
  5  9  1  0  0  0  0
  5 18  1  1  0  0  0
  6  7  1  0  0  0  0
  6 19  1  0  0  0  0
  6 20  1  0  0  0  0
  7 21  1  0  0  0  0
  7 22  1  0  0  0  0
  7 23  1  0  0  0  0
M  END
$$$$
G-AGA
 OpenBabel12202214373D

 23 22  0  0  0  0  0  0  0  0999 V2000
    0.9526    2.8348    2.0821 C   0  0  0  0  0  0  0  0  0  0  0  0
    1.7269    1.8717    1.1836 C   0  0  0  0  0  0  0  0  0  0  0  0
    0.8208    0.9659    0.3774 C   0  0  2  0  0  0  0  0  0  0  0  0
    0.0016    0.0018    1.2097 C   0  0  0  0  0  0  0  0  0  0  0  0
   -0.8223   -0.9677    0.3759 C   0  0  1  0  0  0  0  0  0  0  0  0
   -0.1140   -2.2538    0.0120 C   0  0  0  0  0  0  0  0  0  0  0  0
   -0.9789   -3.1652   -0.8535 C   0  0  0  0  0  0  0  0  0  0  0  0
    1.6377    0.2241   -0.4992 F   0  0  0  0  0  0  0  0  0  0  0  0
   -1.9622   -1.3073    1.1346 F   0  0  0  0  0  0  0  0  0  0  0  0
    0.2192    3.4021    1.5063 H   0  0  0  0  0  0  0  0  0  0  0  0
    1.6312    3.5457    2.5500 H   0  0  0  0  0  0  0  0  0  0  0  0
    0.4250    2.3094    2.8768 H   0  0  0  0  0  0  0  0  0  0  0  0
    2.3990    1.2475    1.7767 H   0  0  0  0  0  0  0  0  0  0  0  0
    2.3415    2.4311    0.4773 H   0  0  0  0  0  0  0  0  0  0  0  0
    0.1637    1.5580   -0.2648 H   0  0  0  0  0  0  0  0  0  0  0  0
    0.6567   -0.5478    1.8917 H   0  0  0  0  0  0  0  0  0  0  0  0
   -0.6969    0.5849    1.8107 H   0  0  0  0  0  0  0  0  0  0  0  0
   -1.2031   -0.4691   -0.5198 H   0  0  0  0  0  0  0  0  0  0  0  0
    0.8112   -1.9915   -0.5014 H   0  0  0  0  0  0  0  0  0  0  0  0
    0.1566   -2.7560    0.9441 H   0  0  0  0  0  0  0  0  0  0  0  0
   -1.9089   -3.4110   -0.3434 H   0  0  0  0  0  0  0  0  0  0  0  0
   -0.4565   -4.0927   -1.0808 H   0  0  0  0  0  0  0  0  0  0  0  0
   -1.2265   -2.6783   -1.7987 H   0  0  0  0  0  0  0  0  0  0  0  0
  1  2  1  0  0  0  0
  1 10  1  0  0  0  0
  1 11  1  0  0  0  0
  1 12  1  0  0  0  0
  2  3  1  0  0  0  0
  2 13  1  0  0  0  0
  2 14  1  0  0  0  0
  3  4  1  0  0  0  0
  3  8  1  0  0  0  0
  3 15  1  6  0  0  0
  4  5  1  0  0  0  0
  4 16  1  0  0  0  0
  4 17  1  0  0  0  0
  5  6  1  0  0  0  0
  5  9  1  0  0  0  0
  5 18  1  6  0  0  0
  6  7  1  0  0  0  0
  6 19  1  0  0  0  0
  6 20  1  0  0  0  0
  7 21  1  0  0  0  0
  7 22  1  0  0  0  0
  7 23  1  0  0  0  0
M  END
$$$$
GAG-A
 OpenBabel12202214373D

 23 22  0  0  0  0  0  0  0  0999 V2000
    2.6589    1.2214    2.1549 C   0  0  0  0  0  0  0  0  0  0  0  0
    1.6761    1.9256    1.2214 C   0  0  0  0  0  0  0  0  0  0  0  0
    0.8324    0.9795    0.3858 C   0  0  2  0  0  0  0  0  0  0  0  0
    0.0016    0.0019    1.1929 C   0  0  0  0  0  0  0  0  0  0  0  0
   -0.8340   -0.9814    0.3843 C   0  0  1  0  0  0  0  0  0  0  0  0
   -1.5031   -0.4173   -0.8517 C   0  0  0  0  0  0  0  0  0  0  0  0
   -2.4233   -1.4391   -1.5135 C   0  0  0  0  0  0  0  0  0  0  0  0
    1.6915    0.2529   -0.4525 F   0  0  0  0  0  0  0  0  0  0  0  0
   -0.0119   -2.0451   -0.0168 F   0  0  0  0  0  0  0  0  0  0  0  0
    2.1489    0.7100    2.9707 H   0  0  0  0  0  0  0  0  0  0  0  0
    3.3446    1.9436    2.5954 H   0  0  0  0  0  0  0  0  0  0  0  0
    3.2453    0.4879    1.6023 H   0  0  0  0  0  0  0  0  0  0  0  0
    2.2221    2.5668    0.5274 H   0  0  0  0  0  0  0  0  0  0  0  0
    1.0011    2.5709    1.7890 H   0  0  0  0  0  0  0  0  0  0  0  0
    0.1910    1.5604   -0.2779 H   0  0  0  0  0  0  0  0  0  0  0  0
    0.6473   -0.5827    1.8493 H   0  0  0  0  0  0  0  0  0  0  0  0
   -0.6716    0.5864    1.8267 H   0  0  0  0  0  0  0  0  0  0  0  0
   -1.5834   -1.4280    1.0417 H   0  0  0  0  0  0  0  0  0  0  0  0
   -0.7262   -0.1046   -1.5496 H   0  0  0  0  0  0  0  0  0  0  0  0
   -2.0695    0.4723   -0.5612 H   0  0  0  0  0  0  0  0  0  0  0  0
   -1.8588   -2.3266   -1.7945 H   0  0  0  0  0  0  0  0  0  0  0  0
   -2.8818   -1.0263   -2.4114 H   0  0  0  0  0  0  0  0  0  0  0  0
   -3.2199   -1.7428   -0.8340 H   0  0  0  0  0  0  0  0  0  0  0  0
  1  2  1  0  0  0  0
  1 10  1  0  0  0  0
  1 11  1  0  0  0  0
  1 12  1  0  0  0  0
  2  3  1  0  0  0  0
  2 13  1  0  0  0  0
  2 14  1  0  0  0  0
  3  4  1  0  0  0  0
  3  8  1  0  0  0  0
  3 15  1  6  0  0  0
  4  5  1  0  0  0  0
  4 16  1  0  0  0  0
  4 17  1  0  0  0  0
  5  6  1  0  0  0  0
  5  9  1  0  0  0  0
  5 18  1  1  0  0  0
  6  7  1  0  0  0  0
  6 19  1  0  0  0  0
  6 20  1  0  0  0  0
  7 21  1  0  0  0  0
  7 22  1  0  0  0  0
  7 23  1  0  0  0  0
M  END
$$$$
GAGA
 OpenBabel12202214373D

 23 22  0  0  0  0  0  0  0  0999 V2000
    2.1051    1.8333    2.3978 C   0  0  0  0  0  0  0  0  0  0  0  0
    1.3075    2.1847    1.1445 C   0  0  0  0  0  0  0  0  0  0  0  0
    0.8231    0.9686    0.3784 C   0  0  2  0  0  0  0  0  0  0  0  0
   -0.0001   -0.0001    1.2062 C   0  0  0  0  0  0  0  0  0  0  0  0
   -0.8230   -0.9685    0.3784 C   0  0  1  0  0  0  0  0  0  0  0  0
   -0.0265   -1.9987   -0.3923 C   0  0  0  0  0  0  0  0  0  0  0  0
   -0.9278   -2.9638   -1.1564 C   0  0  0  0  0  0  0  0  0  0  0  0
    1.9595    0.2900   -0.1063 F   0  0  0  0  0  0  0  0  0  0  0  0
   -1.6695   -1.6497    1.2736 F   0  0  0  0  0  0  0  0  0  0  0  0
    1.4826    1.3383    3.1428 H   0  0  0  0  0  0  0  0  0  0  0  0
    2.5152    2.7338    2.8523 H   0  0  0  0  0  0  0  0  0  0  0  0
    2.9336    1.1705    2.1486 H   0  0  0  0  0  0  0  0  0  0  0  0
    1.9231    2.7767    0.4653 H   0  0  0  0  0  0  0  0  0  0  0  0
    0.4359    2.7906    1.4020 H   0  0  0  0  0  0  0  0  0  0  0  0
    0.2692    1.2844   -0.5083 H   0  0  0  0  0  0  0  0  0  0  0  0
    0.6628   -0.5588    1.8685 H   0  0  0  0  0  0  0  0  0  0  0  0
   -0.6896    0.5724    1.8311 H   0  0  0  0  0  0  0  0  0  0  0  0
   -1.4881   -0.4200   -0.2950 H   0  0  0  0  0  0  0  0  0  0  0  0
    0.6049   -2.5383    0.3174 H   0  0  0  0  0  0  0  0  0  0  0  0
    0.6421   -1.4716   -1.0737 H   0  0  0  0  0  0  0  0  0  0  0  0
   -1.5453   -2.4277   -1.8789 H   0  0  0  0  0  0  0  0  0  0  0  0
   -1.5881   -3.4956   -0.4741 H   0  0  0  0  0  0  0  0  0  0  0  0
   -0.3333   -3.6964   -1.7015 H   0  0  0  0  0  0  0  0  0  0  0  0
  1  2  1  0  0  0  0
  1 10  1  0  0  0  0
  1 11  1  0  0  0  0
  1 12  1  0  0  0  0
  2  3  1  0  0  0  0
  2 13  1  0  0  0  0
  2 14  1  0  0  0  0
  3  4  1  0  0  0  0
  3  8  1  0  0  0  0
  3 15  1  6  0  0  0
  4  5  1  0  0  0  0
  4 16  1  0  0  0  0
  4 17  1  0  0  0  0
  5  6  1  0  0  0  0
  5  9  1  0  0  0  0
  5 18  1  6  0  0  0
  6  7  1  0  0  0  0
  6 19  1  0  0  0  0
  6 20  1  0  0  0  0
  7 21  1  0  0  0  0
  7 22  1  0  0  0  0
  7 23  1  0  0  0  0
M  END
$$$$
G-AG-G-
 OpenBabel12202214373D

 23 22  0  0  0  0  0  0  0  0999 V2000
    1.0196    2.7634    2.1773 C   0  0  0  0  0  0  0  0  0  0  0  0
    1.7652    1.8259    1.2298 C   0  0  0  0  0  0  0  0  0  0  0  0
    0.8322    0.9793    0.3855 C   0  0  2  0  0  0  0  0  0  0  0  0
    0.0014    0.0017    1.1934 C   0  0  0  0  0  0  0  0  0  0  0  0
   -0.8336   -0.9810    0.3841 C   0  0  1  0  0  0  0  0  0  0  0  0
   -1.5666   -0.3985   -0.8071 C   0  0  0  0  0  0  0  0  0  0  0  0
   -2.6052    0.6436   -0.3933 C   0  0  0  0  0  0  0  0  0  0  0  0
    1.6176    0.2614   -0.5255 F   0  0  0  0  0  0  0  0  0  0  0  0
    0.0004   -2.0052   -0.0779 F   0  0  0  0  0  0  0  0  0  0  0  0
    0.2885    3.3667    1.6355 H   0  0  0  0  0  0  0  0  0  0  0  0
    1.7146    3.4450    2.6646 H   0  0  0  0  0  0  0  0  0  0  0  0
    0.4951    2.2147    2.9581 H   0  0  0  0  0  0  0  0  0  0  0  0
    2.4276    1.1600    1.7866 H   0  0  0  0  0  0  0  0  0  0  0  0
    2.3886    2.4044    0.5454 H   0  0  0  0  0  0  0  0  0  0  0  0
    0.1899    1.6263   -0.2163 H   0  0  0  0  0  0  0  0  0  0  0  0
    0.6568   -0.5762    1.8482 H   0  0  0  0  0  0  0  0  0  0  0  0
   -0.6738    0.5751    1.8321 H   0  0  0  0  0  0  0  0  0  0  0  0
   -1.5490   -1.4631    1.0544 H   0  0  0  0  0  0  0  0  0  0  0  0
   -0.8382    0.0209   -1.5013 H   0  0  0  0  0  0  0  0  0  0  0  0
   -2.0559   -1.2255   -1.3220 H   0  0  0  0  0  0  0  0  0  0  0  0
   -3.3082    0.2265    0.3303 H   0  0  0  0  0  0  0  0  0  0  0  0
   -3.1766    0.9795   -1.2572 H   0  0  0  0  0  0  0  0  0  0  0  0
   -2.1442    1.5218    0.0602 H   0  0  0  0  0  0  0  0  0  0  0  0
  1  2  1  0  0  0  0
  1 10  1  0  0  0  0
  1 11  1  0  0  0  0
  1 12  1  0  0  0  0
  2  3  1  0  0  0  0
  2 13  1  0  0  0  0
  2 14  1  0  0  0  0
  3  4  1  0  0  0  0
  3  8  1  0  0  0  0
  3 15  1  6  0  0  0
  4  5  1  0  0  0  0
  4 16  1  0  0  0  0
  4 17  1  0  0  0  0
  5  6  1  0  0  0  0
  5  9  1  0  0  0  0
  5 18  1  1  0  0  0
  6  7  1  0  0  0  0
  6 19  1  0  0  0  0
  6 20  1  0  0  0  0
  7 21  1  0  0  0  0
  7 22  1  0  0  0  0
  7 23  1  0  0  0  0
M  END
$$$$
G-AG-G
 OpenBabel12202214373D

 23 22  0  0  0  0  0  0  0  0999 V2000
    0.7655    2.9081    2.0604 C   0  0  0  0  0  0  0  0  0  0  0  0
    1.6405    1.9335    1.2740 C   0  0  0  0  0  0  0  0  0  0  0  0
    0.8417    0.9904    0.3943 C   0  0  2  0  0  0  0  0  0  0  0  0
    0.0023    0.0027    1.1764 C   0  0  0  0  0  0  0  0  0  0  0  0
   -0.8439   -0.9931    0.3922 C   0  0  1  0  0  0  0  0  0  0  0  0
   -1.6514   -0.4289   -0.7741 C   0  0  0  0  0  0  0  0  0  0  0  0
   -0.8885   -0.3525   -2.0972 C   0  0  0  0  0  0  0  0  0  0  0  0
    1.7571    0.2826   -0.3971 F   0  0  0  0  0  0  0  0  0  0  0  0
   -0.0259   -2.0277   -0.0787 F   0  0  0  0  0  0  0  0  0  0  0  0
    0.0818    3.4413    1.3973 H   0  0  0  0  0  0  0  0  0  0  0  0
    1.3823    3.6489    2.5656 H   0  0  0  0  0  0  0  0  0  0  0  0
    0.1730    2.4005    2.8212 H   0  0  0  0  0  0  0  0  0  0  0  0
    2.2584    1.3381    1.9487 H   0  0  0  0  0  0  0  0  0  0  0  0
    2.3167    2.4859    0.6201 H   0  0  0  0  0  0  0  0  0  0  0  0
    0.2192    1.5663   -0.2954 H   0  0  0  0  0  0  0  0  0  0  0  0
    0.6551   -0.5621    1.8461 H   0  0  0  0  0  0  0  0  0  0  0  0
   -0.6876    0.5774    1.7988 H   0  0  0  0  0  0  0  0  0  0  0  0
   -1.5211   -1.4667    1.1045 H   0  0  0  0  0  0  0  0  0  0  0  0
   -2.5288   -1.0603   -0.9180 H   0  0  0  0  0  0  0  0  0  0  0  0
   -2.0242    0.5577   -0.4820 H   0  0  0  0  0  0  0  0  0  0  0  0
    0.0166    0.2439   -2.0275 H   0  0  0  0  0  0  0  0  0  0  0  0
   -1.5301    0.0767   -2.8670 H   0  0  0  0  0  0  0  0  0  0  0  0
   -0.5929   -1.3501   -2.4142 H   0  0  0  0  0  0  0  0  0  0  0  0
  1  2  1  0  0  0  0
  1 10  1  0  0  0  0
  1 11  1  0  0  0  0
  1 12  1  0  0  0  0
  2  3  1  0  0  0  0
  2 13  1  0  0  0  0
  2 14  1  0  0  0  0
  3  4  1  0  0  0  0
  3  8  1  0  0  0  0
  3 15  1  6  0  0  0
  4  5  1  0  0  0  0
  4 16  1  0  0  0  0
  4 17  1  0  0  0  0
  5  6  1  0  0  0  0
  5  9  1  0  0  0  0
  5 18  1  1  0  0  0
  6  7  1  0  0  0  0
  6 19  1  0  0  0  0
  6 20  1  0  0  0  0
  7 21  1  0  0  0  0
  7 22  1  0  0  0  0
  7 23  1  0  0  0  0
M  END
$$$$
G-AGG-
 OpenBabel12202214373D

 23 22  0  0  0  0  0  0  0  0999 V2000
    0.2136    3.1847    1.4717 C   0  0  0  0  0  0  0  0  0  0  0  0
    1.3189    2.1704    1.1849 C   0  0  0  0  0  0  0  0  0  0  0  0
    0.8308    0.9776    0.3855 C   0  0  2  0  0  0  0  0  0  0  0  0
    0.0008    0.0009    1.1927 C   0  0  0  0  0  0  0  0  0  0  0  0
   -0.8316   -0.9786    0.3848 C   0  0  1  0  0  0  0  0  0  0  0  0
   -0.0755   -1.9555   -0.5022 C   0  0  0  0  0  0  0  0  0  0  0  0
    0.1672   -1.4302   -1.9176 C   0  0  0  0  0  0  0  0  0  0  0  0
    1.9691    0.2939   -0.0855 F   0  0  0  0  0  0  0  0  0  0  0  0
   -1.5555   -1.7254    1.3348 F   0  0  0  0  0  0  0  0  0  0  0  0
   -0.2428    3.5346    0.5449 H   0  0  0  0  0  0  0  0  0  0  0  0
    0.6198    4.0508    1.9909 H   0  0  0  0  0  0  0  0  0  0  0  0
   -0.5738    2.7655    2.0983 H   0  0  0  0  0  0  0  0  0  0  0  0
    1.7651    1.8102    2.1151 H   0  0  0  0  0  0  0  0  0  0  0  0
    2.1128    2.6434    0.6051 H   0  0  0  0  0  0  0  0  0  0  0  0
    0.2943    1.3186   -0.5040 H   0  0  0  0  0  0  0  0  0  0  0  0
    0.6765   -0.5586    1.8439 H   0  0  0  0  0  0  0  0  0  0  0  0
   -0.6858    0.5584    1.8312 H   0  0  0  0  0  0  0  0  0  0  0  0
   -1.5812   -0.4438   -0.2046 H   0  0  0  0  0  0  0  0  0  0  0  0
    0.8675   -2.2266   -0.0265 H   0  0  0  0  0  0  0  0  0  0  0  0
   -0.6893   -2.8553   -0.5546 H   0  0  0  0  0  0  0  0  0  0  0  0
   -0.7762   -1.1578   -2.3935 H   0  0  0  0  0  0  0  0  0  0  0  0
    0.6365   -2.2016   -2.5264 H   0  0  0  0  0  0  0  0  0  0  0  0
    0.8269   -0.5656   -1.9222 H   0  0  0  0  0  0  0  0  0  0  0  0
  1  2  1  0  0  0  0
  1 10  1  0  0  0  0
  1 11  1  0  0  0  0
  1 12  1  0  0  0  0
  2  3  1  0  0  0  0
  2 13  1  0  0  0  0
  2 14  1  0  0  0  0
  3  4  1  0  0  0  0
  3  8  1  0  0  0  0
  3 15  1  6  0  0  0
  4  5  1  0  0  0  0
  4 16  1  0  0  0  0
  4 17  1  0  0  0  0
  5  6  1  0  0  0  0
  5  9  1  0  0  0  0
  5 18  1  6  0  0  0
  6  7  1  0  0  0  0
  6 19  1  0  0  0  0
  6 20  1  0  0  0  0
  7 21  1  0  0  0  0
  7 22  1  0  0  0  0
  7 23  1  0  0  0  0
M  END
$$$$
G-AGG
 OpenBabel12202214373D

 23 22  0  0  0  0  0  0  0  0999 V2000
    0.3328    3.1500    1.5734 C   0  0  0  0  0  0  0  0  0  0  0  0
    1.3934    2.1275    1.1709 C   0  0  0  0  0  0  0  0  0  0  0  0
    0.8224    0.9677    0.3787 C   0  0  2  0  0  0  0  0  0  0  0  0
    0.0007    0.0008    1.2062 C   0  0  0  0  0  0  0  0  0  0  0  0
   -0.8231   -0.9685    0.3781 C   0  0  1  0  0  0  0  0  0  0  0  0
   -0.0564   -1.9740   -0.4582 C   0  0  0  0  0  0  0  0  0  0  0  0
    0.9150   -2.8288    0.3503 C   0  0  0  0  0  0  0  0  0  0  0  0
    1.9091    0.2598   -0.1746 F   0  0  0  0  0  0  0  0  0  0  0  0
   -1.6298   -1.6841    1.2846 F   0  0  0  0  0  0  0  0  0  0  0  0
   -0.2074    3.5153    0.6984 H   0  0  0  0  0  0  0  0  0  0  0  0
    0.7970    4.0068    2.0592 H   0  0  0  0  0  0  0  0  0  0  0  0
   -0.3940    2.7326    2.2690 H   0  0  0  0  0  0  0  0  0  0  0  0
    1.9049    1.7325    2.0511 H   0  0  0  0  0  0  0  0  0  0  0  0
    2.1480    2.6040    0.5444 H   0  0  0  0  0  0  0  0  0  0  0  0
    0.2486    1.3420   -0.4732 H   0  0  0  0  0  0  0  0  0  0  0  0
    0.6669   -0.5446    1.8755 H   0  0  0  0  0  0  0  0  0  0  0  0
   -0.6962    0.5682    1.8250 H   0  0  0  0  0  0  0  0  0  0  0  0
   -1.5158   -0.4098   -0.2553 H   0  0  0  0  0  0  0  0  0  0  0  0
   -0.7975   -2.6094   -0.9469 H   0  0  0  0  0  0  0  0  0  0  0  0
    0.4787   -1.4329   -1.2404 H   0  0  0  0  0  0  0  0  0  0  0  0
    1.7585   -2.2377    0.7030 H   0  0  0  0  0  0  0  0  0  0  0  0
    1.3100   -3.6353   -0.2657 H   0  0  0  0  0  0  0  0  0  0  0  0
    0.4114   -3.2752    1.2079 H   0  0  0  0  0  0  0  0  0  0  0  0
  1  2  1  0  0  0  0
  1 10  1  0  0  0  0
  1 11  1  0  0  0  0
  1 12  1  0  0  0  0
  2  3  1  0  0  0  0
  2 13  1  0  0  0  0
  2 14  1  0  0  0  0
  3  4  1  0  0  0  0
  3  8  1  0  0  0  0
  3 15  1  6  0  0  0
  4  5  1  0  0  0  0
  4 16  1  0  0  0  0
  4 17  1  0  0  0  0
  5  6  1  0  0  0  0
  5  9  1  0  0  0  0
  5 18  1  6  0  0  0
  6  7  1  0  0  0  0
  6 19  1  0  0  0  0
  6 20  1  0  0  0  0
  7 21  1  0  0  0  0
  7 22  1  0  0  0  0
  7 23  1  0  0  0  0
M  END
$$$$
GAG-G-
 OpenBabel12202214373D

 23 22  0  0  0  0  0  0  0  0999 V2000
    2.6658    1.2116    2.1462 C   0  0  0  0  0  0  0  0  0  0  0  0
    1.6815    1.9208    1.2200 C   0  0  0  0  0  0  0  0  0  0  0  0
    0.8319    0.9789    0.3852 C   0  0  2  0  0  0  0  0  0  0  0  0
    0.0017    0.0020    1.1941 C   0  0  0  0  0  0  0  0  0  0  0  0
   -0.8336   -0.9809    0.3836 C   0  0  1  0  0  0  0  0  0  0  0  0
   -1.5558   -0.4085   -0.8181 C   0  0  0  0  0  0  0  0  0  0  0  0
   -2.5936    0.6401   -0.4215 C   0  0  0  0  0  0  0  0  0  0  0  0
    1.6868    0.2538   -0.4585 F   0  0  0  0  0  0  0  0  0  0  0  0
    0.0037   -2.0098   -0.0660 F   0  0  0  0  0  0  0  0  0  0  0  0
    2.1576    0.6955    2.9606 H   0  0  0  0  0  0  0  0  0  0  0  0
    3.3525    1.9308    2.5912 H   0  0  0  0  0  0  0  0  0  0  0  0
    3.2521    0.4820    1.5892 H   0  0  0  0  0  0  0  0  0  0  0  0
    2.2269    2.5620    0.5251 H   0  0  0  0  0  0  0  0  0  0  0  0
    1.0110    2.5683    1.7915 H   0  0  0  0  0  0  0  0  0  0  0  0
    0.1918    1.5646   -0.2765 H   0  0  0  0  0  0  0  0  0  0  0  0
    0.6512   -0.5873    1.8421 H   0  0  0  0  0  0  0  0  0  0  0  0
   -0.6634    0.5829    1.8386 H   0  0  0  0  0  0  0  0  0  0  0  0
   -1.5538   -1.4572    1.0538 H   0  0  0  0  0  0  0  0  0  0  0  0
   -2.0446   -1.2391   -1.3290 H   0  0  0  0  0  0  0  0  0  0  0  0
   -0.8206    0.0007   -1.5111 H   0  0  0  0  0  0  0  0  0  0  0  0
   -3.3018    0.2324    0.3014 H   0  0  0  0  0  0  0  0  0  0  0  0
   -3.1591    0.9689   -1.2918 H   0  0  0  0  0  0  0  0  0  0  0  0
   -2.1322    1.5219    0.0244 H   0  0  0  0  0  0  0  0  0  0  0  0
  1  2  1  0  0  0  0
  1 10  1  0  0  0  0
  1 11  1  0  0  0  0
  1 12  1  0  0  0  0
  2  3  1  0  0  0  0
  2 13  1  0  0  0  0
  2 14  1  0  0  0  0
  3  4  1  0  0  0  0
  3  8  1  0  0  0  0
  3 15  1  6  0  0  0
  4  5  1  0  0  0  0
  4 16  1  0  0  0  0
  4 17  1  0  0  0  0
  5  6  1  0  0  0  0
  5  9  1  0  0  0  0
  5 18  1  1  0  0  0
  6  7  1  0  0  0  0
  6 19  1  0  0  0  0
  6 20  1  0  0  0  0
  7 21  1  0  0  0  0
  7 22  1  0  0  0  0
  7 23  1  0  0  0  0
M  END
$$$$
GAG-G
 OpenBabel12202214373D

 23 22  0  0  0  0  0  0  0  0999 V2000
    1.8364    2.0757    2.4458 C   0  0  0  0  0  0  0  0  0  0  0  0
    1.1374    2.2786    1.1040 C   0  0  0  0  0  0  0  0  0  0  0  0
    0.8321    0.9791    0.3802 C   0  0  2  0  0  0  0  0  0  0  0  0
    0.0010    0.0012    1.2036 C   0  0  0  0  0  0  0  0  0  0  0  0
   -0.8331   -0.9803    0.3793 C   0  0  1  0  0  0  0  0  0  0  0  0
   -2.2468   -0.5174    0.0795 C   0  0  0  0  0  0  0  0  0  0  0  0
   -2.3307    0.8186   -0.6526 C   0  0  0  0  0  0  0  0  0  0  0  0
    2.0569    0.3550    0.0900 F   0  0  0  0  0  0  0  0  0  0  0  0
   -0.1860   -1.2182   -0.8430 F   0  0  0  0  0  0  0  0  0  0  0  0
    1.1963    1.5527    3.1567 H   0  0  0  0  0  0  0  0  0  0  0  0
    2.1064    3.0347    2.8845 H   0  0  0  0  0  0  0  0  0  0  0  0
    2.7462    1.4928    2.3133 H   0  0  0  0  0  0  0  0  0  0  0  0
    1.7656    2.8815    0.4463 H   0  0  0  0  0  0  0  0  0  0  0  0
    0.1973    2.8206    1.2372 H   0  0  0  0  0  0  0  0  0  0  0  0
    0.3711    1.1798   -0.5828 H   0  0  0  0  0  0  0  0  0  0  0  0
    0.6990   -0.5423    1.8410 H   0  0  0  0  0  0  0  0  0  0  0  0
   -0.6726    0.5563    1.8615 H   0  0  0  0  0  0  0  0  0  0  0  0
   -0.8735   -1.9458    0.8837 H   0  0  0  0  0  0  0  0  0  0  0  0
   -2.7855   -0.4636    1.0294 H   0  0  0  0  0  0  0  0  0  0  0  0
   -2.7286   -1.2946   -0.5163 H   0  0  0  0  0  0  0  0  0  0  0  0
   -1.9291    1.6348   -0.0507 H   0  0  0  0  0  0  0  0  0  0  0  0
   -3.3675    1.0599   -0.8824 H   0  0  0  0  0  0  0  0  0  0  0  0
   -1.7781    0.7763   -1.5912 H   0  0  0  0  0  0  0  0  0  0  0  0
  1  2  1  0  0  0  0
  1 10  1  0  0  0  0
  1 11  1  0  0  0  0
  1 12  1  0  0  0  0
  2  3  1  0  0  0  0
  2 13  1  0  0  0  0
  2 14  1  0  0  0  0
  3  4  1  0  0  0  0
  3  8  1  0  0  0  0
  3 15  1  6  0  0  0
  4  5  1  0  0  0  0
  4 16  1  0  0  0  0
  4 17  1  0  0  0  0
  5  6  1  0  0  0  0
  5  9  1  0  0  0  0
  5 18  1  1  0  0  0
  6  7  1  0  0  0  0
  6 19  1  0  0  0  0
  6 20  1  0  0  0  0
  7 21  1  0  0  0  0
  7 22  1  0  0  0  0
  7 23  1  0  0  0  0
M  END
$$$$
GAGG-
 OpenBabel12202214373D

 23 22  0  0  0  0  0  0  0  0999 V2000
    2.0678    1.8251    2.4361 C   0  0  0  0  0  0  0  0  0  0  0  0
    1.3001    2.1872    1.1672 C   0  0  0  0  0  0  0  0  0  0  0  0
    0.8298    0.9764    0.3838 C   0  0  2  0  0  0  0  0  0  0  0  0
    0.0002    0.0003    1.1956 C   0  0  0  0  0  0  0  0  0  0  0  0
   -0.8300   -0.9767    0.3836 C   0  0  1  0  0  0  0  0  0  0  0  0
   -0.0691   -1.9615   -0.4904 C   0  0  0  0  0  0  0  0  0  0  0  0
    0.1872   -1.4460   -1.9065 C   0  0  0  0  0  0  0  0  0  0  0  0
    1.9759    0.2979   -0.0809 F   0  0  0  0  0  0  0  0  0  0  0  0
   -1.5673   -1.7159    1.3291 F   0  0  0  0  0  0  0  0  0  0  0  0
    1.4244    1.3351    3.1674 H   0  0  0  0  0  0  0  0  0  0  0  0
    2.4768    2.7216    2.9012 H   0  0  0  0  0  0  0  0  0  0  0  0
    2.8938    1.1553    2.2021 H   0  0  0  0  0  0  0  0  0  0  0  0
    1.9322    2.7816    0.5052 H   0  0  0  0  0  0  0  0  0  0  0  0
    0.4243    2.7935    1.4069 H   0  0  0  0  0  0  0  0  0  0  0  0
    0.2913    1.2980   -0.5099 H   0  0  0  0  0  0  0  0  0  0  0  0
    0.6651   -0.5639    1.8517 H   0  0  0  0  0  0  0  0  0  0  0  0
   -0.6855    0.5680    1.8287 H   0  0  0  0  0  0  0  0  0  0  0  0
   -1.5706   -0.4417   -0.2161 H   0  0  0  0  0  0  0  0  0  0  0  0
   -0.6831   -2.8608   -0.5414 H   0  0  0  0  0  0  0  0  0  0  0  0
    0.8699   -2.2306   -0.0043 H   0  0  0  0  0  0  0  0  0  0  0  0
    0.8413   -0.5771   -1.9107 H   0  0  0  0  0  0  0  0  0  0  0  0
   -0.7523   -1.1825   -2.3960 H   0  0  0  0  0  0  0  0  0  0  0  0
    0.6660   -2.2193   -2.5046 H   0  0  0  0  0  0  0  0  0  0  0  0
  1  2  1  0  0  0  0
  1 10  1  0  0  0  0
  1 11  1  0  0  0  0
  1 12  1  0  0  0  0
  2  3  1  0  0  0  0
  2 13  1  0  0  0  0
  2 14  1  0  0  0  0
  3  4  1  0  0  0  0
  3  8  1  0  0  0  0
  3 15  1  6  0  0  0
  4  5  1  0  0  0  0
  4 16  1  0  0  0  0
  4 17  1  0  0  0  0
  5  6  1  0  0  0  0
  5  9  1  0  0  0  0
  5 18  1  6  0  0  0
  6  7  1  0  0  0  0
  6 19  1  0  0  0  0
  6 20  1  0  0  0  0
  7 21  1  0  0  0  0
  7 22  1  0  0  0  0
  7 23  1  0  0  0  0
M  END
$$$$
GAGG
 OpenBabel12202214373D

 23 22  0  0  0  0  0  0  0  0999 V2000
    2.1313    1.8081    2.3868 C   0  0  0  0  0  0  0  0  0  0  0  0
    1.3273    2.1737    1.1415 C   0  0  0  0  0  0  0  0  0  0  0  0
    0.8209    0.9660    0.3765 C   0  0  2  0  0  0  0  0  0  0  0  0
    0.0004    0.0004    1.2103 C   0  0  0  0  0  0  0  0  0  0  0  0
   -0.8213   -0.9664    0.3762 C   0  0  1  0  0  0  0  0  0  0  0  0
   -0.0464   -1.9513   -0.4765 C   0  0  0  0  0  0  0  0  0  0  0  0
    0.9304   -2.8124    0.3185 C   0  0  0  0  0  0  0  0  0  0  0  0
    1.9430    0.2755   -0.1269 F   0  0  0  0  0  0  0  0  0  0  0  0
   -1.6165   -1.7004    1.2766 F   0  0  0  0  0  0  0  0  0  0  0  0
    1.5057    1.3289    3.1394 H   0  0  0  0  0  0  0  0  0  0  0  0
    2.5663    2.6999    2.8341 H   0  0  0  0  0  0  0  0  0  0  0  0
    2.9411    1.1262    2.1280 H   0  0  0  0  0  0  0  0  0  0  0  0
    1.9432    2.7608    0.4581 H   0  0  0  0  0  0  0  0  0  0  0  0
    0.4650    2.7894    1.4074 H   0  0  0  0  0  0  0  0  0  0  0  0
    0.2585    1.2907   -0.5013 H   0  0  0  0  0  0  0  0  0  0  0  0
    0.6612   -0.5535    1.8783 H   0  0  0  0  0  0  0  0  0  0  0  0
   -0.6917    0.5735    1.8305 H   0  0  0  0  0  0  0  0  0  0  0  0
   -1.5220   -0.4066   -0.2480 H   0  0  0  0  0  0  0  0  0  0  0  0
    0.4850   -1.3926   -1.2484 H   0  0  0  0  0  0  0  0  0  0  0  0
   -0.7819   -2.5842   -0.9778 H   0  0  0  0  0  0  0  0  0  0  0  0
    0.4299   -3.2752    1.1689 H   0  0  0  0  0  0  0  0  0  0  0  0
    1.7701   -2.2215    0.6800 H   0  0  0  0  0  0  0  0  0  0  0  0
    1.3314   -3.6066   -0.3104 H   0  0  0  0  0  0  0  0  0  0  0  0
  1  2  1  0  0  0  0
  1 10  1  0  0  0  0
  1 11  1  0  0  0  0
  1 12  1  0  0  0  0
  2  3  1  0  0  0  0
  2 13  1  0  0  0  0
  2 14  1  0  0  0  0
  3  4  1  0  0  0  0
  3  8  1  0  0  0  0
  3 15  1  6  0  0  0
  4  5  1  0  0  0  0
  4 16  1  0  0  0  0
  4 17  1  0  0  0  0
  5  6  1  0  0  0  0
  5  9  1  0  0  0  0
  5 18  1  6  0  0  0
  6  7  1  0  0  0  0
  6 19  1  0  0  0  0
  6 20  1  0  0  0  0
  7 21  1  0  0  0  0
  7 22  1  0  0  0  0
  7 23  1  0  0  0  0
M  END
$$$$
G-G-AA
 OpenBabel12202214373D

 23 22  0  0  0  0  0  0  0  0999 V2000
    2.6033   -0.6411   -0.3968 C   0  0  0  0  0  0  0  0  0  0  0  0
    1.5666    0.4031   -0.8087 C   0  0  0  0  0  0  0  0  0  0  0  0
    0.8344    0.9819    0.3849 C   0  0  2  0  0  0  0  0  0  0  0  0
   -0.0014   -0.0016    1.1918 C   0  0  0  0  0  0  0  0  0  0  0  0
   -0.8331   -0.9803    0.3862 C   0  0  1  0  0  0  0  0  0  0  0  0
   -1.7321   -1.8385    1.2528 C   0  0  0  0  0  0  0  0  0  0  0  0
   -2.5496   -2.8304    0.4320 C   0  0  0  0  0  0  0  0  0  0  0  0
   -0.0006    2.0081   -0.0742 F   0  0  0  0  0  0  0  0  0  0  0  0
   -1.6422   -0.2649   -0.5071 F   0  0  0  0  0  0  0  0  0  0  0  0
    3.3082   -0.2251    0.3249 H   0  0  0  0  0  0  0  0  0  0  0  0
    3.1726   -0.9794   -1.2609 H   0  0  0  0  0  0  0  0  0  0  0  0
    2.1397   -1.5169    0.0576 H   0  0  0  0  0  0  0  0  0  0  0  0
    0.8373   -0.0145   -1.5033 H   0  0  0  0  0  0  0  0  0  0  0  0
    2.0568    1.2310   -1.3213 H   0  0  0  0  0  0  0  0  0  0  0  0
    1.5496    1.4619    1.0571 H   0  0  0  0  0  0  0  0  0  0  0  0
    0.6670   -0.5814    1.8336 H   0  0  0  0  0  0  0  0  0  0  0  0
   -0.6568    0.5778    1.8451 H   0  0  0  0  0  0  0  0  0  0  0  0
   -0.1983   -1.6164   -0.2333 H   0  0  0  0  0  0  0  0  0  0  0  0
   -1.1041   -2.3673    1.9746 H   0  0  0  0  0  0  0  0  0  0  0  0
   -2.3914   -1.1763    1.8184 H   0  0  0  0  0  0  0  0  0  0  0  0
   -3.1735   -2.3049   -0.2884 H   0  0  0  0  0  0  0  0  0  0  0  0
   -3.1952   -3.4285    1.0736 H   0  0  0  0  0  0  0  0  0  0  0  0
   -1.8961   -3.5105   -0.1182 H   0  0  0  0  0  0  0  0  0  0  0  0
  1  2  1  0  0  0  0
  1 10  1  0  0  0  0
  1 11  1  0  0  0  0
  1 12  1  0  0  0  0
  2  3  1  0  0  0  0
  2 13  1  0  0  0  0
  2 14  1  0  0  0  0
  3  4  1  0  0  0  0
  3  8  1  0  0  0  0
  3 15  1  1  0  0  0
  4  5  1  0  0  0  0
  4 16  1  0  0  0  0
  4 17  1  0  0  0  0
  5  6  1  0  0  0  0
  5  9  1  0  0  0  0
  5 18  1  6  0  0  0
  6  7  1  0  0  0  0
  6 19  1  0  0  0  0
  6 20  1  0  0  0  0
  7 21  1  0  0  0  0
  7 22  1  0  0  0  0
  7 23  1  0  0  0  0
M  END
$$$$
G-GAA
 OpenBabel12202214373D

 23 22  0  0  0  0  0  0  0  0999 V2000
   -0.1348    1.4493   -1.9251 C   0  0  0  0  0  0  0  0  0  0  0  0
    0.0743    1.9577   -0.4987 C   0  0  0  0  0  0  0  0  0  0  0  0
    0.8317    0.9786    0.3847 C   0  0  2  0  0  0  0  0  0  0  0  0
   -0.0009   -0.0011    1.1927 C   0  0  0  0  0  0  0  0  0  0  0  0
   -0.8307   -0.9776    0.3856 C   0  0  1  0  0  0  0  0  0  0  0  0
   -1.3411   -2.1438    1.2060 C   0  0  0  0  0  0  0  0  0  0  0  0
   -2.2412   -3.0723    0.3978 C   0  0  0  0  0  0  0  0  0  0  0  0
    1.5592    1.7217    1.3357 F   0  0  0  0  0  0  0  0  0  0  0  0
   -1.9510   -0.2880   -0.1228 F   0  0  0  0  0  0  0  0  0  0  0  0
    0.8221    1.2191   -2.3954 H   0  0  0  0  0  0  0  0  0  0  0  0
   -0.6256    2.2133   -2.5264 H   0  0  0  0  0  0  0  0  0  0  0  0
   -0.7621    0.5607   -1.9532 H   0  0  0  0  0  0  0  0  0  0  0  0
   -0.8820    2.2065   -0.0360 H   0  0  0  0  0  0  0  0  0  0  0  0
    0.6745    2.8680   -0.5270 H   0  0  0  0  0  0  0  0  0  0  0  0
    1.5798    0.4448   -0.2072 H   0  0  0  0  0  0  0  0  0  0  0  0
    0.6834   -0.5674    1.8270 H   0  0  0  0  0  0  0  0  0  0  0  0
   -0.6714    0.5602    1.8476 H   0  0  0  0  0  0  0  0  0  0  0  0
   -0.2848   -1.3410   -0.4894 H   0  0  0  0  0  0  0  0  0  0  0  0
   -0.4747   -2.6899    1.5852 H   0  0  0  0  0  0  0  0  0  0  0  0
   -1.8776   -1.7451    2.0703 H   0  0  0  0  0  0  0  0  0  0  0  0
   -3.1097   -2.5322    0.0244 H   0  0  0  0  0  0  0  0  0  0  0  0
   -2.5899   -3.9031    1.0094 H   0  0  0  0  0  0  0  0  0  0  0  0
   -1.7031   -3.4837   -0.4580 H   0  0  0  0  0  0  0  0  0  0  0  0
  1  2  1  0  0  0  0
  1 10  1  0  0  0  0
  1 11  1  0  0  0  0
  1 12  1  0  0  0  0
  2  3  1  0  0  0  0
  2 13  1  0  0  0  0
  2 14  1  0  0  0  0
  3  4  1  0  0  0  0
  3  8  1  0  0  0  0
  3 15  1  6  0  0  0
  4  5  1  0  0  0  0
  4 16  1  0  0  0  0
  4 17  1  0  0  0  0
  5  6  1  0  0  0  0
  5  9  1  0  0  0  0
  5 18  1  6  0  0  0
  6  7  1  0  0  0  0
  6 19  1  0  0  0  0
  6 20  1  0  0  0  0
  7 21  1  0  0  0  0
  7 22  1  0  0  0  0
  7 23  1  0  0  0  0
M  END
$$$$
GG-AA
 OpenBabel12202214373D

 23 22  0  0  0  0  0  0  0  0999 V2000
    0.8616    0.3739   -2.1009 C   0  0  0  0  0  0  0  0  0  0  0  0
    1.6381    0.4329   -0.7844 C   0  0  0  0  0  0  0  0  0  0  0  0
    0.8440    0.9932    0.3927 C   0  0  2  0  0  0  0  0  0  0  0  0
   -0.0020   -0.0024    1.1757 C   0  0  0  0  0  0  0  0  0  0  0  0
   -0.8420   -0.9908    0.3946 C   0  0  1  0  0  0  0  0  0  0  0  0
   -1.6085   -1.9424    1.2913 C   0  0  0  0  0  0  0  0  0  0  0  0
   -2.4600   -2.9268    0.4954 C   0  0  0  0  0  0  0  0  0  0  0  0
    0.0253    2.0336   -0.0654 F   0  0  0  0  0  0  0  0  0  0  0  0
   -1.7745   -0.2868   -0.3816 F   0  0  0  0  0  0  0  0  0  0  0  0
   -0.0585   -0.1975   -2.0218 H   0  0  0  0  0  0  0  0  0  0  0  0
    1.4842   -0.0722   -2.8759 H   0  0  0  0  0  0  0  0  0  0  0  0
    0.5887    1.3784   -2.4173 H   0  0  0  0  0  0  0  0  0  0  0  0
    2.5200    1.0578   -0.9314 H   0  0  0  0  0  0  0  0  0  0  0  0
    2.0044   -0.5589   -0.5043 H   0  0  0  0  0  0  0  0  0  0  0  0
    1.5294    1.4588    1.1024 H   0  0  0  0  0  0  0  0  0  0  0  0
    0.6819   -0.5844    1.8004 H   0  0  0  0  0  0  0  0  0  0  0  0
   -0.6526    0.5639    1.8452 H   0  0  0  0  0  0  0  0  0  0  0  0
   -0.2268   -1.5566   -0.3087 H   0  0  0  0  0  0  0  0  0  0  0  0
   -2.2364   -1.3488    1.9597 H   0  0  0  0  0  0  0  0  0  0  0  0
   -0.8878   -2.4800    1.9119 H   0  0  0  0  0  0  0  0  0  0  0  0
   -3.1781   -2.3938   -0.1243 H   0  0  0  0  0  0  0  0  0  0  0  0
   -3.0079   -3.5927    1.1607 H   0  0  0  0  0  0  0  0  0  0  0  0
   -1.8356   -3.5386   -0.1575 H   0  0  0  0  0  0  0  0  0  0  0  0
  1  2  1  0  0  0  0
  1 10  1  0  0  0  0
  1 11  1  0  0  0  0
  1 12  1  0  0  0  0
  2  3  1  0  0  0  0
  2 13  1  0  0  0  0
  2 14  1  0  0  0  0
  3  4  1  0  0  0  0
  3  8  1  0  0  0  0
  3 15  1  1  0  0  0
  4  5  1  0  0  0  0
  4 16  1  0  0  0  0
  4 17  1  0  0  0  0
  5  6  1  0  0  0  0
  5  9  1  0  0  0  0
  5 18  1  6  0  0  0
  6  7  1  0  0  0  0
  6 19  1  0  0  0  0
  6 20  1  0  0  0  0
  7 21  1  0  0  0  0
  7 22  1  0  0  0  0
  7 23  1  0  0  0  0
M  END
$$$$
GGAA
 OpenBabel12202214373D

 23 22  0  0  0  0  0  0  0  0999 V2000
   -0.9189    2.8249    0.3571 C   0  0  0  0  0  0  0  0  0  0  0  0
    0.0604    1.9804   -0.4531 C   0  0  0  0  0  0  0  0  0  0  0  0
    0.8242    0.9699    0.3788 C   0  0  2  0  0  0  0  0  0  0  0  0
   -0.0007   -0.0008    1.2048 C   0  0  0  0  0  0  0  0  0  0  0  0
   -0.8235   -0.9691    0.3794 C   0  0  1  0  0  0  0  0  0  0  0  0
   -1.4187   -2.0953    1.1986 C   0  0  0  0  0  0  0  0  0  0  0  0
   -2.2875   -3.0273    0.3592 C   0  0  0  0  0  0  0  0  0  0  0  0
    1.6302    1.6808    1.2892 F   0  0  0  0  0  0  0  0  0  0  0  0
   -1.8883   -0.2596   -0.2136 F   0  0  0  0  0  0  0  0  0  0  0  0
   -1.7580    2.2262    0.7065 H   0  0  0  0  0  0  0  0  0  0  0  0
   -1.3206    3.6301   -0.2577 H   0  0  0  0  0  0  0  0  0  0  0  0
   -0.4204    3.2715    1.2169 H   0  0  0  0  0  0  0  0  0  0  0  0
    0.8029    2.6231   -0.9306 H   0  0  0  0  0  0  0  0  0  0  0  0
   -0.4673    1.4464   -1.2437 H   0  0  0  0  0  0  0  0  0  0  0  0
    1.5169    0.4142   -0.2562 H   0  0  0  0  0  0  0  0  0  0  0  0
    0.6921   -0.5758    1.8210 H   0  0  0  0  0  0  0  0  0  0  0  0
   -0.6630    0.5453    1.8779 H   0  0  0  0  0  0  0  0  0  0  0  0
   -0.2399   -1.3716   -0.4528 H   0  0  0  0  0  0  0  0  0  0  0  0
   -2.0025   -1.6557    2.0102 H   0  0  0  0  0  0  0  0  0  0  0  0
   -0.5955   -2.6500    1.6530 H   0  0  0  0  0  0  0  0  0  0  0  0
   -3.1106   -2.4782   -0.0936 H   0  0  0  0  0  0  0  0  0  0  0  0
   -2.7019   -3.8260    0.9721 H   0  0  0  0  0  0  0  0  0  0  0  0
   -1.7030   -3.4850   -0.4414 H   0  0  0  0  0  0  0  0  0  0  0  0
  1  2  1  0  0  0  0
  1 10  1  0  0  0  0
  1 11  1  0  0  0  0
  1 12  1  0  0  0  0
  2  3  1  0  0  0  0
  2 13  1  0  0  0  0
  2 14  1  0  0  0  0
  3  4  1  0  0  0  0
  3  8  1  0  0  0  0
  3 15  1  6  0  0  0
  4  5  1  0  0  0  0
  4 16  1  0  0  0  0
  4 17  1  0  0  0  0
  5  6  1  0  0  0  0
  5  9  1  0  0  0  0
  5 18  1  6  0  0  0
  6  7  1  0  0  0  0
  6 19  1  0  0  0  0
  6 20  1  0  0  0  0
  7 21  1  0  0  0  0
  7 22  1  0  0  0  0
  7 23  1  0  0  0  0
M  END
$$$$
G-G-AG-
 OpenBabel12202214373D

 23 22  0  0  0  0  0  0  0  0999 V2000
    2.6052   -0.6436   -0.3933 C   0  0  0  0  0  0  0  0  0  0  0  0
    1.5666    0.3985   -0.8071 C   0  0  0  0  0  0  0  0  0  0  0  0
    0.8336    0.9810    0.3841 C   0  0  2  0  0  0  0  0  0  0  0  0
   -0.0014   -0.0017    1.1934 C   0  0  0  0  0  0  0  0  0  0  0  0
   -0.8322   -0.9793    0.3855 C   0  0  1  0  0  0  0  0  0  0  0  0
   -1.7652   -1.8259    1.2298 C   0  0  0  0  0  0  0  0  0  0  0  0
   -1.0196   -2.7634    2.1773 C   0  0  0  0  0  0  0  0  0  0  0  0
   -0.0004    2.0052   -0.0779 F   0  0  0  0  0  0  0  0  0  0  0  0
   -1.6176   -0.2614   -0.5255 F   0  0  0  0  0  0  0  0  0  0  0  0
    3.3082   -0.2265    0.3303 H   0  0  0  0  0  0  0  0  0  0  0  0
    3.1766   -0.9795   -1.2573 H   0  0  0  0  0  0  0  0  0  0  0  0
    2.1442   -1.5218    0.0602 H   0  0  0  0  0  0  0  0  0  0  0  0
    0.8382   -0.0209   -1.5013 H   0  0  0  0  0  0  0  0  0  0  0  0
    2.0559    1.2255   -1.3220 H   0  0  0  0  0  0  0  0  0  0  0  0
    1.5490    1.4631    1.0544 H   0  0  0  0  0  0  0  0  0  0  0  0
    0.6738   -0.5751    1.8321 H   0  0  0  0  0  0  0  0  0  0  0  0
   -0.6568    0.5762    1.8482 H   0  0  0  0  0  0  0  0  0  0  0  0
   -0.1899   -1.6263   -0.2163 H   0  0  0  0  0  0  0  0  0  0  0  0
   -2.4276   -1.1600    1.7866 H   0  0  0  0  0  0  0  0  0  0  0  0
   -2.3886   -2.4044    0.5454 H   0  0  0  0  0  0  0  0  0  0  0  0
   -0.2885   -3.3667    1.6355 H   0  0  0  0  0  0  0  0  0  0  0  0
   -1.7146   -3.4450    2.6646 H   0  0  0  0  0  0  0  0  0  0  0  0
   -0.4951   -2.2147    2.9581 H   0  0  0  0  0  0  0  0  0  0  0  0
  1  2  1  0  0  0  0
  1 10  1  0  0  0  0
  1 11  1  0  0  0  0
  1 12  1  0  0  0  0
  2  3  1  0  0  0  0
  2 13  1  0  0  0  0
  2 14  1  0  0  0  0
  3  4  1  0  0  0  0
  3  8  1  0  0  0  0
  3 15  1  1  0  0  0
  4  5  1  0  0  0  0
  4 16  1  0  0  0  0
  4 17  1  0  0  0  0
  5  6  1  0  0  0  0
  5  9  1  0  0  0  0
  5 18  1  6  0  0  0
  6  7  1  0  0  0  0
  6 19  1  0  0  0  0
  6 20  1  0  0  0  0
  7 21  1  0  0  0  0
  7 22  1  0  0  0  0
  7 23  1  0  0  0  0
M  END
$$$$
G-G-AG
 OpenBabel12202214373D

 23 22  0  0  0  0  0  0  0  0999 V2000
    2.5936   -0.6401   -0.4215 C   0  0  0  0  0  0  0  0  0  0  0  0
    1.5558    0.4085   -0.8181 C   0  0  0  0  0  0  0  0  0  0  0  0
    0.8336    0.9809    0.3836 C   0  0  2  0  0  0  0  0  0  0  0  0
   -0.0017   -0.0020    1.1941 C   0  0  0  0  0  0  0  0  0  0  0  0
   -0.8319   -0.9789    0.3852 C   0  0  1  0  0  0  0  0  0  0  0  0
   -1.6815   -1.9208    1.2200 C   0  0  0  0  0  0  0  0  0  0  0  0
   -2.6658   -1.2116    2.1462 C   0  0  0  0  0  0  0  0  0  0  0  0
   -0.0037    2.0098   -0.0660 F   0  0  0  0  0  0  0  0  0  0  0  0
   -1.6868   -0.2538   -0.4585 F   0  0  0  0  0  0  0  0  0  0  0  0
    3.3018   -0.2324    0.3014 H   0  0  0  0  0  0  0  0  0  0  0  0
    3.1591   -0.9689   -1.2918 H   0  0  0  0  0  0  0  0  0  0  0  0
    2.1322   -1.5219    0.0244 H   0  0  0  0  0  0  0  0  0  0  0  0
    0.8206   -0.0007   -1.5111 H   0  0  0  0  0  0  0  0  0  0  0  0
    2.0446    1.2391   -1.3290 H   0  0  0  0  0  0  0  0  0  0  0  0
    1.5538    1.4572    1.0538 H   0  0  0  0  0  0  0  0  0  0  0  0
    0.6634   -0.5829    1.8386 H   0  0  0  0  0  0  0  0  0  0  0  0
   -0.6512    0.5873    1.8421 H   0  0  0  0  0  0  0  0  0  0  0  0
   -0.1918   -1.5646   -0.2765 H   0  0  0  0  0  0  0  0  0  0  0  0
   -2.2269   -2.5620    0.5251 H   0  0  0  0  0  0  0  0  0  0  0  0
   -1.0110   -2.5683    1.7915 H   0  0  0  0  0  0  0  0  0  0  0  0
   -2.1576   -0.6955    2.9606 H   0  0  0  0  0  0  0  0  0  0  0  0
   -3.3525   -1.9308    2.5912 H   0  0  0  0  0  0  0  0  0  0  0  0
   -3.2521   -0.4820    1.5892 H   0  0  0  0  0  0  0  0  0  0  0  0
  1  2  1  0  0  0  0
  1 10  1  0  0  0  0
  1 11  1  0  0  0  0
  1 12  1  0  0  0  0
  2  3  1  0  0  0  0
  2 13  1  0  0  0  0
  2 14  1  0  0  0  0
  3  4  1  0  0  0  0
  3  8  1  0  0  0  0
  3 15  1  1  0  0  0
  4  5  1  0  0  0  0
  4 16  1  0  0  0  0
  4 17  1  0  0  0  0
  5  6  1  0  0  0  0
  5  9  1  0  0  0  0
  5 18  1  6  0  0  0
  6  7  1  0  0  0  0
  6 19  1  0  0  0  0
  6 20  1  0  0  0  0
  7 21  1  0  0  0  0
  7 22  1  0  0  0  0
  7 23  1  0  0  0  0
M  END
$$$$
G-GAG-
 OpenBabel12202214373D

 23 22  0  0  0  0  0  0  0  0999 V2000
   -0.1672    1.4302   -1.9176 C   0  0  0  0  0  0  0  0  0  0  0  0
    0.0755    1.9555   -0.5022 C   0  0  0  0  0  0  0  0  0  0  0  0
    0.8316    0.9786    0.3848 C   0  0  2  0  0  0  0  0  0  0  0  0
   -0.0008   -0.0009    1.1927 C   0  0  0  0  0  0  0  0  0  0  0  0
   -0.8308   -0.9776    0.3855 C   0  0  1  0  0  0  0  0  0  0  0  0
   -1.3189   -2.1704    1.1849 C   0  0  0  0  0  0  0  0  0  0  0  0
   -0.2136   -3.1847    1.4717 C   0  0  0  0  0  0  0  0  0  0  0  0
    1.5555    1.7254    1.3348 F   0  0  0  0  0  0  0  0  0  0  0  0
   -1.9691   -0.2939   -0.0855 F   0  0  0  0  0  0  0  0  0  0  0  0
    0.7762    1.1578   -2.3935 H   0  0  0  0  0  0  0  0  0  0  0  0
   -0.6365    2.2016   -2.5264 H   0  0  0  0  0  0  0  0  0  0  0  0
   -0.8269    0.5656   -1.9222 H   0  0  0  0  0  0  0  0  0  0  0  0
   -0.8675    2.2266   -0.0265 H   0  0  0  0  0  0  0  0  0  0  0  0
    0.6893    2.8553   -0.5546 H   0  0  0  0  0  0  0  0  0  0  0  0
    1.5812    0.4438   -0.2046 H   0  0  0  0  0  0  0  0  0  0  0  0
    0.6858   -0.5584    1.8312 H   0  0  0  0  0  0  0  0  0  0  0  0
   -0.6765    0.5586    1.8439 H   0  0  0  0  0  0  0  0  0  0  0  0
   -0.2943   -1.3186   -0.5040 H   0  0  0  0  0  0  0  0  0  0  0  0
   -1.7651   -1.8102    2.1151 H   0  0  0  0  0  0  0  0  0  0  0  0
   -2.1128   -2.6434    0.6051 H   0  0  0  0  0  0  0  0  0  0  0  0
    0.2428   -3.5346    0.5449 H   0  0  0  0  0  0  0  0  0  0  0  0
   -0.6198   -4.0508    1.9909 H   0  0  0  0  0  0  0  0  0  0  0  0
    0.5738   -2.7655    2.0983 H   0  0  0  0  0  0  0  0  0  0  0  0
  1  2  1  0  0  0  0
  1 10  1  0  0  0  0
  1 11  1  0  0  0  0
  1 12  1  0  0  0  0
  2  3  1  0  0  0  0
  2 13  1  0  0  0  0
  2 14  1  0  0  0  0
  3  4  1  0  0  0  0
  3  8  1  0  0  0  0
  3 15  1  6  0  0  0
  4  5  1  0  0  0  0
  4 16  1  0  0  0  0
  4 17  1  0  0  0  0
  5  6  1  0  0  0  0
  5  9  1  0  0  0  0
  5 18  1  6  0  0  0
  6  7  1  0  0  0  0
  6 19  1  0  0  0  0
  6 20  1  0  0  0  0
  7 21  1  0  0  0  0
  7 22  1  0  0  0  0
  7 23  1  0  0  0  0
M  END
$$$$
G-GAG
 OpenBabel12202214373D

 23 22  0  0  0  0  0  0  0  0999 V2000
   -0.1872    1.4460   -1.9065 C   0  0  0  0  0  0  0  0  0  0  0  0
    0.0691    1.9615   -0.4904 C   0  0  0  0  0  0  0  0  0  0  0  0
    0.8300    0.9767    0.3836 C   0  0  2  0  0  0  0  0  0  0  0  0
   -0.0002   -0.0003    1.1956 C   0  0  0  0  0  0  0  0  0  0  0  0
   -0.8298   -0.9764    0.3838 C   0  0  1  0  0  0  0  0  0  0  0  0
   -1.3001   -2.1872    1.1672 C   0  0  0  0  0  0  0  0  0  0  0  0
   -2.0678   -1.8251    2.4361 C   0  0  0  0  0  0  0  0  0  0  0  0
    1.5673    1.7159    1.3291 F   0  0  0  0  0  0  0  0  0  0  0  0
   -1.9759   -0.2979   -0.0809 F   0  0  0  0  0  0  0  0  0  0  0  0
    0.7523    1.1825   -2.3960 H   0  0  0  0  0  0  0  0  0  0  0  0
   -0.6660    2.2193   -2.5046 H   0  0  0  0  0  0  0  0  0  0  0  0
   -0.8413    0.5771   -1.9107 H   0  0  0  0  0  0  0  0  0  0  0  0
   -0.8699    2.2306   -0.0043 H   0  0  0  0  0  0  0  0  0  0  0  0
    0.6831    2.8608   -0.5414 H   0  0  0  0  0  0  0  0  0  0  0  0
    1.5706    0.4417   -0.2161 H   0  0  0  0  0  0  0  0  0  0  0  0
    0.6855   -0.5680    1.8287 H   0  0  0  0  0  0  0  0  0  0  0  0
   -0.6651    0.5639    1.8517 H   0  0  0  0  0  0  0  0  0  0  0  0
   -0.2913   -1.2980   -0.5099 H   0  0  0  0  0  0  0  0  0  0  0  0
   -1.9322   -2.7816    0.5052 H   0  0  0  0  0  0  0  0  0  0  0  0
   -0.4243   -2.7935    1.4069 H   0  0  0  0  0  0  0  0  0  0  0  0
   -1.4244   -1.3351    3.1674 H   0  0  0  0  0  0  0  0  0  0  0  0
   -2.4768   -2.7216    2.9012 H   0  0  0  0  0  0  0  0  0  0  0  0
   -2.8938   -1.1553    2.2021 H   0  0  0  0  0  0  0  0  0  0  0  0
  1  2  1  0  0  0  0
  1 10  1  0  0  0  0
  1 11  1  0  0  0  0
  1 12  1  0  0  0  0
  2  3  1  0  0  0  0
  2 13  1  0  0  0  0
  2 14  1  0  0  0  0
  3  4  1  0  0  0  0
  3  8  1  0  0  0  0
  3 15  1  6  0  0  0
  4  5  1  0  0  0  0
  4 16  1  0  0  0  0
  4 17  1  0  0  0  0
  5  6  1  0  0  0  0
  5  9  1  0  0  0  0
  5 18  1  6  0  0  0
  6  7  1  0  0  0  0
  6 19  1  0  0  0  0
  6 20  1  0  0  0  0
  7 21  1  0  0  0  0
  7 22  1  0  0  0  0
  7 23  1  0  0  0  0
M  END
$$$$
GG-AG-
 OpenBabel12202214373D

 23 22  0  0  0  0  0  0  0  0999 V2000
    0.8885    0.3525   -2.0972 C   0  0  0  0  0  0  0  0  0  0  0  0
    1.6514    0.4289   -0.7741 C   0  0  0  0  0  0  0  0  0  0  0  0
    0.8439    0.9931    0.3922 C   0  0  2  0  0  0  0  0  0  0  0  0
   -0.0023   -0.0027    1.1764 C   0  0  0  0  0  0  0  0  0  0  0  0
   -0.8417   -0.9904    0.3943 C   0  0  1  0  0  0  0  0  0  0  0  0
   -1.6405   -1.9335    1.2740 C   0  0  0  0  0  0  0  0  0  0  0  0
   -0.7655   -2.9081    2.0604 C   0  0  0  0  0  0  0  0  0  0  0  0
    0.0259    2.0277   -0.0787 F   0  0  0  0  0  0  0  0  0  0  0  0
   -1.7571   -0.2826   -0.3971 F   0  0  0  0  0  0  0  0  0  0  0  0
   -0.0166   -0.2439   -2.0275 H   0  0  0  0  0  0  0  0  0  0  0  0
    1.5301   -0.0767   -2.8670 H   0  0  0  0  0  0  0  0  0  0  0  0
    0.5929    1.3501   -2.4142 H   0  0  0  0  0  0  0  0  0  0  0  0
    2.5288    1.0603   -0.9180 H   0  0  0  0  0  0  0  0  0  0  0  0
    2.0242   -0.5577   -0.4820 H   0  0  0  0  0  0  0  0  0  0  0  0
    1.5211    1.4667    1.1045 H   0  0  0  0  0  0  0  0  0  0  0  0
    0.6876   -0.5774    1.7988 H   0  0  0  0  0  0  0  0  0  0  0  0
   -0.6551    0.5621    1.8461 H   0  0  0  0  0  0  0  0  0  0  0  0
   -0.2192   -1.5663   -0.2954 H   0  0  0  0  0  0  0  0  0  0  0  0
   -2.3167   -2.4859    0.6201 H   0  0  0  0  0  0  0  0  0  0  0  0
   -2.2584   -1.3381    1.9487 H   0  0  0  0  0  0  0  0  0  0  0  0
   -0.0818   -3.4413    1.3973 H   0  0  0  0  0  0  0  0  0  0  0  0
   -1.3823   -3.6489    2.5656 H   0  0  0  0  0  0  0  0  0  0  0  0
   -0.1730   -2.4005    2.8212 H   0  0  0  0  0  0  0  0  0  0  0  0
  1  2  1  0  0  0  0
  1 10  1  0  0  0  0
  1 11  1  0  0  0  0
  1 12  1  0  0  0  0
  2  3  1  0  0  0  0
  2 13  1  0  0  0  0
  2 14  1  0  0  0  0
  3  4  1  0  0  0  0
  3  8  1  0  0  0  0
  3 15  1  1  0  0  0
  4  5  1  0  0  0  0
  4 16  1  0  0  0  0
  4 17  1  0  0  0  0
  5  6  1  0  0  0  0
  5  9  1  0  0  0  0
  5 18  1  6  0  0  0
  6  7  1  0  0  0  0
  6 19  1  0  0  0  0
  6 20  1  0  0  0  0
  7 21  1  0  0  0  0
  7 22  1  0  0  0  0
  7 23  1  0  0  0  0
M  END
$$$$
GG-AG
 OpenBabel12202214373D

 23 22  0  0  0  0  0  0  0  0999 V2000
    2.3307   -0.8186   -0.6526 C   0  0  0  0  0  0  0  0  0  0  0  0
    2.2468    0.5174    0.0795 C   0  0  0  0  0  0  0  0  0  0  0  0
    0.8331    0.9803    0.3793 C   0  0  2  0  0  0  0  0  0  0  0  0
   -0.0010   -0.0012    1.2036 C   0  0  0  0  0  0  0  0  0  0  0  0
   -0.8321   -0.9791    0.3802 C   0  0  1  0  0  0  0  0  0  0  0  0
   -1.1374   -2.2786    1.1040 C   0  0  0  0  0  0  0  0  0  0  0  0
   -1.8364   -2.0757    2.4458 C   0  0  0  0  0  0  0  0  0  0  0  0
    0.1860    1.2182   -0.8430 F   0  0  0  0  0  0  0  0  0  0  0  0
   -2.0569   -0.3550    0.0900 F   0  0  0  0  0  0  0  0  0  0  0  0
    1.9291   -1.6348   -0.0507 H   0  0  0  0  0  0  0  0  0  0  0  0
    3.3675   -1.0599   -0.8824 H   0  0  0  0  0  0  0  0  0  0  0  0
    1.7781   -0.7764   -1.5912 H   0  0  0  0  0  0  0  0  0  0  0  0
    2.7286    1.2946   -0.5163 H   0  0  0  0  0  0  0  0  0  0  0  0
    2.7855    0.4636    1.0294 H   0  0  0  0  0  0  0  0  0  0  0  0
    0.8735    1.9458    0.8837 H   0  0  0  0  0  0  0  0  0  0  0  0
    0.6726   -0.5563    1.8615 H   0  0  0  0  0  0  0  0  0  0  0  0
   -0.6990    0.5423    1.8410 H   0  0  0  0  0  0  0  0  0  0  0  0
   -0.3711   -1.1798   -0.5828 H   0  0  0  0  0  0  0  0  0  0  0  0
   -0.1973   -2.8206    1.2372 H   0  0  0  0  0  0  0  0  0  0  0  0
   -1.7656   -2.8815    0.4463 H   0  0  0  0  0  0  0  0  0  0  0  0
   -1.1963   -1.5527    3.1567 H   0  0  0  0  0  0  0  0  0  0  0  0
   -2.1064   -3.0347    2.8845 H   0  0  0  0  0  0  0  0  0  0  0  0
   -2.7462   -1.4928    2.3133 H   0  0  0  0  0  0  0  0  0  0  0  0
  1  2  1  0  0  0  0
  1 10  1  0  0  0  0
  1 11  1  0  0  0  0
  1 12  1  0  0  0  0
  2  3  1  0  0  0  0
  2 13  1  0  0  0  0
  2 14  1  0  0  0  0
  3  4  1  0  0  0  0
  3  8  1  0  0  0  0
  3 15  1  1  0  0  0
  4  5  1  0  0  0  0
  4 16  1  0  0  0  0
  4 17  1  0  0  0  0
  5  6  1  0  0  0  0
  5  9  1  0  0  0  0
  5 18  1  6  0  0  0
  6  7  1  0  0  0  0
  6 19  1  0  0  0  0
  6 20  1  0  0  0  0
  7 21  1  0  0  0  0
  7 22  1  0  0  0  0
  7 23  1  0  0  0  0
M  END
$$$$
GGAG-
 OpenBabel12202214373D

 23 22  0  0  0  0  0  0  0  0999 V2000
   -0.9150    2.8288    0.3503 C   0  0  0  0  0  0  0  0  0  0  0  0
    0.0564    1.9740   -0.4582 C   0  0  0  0  0  0  0  0  0  0  0  0
    0.8231    0.9685    0.3781 C   0  0  2  0  0  0  0  0  0  0  0  0
   -0.0007   -0.0008    1.2062 C   0  0  0  0  0  0  0  0  0  0  0  0
   -0.8224   -0.9677    0.3787 C   0  0  1  0  0  0  0  0  0  0  0  0
   -1.3934   -2.1275    1.1709 C   0  0  0  0  0  0  0  0  0  0  0  0
   -0.3328   -3.1500    1.5734 C   0  0  0  0  0  0  0  0  0  0  0  0
    1.6298    1.6841    1.2846 F   0  0  0  0  0  0  0  0  0  0  0  0
   -1.9091   -0.2598   -0.1746 F   0  0  0  0  0  0  0  0  0  0  0  0
   -1.7585    2.2377    0.7030 H   0  0  0  0  0  0  0  0  0  0  0  0
   -1.3100    3.6353   -0.2657 H   0  0  0  0  0  0  0  0  0  0  0  0
   -0.4114    3.2752    1.2079 H   0  0  0  0  0  0  0  0  0  0  0  0
    0.7975    2.6094   -0.9469 H   0  0  0  0  0  0  0  0  0  0  0  0
   -0.4787    1.4329   -1.2404 H   0  0  0  0  0  0  0  0  0  0  0  0
    1.5158    0.4098   -0.2553 H   0  0  0  0  0  0  0  0  0  0  0  0
    0.6962   -0.5682    1.8250 H   0  0  0  0  0  0  0  0  0  0  0  0
   -0.6669    0.5446    1.8755 H   0  0  0  0  0  0  0  0  0  0  0  0
   -0.2486   -1.3420   -0.4732 H   0  0  0  0  0  0  0  0  0  0  0  0
   -2.1480   -2.6040    0.5444 H   0  0  0  0  0  0  0  0  0  0  0  0
   -1.9049   -1.7325    2.0511 H   0  0  0  0  0  0  0  0  0  0  0  0
    0.2074   -3.5153    0.6984 H   0  0  0  0  0  0  0  0  0  0  0  0
   -0.7970   -4.0068    2.0592 H   0  0  0  0  0  0  0  0  0  0  0  0
    0.3940   -2.7326    2.2690 H   0  0  0  0  0  0  0  0  0  0  0  0
  1  2  1  0  0  0  0
  1 10  1  0  0  0  0
  1 11  1  0  0  0  0
  1 12  1  0  0  0  0
  2  3  1  0  0  0  0
  2 13  1  0  0  0  0
  2 14  1  0  0  0  0
  3  4  1  0  0  0  0
  3  8  1  0  0  0  0
  3 15  1  6  0  0  0
  4  5  1  0  0  0  0
  4 16  1  0  0  0  0
  4 17  1  0  0  0  0
  5  6  1  0  0  0  0
  5  9  1  0  0  0  0
  5 18  1  6  0  0  0
  6  7  1  0  0  0  0
  6 19  1  0  0  0  0
  6 20  1  0  0  0  0
  7 21  1  0  0  0  0
  7 22  1  0  0  0  0
  7 23  1  0  0  0  0
M  END
$$$$
GGAG
 OpenBabel12202214373D

 23 22  0  0  0  0  0  0  0  0999 V2000
   -0.9304    2.8124    0.3185 C   0  0  0  0  0  0  0  0  0  0  0  0
    0.0464    1.9513   -0.4765 C   0  0  0  0  0  0  0  0  0  0  0  0
    0.8213    0.9664    0.3762 C   0  0  2  0  0  0  0  0  0  0  0  0
   -0.0004   -0.0004    1.2103 C   0  0  0  0  0  0  0  0  0  0  0  0
   -0.8209   -0.9660    0.3765 C   0  0  1  0  0  0  0  0  0  0  0  0
   -1.3273   -2.1737    1.1415 C   0  0  0  0  0  0  0  0  0  0  0  0
   -2.1313   -1.8081    2.3868 C   0  0  0  0  0  0  0  0  0  0  0  0
    1.6165    1.7004    1.2766 F   0  0  0  0  0  0  0  0  0  0  0  0
   -1.9430   -0.2755   -0.1269 F   0  0  0  0  0  0  0  0  0  0  0  0
   -1.7701    2.2215    0.6800 H   0  0  0  0  0  0  0  0  0  0  0  0
   -1.3314    3.6066   -0.3104 H   0  0  0  0  0  0  0  0  0  0  0  0
   -0.4299    3.2752    1.1689 H   0  0  0  0  0  0  0  0  0  0  0  0
    0.7819    2.5842   -0.9778 H   0  0  0  0  0  0  0  0  0  0  0  0
   -0.4850    1.3926   -1.2484 H   0  0  0  0  0  0  0  0  0  0  0  0
    1.5220    0.4066   -0.2480 H   0  0  0  0  0  0  0  0  0  0  0  0
    0.6917   -0.5735    1.8305 H   0  0  0  0  0  0  0  0  0  0  0  0
   -0.6612    0.5535    1.8783 H   0  0  0  0  0  0  0  0  0  0  0  0
   -0.2585   -1.2907   -0.5013 H   0  0  0  0  0  0  0  0  0  0  0  0
   -0.4650   -2.7894    1.4074 H   0  0  0  0  0  0  0  0  0  0  0  0
   -1.9432   -2.7608    0.4581 H   0  0  0  0  0  0  0  0  0  0  0  0
   -1.5057   -1.3289    3.1394 H   0  0  0  0  0  0  0  0  0  0  0  0
   -2.5663   -2.6999    2.8341 H   0  0  0  0  0  0  0  0  0  0  0  0
   -2.9411   -1.1262    2.1280 H   0  0  0  0  0  0  0  0  0  0  0  0
  1  2  1  0  0  0  0
  1 10  1  0  0  0  0
  1 11  1  0  0  0  0
  1 12  1  0  0  0  0
  2  3  1  0  0  0  0
  2 13  1  0  0  0  0
  2 14  1  0  0  0  0
  3  4  1  0  0  0  0
  3  8  1  0  0  0  0
  3 15  1  6  0  0  0
  4  5  1  0  0  0  0
  4 16  1  0  0  0  0
  4 17  1  0  0  0  0
  5  6  1  0  0  0  0
  5  9  1  0  0  0  0
  5 18  1  6  0  0  0
  6  7  1  0  0  0  0
  6 19  1  0  0  0  0
  6 20  1  0  0  0  0
  7 21  1  0  0  0  0
  7 22  1  0  0  0  0
  7 23  1  0  0  0  0
M  END
$$$$
G-G-G-A
 OpenBabel12202214373D

 23 22  0  0  0  0  0  0  0  0999 V2000
    2.8498   -0.4712   -0.0452 C   0  0  0  0  0  0  0  0  0  0  0  0
    1.7749    0.4241   -0.6588 C   0  0  0  0  0  0  0  0  0  0  0  0
    0.8429    0.9919    0.3927 C   0  0  2  0  0  0  0  0  0  0  0  0
   -0.0001   -0.0001    1.1775 C   0  0  0  0  0  0  0  0  0  0  0  0
   -0.8428   -0.9918    0.3928 C   0  0  1  0  0  0  0  0  0  0  0  0
   -1.7615   -0.4148   -0.6634 C   0  0  0  0  0  0  0  0  0  0  0  0
   -2.6415   -1.4934   -1.2886 C   0  0  0  0  0  0  0  0  0  0  0  0
   -0.0252    1.9071   -0.2370 F   0  0  0  0  0  0  0  0  0  0  0  0
    0.0209   -1.9187   -0.2317 F   0  0  0  0  0  0  0  0  0  0  0  0
    3.3823    0.0462    0.7556 H   0  0  0  0  0  0  0  0  0  0  0  0
    3.5817   -0.7563   -0.7999 H   0  0  0  0  0  0  0  0  0  0  0  0
    2.4126   -1.3833    0.3569 H   0  0  0  0  0  0  0  0  0  0  0  0
    1.1990   -0.1333   -1.3953 H   0  0  0  0  0  0  0  0  0  0  0  0
    2.2342    1.2728   -1.1666 H   0  0  0  0  0  0  0  0  0  0  0  0
    1.4217    1.5833    1.1050 H   0  0  0  0  0  0  0  0  0  0  0  0
    0.6614   -0.5669    1.8359 H   0  0  0  0  0  0  0  0  0  0  0  0
   -0.6716    0.5754    1.8197 H   0  0  0  0  0  0  0  0  0  0  0  0
   -1.4275   -1.5823    1.1008 H   0  0  0  0  0  0  0  0  0  0  0  0
   -2.3735    0.3561   -0.1895 H   0  0  0  0  0  0  0  0  0  0  0  0
   -1.1658    0.0876   -1.4246 H   0  0  0  0  0  0  0  0  0  0  0  0
   -2.0291   -2.2621   -1.7581 H   0  0  0  0  0  0  0  0  0  0  0  0
   -3.2972   -1.0686   -2.0467 H   0  0  0  0  0  0  0  0  0  0  0  0
   -3.2654   -1.9726   -0.5330 H   0  0  0  0  0  0  0  0  0  0  0  0
  1  2  1  0  0  0  0
  1 10  1  0  0  0  0
  1 11  1  0  0  0  0
  1 12  1  0  0  0  0
  2  3  1  0  0  0  0
  2 13  1  0  0  0  0
  2 14  1  0  0  0  0
  3  4  1  0  0  0  0
  3  8  1  0  0  0  0
  3 15  1  1  0  0  0
  4  5  1  0  0  0  0
  4 16  1  0  0  0  0
  4 17  1  0  0  0  0
  5  6  1  0  0  0  0
  5  9  1  0  0  0  0
  5 18  1  1  0  0  0
  6  7  1  0  0  0  0
  6 19  1  0  0  0  0
  6 20  1  0  0  0  0
  7 21  1  0  0  0  0
  7 22  1  0  0  0  0
  7 23  1  0  0  0  0
M  END
$$$$
G-G-GA
 OpenBabel12202214373D

 23 22  0  0  0  0  0  0  0  0999 V2000
    2.9780   -0.3405    0.1697 C   0  0  0  0  0  0  0  0  0  0  0  0
    1.8531    0.3831   -0.5674 C   0  0  0  0  0  0  0  0  0  0  0  0
    0.8280    0.9744    0.3801 C   0  0  2  0  0  0  0  0  0  0  0  0
    0.0008    0.0009    1.2036 C   0  0  0  0  0  0  0  0  0  0  0  0
   -0.8288   -0.9753    0.3794 C   0  0  1  0  0  0  0  0  0  0  0  0
   -0.1924   -2.3310    0.1527 C   0  0  0  0  0  0  0  0  0  0  0  0
   -1.0753   -3.2523   -0.6842 C   0  0  0  0  0  0  0  0  0  0  0  0
   -0.0691    1.7340   -0.3926 F   0  0  0  0  0  0  0  0  0  0  0  0
   -2.0282   -1.1989    1.0838 F   0  0  0  0  0  0  0  0  0  0  0  0
    3.4620    0.3255    0.8855 H   0  0  0  0  0  0  0  0  0  0  0  0
    3.7364   -0.6825   -0.5329 H   0  0  0  0  0  0  0  0  0  0  0  0
    2.6132   -1.2102    0.7158 H   0  0  0  0  0  0  0  0  0  0  0  0
    1.3523   -0.2815   -1.2733 H   0  0  0  0  0  0  0  0  0  0  0  0
    2.2630    1.2089   -1.1501 H   0  0  0  0  0  0  0  0  0  0  0  0
    1.3181    1.6797    1.0531 H   0  0  0  0  0  0  0  0  0  0  0  0
    0.6478   -0.5368    1.9007 H   0  0  0  0  0  0  0  0  0  0  0  0
   -0.6970    0.5918    1.7970 H   0  0  0  0  0  0  0  0  0  0  0  0
   -1.1230   -0.5142   -0.5646 H   0  0  0  0  0  0  0  0  0  0  0  0
    0.7730   -2.1883   -0.3368 H   0  0  0  0  0  0  0  0  0  0  0  0
    0.0058   -2.7744    1.1316 H   0  0  0  0  0  0  0  0  0  0  0  0
   -2.0358   -3.4039   -0.1970 H   0  0  0  0  0  0  0  0  0  0  0  0
   -0.6024   -4.2241   -0.8240 H   0  0  0  0  0  0  0  0  0  0  0  0
   -1.2585   -2.8208   -1.6691 H   0  0  0  0  0  0  0  0  0  0  0  0
  1  2  1  0  0  0  0
  1 10  1  0  0  0  0
  1 11  1  0  0  0  0
  1 12  1  0  0  0  0
  2  3  1  0  0  0  0
  2 13  1  0  0  0  0
  2 14  1  0  0  0  0
  3  4  1  0  0  0  0
  3  8  1  0  0  0  0
  3 15  1  1  0  0  0
  4  5  1  0  0  0  0
  4 16  1  0  0  0  0
  4 17  1  0  0  0  0
  5  6  1  0  0  0  0
  5  9  1  0  0  0  0
  5 18  1  6  0  0  0
  6  7  1  0  0  0  0
  6 19  1  0  0  0  0
  6 20  1  0  0  0  0
  7 21  1  0  0  0  0
  7 22  1  0  0  0  0
  7 23  1  0  0  0  0
M  END
$$$$
G-GG-A
 OpenBabel12202214373D

 23 22  0  0  0  0  0  0  0  0999 V2000
   -0.6360    3.0291    0.4918 C   0  0  0  0  0  0  0  0  0  0  0  0
    0.7215    2.4185    0.8317 C   0  0  0  0  0  0  0  0  0  0  0  0
    0.8299    0.9766    0.3777 C   0  0  2  0  0  0  0  0  0  0  0  0
   -0.0023   -0.0027    1.2055 C   0  0  0  0  0  0  0  0  0  0  0  0
   -0.8276   -0.9739    0.3798 C   0  0  1  0  0  0  0  0  0  0  0  0
   -1.9824   -0.3420   -0.3725 C   0  0  0  0  0  0  0  0  0  0  0  0
   -2.7509   -1.3632   -1.2054 C   0  0  0  0  0  0  0  0  0  0  0  0
    2.1773    0.5955    0.4918 F   0  0  0  0  0  0  0  0  0  0  0  0
    0.0272   -1.5812   -0.5554 F   0  0  0  0  0  0  0  0  0  0  0  0
   -0.8089    3.0127   -0.5853 H   0  0  0  0  0  0  0  0  0  0  0  0
   -0.6845    4.0644    0.8222 H   0  0  0  0  0  0  0  0  0  0  0  0
   -1.4544    2.4900    0.9695 H   0  0  0  0  0  0  0  0  0  0  0  0
    0.9080    2.4625    1.9075 H   0  0  0  0  0  0  0  0  0  0  0  0
    1.5155    2.9815    0.3395 H   0  0  0  0  0  0  0  0  0  0  0  0
    0.5957    0.8937   -0.6841 H   0  0  0  0  0  0  0  0  0  0  0  0
    0.6986   -0.5622    1.8251 H   0  0  0  0  0  0  0  0  0  0  0  0
   -0.6766    0.5321    1.8776 H   0  0  0  0  0  0  0  0  0  0  0  0
   -1.1999   -1.7798    1.0134 H   0  0  0  0  0  0  0  0  0  0  0  0
   -2.6430    0.1215    0.3651 H   0  0  0  0  0  0  0  0  0  0  0  0
   -1.6037    0.4583   -1.0118 H   0  0  0  0  0  0  0  0  0  0  0  0
   -2.0974   -1.8213   -1.9448 H   0  0  0  0  0  0  0  0  0  0  0  0
   -3.5846   -0.8921   -1.7249 H   0  0  0  0  0  0  0  0  0  0  0  0
   -3.1522   -2.1549   -0.5705 H   0  0  0  0  0  0  0  0  0  0  0  0
  1  2  1  0  0  0  0
  1 10  1  0  0  0  0
  1 11  1  0  0  0  0
  1 12  1  0  0  0  0
  2  3  1  0  0  0  0
  2 13  1  0  0  0  0
  2 14  1  0  0  0  0
  3  4  1  0  0  0  0
  3  8  1  0  0  0  0
  3 15  1  6  0  0  0
  4  5  1  0  0  0  0
  4 16  1  0  0  0  0
  4 17  1  0  0  0  0
  5  6  1  0  0  0  0
  5  9  1  0  0  0  0
  5 18  1  1  0  0  0
  6  7  1  0  0  0  0
  6 19  1  0  0  0  0
  6 20  1  0  0  0  0
  7 21  1  0  0  0  0
  7 22  1  0  0  0  0
  7 23  1  0  0  0  0
M  END
$$$$
G-GGA
 OpenBabel12202214373D

 23 22  0  0  0  0  0  0  0  0999 V2000
   -0.1230    1.3792   -1.9565 C   0  0  0  0  0  0  0  0  0  0  0  0
    0.0529    1.9104   -0.5318 C   0  0  0  0  0  0  0  0  0  0  0  0
    0.8315    0.9785    0.3842 C   0  0  2  0  0  0  0  0  0  0  0  0
   -0.0007   -0.0008    1.1940 C   0  0  0  0  0  0  0  0  0  0  0  0
   -0.8308   -0.9777    0.3848 C   0  0  1  0  0  0  0  0  0  0  0  0
   -0.0277   -1.9553   -0.4475 C   0  0  0  0  0  0  0  0  0  0  0  0
   -0.9195   -2.9287   -1.2124 C   0  0  0  0  0  0  0  0  0  0  0  0
    1.5002    1.7725    1.3342 F   0  0  0  0  0  0  0  0  0  0  0  0
   -1.5834   -1.7232    1.3119 F   0  0  0  0  0  0  0  0  0  0  0  0
    0.8465    1.1700   -2.4088 H   0  0  0  0  0  0  0  0  0  0  0  0
   -0.6251    2.1224   -2.5733 H   0  0  0  0  0  0  0  0  0  0  0  0
   -0.7163    0.4669   -1.9971 H   0  0  0  0  0  0  0  0  0  0  0  0
   -0.9146    2.1405   -0.0802 H   0  0  0  0  0  0  0  0  0  0  0  0
    0.6165    2.8430   -0.5724 H   0  0  0  0  0  0  0  0  0  0  0  0
    1.6187    0.4699   -0.1764 H   0  0  0  0  0  0  0  0  0  0  0  0
    0.6654   -0.5699    1.8464 H   0  0  0  0  0  0  0  0  0  0  0  0
   -0.6714    0.5800    1.8292 H   0  0  0  0  0  0  0  0  0  0  0  0
   -1.5677   -0.4574   -0.2307 H   0  0  0  0  0  0  0  0  0  0  0  0
    0.5951   -1.3917   -1.1450 H   0  0  0  0  0  0  0  0  0  0  0  0
    0.6450   -2.4949    0.2230 H   0  0  0  0  0  0  0  0  0  0  0  0
   -1.5426   -3.4957   -0.5243 H   0  0  0  0  0  0  0  0  0  0  0  0
   -0.3213   -3.6297   -1.7927 H   0  0  0  0  0  0  0  0  0  0  0  0
   -1.5755   -2.3933   -1.9017 H   0  0  0  0  0  0  0  0  0  0  0  0
  1  2  1  0  0  0  0
  1 10  1  0  0  0  0
  1 11  1  0  0  0  0
  1 12  1  0  0  0  0
  2  3  1  0  0  0  0
  2 13  1  0  0  0  0
  2 14  1  0  0  0  0
  3  4  1  0  0  0  0
  3  8  1  0  0  0  0
  3 15  1  6  0  0  0
  4  5  1  0  0  0  0
  4 16  1  0  0  0  0
  4 17  1  0  0  0  0
  5  6  1  0  0  0  0
  5  9  1  0  0  0  0
  5 18  1  6  0  0  0
  6  7  1  0  0  0  0
  6 19  1  0  0  0  0
  6 20  1  0  0  0  0
  7 21  1  0  0  0  0
  7 22  1  0  0  0  0
  7 23  1  0  0  0  0
M  END
$$$$
GG-G-A
 OpenBabel12202214373D

 23 22  0  0  0  0  0  0  0  0999 V2000
    1.4317    0.1413   -1.9738 C   0  0  0  0  0  0  0  0  0  0  0  0
    1.9158    0.4952   -0.5680 C   0  0  0  0  0  0  0  0  0  0  0  0
    0.8545    1.0056    0.4017 C   0  0  2  0  0  0  0  0  0  0  0  0
   -0.0011   -0.0013    1.1585 C   0  0  0  0  0  0  0  0  0  0  0  0
   -0.8534   -1.0042    0.4028 C   0  0  1  0  0  0  0  0  0  0  0  0
   -1.8061   -0.4401   -0.6317 C   0  0  0  0  0  0  0  0  0  0  0  0
   -2.6342   -1.5378   -1.2912 C   0  0  0  0  0  0  0  0  0  0  0  0
    0.0060    1.9029   -0.2757 F   0  0  0  0  0  0  0  0  0  0  0  0
   -0.0017   -1.9428   -0.2159 F   0  0  0  0  0  0  0  0  0  0  0  0
    0.7882   -0.7324   -1.9749 H   0  0  0  0  0  0  0  0  0  0  0  0
    2.2927   -0.0768   -2.6057 H   0  0  0  0  0  0  0  0  0  0  0  0
    0.8964    0.9817   -2.4140 H   0  0  0  0  0  0  0  0  0  0  0  0
    2.6723    1.2773   -0.6527 H   0  0  0  0  0  0  0  0  0  0  0  0
    2.3993   -0.3679   -0.1062 H   0  0  0  0  0  0  0  0  0  0  0  0
    1.3542    1.6076    1.1625 H   0  0  0  0  0  0  0  0  0  0  0  0
    0.6653   -0.5630    1.8176 H   0  0  0  0  0  0  0  0  0  0  0  0
   -0.6737    0.5739    1.8007 H   0  0  0  0  0  0  0  0  0  0  0  0
   -1.4213   -1.5825    1.1348 H   0  0  0  0  0  0  0  0  0  0  0  0
   -2.4541    0.2738   -0.1178 H   0  0  0  0  0  0  0  0  0  0  0  0
   -1.2490    0.1269   -1.3748 H   0  0  0  0  0  0  0  0  0  0  0  0
   -1.9914   -2.2373   -1.8227 H   0  0  0  0  0  0  0  0  0  0  0  0
   -3.3399   -1.1127   -2.0046 H   0  0  0  0  0  0  0  0  0  0  0  0
   -3.2025   -2.0994   -0.5483 H   0  0  0  0  0  0  0  0  0  0  0  0
  1  2  1  0  0  0  0
  1 10  1  0  0  0  0
  1 11  1  0  0  0  0
  1 12  1  0  0  0  0
  2  3  1  0  0  0  0
  2 13  1  0  0  0  0
  2 14  1  0  0  0  0
  3  4  1  0  0  0  0
  3  8  1  0  0  0  0
  3 15  1  1  0  0  0
  4  5  1  0  0  0  0
  4 16  1  0  0  0  0
  4 17  1  0  0  0  0
  5  6  1  0  0  0  0
  5  9  1  0  0  0  0
  5 18  1  1  0  0  0
  6  7  1  0  0  0  0
  6 19  1  0  0  0  0
  6 20  1  0  0  0  0
  7 21  1  0  0  0  0
  7 22  1  0  0  0  0
  7 23  1  0  0  0  0
M  END
$$$$
GG-GA
 OpenBabel12202214373D

 23 22  0  0  0  0  0  0  0  0999 V2000
    2.1051    1.8333    2.3978 C   0  0  0  0  0  0  0  0  0  0  0  0
    1.3075    2.1847    1.1445 C   0  0  0  0  0  0  0  0  0  0  0  0
    0.8231    0.9686    0.3784 C   0  0  2  0  0  0  0  0  0  0  0  0
   -0.0001   -0.0001    1.2062 C   0  0  0  0  0  0  0  0  0  0  0  0
   -0.8230   -0.9685    0.3784 C   0  0  1  0  0  0  0  0  0  0  0  0
   -0.0265   -1.9987   -0.3923 C   0  0  0  0  0  0  0  0  0  0  0  0
   -0.9278   -2.9638   -1.1564 C   0  0  0  0  0  0  0  0  0  0  0  0
    1.9595    0.2900   -0.1063 F   0  0  0  0  0  0  0  0  0  0  0  0
   -1.6695   -1.6497    1.2736 F   0  0  0  0  0  0  0  0  0  0  0  0
    1.4826    1.3383    3.1428 H   0  0  0  0  0  0  0  0  0  0  0  0
    2.5152    2.7338    2.8523 H   0  0  0  0  0  0  0  0  0  0  0  0
    2.9336    1.1705    2.1486 H   0  0  0  0  0  0  0  0  0  0  0  0
    1.9231    2.7767    0.4653 H   0  0  0  0  0  0  0  0  0  0  0  0
    0.4359    2.7906    1.4020 H   0  0  0  0  0  0  0  0  0  0  0  0
    0.2692    1.2844   -0.5083 H   0  0  0  0  0  0  0  0  0  0  0  0
    0.6628   -0.5588    1.8685 H   0  0  0  0  0  0  0  0  0  0  0  0
   -0.6896    0.5724    1.8311 H   0  0  0  0  0  0  0  0  0  0  0  0
   -1.4881   -0.4200   -0.2950 H   0  0  0  0  0  0  0  0  0  0  0  0
    0.6049   -2.5383    0.3174 H   0  0  0  0  0  0  0  0  0  0  0  0
    0.6421   -1.4716   -1.0737 H   0  0  0  0  0  0  0  0  0  0  0  0
   -1.5881   -3.4956   -0.4741 H   0  0  0  0  0  0  0  0  0  0  0  0
   -0.3333   -3.6964   -1.7015 H   0  0  0  0  0  0  0  0  0  0  0  0
   -1.5453   -2.4277   -1.8789 H   0  0  0  0  0  0  0  0  0  0  0  0
  1  2  1  0  0  0  0
  1 10  1  0  0  0  0
  1 11  1  0  0  0  0
  1 12  1  0  0  0  0
  2  3  1  0  0  0  0
  2 13  1  0  0  0  0
  2 14  1  0  0  0  0
  3  4  1  0  0  0  0
  3  8  1  0  0  0  0
  3 15  1  6  0  0  0
  4  5  1  0  0  0  0
  4 16  1  0  0  0  0
  4 17  1  0  0  0  0
  5  6  1  0  0  0  0
  5  9  1  0  0  0  0
  5 18  1  6  0  0  0
  6  7  1  0  0  0  0
  6 19  1  0  0  0  0
  6 20  1  0  0  0  0
  7 21  1  0  0  0  0
  7 22  1  0  0  0  0
  7 23  1  0  0  0  0
M  END
$$$$
GGG-A
 OpenBabel12202214373D

 23 22  0  0  0  0  0  0  0  0999 V2000
   -0.8832    2.8679    0.3451 C   0  0  0  0  0  0  0  0  0  0  0  0
    0.1000    2.0131   -0.4503 C   0  0  0  0  0  0  0  0  0  0  0  0
    0.8338    0.9811    0.3833 C   0  0  2  0  0  0  0  0  0  0  0  0
    0.0007    0.0008    1.1970 C   0  0  0  0  0  0  0  0  0  0  0  0
   -0.8344   -0.9819    0.3827 C   0  0  1  0  0  0  0  0  0  0  0  0
   -2.2021   -0.5010   -0.0581 C   0  0  0  0  0  0  0  0  0  0  0  0
   -2.9631   -1.5827   -0.8202 C   0  0  0  0  0  0  0  0  0  0  0  0
    1.6146    1.6829    1.3264 F   0  0  0  0  0  0  0  0  0  0  0  0
   -0.1009   -1.3421   -0.7674 F   0  0  0  0  0  0  0  0  0  0  0  0
   -1.7248    2.2832    0.7174 H   0  0  0  0  0  0  0  0  0  0  0  0
   -1.2858    3.6652   -0.2786 H   0  0  0  0  0  0  0  0  0  0  0  0
   -0.3816    3.3243    1.1971 H   0  0  0  0  0  0  0  0  0  0  0  0
    0.8642    2.6553   -0.8942 H   0  0  0  0  0  0  0  0  0  0  0  0
   -0.3923    1.4991   -1.2779 H   0  0  0  0  0  0  0  0  0  0  0  0
    1.5347    0.4325   -0.2412 H   0  0  0  0  0  0  0  0  0  0  0  0
    0.7090   -0.5568    1.8104 H   0  0  0  0  0  0  0  0  0  0  0  0
   -0.6505    0.5506    1.8783 H   0  0  0  0  0  0  0  0  0  0  0  0
   -0.9563   -1.9065    0.9485 H   0  0  0  0  0  0  0  0  0  0  0  0
   -2.1025    0.3929   -0.6727 H   0  0  0  0  0  0  0  0  0  0  0  0
   -2.7532   -0.2157    0.8418 H   0  0  0  0  0  0  0  0  0  0  0  0
   -2.4205   -1.8707   -1.7190 H   0  0  0  0  0  0  0  0  0  0  0  0
   -3.9507   -1.2296   -1.1130 H   0  0  0  0  0  0  0  0  0  0  0  0
   -3.0910   -2.4731   -0.2026 H   0  0  0  0  0  0  0  0  0  0  0  0
  1  2  1  0  0  0  0
  1 10  1  0  0  0  0
  1 11  1  0  0  0  0
  1 12  1  0  0  0  0
  2  3  1  0  0  0  0
  2 13  1  0  0  0  0
  2 14  1  0  0  0  0
  3  4  1  0  0  0  0
  3  8  1  0  0  0  0
  3 15  1  6  0  0  0
  4  5  1  0  0  0  0
  4 16  1  0  0  0  0
  4 17  1  0  0  0  0
  5  6  1  0  0  0  0
  5  9  1  0  0  0  0
  5 18  1  1  0  0  0
  6  7  1  0  0  0  0
  6 19  1  0  0  0  0
  6 20  1  0  0  0  0
  7 21  1  0  0  0  0
  7 22  1  0  0  0  0
  7 23  1  0  0  0  0
M  END
$$$$
GGGA
 OpenBabel12202214373D

 23 22  0  0  0  0  0  0  0  0999 V2000
   -1.1027    2.6017    0.0460 C   0  0  0  0  0  0  0  0  0  0  0  0
    0.0422    1.8257   -0.6013 C   0  0  0  0  0  0  0  0  0  0  0  0
    0.8240    0.9697    0.3783 C   0  0  2  0  0  0  0  0  0  0  0  0
   -0.0003   -0.0004    1.2060 C   0  0  0  0  0  0  0  0  0  0  0  0
   -0.8237   -0.9692    0.3786 C   0  0  1  0  0  0  0  0  0  0  0  0
   -0.0117   -1.8881   -0.5094 C   0  0  0  0  0  0  0  0  0  0  0  0
   -0.8846   -2.9027   -1.2427 C   0  0  0  0  0  0  0  0  0  0  0  0
    1.4638    1.8303    1.2869 F   0  0  0  0  0  0  0  0  0  0  0  0
   -1.5409   -1.7663    1.2882 F   0  0  0  0  0  0  0  0  0  0  0  0
   -1.8933    1.9401    0.3992 H   0  0  0  0  0  0  0  0  0  0  0  0
   -1.5443    3.2944   -0.6693 H   0  0  0  0  0  0  0  0  0  0  0  0
   -0.7360    3.1781    0.8948 H   0  0  0  0  0  0  0  0  0  0  0  0
    0.7504    2.5188   -1.0578 H   0  0  0  0  0  0  0  0  0  0  0  0
   -0.3322    1.1837   -1.4029 H   0  0  0  0  0  0  0  0  0  0  0  0
    1.6266    0.4471   -0.1431 H   0  0  0  0  0  0  0  0  0  0  0  0
    0.6708   -0.5741    1.8478 H   0  0  0  0  0  0  0  0  0  0  0  0
   -0.6673    0.5681    1.8546 H   0  0  0  0  0  0  0  0  0  0  0  0
   -1.5794   -0.4433   -0.2090 H   0  0  0  0  0  0  0  0  0  0  0  0
    0.7309   -2.3972    0.1108 H   0  0  0  0  0  0  0  0  0  0  0  0
    0.5331   -1.2763   -1.2326 H   0  0  0  0  0  0  0  0  0  0  0  0
   -1.4243   -3.5262   -0.5328 H   0  0  0  0  0  0  0  0  0  0  0  0
   -0.2786   -3.5486   -1.8782 H   0  0  0  0  0  0  0  0  0  0  0  0
   -1.6164   -2.3976   -1.8748 H   0  0  0  0  0  0  0  0  0  0  0  0
  1  2  1  0  0  0  0
  1 10  1  0  0  0  0
  1 11  1  0  0  0  0
  1 12  1  0  0  0  0
  2  3  1  0  0  0  0
  2 13  1  0  0  0  0
  2 14  1  0  0  0  0
  3  4  1  0  0  0  0
  3  8  1  0  0  0  0
  3 15  1  6  0  0  0
  4  5  1  0  0  0  0
  4 16  1  0  0  0  0
  4 17  1  0  0  0  0
  5  6  1  0  0  0  0
  5  9  1  0  0  0  0
  5 18  1  6  0  0  0
  6  7  1  0  0  0  0
  6 19  1  0  0  0  0
  6 20  1  0  0  0  0
  7 21  1  0  0  0  0
  7 22  1  0  0  0  0
  7 23  1  0  0  0  0
M  END
$$$$
G-G-G-G-
 OpenBabel12202214373D

 23 22  0  0  0  0  0  0  0  0999 V2000
    2.8500   -0.4640   -0.0700 C   0  0  0  0  0  0  0  0  0  0  0  0
    1.7660    0.4300   -0.6700 C   0  0  0  0  0  0  0  0  0  0  0  0
    0.8430    0.9920    0.3930 C   0  0  2  0  0  0  0  0  0  0  0  0
    0.0000    0.0000    1.1770 C   0  0  0  0  0  0  0  0  0  0  0  0
   -0.8430   -0.9920    0.3930 C   0  0  1  0  0  0  0  0  0  0  0  0
   -1.7660   -0.4300   -0.6700 C   0  0  0  0  0  0  0  0  0  0  0  0
   -2.8500    0.4640   -0.0700 C   0  0  0  0  0  0  0  0  0  0  0  0
   -0.0230    1.9190   -0.2250 F   0  0  0  0  0  0  0  0  0  0  0  0
    0.0230   -1.9190   -0.2250 F   0  0  0  0  0  0  0  0  0  0  0  0
    3.3970    0.0570    0.7190 H   0  0  0  0  0  0  0  0  0  0  0  0
    3.5680   -0.7530   -0.8360 H   0  0  0  0  0  0  0  0  0  0  0  0
    2.4210   -1.3740    0.3440 H   0  0  0  0  0  0  0  0  0  0  0  0
    1.1860   -0.1260   -1.4040 H   0  0  0  0  0  0  0  0  0  0  0  0
    2.2190    1.2820   -1.1780 H   0  0  0  0  0  0  0  0  0  0  0  0
    1.4300    1.5770    1.1050 H   0  0  0  0  0  0  0  0  0  0  0  0
    0.6640   -0.5720    1.8280 H   0  0  0  0  0  0  0  0  0  0  0  0
   -0.6640    0.5720    1.8280 H   0  0  0  0  0  0  0  0  0  0  0  0
   -1.4300   -1.5770    1.1050 H   0  0  0  0  0  0  0  0  0  0  0  0
   -1.1860    0.1260   -1.4040 H   0  0  0  0  0  0  0  0  0  0  0  0
   -2.2190   -1.2820   -1.1780 H   0  0  0  0  0  0  0  0  0  0  0  0
   -3.3970   -0.0570    0.7190 H   0  0  0  0  0  0  0  0  0  0  0  0
   -3.5680    0.7530   -0.8360 H   0  0  0  0  0  0  0  0  0  0  0  0
   -2.4210    1.3740    0.3440 H   0  0  0  0  0  0  0  0  0  0  0  0
  1  2  1  0  0  0  0
  1 10  1  0  0  0  0
  1 11  1  0  0  0  0
  1 12  1  0  0  0  0
  2  3  1  0  0  0  0
  2 13  1  0  0  0  0
  2 14  1  0  0  0  0
  3  4  1  0  0  0  0
  3  8  1  0  0  0  0
  3 15  1  1  0  0  0
  4  5  1  0  0  0  0
  4 16  1  0  0  0  0
  4 17  1  0  0  0  0
  5  6  1  0  0  0  0
  5  9  1  0  0  0  0
  5 18  1  1  0  0  0
  6  7  1  0  0  0  0
  6 19  1  0  0  0  0
  6 20  1  0  0  0  0
  7 21  1  0  0  0  0
  7 22  1  0  0  0  0
  7 23  1  0  0  0  0
M  END
$$$$
G-G-G-G
 OpenBabel12202214373D

 23 22  0  0  0  0  0  0  0  0999 V2000
    2.8808   -0.4359   -0.0029 C   0  0  0  0  0  0  0  0  0  0  0  0
    1.8125    0.4548   -0.6343 C   0  0  0  0  0  0  0  0  0  0  0  0
    0.8531    1.0039    0.4025 C   0  0  2  0  0  0  0  0  0  0  0  0
    0.0010    0.0011    1.1589 C   0  0  0  0  0  0  0  0  0  0  0  0
   -0.8541   -1.0050    0.4016 C   0  0  1  0  0  0  0  0  0  0  0  0
   -1.9207   -0.4909   -0.5608 C   0  0  0  0  0  0  0  0  0  0  0  0
   -1.4467   -0.1440   -1.9723 C   0  0  0  0  0  0  0  0  0  0  0  0
   -0.0014    1.9365   -0.2210 F   0  0  0  0  0  0  0  0  0  0  0  0
   -0.0033   -1.8959   -0.2846 F   0  0  0  0  0  0  0  0  0  0  0  0
    3.3863    0.0766    0.8180 H   0  0  0  0  0  0  0  0  0  0  0  0
    3.6348   -0.7032   -0.7414 H   0  0  0  0  0  0  0  0  0  0  0  0
    2.4449   -1.3583    0.3759 H   0  0  0  0  0  0  0  0  0  0  0  0
    1.2631   -0.1010   -1.3901 H   0  0  0  0  0  0  0  0  0  0  0  0
    2.2779    1.3134   -1.1222 H   0  0  0  0  0  0  0  0  0  0  0  0
    1.4181    1.5806    1.1397 H   0  0  0  0  0  0  0  0  0  0  0  0
    0.6666   -0.5675    1.8123 H   0  0  0  0  0  0  0  0  0  0  0  0
   -0.6678    0.5673    1.8121 H   0  0  0  0  0  0  0  0  0  0  0  0
   -1.3481   -1.6144    1.1595 H   0  0  0  0  0  0  0  0  0  0  0  0
   -2.6825   -1.2674   -0.6376 H   0  0  0  0  0  0  0  0  0  0  0  0
   -2.3929    0.3775   -0.0973 H   0  0  0  0  0  0  0  0  0  0  0  0
   -0.7933    0.7218   -1.9811 H   0  0  0  0  0  0  0  0  0  0  0  0
   -2.3121    0.0837   -2.5941 H   0  0  0  0  0  0  0  0  0  0  0  0
   -0.9267   -0.9908   -2.4181 H   0  0  0  0  0  0  0  0  0  0  0  0
  1  2  1  0  0  0  0
  1 10  1  0  0  0  0
  1 11  1  0  0  0  0
  1 12  1  0  0  0  0
  2  3  1  0  0  0  0
  2 13  1  0  0  0  0
  2 14  1  0  0  0  0
  3  4  1  0  0  0  0
  3  8  1  0  0  0  0
  3 15  1  1  0  0  0
  4  5  1  0  0  0  0
  4 16  1  0  0  0  0
  4 17  1  0  0  0  0
  5  6  1  0  0  0  0
  5  9  1  0  0  0  0
  5 18  1  1  0  0  0
  6  7  1  0  0  0  0
  6 19  1  0  0  0  0
  6 20  1  0  0  0  0
  7 21  1  0  0  0  0
  7 22  1  0  0  0  0
  7 23  1  0  0  0  0
M  END
$$$$
G-G-GG-
 OpenBabel12202214373D

 23 22  0  0  0  0  0  0  0  0999 V2000
    3.1638    0.0293    0.6096 C   0  0  0  0  0  0  0  0  0  0  0  0
    2.0104    0.3494   -0.3394 C   0  0  0  0  0  0  0  0  0  0  0  0
    0.8249    0.9706    0.3779 C   0  0  2  0  0  0  0  0  0  0  0  0
    0.0020    0.0023    1.2090 C   0  0  0  0  0  0  0  0  0  0  0  0
   -0.8268   -0.9730    0.3761 C   0  0  1  0  0  0  0  0  0  0  0  0
   -0.8754   -2.3783    0.9432 C   0  0  0  0  0  0  0  0  0  0  0  0
    0.4427   -3.1222    0.7417 C   0  0  0  0  0  0  0  0  0  0  0  0
   -0.0200    1.5338   -0.5898 F   0  0  0  0  0  0  0  0  0  0  0  0
   -2.1412   -0.4840    0.3298 F   0  0  0  0  0  0  0  0  0  0  0  0
    3.4924    0.9259    1.1368 H   0  0  0  0  0  0  0  0  0  0  0  0
    4.0147   -0.3632    0.0559 H   0  0  0  0  0  0  0  0  0  0  0  0
    2.8852   -0.7155    1.3547 H   0  0  0  0  0  0  0  0  0  0  0  0
    1.6909   -0.5507   -0.8697 H   0  0  0  0  0  0  0  0  0  0  0  0
    2.3407    1.0646   -1.0935 H   0  0  0  0  0  0  0  0  0  0  0  0
    1.1711    1.7996    0.9996 H   0  0  0  0  0  0  0  0  0  0  0  0
    0.6739   -0.5379    1.8786 H   0  0  0  0  0  0  0  0  0  0  0  0
   -0.7001    0.5551    1.8333 H   0  0  0  0  0  0  0  0  0  0  0  0
   -0.4885   -0.9982   -0.6606 H   0  0  0  0  0  0  0  0  0  0  0  0
   -1.1322   -2.3231    2.0041 H   0  0  0  0  0  0  0  0  0  0  0  0
   -1.6831   -2.9093    0.4393 H   0  0  0  0  0  0  0  0  0  0  0  0
    0.6878   -3.1962   -0.3188 H   0  0  0  0  0  0  0  0  0  0  0  0
    0.3785   -4.1330    1.1413 H   0  0  0  0  0  0  0  0  0  0  0  0
    1.2736   -2.6233    1.2428 H   0  0  0  0  0  0  0  0  0  0  0  0
  1  2  1  0  0  0  0
  1 10  1  0  0  0  0
  1 11  1  0  0  0  0
  1 12  1  0  0  0  0
  2  3  1  0  0  0  0
  2 13  1  0  0  0  0
  2 14  1  0  0  0  0
  3  4  1  0  0  0  0
  3  8  1  0  0  0  0
  3 15  1  1  0  0  0
  4  5  1  0  0  0  0
  4 16  1  0  0  0  0
  4 17  1  0  0  0  0
  5  6  1  0  0  0  0
  5  9  1  0  0  0  0
  5 18  1  6  0  0  0
  6  7  1  0  0  0  0
  6 19  1  0  0  0  0
  6 20  1  0  0  0  0
  7 21  1  0  0  0  0
  7 22  1  0  0  0  0
  7 23  1  0  0  0  0
M  END
$$$$
G-G-GG
 OpenBabel12202214373D

 23 22  0  0  0  0  0  0  0  0999 V2000
    3.1897    0.3885    1.0721 C   0  0  0  0  0  0  0  0  0  0  0  0
    2.1978    0.5071   -0.0845 C   0  0  0  0  0  0  0  0  0  0  0  0
    0.8335    0.9808    0.3819 C   0  0  2  0  0  0  0  0  0  0  0  0
   -0.0006   -0.0007    1.1987 C   0  0  0  0  0  0  0  0  0  0  0  0
   -0.8329   -0.9801    0.3824 C   0  0  1  0  0  0  0  0  0  0  0  0
   -0.0985   -2.0186   -0.4432 C   0  0  0  0  0  0  0  0  0  0  0  0
    0.8869   -2.8644    0.3587 C   0  0  0  0  0  0  0  0  0  0  0  0
    0.0859    1.3480   -0.7553 F   0  0  0  0  0  0  0  0  0  0  0  0
   -1.6235   -1.6752    1.3215 F   0  0  0  0  0  0  0  0  0  0  0  0
    3.2876    1.3391    1.5995 H   0  0  0  0  0  0  0  0  0  0  0  0
    4.1738    0.1098    0.7008 H   0  0  0  0  0  0  0  0  0  0  0  0
    2.8834   -0.3660    1.7967 H   0  0  0  0  0  0  0  0  0  0  0  0
    2.1121   -0.4403   -0.6137 H   0  0  0  0  0  0  0  0  0  0  0  0
    2.5581    1.2452   -0.8024 H   0  0  0  0  0  0  0  0  0  0  0  0
    0.9663    1.9001    0.9551 H   0  0  0  0  0  0  0  0  0  0  0  0
    0.6436   -0.5518    1.8844 H   0  0  0  0  0  0  0  0  0  0  0  0
   -0.7099    0.5587    1.8091 H   0  0  0  0  0  0  0  0  0  0  0  0
   -1.5272   -0.4308   -0.2490 H   0  0  0  0  0  0  0  0  0  0  0  0
   -0.8627   -2.6648   -0.8796 H   0  0  0  0  0  0  0  0  0  0  0  0
    0.3920   -1.5110   -1.2758 H   0  0  0  0  0  0  0  0  0  0  0  0
    1.7323   -2.2776    0.7155 H   0  0  0  0  0  0  0  0  0  0  0  0
    1.2816   -3.6734   -0.2532 H   0  0  0  0  0  0  0  0  0  0  0  0
    0.3898   -3.3039    1.2230 H   0  0  0  0  0  0  0  0  0  0  0  0
  1  2  1  0  0  0  0
  1 10  1  0  0  0  0
  1 11  1  0  0  0  0
  1 12  1  0  0  0  0
  2  3  1  0  0  0  0
  2 13  1  0  0  0  0
  2 14  1  0  0  0  0
  3  4  1  0  0  0  0
  3  8  1  0  0  0  0
  3 15  1  1  0  0  0
  4  5  1  0  0  0  0
  4 16  1  0  0  0  0
  4 17  1  0  0  0  0
  5  6  1  0  0  0  0
  5  9  1  0  0  0  0
  5 18  1  6  0  0  0
  6  7  1  0  0  0  0
  6 19  1  0  0  0  0
  6 20  1  0  0  0  0
  7 21  1  0  0  0  0
  7 22  1  0  0  0  0
  7 23  1  0  0  0  0
M  END
$$$$
G-GG-G-
 OpenBabel12202214373D

 23 22  0  0  0  0  0  0  0  0999 V2000
   -0.4427    3.1222    0.7417 C   0  0  0  0  0  0  0  0  0  0  0  0
    0.8754    2.3783    0.9432 C   0  0  0  0  0  0  0  0  0  0  0  0
    0.8268    0.9730    0.3761 C   0  0  2  0  0  0  0  0  0  0  0  0
   -0.0020   -0.0023    1.2090 C   0  0  0  0  0  0  0  0  0  0  0  0
   -0.8249   -0.9706    0.3779 C   0  0  1  0  0  0  0  0  0  0  0  0
   -2.0104   -0.3494   -0.3394 C   0  0  0  0  0  0  0  0  0  0  0  0
   -3.1638   -0.0293    0.6096 C   0  0  0  0  0  0  0  0  0  0  0  0
    2.1412    0.4840    0.3298 F   0  0  0  0  0  0  0  0  0  0  0  0
    0.0200   -1.5338   -0.5898 F   0  0  0  0  0  0  0  0  0  0  0  0
   -0.6878    3.1962   -0.3188 H   0  0  0  0  0  0  0  0  0  0  0  0
   -0.3785    4.1330    1.1413 H   0  0  0  0  0  0  0  0  0  0  0  0
   -1.2736    2.6233    1.2428 H   0  0  0  0  0  0  0  0  0  0  0  0
    1.1322    2.3231    2.0041 H   0  0  0  0  0  0  0  0  0  0  0  0
    1.6831    2.9093    0.4393 H   0  0  0  0  0  0  0  0  0  0  0  0
    0.4885    0.9982   -0.6606 H   0  0  0  0  0  0  0  0  0  0  0  0
    0.7000   -0.5551    1.8333 H   0  0  0  0  0  0  0  0  0  0  0  0
   -0.6739    0.5379    1.8786 H   0  0  0  0  0  0  0  0  0  0  0  0
   -1.1711   -1.7996    0.9996 H   0  0  0  0  0  0  0  0  0  0  0  0
   -1.6909    0.5507   -0.8697 H   0  0  0  0  0  0  0  0  0  0  0  0
   -2.3407   -1.0646   -1.0935 H   0  0  0  0  0  0  0  0  0  0  0  0
   -3.4924   -0.9259    1.1368 H   0  0  0  0  0  0  0  0  0  0  0  0
   -4.0147    0.3632    0.0559 H   0  0  0  0  0  0  0  0  0  0  0  0
   -2.8852    0.7155    1.3547 H   0  0  0  0  0  0  0  0  0  0  0  0
  1  2  1  0  0  0  0
  1 10  1  0  0  0  0
  1 11  1  0  0  0  0
  1 12  1  0  0  0  0
  2  3  1  0  0  0  0
  2 13  1  0  0  0  0
  2 14  1  0  0  0  0
  3  4  1  0  0  0  0
  3  8  1  0  0  0  0
  3 15  1  6  0  0  0
  4  5  1  0  0  0  0
  4 16  1  0  0  0  0
  4 17  1  0  0  0  0
  5  6  1  0  0  0  0
  5  9  1  0  0  0  0
  5 18  1  1  0  0  0
  6  7  1  0  0  0  0
  6 19  1  0  0  0  0
  6 20  1  0  0  0  0
  7 21  1  0  0  0  0
  7 22  1  0  0  0  0
  7 23  1  0  0  0  0
M  END
$$$$
G-GG-G
 OpenBabel12202214373D

 23 22  0  0  0  0  0  0  0  0999 V2000
    0.7325    2.9893    1.8804 C   0  0  0  0  0  0  0  0  0  0  0  0
    1.6149    1.9717    1.1596 C   0  0  0  0  0  0  0  0  0  0  0  0
    0.8129    0.9566    0.3719 C   0  0  2  0  0  0  0  0  0  0  0  0
    0.0002    0.0002    1.2194 C   0  0  0  0  0  0  0  0  0  0  0  0
   -0.8131   -0.9568    0.3717 C   0  0  1  0  0  0  0  0  0  0  0  0
   -1.5126   -2.0573    1.1452 C   0  0  0  0  0  0  0  0  0  0  0  0
   -2.4135   -1.5423    2.2660 C   0  0  0  0  0  0  0  0  0  0  0  0
    1.7235    0.1800   -0.3741 F   0  0  0  0  0  0  0  0  0  0  0  0
   -1.7979   -0.1883   -0.2851 F   0  0  0  0  0  0  0  0  0  0  0  0
    0.0350    3.4598    1.1869 H   0  0  0  0  0  0  0  0  0  0  0  0
    1.3435    3.7749    2.3227 H   0  0  0  0  0  0  0  0  0  0  0  0
    0.1550    2.5310    2.6819 H   0  0  0  0  0  0  0  0  0  0  0  0
    2.2514    1.4388    1.8709 H   0  0  0  0  0  0  0  0  0  0  0  0
    2.2731    2.4815    0.4557 H   0  0  0  0  0  0  0  0  0  0  0  0
    0.1704    1.4519   -0.3574 H   0  0  0  0  0  0  0  0  0  0  0  0
    0.6797   -0.5666    1.8614 H   0  0  0  0  0  0  0  0  0  0  0  0
   -0.6814    0.5668    1.8540 H   0  0  0  0  0  0  0  0  0  0  0  0
   -0.1917   -1.3814   -0.4155 H   0  0  0  0  0  0  0  0  0  0  0  0
   -2.1007   -2.6347    0.4306 H   0  0  0  0  0  0  0  0  0  0  0  0
   -0.7460   -2.7259    1.5435 H   0  0  0  0  0  0  0  0  0  0  0  0
   -1.8348   -1.0919    3.0719 H   0  0  0  0  0  0  0  0  0  0  0  0
   -2.9943   -2.3585    2.6927 H   0  0  0  0  0  0  0  0  0  0  0  0
   -3.1084   -0.7960    1.8823 H   0  0  0  0  0  0  0  0  0  0  0  0
  1  2  1  0  0  0  0
  1 10  1  0  0  0  0
  1 11  1  0  0  0  0
  1 12  1  0  0  0  0
  2  3  1  0  0  0  0
  2 13  1  0  0  0  0
  2 14  1  0  0  0  0
  3  4  1  0  0  0  0
  3  8  1  0  0  0  0
  3 15  1  6  0  0  0
  4  5  1  0  0  0  0
  4 16  1  0  0  0  0
  4 17  1  0  0  0  0
  5  6  1  0  0  0  0
  5  9  1  0  0  0  0
  5 18  1  6  0  0  0
  6  7  1  0  0  0  0
  6 19  1  0  0  0  0
  6 20  1  0  0  0  0
  7 21  1  0  0  0  0
  7 22  1  0  0  0  0
  7 23  1  0  0  0  0
M  END
$$$$
G-GGG-
 OpenBabel12202214373D

 23 22  0  0  0  0  0  0  0  0999 V2000
   -1.1537    2.2774   -0.5150 C   0  0  0  0  0  0  0  0  0  0  0  0
    0.1912    2.3369    0.2080 C   0  0  0  0  0  0  0  0  0  0  0  0
    0.8258    0.9718    0.3750 C   0  0  2  0  0  0  0  0  0  0  0  0
    0.0000    0.0000    1.2130 C   0  0  0  0  0  0  0  0  0  0  0  0
   -0.8258   -0.9718    0.3750 C   0  0  1  0  0  0  0  0  0  0  0  0
   -0.1912   -2.3369    0.2080 C   0  0  0  0  0  0  0  0  0  0  0  0
    1.1537   -2.2774   -0.5150 C   0  0  0  0  0  0  0  0  0  0  0  0
    2.0644    1.1564    1.0130 F   0  0  0  0  0  0  0  0  0  0  0  0
   -2.0644   -1.1564    1.0130 F   0  0  0  0  0  0  0  0  0  0  0  0
   -1.0478    1.8376   -1.5090 H   0  0  0  0  0  0  0  0  0  0  0  0
   -1.5597    3.2791   -0.6400 H   0  0  0  0  0  0  0  0  0  0  0  0
   -1.8853    1.6897    0.0410 H   0  0  0  0  0  0  0  0  0  0  0  0
    0.0674    2.7695    1.2040 H   0  0  0  0  0  0  0  0  0  0  0  0
    0.8875    2.9716   -0.3410 H   0  0  0  0  0  0  0  0  0  0  0  0
    1.0584    0.5407   -0.6010 H   0  0  0  0  0  0  0  0  0  0  0  0
    0.6819   -0.5555    1.8580 H   0  0  0  0  0  0  0  0  0  0  0  0
   -0.6819    0.5555    1.8580 H   0  0  0  0  0  0  0  0  0  0  0  0
   -1.0584   -0.5407   -0.6010 H   0  0  0  0  0  0  0  0  0  0  0  0
   -0.0674   -2.7695    1.2040 H   0  0  0  0  0  0  0  0  0  0  0  0
   -0.8875   -2.9716   -0.3410 H   0  0  0  0  0  0  0  0  0  0  0  0
    1.0478   -1.8376   -1.5090 H   0  0  0  0  0  0  0  0  0  0  0  0
    1.5597   -3.2791   -0.6400 H   0  0  0  0  0  0  0  0  0  0  0  0
    1.8853   -1.6897    0.0410 H   0  0  0  0  0  0  0  0  0  0  0  0
  1  2  1  0  0  0  0
  1 10  1  0  0  0  0
  1 11  1  0  0  0  0
  1 12  1  0  0  0  0
  2  3  1  0  0  0  0
  2 13  1  0  0  0  0
  2 14  1  0  0  0  0
  3  4  1  0  0  0  0
  3  8  1  0  0  0  0
  3 15  1  6  0  0  0
  4  5  1  0  0  0  0
  4 16  1  0  0  0  0
  4 17  1  0  0  0  0
  5  6  1  0  0  0  0
  5  9  1  0  0  0  0
  5 18  1  6  0  0  0
  6  7  1  0  0  0  0
  6 19  1  0  0  0  0
  6 20  1  0  0  0  0
  7 21  1  0  0  0  0
  7 22  1  0  0  0  0
  7 23  1  0  0  0  0
M  END
$$$$
G-GGG
 OpenBabel12202214373D

 23 22  0  0  0  0  0  0  0  0999 V2000
   -0.2570    1.5244   -1.8721 C   0  0  0  0  0  0  0  0  0  0  0  0
    0.0506    1.9855   -0.4471 C   0  0  0  0  0  0  0  0  0  0  0  0
    0.8300    0.9767    0.3833 C   0  0  2  0  0  0  0  0  0  0  0  0
   -0.0000   -0.0000    1.1964 C   0  0  0  0  0  0  0  0  0  0  0  0
   -0.8299   -0.9766    0.3833 C   0  0  1  0  0  0  0  0  0  0  0  0
   -0.0490   -1.8870   -0.5478 C   0  0  0  0  0  0  0  0  0  0  0  0
    1.0666   -2.6624    0.1482 C   0  0  0  0  0  0  0  0  0  0  0  0
    1.5883    1.6994    1.3243 F   0  0  0  0  0  0  0  0  0  0  0  0
   -1.5026   -1.7914    1.3119 F   0  0  0  0  0  0  0  0  0  0  0  0
    0.6609    1.2538   -2.3968 H   0  0  0  0  0  0  0  0  0  0  0  0
   -0.7331    2.3285   -2.4306 H   0  0  0  0  0  0  0  0  0  0  0  0
   -0.9265    0.6663   -1.9029 H   0  0  0  0  0  0  0  0  0  0  0  0
   -0.8673    2.2565    0.0797 H   0  0  0  0  0  0  0  0  0  0  0  0
    0.6689    2.8834   -0.4949 H   0  0  0  0  0  0  0  0  0  0  0  0
    1.5576    0.4548   -0.2415 H   0  0  0  0  0  0  0  0  0  0  0  0
    0.6697   -0.5682    1.8422 H   0  0  0  0  0  0  0  0  0  0  0  0
   -0.6687    0.5733    1.8408 H   0  0  0  0  0  0  0  0  0  0  0  0
   -1.6138   -0.4557   -0.1667 H   0  0  0  0  0  0  0  0  0  0  0  0
   -0.7653   -2.5823   -0.9895 H   0  0  0  0  0  0  0  0  0  0  0  0
    0.3548   -1.2875   -1.3665 H   0  0  0  0  0  0  0  0  0  0  0  0
    1.8748   -2.0063    0.4735 H   0  0  0  0  0  0  0  0  0  0  0  0
    1.4938   -3.4011   -0.5281 H   0  0  0  0  0  0  0  0  0  0  0  0
    0.6785   -3.1846    1.0220 H   0  0  0  0  0  0  0  0  0  0  0  0
  1  2  1  0  0  0  0
  1 10  1  0  0  0  0
  1 11  1  0  0  0  0
  1 12  1  0  0  0  0
  2  3  1  0  0  0  0
  2 13  1  0  0  0  0
  2 14  1  0  0  0  0
  3  4  1  0  0  0  0
  3  8  1  0  0  0  0
  3 15  1  6  0  0  0
  4  5  1  0  0  0  0
  4 16  1  0  0  0  0
  4 17  1  0  0  0  0
  5  6  1  0  0  0  0
  5  9  1  0  0  0  0
  5 18  1  6  0  0  0
  6  7  1  0  0  0  0
  6 19  1  0  0  0  0
  6 20  1  0  0  0  0
  7 21  1  0  0  0  0
  7 22  1  0  0  0  0
  7 23  1  0  0  0  0
M  END
$$$$
GG-G-G-
 OpenBabel12202214373D

 23 22  0  0  0  0  0  0  0  0999 V2000
    1.4467    0.1440   -1.9723 C   0  0  0  0  0  0  0  0  0  0  0  0
    1.9207    0.4909   -0.5608 C   0  0  0  0  0  0  0  0  0  0  0  0
    0.8541    1.0050    0.4016 C   0  0  2  0  0  0  0  0  0  0  0  0
   -0.0010   -0.0011    1.1589 C   0  0  0  0  0  0  0  0  0  0  0  0
   -0.8531   -1.0039    0.4025 C   0  0  1  0  0  0  0  0  0  0  0  0
   -1.8125   -0.4548   -0.6343 C   0  0  0  0  0  0  0  0  0  0  0  0
   -2.8808    0.4359   -0.0029 C   0  0  0  0  0  0  0  0  0  0  0  0
    0.0033    1.8959   -0.2846 F   0  0  0  0  0  0  0  0  0  0  0  0
    0.0014   -1.9365   -0.2210 F   0  0  0  0  0  0  0  0  0  0  0  0
    0.7933   -0.7218   -1.9811 H   0  0  0  0  0  0  0  0  0  0  0  0
    2.3121   -0.0837   -2.5941 H   0  0  0  0  0  0  0  0  0  0  0  0
    0.9267    0.9908   -2.4181 H   0  0  0  0  0  0  0  0  0  0  0  0
    2.6825    1.2674   -0.6376 H   0  0  0  0  0  0  0  0  0  0  0  0
    2.3929   -0.3775   -0.0973 H   0  0  0  0  0  0  0  0  0  0  0  0
    1.3481    1.6144    1.1595 H   0  0  0  0  0  0  0  0  0  0  0  0
    0.6678   -0.5673    1.8121 H   0  0  0  0  0  0  0  0  0  0  0  0
   -0.6666    0.5675    1.8123 H   0  0  0  0  0  0  0  0  0  0  0  0
   -1.4181   -1.5806    1.1397 H   0  0  0  0  0  0  0  0  0  0  0  0
   -1.2631    0.1010   -1.3901 H   0  0  0  0  0  0  0  0  0  0  0  0
   -2.2779   -1.3134   -1.1222 H   0  0  0  0  0  0  0  0  0  0  0  0
   -3.3863   -0.0766    0.8180 H   0  0  0  0  0  0  0  0  0  0  0  0
   -3.6348    0.7032   -0.7414 H   0  0  0  0  0  0  0  0  0  0  0  0
   -2.4449    1.3583    0.3759 H   0  0  0  0  0  0  0  0  0  0  0  0
  1  2  1  0  0  0  0
  1 10  1  0  0  0  0
  1 11  1  0  0  0  0
  1 12  1  0  0  0  0
  2  3  1  0  0  0  0
  2 13  1  0  0  0  0
  2 14  1  0  0  0  0
  3  4  1  0  0  0  0
  3  8  1  0  0  0  0
  3 15  1  1  0  0  0
  4  5  1  0  0  0  0
  4 16  1  0  0  0  0
  4 17  1  0  0  0  0
  5  6  1  0  0  0  0
  5  9  1  0  0  0  0
  5 18  1  1  0  0  0
  6  7  1  0  0  0  0
  6 19  1  0  0  0  0
  6 20  1  0  0  0  0
  7 21  1  0  0  0  0
  7 22  1  0  0  0  0
  7 23  1  0  0  0  0
M  END
$$$$
GG-G-G
 OpenBabel12202214373D

 23 22  0  0  0  0  0  0  0  0999 V2000
    1.7307    0.1336   -1.8660 C   0  0  0  0  0  0  0  0  0  0  0  0
    2.0451    0.5354   -0.4270 C   0  0  0  0  0  0  0  0  0  0  0  0
    0.8710    1.0249    0.4160 C   0  0  2  0  0  0  0  0  0  0  0  0
    0.0000    0.0000    1.1310 C   0  0  0  0  0  0  0  0  0  0  0  0
   -0.8710   -1.0249    0.4160 C   0  0  1  0  0  0  0  0  0  0  0  0
   -2.0451   -0.5354   -0.4270 C   0  0  0  0  0  0  0  0  0  0  0  0
   -1.7307   -0.1336   -1.8660 C   0  0  0  0  0  0  0  0  0  0  0  0
    0.0632    1.8835   -0.3510 F   0  0  0  0  0  0  0  0  0  0  0  0
   -0.0632   -1.8835   -0.3510 F   0  0  0  0  0  0  0  0  0  0  0  0
    1.0716   -0.7263   -1.9090 H   0  0  0  0  0  0  0  0  0  0  0  0
    2.6590   -0.1229   -2.3760 H   0  0  0  0  0  0  0  0  0  0  0  0
    1.2700    0.9615   -2.4010 H   0  0  0  0  0  0  0  0  0  0  0  0
    2.7811    1.3405   -0.4470 H   0  0  0  0  0  0  0  0  0  0  0  0
    2.5037   -0.2992    0.1070 H   0  0  0  0  0  0  0  0  0  0  0  0
    1.2768    1.6566    1.2090 H   0  0  0  0  0  0  0  0  0  0  0  0
    0.6750   -0.5568    1.7860 H   0  0  0  0  0  0  0  0  0  0  0  0
   -0.6750    0.5568    1.7860 H   0  0  0  0  0  0  0  0  0  0  0  0
   -1.2768   -1.6566    1.2090 H   0  0  0  0  0  0  0  0  0  0  0  0
   -2.7811   -1.3405   -0.4470 H   0  0  0  0  0  0  0  0  0  0  0  0
   -2.5037    0.2992    0.1070 H   0  0  0  0  0  0  0  0  0  0  0  0
   -1.0716    0.7263   -1.9090 H   0  0  0  0  0  0  0  0  0  0  0  0
   -2.6590    0.1229   -2.3760 H   0  0  0  0  0  0  0  0  0  0  0  0
   -1.2700   -0.9615   -2.4010 H   0  0  0  0  0  0  0  0  0  0  0  0
  1  2  1  0  0  0  0
  1 10  1  0  0  0  0
  1 11  1  0  0  0  0
  1 12  1  0  0  0  0
  2  3  1  0  0  0  0
  2 13  1  0  0  0  0
  2 14  1  0  0  0  0
  3  4  1  0  0  0  0
  3  8  1  0  0  0  0
  3 15  1  1  0  0  0
  4  5  1  0  0  0  0
  4 16  1  0  0  0  0
  4 17  1  0  0  0  0
  5  6  1  0  0  0  0
  5  9  1  0  0  0  0
  5 18  1  1  0  0  0
  6  7  1  0  0  0  0
  6 19  1  0  0  0  0
  6 20  1  0  0  0  0
  7 21  1  0  0  0  0
  7 22  1  0  0  0  0
  7 23  1  0  0  0  0
M  END
$$$$
GG-GG-
 OpenBabel12202214373D

 23 22  0  0  0  0  0  0  0  0999 V2000
    2.4135    1.5423    2.2660 C   0  0  0  0  0  0  0  0  0  0  0  0
    1.5126    2.0573    1.1452 C   0  0  0  0  0  0  0  0  0  0  0  0
    0.8131    0.9568    0.3717 C   0  0  2  0  0  0  0  0  0  0  0  0
   -0.0002   -0.0002    1.2194 C   0  0  0  0  0  0  0  0  0  0  0  0
   -0.8129   -0.9566    0.3719 C   0  0  1  0  0  0  0  0  0  0  0  0
   -1.6149   -1.9717    1.1596 C   0  0  0  0  0  0  0  0  0  0  0  0
   -0.7325   -2.9893    1.8804 C   0  0  0  0  0  0  0  0  0  0  0  0
    1.7979    0.1883   -0.2851 F   0  0  0  0  0  0  0  0  0  0  0  0
   -1.7235   -0.1800   -0.3741 F   0  0  0  0  0  0  0  0  0  0  0  0
    1.8348    1.0919    3.0719 H   0  0  0  0  0  0  0  0  0  0  0  0
    2.9943    2.3585    2.6927 H   0  0  0  0  0  0  0  0  0  0  0  0
    3.1084    0.7960    1.8823 H   0  0  0  0  0  0  0  0  0  0  0  0
    2.1007    2.6347    0.4306 H   0  0  0  0  0  0  0  0  0  0  0  0
    0.7461    2.7259    1.5435 H   0  0  0  0  0  0  0  0  0  0  0  0
    0.1917    1.3814   -0.4155 H   0  0  0  0  0  0  0  0  0  0  0  0
    0.6814   -0.5668    1.8540 H   0  0  0  0  0  0  0  0  0  0  0  0
   -0.6797    0.5666    1.8614 H   0  0  0  0  0  0  0  0  0  0  0  0
   -0.1704   -1.4519   -0.3574 H   0  0  0  0  0  0  0  0  0  0  0  0
   -2.2731   -2.4815    0.4557 H   0  0  0  0  0  0  0  0  0  0  0  0
   -2.2514   -1.4388    1.8709 H   0  0  0  0  0  0  0  0  0  0  0  0
   -0.0343   -3.4590    1.1870 H   0  0  0  0  0  0  0  0  0  0  0  0
   -1.3435   -3.7749    2.3227 H   0  0  0  0  0  0  0  0  0  0  0  0
   -0.1550   -2.5310    2.6819 H   0  0  0  0  0  0  0  0  0  0  0  0
  1  2  1  0  0  0  0
  1 10  1  0  0  0  0
  1 11  1  0  0  0  0
  1 12  1  0  0  0  0
  2  3  1  0  0  0  0
  2 13  1  0  0  0  0
  2 14  1  0  0  0  0
  3  4  1  0  0  0  0
  3  8  1  0  0  0  0
  3 15  1  6  0  0  0
  4  5  1  0  0  0  0
  4 16  1  0  0  0  0
  4 17  1  0  0  0  0
  5  6  1  0  0  0  0
  5  9  1  0  0  0  0
  5 18  1  6  0  0  0
  6  7  1  0  0  0  0
  6 19  1  0  0  0  0
  6 20  1  0  0  0  0
  7 21  1  0  0  0  0
  7 22  1  0  0  0  0
  7 23  1  0  0  0  0
M  END
$$$$
GG-GG
 OpenBabel12202214373D

 23 22  0  0  0  0  0  0  0  0999 V2000
    2.1313    1.8081    2.3868 C   0  0  0  0  0  0  0  0  0  0  0  0
    1.3273    2.1737    1.1415 C   0  0  0  0  0  0  0  0  0  0  0  0
    0.8209    0.9660    0.3765 C   0  0  2  0  0  0  0  0  0  0  0  0
    0.0004    0.0004    1.2103 C   0  0  0  0  0  0  0  0  0  0  0  0
   -0.8213   -0.9664    0.3762 C   0  0  1  0  0  0  0  0  0  0  0  0
   -0.0464   -1.9513   -0.4765 C   0  0  0  0  0  0  0  0  0  0  0  0
    0.9304   -2.8124    0.3185 C   0  0  0  0  0  0  0  0  0  0  0  0
    1.9430    0.2755   -0.1269 F   0  0  0  0  0  0  0  0  0  0  0  0
   -1.6165   -1.7004    1.2766 F   0  0  0  0  0  0  0  0  0  0  0  0
    1.5057    1.3289    3.1394 H   0  0  0  0  0  0  0  0  0  0  0  0
    2.5663    2.6999    2.8341 H   0  0  0  0  0  0  0  0  0  0  0  0
    2.9411    1.1262    2.1280 H   0  0  0  0  0  0  0  0  0  0  0  0
    1.9432    2.7608    0.4581 H   0  0  0  0  0  0  0  0  0  0  0  0
    0.4650    2.7894    1.4074 H   0  0  0  0  0  0  0  0  0  0  0  0
    0.2585    1.2907   -0.5013 H   0  0  0  0  0  0  0  0  0  0  0  0
    0.6612   -0.5535    1.8783 H   0  0  0  0  0  0  0  0  0  0  0  0
   -0.6917    0.5735    1.8305 H   0  0  0  0  0  0  0  0  0  0  0  0
   -1.5220   -0.4066   -0.2480 H   0  0  0  0  0  0  0  0  0  0  0  0
    0.4850   -1.3926   -1.2484 H   0  0  0  0  0  0  0  0  0  0  0  0
   -0.7819   -2.5842   -0.9778 H   0  0  0  0  0  0  0  0  0  0  0  0
    1.7701   -2.2215    0.6800 H   0  0  0  0  0  0  0  0  0  0  0  0
    1.3314   -3.6066   -0.3104 H   0  0  0  0  0  0  0  0  0  0  0  0
    0.4299   -3.2752    1.1689 H   0  0  0  0  0  0  0  0  0  0  0  0
  1  2  1  0  0  0  0
  1 10  1  0  0  0  0
  1 11  1  0  0  0  0
  1 12  1  0  0  0  0
  2  3  1  0  0  0  0
  2 13  1  0  0  0  0
  2 14  1  0  0  0  0
  3  4  1  0  0  0  0
  3  8  1  0  0  0  0
  3 15  1  6  0  0  0
  4  5  1  0  0  0  0
  4 16  1  0  0  0  0
  4 17  1  0  0  0  0
  5  6  1  0  0  0  0
  5  9  1  0  0  0  0
  5 18  1  6  0  0  0
  6  7  1  0  0  0  0
  6 19  1  0  0  0  0
  6 20  1  0  0  0  0
  7 21  1  0  0  0  0
  7 22  1  0  0  0  0
  7 23  1  0  0  0  0
M  END
$$$$
GGG-G-
 OpenBabel12202214373D

 23 22  0  0  0  0  0  0  0  0999 V2000
   -0.8869    2.8644    0.3587 C   0  0  0  0  0  0  0  0  0  0  0  0
    0.0985    2.0186   -0.4432 C   0  0  0  0  0  0  0  0  0  0  0  0
    0.8329    0.9801    0.3824 C   0  0  2  0  0  0  0  0  0  0  0  0
    0.0006    0.0007    1.1987 C   0  0  0  0  0  0  0  0  0  0  0  0
   -0.8335   -0.9808    0.3819 C   0  0  1  0  0  0  0  0  0  0  0  0
   -2.1978   -0.5071   -0.0845 C   0  0  0  0  0  0  0  0  0  0  0  0
   -3.1897   -0.3885    1.0721 C   0  0  0  0  0  0  0  0  0  0  0  0
    1.6235    1.6752    1.3215 F   0  0  0  0  0  0  0  0  0  0  0  0
   -0.0859   -1.3480   -0.7553 F   0  0  0  0  0  0  0  0  0  0  0  0
   -1.7323    2.2776    0.7155 H   0  0  0  0  0  0  0  0  0  0  0  0
   -1.2816    3.6734   -0.2532 H   0  0  0  0  0  0  0  0  0  0  0  0
   -0.3898    3.3039    1.2230 H   0  0  0  0  0  0  0  0  0  0  0  0
    0.8627    2.6648   -0.8796 H   0  0  0  0  0  0  0  0  0  0  0  0
   -0.3920    1.5110   -1.2758 H   0  0  0  0  0  0  0  0  0  0  0  0
    1.5272    0.4308   -0.2490 H   0  0  0  0  0  0  0  0  0  0  0  0
    0.7099   -0.5587    1.8091 H   0  0  0  0  0  0  0  0  0  0  0  0
   -0.6436    0.5518    1.8844 H   0  0  0  0  0  0  0  0  0  0  0  0
   -0.9663   -1.9001    0.9551 H   0  0  0  0  0  0  0  0  0  0  0  0
   -2.5581   -1.2452   -0.8024 H   0  0  0  0  0  0  0  0  0  0  0  0
   -2.1121    0.4403   -0.6137 H   0  0  0  0  0  0  0  0  0  0  0  0
   -3.2876   -1.3391    1.5995 H   0  0  0  0  0  0  0  0  0  0  0  0
   -4.1738   -0.1098    0.7008 H   0  0  0  0  0  0  0  0  0  0  0  0
   -2.8834    0.3660    1.7967 H   0  0  0  0  0  0  0  0  0  0  0  0
  1  2  1  0  0  0  0
  1 10  1  0  0  0  0
  1 11  1  0  0  0  0
  1 12  1  0  0  0  0
  2  3  1  0  0  0  0
  2 13  1  0  0  0  0
  2 14  1  0  0  0  0
  3  4  1  0  0  0  0
  3  8  1  0  0  0  0
  3 15  1  6  0  0  0
  4  5  1  0  0  0  0
  4 16  1  0  0  0  0
  4 17  1  0  0  0  0
  5  6  1  0  0  0  0
  5  9  1  0  0  0  0
  5 18  1  1  0  0  0
  6  7  1  0  0  0  0
  6 19  1  0  0  0  0
  6 20  1  0  0  0  0
  7 21  1  0  0  0  0
  7 22  1  0  0  0  0
  7 23  1  0  0  0  0
M  END
$$$$
GGG-G
 OpenBabel12202214373D

 23 22  0  0  0  0  0  0  0  0999 V2000
   -0.9304    2.8124    0.3185 C   0  0  0  0  0  0  0  0  0  0  0  0
    0.0464    1.9513   -0.4765 C   0  0  0  0  0  0  0  0  0  0  0  0
    0.8213    0.9664    0.3762 C   0  0  2  0  0  0  0  0  0  0  0  0
   -0.0004   -0.0004    1.2103 C   0  0  0  0  0  0  0  0  0  0  0  0
   -0.8209   -0.9660    0.3765 C   0  0  1  0  0  0  0  0  0  0  0  0
   -1.3273   -2.1737    1.1415 C   0  0  0  0  0  0  0  0  0  0  0  0
   -2.1313   -1.8081    2.3868 C   0  0  0  0  0  0  0  0  0  0  0  0
    1.6165    1.7004    1.2766 F   0  0  0  0  0  0  0  0  0  0  0  0
   -1.9430   -0.2755   -0.1269 F   0  0  0  0  0  0  0  0  0  0  0  0
   -1.7701    2.2215    0.6800 H   0  0  0  0  0  0  0  0  0  0  0  0
   -1.3314    3.6066   -0.3104 H   0  0  0  0  0  0  0  0  0  0  0  0
   -0.4299    3.2752    1.1689 H   0  0  0  0  0  0  0  0  0  0  0  0
    0.7819    2.5842   -0.9778 H   0  0  0  0  0  0  0  0  0  0  0  0
   -0.4850    1.3926   -1.2484 H   0  0  0  0  0  0  0  0  0  0  0  0
    1.5220    0.4066   -0.2480 H   0  0  0  0  0  0  0  0  0  0  0  0
    0.6917   -0.5735    1.8305 H   0  0  0  0  0  0  0  0  0  0  0  0
   -0.6612    0.5535    1.8783 H   0  0  0  0  0  0  0  0  0  0  0  0
   -0.2585   -1.2907   -0.5013 H   0  0  0  0  0  0  0  0  0  0  0  0
   -0.4650   -2.7894    1.4074 H   0  0  0  0  0  0  0  0  0  0  0  0
   -1.9432   -2.7608    0.4581 H   0  0  0  0  0  0  0  0  0  0  0  0
   -1.5057   -1.3289    3.1394 H   0  0  0  0  0  0  0  0  0  0  0  0
   -2.5663   -2.6999    2.8341 H   0  0  0  0  0  0  0  0  0  0  0  0
   -2.9411   -1.1262    2.1280 H   0  0  0  0  0  0  0  0  0  0  0  0
  1  2  1  0  0  0  0
  1 10  1  0  0  0  0
  1 11  1  0  0  0  0
  1 12  1  0  0  0  0
  2  3  1  0  0  0  0
  2 13  1  0  0  0  0
  2 14  1  0  0  0  0
  3  4  1  0  0  0  0
  3  8  1  0  0  0  0
  3 15  1  6  0  0  0
  4  5  1  0  0  0  0
  4 16  1  0  0  0  0
  4 17  1  0  0  0  0
  5  6  1  0  0  0  0
  5  9  1  0  0  0  0
  5 18  1  6  0  0  0
  6  7  1  0  0  0  0
  6 19  1  0  0  0  0
  6 20  1  0  0  0  0
  7 21  1  0  0  0  0
  7 22  1  0  0  0  0
  7 23  1  0  0  0  0
M  END
$$$$
GGGG-
 OpenBabel12202214373D

 23 22  0  0  0  0  0  0  0  0999 V2000
   -1.0666    2.6624    0.1482 C   0  0  0  0  0  0  0  0  0  0  0  0
    0.0490    1.8870   -0.5478 C   0  0  0  0  0  0  0  0  0  0  0  0
    0.8299    0.9766    0.3833 C   0  0  2  0  0  0  0  0  0  0  0  0
    0.0000    0.0000    1.1964 C   0  0  0  0  0  0  0  0  0  0  0  0
   -0.8300   -0.9767    0.3833 C   0  0  1  0  0  0  0  0  0  0  0  0
   -0.0506   -1.9855   -0.4471 C   0  0  0  0  0  0  0  0  0  0  0  0
    0.2570   -1.5244   -1.8721 C   0  0  0  0  0  0  0  0  0  0  0  0
    1.5026    1.7914    1.3119 F   0  0  0  0  0  0  0  0  0  0  0  0
   -1.5883   -1.6994    1.3243 F   0  0  0  0  0  0  0  0  0  0  0  0
   -1.8748    2.0063    0.4735 H   0  0  0  0  0  0  0  0  0  0  0  0
   -1.4938    3.4011   -0.5281 H   0  0  0  0  0  0  0  0  0  0  0  0
   -0.6785    3.1846    1.0220 H   0  0  0  0  0  0  0  0  0  0  0  0
    0.7653    2.5823   -0.9895 H   0  0  0  0  0  0  0  0  0  0  0  0
   -0.3548    1.2875   -1.3665 H   0  0  0  0  0  0  0  0  0  0  0  0
    1.6138    0.4557   -0.1667 H   0  0  0  0  0  0  0  0  0  0  0  0
    0.6687   -0.5733    1.8408 H   0  0  0  0  0  0  0  0  0  0  0  0
   -0.6697    0.5682    1.8422 H   0  0  0  0  0  0  0  0  0  0  0  0
   -1.5576   -0.4548   -0.2415 H   0  0  0  0  0  0  0  0  0  0  0  0
   -0.6689   -2.8834   -0.4949 H   0  0  0  0  0  0  0  0  0  0  0  0
    0.8673   -2.2565    0.0797 H   0  0  0  0  0  0  0  0  0  0  0  0
   -0.6609   -1.2538   -2.3968 H   0  0  0  0  0  0  0  0  0  0  0  0
    0.7331   -2.3285   -2.4306 H   0  0  0  0  0  0  0  0  0  0  0  0
    0.9265   -0.6663   -1.9029 H   0  0  0  0  0  0  0  0  0  0  0  0
  1  2  1  0  0  0  0
  1 10  1  0  0  0  0
  1 11  1  0  0  0  0
  1 12  1  0  0  0  0
  2  3  1  0  0  0  0
  2 13  1  0  0  0  0
  2 14  1  0  0  0  0
  3  4  1  0  0  0  0
  3  8  1  0  0  0  0
  3 15  1  6  0  0  0
  4  5  1  0  0  0  0
  4 16  1  0  0  0  0
  4 17  1  0  0  0  0
  5  6  1  0  0  0  0
  5  9  1  0  0  0  0
  5 18  1  6  0  0  0
  6  7  1  0  0  0  0
  6 19  1  0  0  0  0
  6 20  1  0  0  0  0
  7 21  1  0  0  0  0
  7 22  1  0  0  0  0
  7 23  1  0  0  0  0
M  END
$$$$
GGGG
 OpenBabel12202214373D

 23 22  0  0  0  0  0  0  0  0999 V2000
    2.7809   -0.6433    1.1870 C   0  0  0  0  0  0  0  0  0  0  0  0
    1.8234    0.3258    1.8760 C   0  0  0  0  0  0  0  0  0  0  0  0
    0.8199    0.9648    0.9330 C   0  0  2  0  0  0  0  0  0  0  0  0
    0.0000    0.0000    0.0970 C   0  0  0  0  0  0  0  0  0  0  0  0
   -0.8199   -0.9648    0.9330 C   0  0  1  0  0  0  0  0  0  0  0  0
   -1.8234   -0.3258    1.8760 C   0  0  0  0  0  0  0  0  0  0  0  0
   -2.7809    0.6433    1.1870 C   0  0  0  0  0  0  0  0  0  0  0  0
    1.5336    1.7751    0.0320 F   0  0  0  0  0  0  0  0  0  0  0  0
   -1.5336   -1.7751    0.0320 F   0  0  0  0  0  0  0  0  0  0  0  0
    2.2697   -1.5401    0.8370 H   0  0  0  0  0  0  0  0  0  0  0  0
    3.5643   -0.9567    1.8750 H   0  0  0  0  0  0  0  0  0  0  0  0
    3.2531   -0.1639    0.3300 H   0  0  0  0  0  0  0  0  0  0  0  0
    2.3871    1.1372    2.3410 H   0  0  0  0  0  0  0  0  0  0  0  0
    1.2774   -0.1773    2.6780 H   0  0  0  0  0  0  0  0  0  0  0  0
    0.1685    1.6426    1.4870 H   0  0  0  0  0  0  0  0  0  0  0  0
   -0.6678    0.5696   -0.5490 H   0  0  0  0  0  0  0  0  0  0  0  0
    0.6678   -0.5696   -0.5490 H   0  0  0  0  0  0  0  0  0  0  0  0
   -0.1685   -1.6426    1.4870 H   0  0  0  0  0  0  0  0  0  0  0  0
   -1.2774    0.1773    2.6780 H   0  0  0  0  0  0  0  0  0  0  0  0
   -2.3871   -1.1372    2.3410 H   0  0  0  0  0  0  0  0  0  0  0  0
   -2.2697    1.5401    0.8370 H   0  0  0  0  0  0  0  0  0  0  0  0
   -3.5643    0.9567    1.8750 H   0  0  0  0  0  0  0  0  0  0  0  0
   -3.2531    0.1639    0.3300 H   0  0  0  0  0  0  0  0  0  0  0  0
  1  2  1  0  0  0  0
  1 10  1  0  0  0  0
  1 11  1  0  0  0  0
  1 12  1  0  0  0  0
  2  3  1  0  0  0  0
  2 13  1  0  0  0  0
  2 14  1  0  0  0  0
  3  4  1  0  0  0  0
  3  8  1  0  0  0  0
  3 15  1  1  0  0  0
  4  5  1  0  0  0  0
  4 16  1  0  0  0  0
  4 17  1  0  0  0  0
  5  6  1  0  0  0  0
  5  9  1  0  0  0  0
  5 18  1  1  0  0  0
  6  7  1  0  0  0  0
  6 19  1  0  0  0  0
  6 20  1  0  0  0  0
  7 21  1  0  0  0  0
  7 22  1  0  0  0  0
  7 23  1  0  0  0  0
M  END
$$$$
