# Supplementary material for: Conformational Analysis of 1,3-Difluorinated Alkanes
Source: J Org Chem. 2024 May 31;89(12):8789–803. doi: 10.1021/acs.joc.4c00670 (PMC11197103; doi:10.1021/acs.joc.4c00670)
Supplement: Supplementary file 2 — jo4c00670_si_004.zip [file jo4c00670_si_004.zip › SI/minimized_structures/difluoroheptane/anti/anti-3,5-difluoroheptane-chloroform.sdf]

AAAA
 OpenBabel12202214403D

 23 22  0  0  0  0  0  0  0  0999 V2000
    2.4555    2.8805    0.3220 C   0  0  0  0  0  0  0  0  0  0  0  0
    1.6003    1.9644    1.1920 C   0  0  0  0  0  0  0  0  0  0  0  0
    0.8290    0.9509    0.3790 C   0  0  2  0  0  0  0  0  0  0  0  0
    0.0000    0.0000    1.2140 C   0  0  0  0  0  0  0  0  0  0  0  0
   -0.8290   -0.9509    0.3790 C   0  0  1  0  0  0  0  0  0  0  0  0
   -1.6003   -1.9644    1.1920 C   0  0  0  0  0  0  0  0  0  0  0  0
   -2.4555   -2.8805    0.3220 C   0  0  0  0  0  0  0  0  0  0  0  0
    1.7650    0.1640   -0.3480 F   0  0  0  0  0  0  0  0  0  0  0  0
   -1.7650   -0.1640   -0.3480 F   0  0  0  0  0  0  0  0  0  0  0  0
    3.2008    2.3079   -0.2290 H   0  0  0  0  0  0  0  0  0  0  0  0
    2.9773    3.6164    0.9330 H   0  0  0  0  0  0  0  0  0  0  0  0
    1.8374    3.4165   -0.4000 H   0  0  0  0  0  0  0  0  0  0  0  0
    0.8745    2.5529    1.7560 H   0  0  0  0  0  0  0  0  0  0  0  0
    2.2219    1.4306    1.9150 H   0  0  0  0  0  0  0  0  0  0  0  0
    0.2174    1.4432   -0.3780 H   0  0  0  0  0  0  0  0  0  0  0  0
    0.6684   -0.5789    1.8550 H   0  0  0  0  0  0  0  0  0  0  0  0
   -0.6684    0.5789    1.8550 H   0  0  0  0  0  0  0  0  0  0  0  0
   -0.2174   -1.4432   -0.3780 H   0  0  0  0  0  0  0  0  0  0  0  0
   -2.2219   -1.4306    1.9150 H   0  0  0  0  0  0  0  0  0  0  0  0
   -0.8745   -2.5529    1.7560 H   0  0  0  0  0  0  0  0  0  0  0  0
   -1.8374   -3.4165   -0.4000 H   0  0  0  0  0  0  0  0  0  0  0  0
   -3.2008   -2.3079   -0.2290 H   0  0  0  0  0  0  0  0  0  0  0  0
   -2.9773   -3.6164    0.9330 H   0  0  0  0  0  0  0  0  0  0  0  0
  1  2  1  0  0  0  0
  1 10  1  0  0  0  0
  1 11  1  0  0  0  0
  1 12  1  0  0  0  0
  2  3  1  0  0  0  0
  2 13  1  0  0  0  0
  2 14  1  0  0  0  0
  3  4  1  0  0  0  0
  3  8  1  0  0  0  0
  3 15  1  6  0  0  0
  4  5  1  0  0  0  0
  4 16  1  0  0  0  0
  4 17  1  0  0  0  0
  5  6  1  0  0  0  0
  5  9  1  0  0  0  0
  5 18  1  6  0  0  0
  6  7  1  0  0  0  0
  6 19  1  0  0  0  0
  6 20  1  0  0  0  0
  7 21  1  0  0  0  0
  7 22  1  0  0  0  0
  7 23  1  0  0  0  0
M  END
$$$$
AAAG-
 OpenBabel12202214403D

 23 22  0  0  0  0  0  0  0  0999 V2000
    2.4750    2.8698    0.3423 C   0  0  0  0  0  0  0  0  0  0  0  0
    1.6363    1.9295    1.2022 C   0  0  0  0  0  0  0  0  0  0  0  0
    0.8297    0.9517    0.3792 C   0  0  2  0  0  0  0  0  0  0  0  0
   -0.0002   -0.0002    1.2135 C   0  0  0  0  0  0  0  0  0  0  0  0
   -0.8295   -0.9514    0.3793 C   0  0  1  0  0  0  0  0  0  0  0  0
   -1.6843   -1.9098    1.1811 C   0  0  0  0  0  0  0  0  0  0  0  0
   -0.8506   -2.9207    1.9658 C   0  0  0  0  0  0  0  0  0  0  0  0
    1.7364    0.1645   -0.3825 F   0  0  0  0  0  0  0  0  0  0  0  0
   -1.7078   -0.1611   -0.4104 F   0  0  0  0  0  0  0  0  0  0  0  0
    3.1905    2.3124   -0.2613 H   0  0  0  0  0  0  0  0  0  0  0  0
    3.0313    3.5702    0.9653 H   0  0  0  0  0  0  0  0  0  0  0  0
    1.8390    3.4484   -0.3305 H   0  0  0  0  0  0  0  0  0  0  0  0
    0.9337    2.5032    1.8100 H   0  0  0  0  0  0  0  0  0  0  0  0
    2.2737    1.3633    1.8854 H   0  0  0  0  0  0  0  0  0  0  0  0
    0.2143    1.4730   -0.3542 H   0  0  0  0  0  0  0  0  0  0  0  0
    0.6712   -0.5745    1.8534 H   0  0  0  0  0  0  0  0  0  0  0  0
   -0.6686    0.5814    1.8538 H   0  0  0  0  0  0  0  0  0  0  0  0
   -0.2035   -1.4917   -0.3305 H   0  0  0  0  0  0  0  0  0  0  0  0
   -2.3342   -2.4342    0.4794 H   0  0  0  0  0  0  0  0  0  0  0  0
   -2.3215   -1.3320    1.8534 H   0  0  0  0  0  0  0  0  0  0  0  0
   -0.2924   -2.4472    2.7729 H   0  0  0  0  0  0  0  0  0  0  0  0
   -0.1374   -3.4291    1.3134 H   0  0  0  0  0  0  0  0  0  0  0  0
   -1.4969   -3.6780    2.4101 H   0  0  0  0  0  0  0  0  0  0  0  0
  1  2  1  0  0  0  0
  1 10  1  0  0  0  0
  1 11  1  0  0  0  0
  1 12  1  0  0  0  0
  2  3  1  0  0  0  0
  2 13  1  0  0  0  0
  2 14  1  0  0  0  0
  3  4  1  0  0  0  0
  3  8  1  0  0  0  0
  3 15  1  6  0  0  0
  4  5  1  0  0  0  0
  4 16  1  0  0  0  0
  4 17  1  0  0  0  0
  5  6  1  0  0  0  0
  5  9  1  0  0  0  0
  5 18  1  6  0  0  0
  6  7  1  0  0  0  0
  6 19  1  0  0  0  0
  6 20  1  0  0  0  0
  7 21  1  0  0  0  0
  7 22  1  0  0  0  0
  7 23  1  0  0  0  0
M  END
$$$$
AAAG
 OpenBabel12202214403D

 23 22  0  0  0  0  0  0  0  0999 V2000
    2.4580    2.8799    0.3265 C   0  0  0  0  0  0  0  0  0  0  0  0
    1.6232    1.9438    1.1927 C   0  0  0  0  0  0  0  0  0  0  0  0
    0.8280    0.9498    0.3782 C   0  0  2  0  0  0  0  0  0  0  0  0
    0.0001    0.0001    1.2157 C   0  0  0  0  0  0  0  0  0  0  0  0
   -0.8281   -0.9499    0.3781 C   0  0  1  0  0  0  0  0  0  0  0  0
   -1.5548   -2.0247    1.1580 C   0  0  0  0  0  0  0  0  0  0  0  0
   -2.4433   -1.4882    2.2770 C   0  0  0  0  0  0  0  0  0  0  0  0
    1.7457    0.1634   -0.3723 F   0  0  0  0  0  0  0  0  0  0  0  0
   -1.8035   -0.1654   -0.3008 F   0  0  0  0  0  0  0  0  0  0  0  0
    3.1851    2.3220   -0.2623 H   0  0  0  0  0  0  0  0  0  0  0  0
    3.0008    3.5964    0.9431 H   0  0  0  0  0  0  0  0  0  0  0  0
    1.8223    3.4405   -0.3611 H   0  0  0  0  0  0  0  0  0  0  0  0
    0.9125    2.5181    1.7921 H   0  0  0  0  0  0  0  0  0  0  0  0
    2.2612    1.3898    1.8867 H   0  0  0  0  0  0  0  0  0  0  0  0
    0.2117    1.4575   -0.3644 H   0  0  0  0  0  0  0  0  0  0  0  0
    0.6684   -0.5798    1.8578 H   0  0  0  0  0  0  0  0  0  0  0  0
   -0.6618    0.5858    1.8550 H   0  0  0  0  0  0  0  0  0  0  0  0
   -0.2220   -1.3973   -0.4077 H   0  0  0  0  0  0  0  0  0  0  0  0
   -0.7994   -2.7037    1.5632 H   0  0  0  0  0  0  0  0  0  0  0  0
   -2.1522   -2.5999    0.4483 H   0  0  0  0  0  0  0  0  0  0  0  0
   -3.1442   -0.7452    1.8954 H   0  0  0  0  0  0  0  0  0  0  0  0
   -1.8568   -1.0290    3.0731 H   0  0  0  0  0  0  0  0  0  0  0  0
   -3.0228   -2.2983    2.7196 H   0  0  0  0  0  0  0  0  0  0  0  0
  1  2  1  0  0  0  0
  1 10  1  0  0  0  0
  1 11  1  0  0  0  0
  1 12  1  0  0  0  0
  2  3  1  0  0  0  0
  2 13  1  0  0  0  0
  2 14  1  0  0  0  0
  3  4  1  0  0  0  0
  3  8  1  0  0  0  0
  3 15  1  6  0  0  0
  4  5  1  0  0  0  0
  4 16  1  0  0  0  0
  4 17  1  0  0  0  0
  5  6  1  0  0  0  0
  5  9  1  0  0  0  0
  5 18  1  6  0  0  0
  6  7  1  0  0  0  0
  6 19  1  0  0  0  0
  6 20  1  0  0  0  0
  7 21  1  0  0  0  0
  7 22  1  0  0  0  0
  7 23  1  0  0  0  0
M  END
$$$$
AAG-A
 OpenBabel12202214403D

 23 22  0  0  0  0  0  0  0  0999 V2000
    2.5535    2.8276    0.4318 C   0  0  0  0  0  0  0  0  0  0  0  0
    1.7147    1.8551    1.2546 C   0  0  0  0  0  0  0  0  0  0  0  0
    0.8444    0.9685    0.3904 C   0  0  2  0  0  0  0  0  0  0  0  0
    0.0013    0.0015    1.1924 C   0  0  0  0  0  0  0  0  0  0  0  0
   -0.8457   -0.9700    0.3892 C   0  0  1  0  0  0  0  0  0  0  0  0
   -1.5925   -0.3772   -0.7859 C   0  0  0  0  0  0  0  0  0  0  0  0
   -2.5349   -1.3852   -1.4350 C   0  0  0  0  0  0  0  0  0  0  0  0
    1.6915    0.2230   -0.4650 F   0  0  0  0  0  0  0  0  0  0  0  0
   -0.0077   -2.0012   -0.1049 F   0  0  0  0  0  0  0  0  0  0  0  0
    3.2359    2.2908   -0.2271 H   0  0  0  0  0  0  0  0  0  0  0  0
    3.1469    3.4715    1.0813 H   0  0  0  0  0  0  0  0  0  0  0  0
    1.9169    3.4648   -0.1841 H   0  0  0  0  0  0  0  0  0  0  0  0
    1.0572    2.4046    1.9322 H   0  0  0  0  0  0  0  0  0  0  0  0
    2.3564    1.2169    1.8668 H   0  0  0  0  0  0  0  0  0  0  0  0
    0.2276    1.5780   -0.2717 H   0  0  0  0  0  0  0  0  0  0  0  0
    0.6466   -0.5740    1.8611 H   0  0  0  0  0  0  0  0  0  0  0  0
   -0.6729    0.5915    1.8167 H   0  0  0  0  0  0  0  0  0  0  0  0
   -1.5426   -1.4731    1.0623 H   0  0  0  0  0  0  0  0  0  0  0  0
   -0.8661   -0.0167   -1.5156 H   0  0  0  0  0  0  0  0  0  0  0  0
   -2.1537    0.4881   -0.4237 H   0  0  0  0  0  0  0  0  0  0  0  0
   -3.2855   -1.7309   -0.7213 H   0  0  0  0  0  0  0  0  0  0  0  0
   -1.9824   -2.2527   -1.7947 H   0  0  0  0  0  0  0  0  0  0  0  0
   -3.0543   -0.9406   -2.2831 H   0  0  0  0  0  0  0  0  0  0  0  0
  1  2  1  0  0  0  0
  1 10  1  0  0  0  0
  1 11  1  0  0  0  0
  1 12  1  0  0  0  0
  2  3  1  0  0  0  0
  2 13  1  0  0  0  0
  2 14  1  0  0  0  0
  3  4  1  0  0  0  0
  3  8  1  0  0  0  0
  3 15  1  6  0  0  0
  4  5  1  0  0  0  0
  4 16  1  0  0  0  0
  4 17  1  0  0  0  0
  5  6  1  0  0  0  0
  5  9  1  0  0  0  0
  5 18  1  1  0  0  0
  6  7  1  0  0  0  0
  6 19  1  0  0  0  0
  6 20  1  0  0  0  0
  7 21  1  0  0  0  0
  7 22  1  0  0  0  0
  7 23  1  0  0  0  0
M  END
$$$$
AAGA
 OpenBabel12202214403D

 23 22  0  0  0  0  0  0  0  0999 V2000
    2.2636    3.0460    0.3649 C   0  0  0  0  0  0  0  0  0  0  0  0
    1.3749    2.1208    1.1894 C   0  0  0  0  0  0  0  0  0  0  0  0
    0.8366    0.9596    0.3831 C   0  0  2  0  0  0  0  0  0  0  0  0
    0.0003    0.0003    1.2060 C   0  0  0  0  0  0  0  0  0  0  0  0
   -0.8369   -0.9600    0.3829 C   0  0  1  0  0  0  0  0  0  0  0  0
   -0.0701   -2.0085   -0.3871 C   0  0  0  0  0  0  0  0  0  0  0  0
   -0.9891   -2.9760   -1.1263 C   0  0  0  0  0  0  0  0  0  0  0  0
    1.9478    0.2455   -0.1414 F   0  0  0  0  0  0  0  0  0  0  0  0
   -1.6885   -1.6303    1.3035 F   0  0  0  0  0  0  0  0  0  0  0  0
    3.1379    2.5166   -0.0112 H   0  0  0  0  0  0  0  0  0  0  0  0
    2.6089    3.8844    0.9688 H   0  0  0  0  0  0  0  0  0  0  0  0
    1.7158    3.4494   -0.4894 H   0  0  0  0  0  0  0  0  0  0  0  0
    0.5174    2.6731    1.5800 H   0  0  0  0  0  0  0  0  0  0  0  0
    1.9237    1.7212    2.0458 H   0  0  0  0  0  0  0  0  0  0  0  0
    0.2877    1.3191   -0.4905 H   0  0  0  0  0  0  0  0  0  0  0  0
    0.6584   -0.5578    1.8758 H   0  0  0  0  0  0  0  0  0  0  0  0
   -0.6820    0.5913    1.8207 H   0  0  0  0  0  0  0  0  0  0  0  0
   -1.5072   -0.4097   -0.2794 H   0  0  0  0  0  0  0  0  0  0  0  0
    0.5806   -2.5447    0.3090 H   0  0  0  0  0  0  0  0  0  0  0  0
    0.5773   -1.4896   -1.0951 H   0  0  0  0  0  0  0  0  0  0  0  0
   -1.6496   -2.4380   -1.8097 H   0  0  0  0  0  0  0  0  0  0  0  0
   -1.6086   -3.5404   -0.4307 H   0  0  0  0  0  0  0  0  0  0  0  0
   -0.4059   -3.6867   -1.7133 H   0  0  0  0  0  0  0  0  0  0  0  0
  1  2  1  0  0  0  0
  1 10  1  0  0  0  0
  1 11  1  0  0  0  0
  1 12  1  0  0  0  0
  2  3  1  0  0  0  0
  2 13  1  0  0  0  0
  2 14  1  0  0  0  0
  3  4  1  0  0  0  0
  3  8  1  0  0  0  0
  3 15  1  6  0  0  0
  4  5  1  0  0  0  0
  4 16  1  0  0  0  0
  4 17  1  0  0  0  0
  5  6  1  0  0  0  0
  5  9  1  0  0  0  0
  5 18  1  6  0  0  0
  6  7  1  0  0  0  0
  6 19  1  0  0  0  0
  6 20  1  0  0  0  0
  7 21  1  0  0  0  0
  7 22  1  0  0  0  0
  7 23  1  0  0  0  0
M  END
$$$$
AAG-G-
 OpenBabel12202214403D

 23 22  0  0  0  0  0  0  0  0999 V2000
    2.5149    2.8665    0.4471 C   0  0  0  0  0  0  0  0  0  0  0  0
    1.6776    1.8862    1.2616 C   0  0  0  0  0  0  0  0  0  0  0  0
    0.8460    0.9704    0.3910 C   0  0  2  0  0  0  0  0  0  0  0  0
    0.0010    0.0011    1.1909 C   0  0  0  0  0  0  0  0  0  0  0  0
   -0.8470   -0.9715    0.3901 C   0  0  1  0  0  0  0  0  0  0  0  0
   -1.5963   -0.3896   -0.7887 C   0  0  0  0  0  0  0  0  0  0  0  0
   -2.6051    0.6724   -0.3575 C   0  0  0  0  0  0  0  0  0  0  0  0
    1.7280    0.2276   -0.4320 F   0  0  0  0  0  0  0  0  0  0  0  0
   -0.0108   -2.0034   -0.1014 F   0  0  0  0  0  0  0  0  0  0  0  0
    3.2151    2.3379   -0.1986 H   0  0  0  0  0  0  0  0  0  0  0  0
    3.0880    3.5216    1.1016 H   0  0  0  0  0  0  0  0  0  0  0  0
    1.8778    3.4910   -0.1829 H   0  0  0  0  0  0  0  0  0  0  0  0
    0.9932    2.4296    1.9174 H   0  0  0  0  0  0  0  0  0  0  0  0
    2.3187    1.2699    1.8971 H   0  0  0  0  0  0  0  0  0  0  0  0
    0.2346    1.5553   -0.2970 H   0  0  0  0  0  0  0  0  0  0  0  0
    0.6448   -0.5739    1.8608 H   0  0  0  0  0  0  0  0  0  0  0  0
   -0.6701    0.5923    1.8203 H   0  0  0  0  0  0  0  0  0  0  0  0
   -1.5444   -1.4680    1.0671 H   0  0  0  0  0  0  0  0  0  0  0  0
   -2.1128   -1.2118   -1.2866 H   0  0  0  0  0  0  0  0  0  0  0  0
   -0.8802    0.0203   -1.5032 H   0  0  0  0  0  0  0  0  0  0  0  0
   -2.1132    1.5503    0.0636 H   0  0  0  0  0  0  0  0  0  0  0  0
   -3.2893    0.2758    0.3962 H   0  0  0  0  0  0  0  0  0  0  0  0
   -3.2000    1.0007   -1.2086 H   0  0  0  0  0  0  0  0  0  0  0  0
  1  2  1  0  0  0  0
  1 10  1  0  0  0  0
  1 11  1  0  0  0  0
  1 12  1  0  0  0  0
  2  3  1  0  0  0  0
  2 13  1  0  0  0  0
  2 14  1  0  0  0  0
  3  4  1  0  0  0  0
  3  8  1  0  0  0  0
  3 15  1  6  0  0  0
  4  5  1  0  0  0  0
  4 16  1  0  0  0  0
  4 17  1  0  0  0  0
  5  6  1  0  0  0  0
  5  9  1  0  0  0  0
  5 18  1  1  0  0  0
  6  7  1  0  0  0  0
  6 19  1  0  0  0  0
  6 20  1  0  0  0  0
  7 21  1  0  0  0  0
  7 22  1  0  0  0  0
  7 23  1  0  0  0  0
M  END
$$$$
AAG-G
 OpenBabel12202214403D

 23 22  0  0  0  0  0  0  0  0999 V2000
    2.4822    2.9054    0.4909 C   0  0  0  0  0  0  0  0  0  0  0  0
    1.6406    1.9153    1.2883 C   0  0  0  0  0  0  0  0  0  0  0  0
    0.8530    0.9785    0.3980 C   0  0  2  0  0  0  0  0  0  0  0  0
    0.0020    0.0023    1.1779 C   0  0  0  0  0  0  0  0  0  0  0  0
   -0.8550   -0.9807    0.3962 C   0  0  1  0  0  0  0  0  0  0  0  0
   -1.6792   -0.4162   -0.7549 C   0  0  0  0  0  0  0  0  0  0  0  0
   -0.9435   -0.3061   -2.0910 C   0  0  0  0  0  0  0  0  0  0  0  0
    1.7803    0.2478   -0.3858 F   0  0  0  0  0  0  0  0  0  0  0  0
   -0.0303   -2.0181   -0.1014 F   0  0  0  0  0  0  0  0  0  0  0  0
    3.2084    2.3845   -0.1331 H   0  0  0  0  0  0  0  0  0  0  0  0
    3.0274    3.5735    1.1573 H   0  0  0  0  0  0  0  0  0  0  0  0
    1.8511    3.5155   -0.1585 H   0  0  0  0  0  0  0  0  0  0  0  0
    0.9267    2.4501    1.9197 H   0  0  0  0  0  0  0  0  0  0  0  0
    2.2730    1.3145    1.9465 H   0  0  0  0  0  0  0  0  0  0  0  0
    0.2522    1.5499   -0.3105 H   0  0  0  0  0  0  0  0  0  0  0  0
    0.6418   -0.5660    1.8579 H   0  0  0  0  0  0  0  0  0  0  0  0
   -0.6792    0.5935    1.7951 H   0  0  0  0  0  0  0  0  0  0  0  0
   -1.5176   -1.4702    1.1098 H   0  0  0  0  0  0  0  0  0  0  0  0
   -2.0567    0.5616   -0.4430 H   0  0  0  0  0  0  0  0  0  0  0  0
   -2.5498   -1.0572   -0.8949 H   0  0  0  0  0  0  0  0  0  0  0  0
   -0.6285   -1.2899   -2.4348 H   0  0  0  0  0  0  0  0  0  0  0  0
   -0.0564    0.3204   -2.0381 H   0  0  0  0  0  0  0  0  0  0  0  0
   -1.6129    0.1143   -2.8412 H   0  0  0  0  0  0  0  0  0  0  0  0
  1  2  1  0  0  0  0
  1 10  1  0  0  0  0
  1 11  1  0  0  0  0
  1 12  1  0  0  0  0
  2  3  1  0  0  0  0
  2 13  1  0  0  0  0
  2 14  1  0  0  0  0
  3  4  1  0  0  0  0
  3  8  1  0  0  0  0
  3 15  1  6  0  0  0
  4  5  1  0  0  0  0
  4 16  1  0  0  0  0
  4 17  1  0  0  0  0
  5  6  1  0  0  0  0
  5  9  1  0  0  0  0
  5 18  1  1  0  0  0
  6  7  1  0  0  0  0
  6 19  1  0  0  0  0
  6 20  1  0  0  0  0
  7 21  1  0  0  0  0
  7 22  1  0  0  0  0
  7 23  1  0  0  0  0
M  END
$$$$
AAGG-
 OpenBabel12202214403D

 23 22  0  0  0  0  0  0  0  0999 V2000
    2.2628    3.0572    0.4043 C   0  0  0  0  0  0  0  0  0  0  0  0
    1.3464    2.1367    1.2034 C   0  0  0  0  0  0  0  0  0  0  0  0
    0.8422    0.9660    0.3882 C   0  0  2  0  0  0  0  0  0  0  0  0
    0.0004    0.0005    1.1961 C   0  0  0  0  0  0  0  0  0  0  0  0
   -0.8426   -0.9665    0.3878 C   0  0  1  0  0  0  0  0  0  0  0  0
   -0.1054   -1.9587   -0.4955 C   0  0  0  0  0  0  0  0  0  0  0  0
    0.1152   -1.4462   -1.9184 C   0  0  0  0  0  0  0  0  0  0  0  0
    1.9741    0.2608   -0.0996 F   0  0  0  0  0  0  0  0  0  0  0  0
   -1.5772   -1.7119    1.3530 F   0  0  0  0  0  0  0  0  0  0  0  0
    3.1547    2.5263    0.0723 H   0  0  0  0  0  0  0  0  0  0  0  0
    2.5802    3.9042    1.0117 H   0  0  0  0  0  0  0  0  0  0  0  0
    1.7495    3.4451   -0.4767 H   0  0  0  0  0  0  0  0  0  0  0  0
    0.4728    2.6897    1.5550 H   0  0  0  0  0  0  0  0  0  0  0  0
    1.8626    1.7492    2.0848 H   0  0  0  0  0  0  0  0  0  0  0  0
    0.3143    1.3189   -0.5004 H   0  0  0  0  0  0  0  0  0  0  0  0
    0.6641   -0.5657    1.8546 H   0  0  0  0  0  0  0  0  0  0  0  0
   -0.6755    0.5829    1.8238 H   0  0  0  0  0  0  0  0  0  0  0  0
   -1.5950   -0.4308   -0.1935 H   0  0  0  0  0  0  0  0  0  0  0  0
   -0.7264   -2.8563   -0.5392 H   0  0  0  0  0  0  0  0  0  0  0  0
    0.8415   -2.2346   -0.0304 H   0  0  0  0  0  0  0  0  0  0  0  0
    0.7430   -0.5583   -1.9425 H   0  0  0  0  0  0  0  0  0  0  0  0
   -0.8396   -1.2106   -2.3923 H   0  0  0  0  0  0  0  0  0  0  0  0
    0.6061   -2.2120   -2.5187 H   0  0  0  0  0  0  0  0  0  0  0  0
  1  2  1  0  0  0  0
  1 10  1  0  0  0  0
  1 11  1  0  0  0  0
  1 12  1  0  0  0  0
  2  3  1  0  0  0  0
  2 13  1  0  0  0  0
  2 14  1  0  0  0  0
  3  4  1  0  0  0  0
  3  8  1  0  0  0  0
  3 15  1  6  0  0  0
  4  5  1  0  0  0  0
  4 16  1  0  0  0  0
  4 17  1  0  0  0  0
  5  6  1  0  0  0  0
  5  9  1  0  0  0  0
  5 18  1  6  0  0  0
  6  7  1  0  0  0  0
  6 19  1  0  0  0  0
  6 20  1  0  0  0  0
  7 21  1  0  0  0  0
  7 22  1  0  0  0  0
  7 23  1  0  0  0  0
M  END
$$$$
AAGG
 OpenBabel12202214403D

 23 22  0  0  0  0  0  0  0  0999 V2000
    2.3187    3.0031    0.3652 C   0  0  0  0  0  0  0  0  0  0  0  0
    1.4372    2.0793    1.1986 C   0  0  0  0  0  0  0  0  0  0  0  0
    0.8344    0.9571    0.3823 C   0  0  2  0  0  0  0  0  0  0  0  0
    0.0007    0.0008    1.2081 C   0  0  0  0  0  0  0  0  0  0  0  0
   -0.8352   -0.9580    0.3816 C   0  0  1  0  0  0  0  0  0  0  0  0
   -0.0922   -1.9984   -0.4298 C   0  0  0  0  0  0  0  0  0  0  0  0
    0.8667   -2.8558    0.3892 C   0  0  0  0  0  0  0  0  0  0  0  0
    1.9040    0.2270   -0.2029 F   0  0  0  0  0  0  0  0  0  0  0  0
   -1.6721   -1.6491    1.3001 F   0  0  0  0  0  0  0  0  0  0  0  0
    3.1649    2.4617   -0.0548 H   0  0  0  0  0  0  0  0  0  0  0  0
    2.7078    3.8174    0.9774 H   0  0  0  0  0  0  0  0  0  0  0  0
    1.7521    3.4410   -0.4587 H   0  0  0  0  0  0  0  0  0  0  0  0
    0.6113    2.6437    1.6379 H   0  0  0  0  0  0  0  0  0  0  0  0
    2.0070    1.6409    2.0218 H   0  0  0  0  0  0  0  0  0  0  0  0
    0.2650    1.3570   -0.4596 H   0  0  0  0  0  0  0  0  0  0  0  0
    0.6525   -0.5480    1.8896 H   0  0  0  0  0  0  0  0  0  0  0  0
   -0.6867    0.5961    1.8134 H   0  0  0  0  0  0  0  0  0  0  0  0
   -1.5144   -0.3971   -0.2607 H   0  0  0  0  0  0  0  0  0  0  0  0
    0.4473   -1.4827   -1.2260 H   0  0  0  0  0  0  0  0  0  0  0  0
   -0.8449   -2.6298   -0.9064 H   0  0  0  0  0  0  0  0  0  0  0  0
    0.3551   -3.3078    1.2406 H   0  0  0  0  0  0  0  0  0  0  0  0
    1.7063   -2.2698    0.7596 H   0  0  0  0  0  0  0  0  0  0  0  0
    1.2689   -3.6617   -0.2253 H   0  0  0  0  0  0  0  0  0  0  0  0
  1  2  1  0  0  0  0
  1 10  1  0  0  0  0
  1 11  1  0  0  0  0
  1 12  1  0  0  0  0
  2  3  1  0  0  0  0
  2 13  1  0  0  0  0
  2 14  1  0  0  0  0
  3  4  1  0  0  0  0
  3  8  1  0  0  0  0
  3 15  1  6  0  0  0
  4  5  1  0  0  0  0
  4 16  1  0  0  0  0
  4 17  1  0  0  0  0
  5  6  1  0  0  0  0
  5  9  1  0  0  0  0
  5 18  1  6  0  0  0
  6  7  1  0  0  0  0
  6 19  1  0  0  0  0
  6 20  1  0  0  0  0
  7 21  1  0  0  0  0
  7 22  1  0  0  0  0
  7 23  1  0  0  0  0
M  END
$$$$
AG-AA
 OpenBabel12202214403D

 23 22  0  0  0  0  0  0  0  0999 V2000
    2.5349    1.3852   -1.4350 C   0  0  0  0  0  0  0  0  0  0  0  0
    1.5925    0.3772   -0.7859 C   0  0  0  0  0  0  0  0  0  0  0  0
    0.8457    0.9700    0.3892 C   0  0  2  0  0  0  0  0  0  0  0  0
   -0.0013   -0.0015    1.1924 C   0  0  0  0  0  0  0  0  0  0  0  0
   -0.8444   -0.9685    0.3904 C   0  0  1  0  0  0  0  0  0  0  0  0
   -1.7147   -1.8551    1.2546 C   0  0  0  0  0  0  0  0  0  0  0  0
   -2.5535   -2.8276    0.4318 C   0  0  0  0  0  0  0  0  0  0  0  0
    0.0077    2.0012   -0.1049 F   0  0  0  0  0  0  0  0  0  0  0  0
   -1.6915   -0.2230   -0.4650 F   0  0  0  0  0  0  0  0  0  0  0  0
    1.9824    2.2527   -1.7947 H   0  0  0  0  0  0  0  0  0  0  0  0
    3.0543    0.9406   -2.2831 H   0  0  0  0  0  0  0  0  0  0  0  0
    3.2855    1.7309   -0.7213 H   0  0  0  0  0  0  0  0  0  0  0  0
    2.1537   -0.4881   -0.4237 H   0  0  0  0  0  0  0  0  0  0  0  0
    0.8661    0.0167   -1.5156 H   0  0  0  0  0  0  0  0  0  0  0  0
    1.5426    1.4731    1.0623 H   0  0  0  0  0  0  0  0  0  0  0  0
    0.6729   -0.5915    1.8167 H   0  0  0  0  0  0  0  0  0  0  0  0
   -0.6466    0.5740    1.8611 H   0  0  0  0  0  0  0  0  0  0  0  0
   -0.2276   -1.5780   -0.2717 H   0  0  0  0  0  0  0  0  0  0  0  0
   -2.3564   -1.2169    1.8668 H   0  0  0  0  0  0  0  0  0  0  0  0
   -1.0572   -2.4046    1.9322 H   0  0  0  0  0  0  0  0  0  0  0  0
   -1.9169   -3.4648   -0.1841 H   0  0  0  0  0  0  0  0  0  0  0  0
   -3.2359   -2.2908   -0.2271 H   0  0  0  0  0  0  0  0  0  0  0  0
   -3.1469   -3.4715    1.0813 H   0  0  0  0  0  0  0  0  0  0  0  0
  1  2  1  0  0  0  0
  1 10  1  0  0  0  0
  1 11  1  0  0  0  0
  1 12  1  0  0  0  0
  2  3  1  0  0  0  0
  2 13  1  0  0  0  0
  2 14  1  0  0  0  0
  3  4  1  0  0  0  0
  3  8  1  0  0  0  0
  3 15  1  1  0  0  0
  4  5  1  0  0  0  0
  4 16  1  0  0  0  0
  4 17  1  0  0  0  0
  5  6  1  0  0  0  0
  5  9  1  0  0  0  0
  5 18  1  6  0  0  0
  6  7  1  0  0  0  0
  6 19  1  0  0  0  0
  6 20  1  0  0  0  0
  7 21  1  0  0  0  0
  7 22  1  0  0  0  0
  7 23  1  0  0  0  0
M  END
$$$$
AGAA
 OpenBabel12202214403D

 23 22  0  0  0  0  0  0  0  0999 V2000
    0.9891    2.9760   -1.1263 C   0  0  0  0  0  0  0  0  0  0  0  0
    0.0701    2.0085   -0.3871 C   0  0  0  0  0  0  0  0  0  0  0  0
    0.8369    0.9600    0.3829 C   0  0  2  0  0  0  0  0  0  0  0  0
   -0.0003   -0.0003    1.2060 C   0  0  0  0  0  0  0  0  0  0  0  0
   -0.8366   -0.9596    0.3831 C   0  0  1  0  0  0  0  0  0  0  0  0
   -1.3749   -2.1208    1.1894 C   0  0  0  0  0  0  0  0  0  0  0  0
   -2.2636   -3.0460    0.3649 C   0  0  0  0  0  0  0  0  0  0  0  0
    1.6885    1.6303    1.3035 F   0  0  0  0  0  0  0  0  0  0  0  0
   -1.9478   -0.2455   -0.1414 F   0  0  0  0  0  0  0  0  0  0  0  0
    1.6086    3.5404   -0.4307 H   0  0  0  0  0  0  0  0  0  0  0  0
    0.4059    3.6867   -1.7133 H   0  0  0  0  0  0  0  0  0  0  0  0
    1.6496    2.4380   -1.8097 H   0  0  0  0  0  0  0  0  0  0  0  0
   -0.5773    1.4896   -1.0951 H   0  0  0  0  0  0  0  0  0  0  0  0
   -0.5806    2.5447    0.3090 H   0  0  0  0  0  0  0  0  0  0  0  0
    1.5072    0.4097   -0.2794 H   0  0  0  0  0  0  0  0  0  0  0  0
    0.6820   -0.5913    1.8207 H   0  0  0  0  0  0  0  0  0  0  0  0
   -0.6584    0.5578    1.8758 H   0  0  0  0  0  0  0  0  0  0  0  0
   -0.2877   -1.3191   -0.4905 H   0  0  0  0  0  0  0  0  0  0  0  0
   -1.9237   -1.7212    2.0458 H   0  0  0  0  0  0  0  0  0  0  0  0
   -0.5174   -2.6731    1.5800 H   0  0  0  0  0  0  0  0  0  0  0  0
   -1.7158   -3.4494   -0.4894 H   0  0  0  0  0  0  0  0  0  0  0  0
   -3.1379   -2.5166   -0.0112 H   0  0  0  0  0  0  0  0  0  0  0  0
   -2.6089   -3.8844    0.9688 H   0  0  0  0  0  0  0  0  0  0  0  0
  1  2  1  0  0  0  0
  1 10  1  0  0  0  0
  1 11  1  0  0  0  0
  1 12  1  0  0  0  0
  2  3  1  0  0  0  0
  2 13  1  0  0  0  0
  2 14  1  0  0  0  0
  3  4  1  0  0  0  0
  3  8  1  0  0  0  0
  3 15  1  6  0  0  0
  4  5  1  0  0  0  0
  4 16  1  0  0  0  0
  4 17  1  0  0  0  0
  5  6  1  0  0  0  0
  5  9  1  0  0  0  0
  5 18  1  6  0  0  0
  6  7  1  0  0  0  0
  6 19  1  0  0  0  0
  6 20  1  0  0  0  0
  7 21  1  0  0  0  0
  7 22  1  0  0  0  0
  7 23  1  0  0  0  0
M  END
$$$$
AG-AG-
 OpenBabel12202214403D

 23 22  0  0  0  0  0  0  0  0999 V2000
    2.5238    1.3824   -1.4459 C   0  0  0  0  0  0  0  0  0  0  0  0
    1.5747    0.3802   -0.7968 C   0  0  0  0  0  0  0  0  0  0  0  0
    0.8458    0.9702    0.3891 C   0  0  2  0  0  0  0  0  0  0  0  0
   -0.0012   -0.0013    1.1928 C   0  0  0  0  0  0  0  0  0  0  0  0
   -0.8447   -0.9689    0.3901 C   0  0  1  0  0  0  0  0  0  0  0  0
   -1.7533   -1.8378    1.2340 C   0  0  0  0  0  0  0  0  0  0  0  0
   -0.9786   -2.7941    2.1394 C   0  0  0  0  0  0  0  0  0  0  0  0
    0.0142    2.0145   -0.0871 F   0  0  0  0  0  0  0  0  0  0  0  0
   -1.6708   -0.2237   -0.4874 F   0  0  0  0  0  0  0  0  0  0  0  0
    1.9781    2.2581   -1.7972 H   0  0  0  0  0  0  0  0  0  0  0  0
    3.0320    0.9375   -2.3011 H   0  0  0  0  0  0  0  0  0  0  0  0
    3.2823    1.7156   -0.7359 H   0  0  0  0  0  0  0  0  0  0  0  0
    2.1288   -0.4947   -0.4466 H   0  0  0  0  0  0  0  0  0  0  0  0
    0.8373    0.0338   -1.5229 H   0  0  0  0  0  0  0  0  0  0  0  0
    1.5521    1.4610    1.0600 H   0  0  0  0  0  0  0  0  0  0  0  0
    0.6820   -0.5913    1.8097 H   0  0  0  0  0  0  0  0  0  0  0  0
   -0.6421    0.5685    1.8688 H   0  0  0  0  0  0  0  0  0  0  0  0
   -0.2207   -1.5913   -0.2530 H   0  0  0  0  0  0  0  0  0  0  0  0
   -2.3880   -2.4063    0.5528 H   0  0  0  0  0  0  0  0  0  0  0  0
   -2.4033   -1.1902    1.8271 H   0  0  0  0  0  0  0  0  0  0  0  0
   -0.4487   -2.2638    2.9300 H   0  0  0  0  0  0  0  0  0  0  0  0
   -0.2490   -3.3698    1.5662 H   0  0  0  0  0  0  0  0  0  0  0  0
   -1.6599   -3.4995    2.6151 H   0  0  0  0  0  0  0  0  0  0  0  0
  1  2  1  0  0  0  0
  1 10  1  0  0  0  0
  1 11  1  0  0  0  0
  1 12  1  0  0  0  0
  2  3  1  0  0  0  0
  2 13  1  0  0  0  0
  2 14  1  0  0  0  0
  3  4  1  0  0  0  0
  3  8  1  0  0  0  0
  3 15  1  1  0  0  0
  4  5  1  0  0  0  0
  4 16  1  0  0  0  0
  4 17  1  0  0  0  0
  5  6  1  0  0  0  0
  5  9  1  0  0  0  0
  5 18  1  6  0  0  0
  6  7  1  0  0  0  0
  6 19  1  0  0  0  0
  6 20  1  0  0  0  0
  7 21  1  0  0  0  0
  7 22  1  0  0  0  0
  7 23  1  0  0  0  0
M  END
$$$$
AG-AG
 OpenBabel12202214403D

 23 22  0  0  0  0  0  0  0  0999 V2000
    2.5304    1.4009   -1.4354 C   0  0  0  0  0  0  0  0  0  0  0  0
    1.5721    0.3956   -0.8063 C   0  0  0  0  0  0  0  0  0  0  0  0
    0.8469    0.9714    0.3898 C   0  0  2  0  0  0  0  0  0  0  0  0
   -0.0013   -0.0015    1.1912 C   0  0  0  0  0  0  0  0  0  0  0  0
   -0.8455   -0.9699    0.3910 C   0  0  1  0  0  0  0  0  0  0  0  0
   -1.6375   -1.9541    1.2304 C   0  0  0  0  0  0  0  0  0  0  0  0
   -2.5465   -1.3021    2.2693 C   0  0  0  0  0  0  0  0  0  0  0  0
    0.0124    2.0184   -0.0770 F   0  0  0  0  0  0  0  0  0  0  0  0
   -1.7667   -0.2227   -0.3864 F   0  0  0  0  0  0  0  0  0  0  0  0
    1.9948    2.2947   -1.7571 H   0  0  0  0  0  0  0  0  0  0  0  0
    3.0247    0.9731   -2.3069 H   0  0  0  0  0  0  0  0  0  0  0  0
    3.3010    1.7033   -0.7243 H   0  0  0  0  0  0  0  0  0  0  0  0
    2.1175   -0.4923   -0.4751 H   0  0  0  0  0  0  0  0  0  0  0  0
    0.8320    0.0719   -1.5407 H   0  0  0  0  0  0  0  0  0  0  0  0
    1.5557    1.4573    1.0628 H   0  0  0  0  0  0  0  0  0  0  0  0
    0.6754   -0.5952    1.8142 H   0  0  0  0  0  0  0  0  0  0  0  0
   -0.6363    0.5783    1.8619 H   0  0  0  0  0  0  0  0  0  0  0  0
   -0.2358   -1.5138   -0.3285 H   0  0  0  0  0  0  0  0  0  0  0  0
   -0.9260   -2.6267    1.7144 H   0  0  0  0  0  0  0  0  0  0  0  0
   -2.2326   -2.5592    0.5442 H   0  0  0  0  0  0  0  0  0  0  0  0
   -3.1866   -0.5497    1.8071 H   0  0  0  0  0  0  0  0  0  0  0  0
   -1.9750   -0.8231    3.0642 H   0  0  0  0  0  0  0  0  0  0  0  0
   -3.1892   -2.0517    2.7292 H   0  0  0  0  0  0  0  0  0  0  0  0
  1  2  1  0  0  0  0
  1 10  1  0  0  0  0
  1 11  1  0  0  0  0
  1 12  1  0  0  0  0
  2  3  1  0  0  0  0
  2 13  1  0  0  0  0
  2 14  1  0  0  0  0
  3  4  1  0  0  0  0
  3  8  1  0  0  0  0
  3 15  1  1  0  0  0
  4  5  1  0  0  0  0
  4 16  1  0  0  0  0
  4 17  1  0  0  0  0
  5  6  1  0  0  0  0
  5  9  1  0  0  0  0
  5 18  1  6  0  0  0
  6  7  1  0  0  0  0
  6 19  1  0  0  0  0
  6 20  1  0  0  0  0
  7 21  1  0  0  0  0
  7 22  1  0  0  0  0
  7 23  1  0  0  0  0
M  END
$$$$
AGAG-
 OpenBabel12202214403D

 23 22  0  0  0  0  0  0  0  0999 V2000
    0.9841    2.9704   -1.1345 C   0  0  0  0  0  0  0  0  0  0  0  0
    0.0679    1.9925   -0.4059 C   0  0  0  0  0  0  0  0  0  0  0  0
    0.8365    0.9595    0.3825 C   0  0  2  0  0  0  0  0  0  0  0  0
   -0.0006   -0.0006    1.2065 C   0  0  0  0  0  0  0  0  0  0  0  0
   -0.8359   -0.9588    0.3830 C   0  0  1  0  0  0  0  0  0  0  0  0
   -1.3761   -2.1377    1.1676 C   0  0  0  0  0  0  0  0  0  0  0  0
   -0.2991   -3.1694    1.4963 C   0  0  0  0  0  0  0  0  0  0  0  0
    1.6724    1.6465    1.3051 F   0  0  0  0  0  0  0  0  0  0  0  0
   -1.9546   -0.2441   -0.1228 F   0  0  0  0  0  0  0  0  0  0  0  0
    1.5866    3.5446   -0.4314 H   0  0  0  0  0  0  0  0  0  0  0  0
    0.3981    3.6715   -1.7290 H   0  0  0  0  0  0  0  0  0  0  0  0
    1.6601    2.4412   -1.8080 H   0  0  0  0  0  0  0  0  0  0  0  0
   -0.5606    1.4619   -1.1215 H   0  0  0  0  0  0  0  0  0  0  0  0
   -0.6013    2.5239    0.2761 H   0  0  0  0  0  0  0  0  0  0  0  0
    1.5188    0.4080   -0.2676 H   0  0  0  0  0  0  0  0  0  0  0  0
    0.6828   -0.5817    1.8265 H   0  0  0  0  0  0  0  0  0  0  0  0
   -0.6643    0.5589    1.8707 H   0  0  0  0  0  0  0  0  0  0  0  0
   -0.2911   -1.3074   -0.4970 H   0  0  0  0  0  0  0  0  0  0  0  0
   -2.1527   -2.6028    0.5590 H   0  0  0  0  0  0  0  0  0  0  0  0
   -1.8484   -1.7680    2.0801 H   0  0  0  0  0  0  0  0  0  0  0  0
    0.4545   -2.7718    2.1760 H   0  0  0  0  0  0  0  0  0  0  0  0
    0.2045   -3.5085    0.5895 H   0  0  0  0  0  0  0  0  0  0  0  0
   -0.7475   -4.0391    1.9745 H   0  0  0  0  0  0  0  0  0  0  0  0
  1  2  1  0  0  0  0
  1 10  1  0  0  0  0
  1 11  1  0  0  0  0
  1 12  1  0  0  0  0
  2  3  1  0  0  0  0
  2 13  1  0  0  0  0
  2 14  1  0  0  0  0
  3  4  1  0  0  0  0
  3  8  1  0  0  0  0
  3 15  1  6  0  0  0
  4  5  1  0  0  0  0
  4 16  1  0  0  0  0
  4 17  1  0  0  0  0
  5  6  1  0  0  0  0
  5  9  1  0  0  0  0
  5 18  1  6  0  0  0
  6  7  1  0  0  0  0
  6 19  1  0  0  0  0
  6 20  1  0  0  0  0
  7 21  1  0  0  0  0
  7 22  1  0  0  0  0
  7 23  1  0  0  0  0
M  END
$$$$
AGAG
 OpenBabel12202214403D

 23 22  0  0  0  0  0  0  0  0999 V2000
    0.9702    2.9459   -1.1615 C   0  0  0  0  0  0  0  0  0  0  0  0
    0.0577    1.9737   -0.4223 C   0  0  0  0  0  0  0  0  0  0  0  0
    0.8339    0.9565    0.3810 C   0  0  2  0  0  0  0  0  0  0  0  0
    0.0002    0.0002    1.2102 C   0  0  0  0  0  0  0  0  0  0  0  0
   -0.8341   -0.9567    0.3808 C   0  0  1  0  0  0  0  0  0  0  0  0
   -1.3020   -2.1850    1.1341 C   0  0  0  0  0  0  0  0  0  0  0  0
   -2.0549   -1.8653    2.4223 C   0  0  0  0  0  0  0  0  0  0  0  0
    1.6604    1.6630    1.2979 F   0  0  0  0  0  0  0  0  0  0  0  0
   -1.9907   -0.2642   -0.0691 F   0  0  0  0  0  0  0  0  0  0  0  0
    1.5739    3.5247   -0.4639 H   0  0  0  0  0  0  0  0  0  0  0  0
    0.3851    3.6426   -1.7611 H   0  0  0  0  0  0  0  0  0  0  0  0
    1.6472    2.4106   -1.8318 H   0  0  0  0  0  0  0  0  0  0  0  0
   -0.5669    1.4301   -1.1328 H   0  0  0  0  0  0  0  0  0  0  0  0
   -0.6149    2.5093    0.2522 H   0  0  0  0  0  0  0  0  0  0  0  0
    1.5244    0.4065   -0.2616 H   0  0  0  0  0  0  0  0  0  0  0  0
    0.6806   -0.5883    1.8294 H   0  0  0  0  0  0  0  0  0  0  0  0
   -0.6553    0.5650    1.8749 H   0  0  0  0  0  0  0  0  0  0  0  0
   -0.3049   -1.2511   -0.5266 H   0  0  0  0  0  0  0  0  0  0  0  0
   -0.4216   -2.7947    1.3495 H   0  0  0  0  0  0  0  0  0  0  0  0
   -1.9375   -2.7634    0.4615 H   0  0  0  0  0  0  0  0  0  0  0  0
   -2.9077   -1.2139    2.2236 H   0  0  0  0  0  0  0  0  0  0  0  0
   -1.4114   -1.3733    3.1511 H   0  0  0  0  0  0  0  0  0  0  0  0
   -2.4318   -2.7815    2.8763 H   0  0  0  0  0  0  0  0  0  0  0  0
  1  2  1  0  0  0  0
  1 10  1  0  0  0  0
  1 11  1  0  0  0  0
  1 12  1  0  0  0  0
  2  3  1  0  0  0  0
  2 13  1  0  0  0  0
  2 14  1  0  0  0  0
  3  4  1  0  0  0  0
  3  8  1  0  0  0  0
  3 15  1  6  0  0  0
  4  5  1  0  0  0  0
  4 16  1  0  0  0  0
  4 17  1  0  0  0  0
  5  6  1  0  0  0  0
  5  9  1  0  0  0  0
  5 18  1  6  0  0  0
  6  7  1  0  0  0  0
  6 19  1  0  0  0  0
  6 20  1  0  0  0  0
  7 21  1  0  0  0  0
  7 22  1  0  0  0  0
  7 23  1  0  0  0  0
M  END
$$$$
AG-G-A
 OpenBabel12202214403D

 23 22  0  0  0  0  0  0  0  0999 V2000
    2.6571    1.4786   -1.2893 C   0  0  0  0  0  0  0  0  0  0  0  0
    1.7713    0.4070   -0.6603 C   0  0  0  0  0  0  0  0  0  0  0  0
    0.8567    0.9826    0.3987 C   0  0  2  0  0  0  0  0  0  0  0  0
    0.0000    0.0000    1.1747 C   0  0  0  0  0  0  0  0  0  0  0  0
   -0.8567   -0.9826    0.3987 C   0  0  1  0  0  0  0  0  0  0  0  0
   -1.7713   -0.4070   -0.6603 C   0  0  0  0  0  0  0  0  0  0  0  0
   -2.6571   -1.4786   -1.2893 C   0  0  0  0  0  0  0  0  0  0  0  0
   -0.0006    1.9323   -0.2243 F   0  0  0  0  0  0  0  0  0  0  0  0
    0.0006   -1.9323   -0.2243 F   0  0  0  0  0  0  0  0  0  0  0  0
    2.0556    2.2365   -1.7903 H   0  0  0  0  0  0  0  0  0  0  0  0
    3.3292    1.0392   -2.0263 H   0  0  0  0  0  0  0  0  0  0  0  0
    3.2660    1.9739   -0.5303 H   0  0  0  0  0  0  0  0  0  0  0  0
    2.3843   -0.3588   -0.1803 H   0  0  0  0  0  0  0  0  0  0  0  0
    1.1756   -0.0950   -1.4223 H   0  0  0  0  0  0  0  0  0  0  0  0
    1.4431    1.5638    1.1117 H   0  0  0  0  0  0  0  0  0  0  0  0
    0.6638   -0.5736    1.8247 H   0  0  0  0  0  0  0  0  0  0  0  0
   -0.6638    0.5736    1.8247 H   0  0  0  0  0  0  0  0  0  0  0  0
   -1.4431   -1.5638    1.1117 H   0  0  0  0  0  0  0  0  0  0  0  0
   -1.1756    0.0950   -1.4223 H   0  0  0  0  0  0  0  0  0  0  0  0
   -2.3843    0.3588   -0.1803 H   0  0  0  0  0  0  0  0  0  0  0  0
   -3.2660   -1.9739   -0.5303 H   0  0  0  0  0  0  0  0  0  0  0  0
   -2.0556   -2.2365   -1.7903 H   0  0  0  0  0  0  0  0  0  0  0  0
   -3.3292   -1.0392   -2.0263 H   0  0  0  0  0  0  0  0  0  0  0  0
  1  2  1  0  0  0  0
  1 10  1  0  0  0  0
  1 11  1  0  0  0  0
  1 12  1  0  0  0  0
  2  3  1  0  0  0  0
  2 13  1  0  0  0  0
  2 14  1  0  0  0  0
  3  4  1  0  0  0  0
  3  8  1  0  0  0  0
  3 15  1  1  0  0  0
  4  5  1  0  0  0  0
  4 16  1  0  0  0  0
  4 17  1  0  0  0  0
  5  6  1  0  0  0  0
  5  9  1  0  0  0  0
  5 18  1  1  0  0  0
  6  7  1  0  0  0  0
  6 19  1  0  0  0  0
  6 20  1  0  0  0  0
  7 21  1  0  0  0  0
  7 22  1  0  0  0  0
  7 23  1  0  0  0  0
M  END
$$$$
AG-GA
 OpenBabel12202214403D

 23 22  0  0  0  0  0  0  0  0999 V2000
    2.6211    1.3951   -1.3432 C   0  0  0  0  0  0  0  0  0  0  0  0
    1.7778    0.3439   -0.6292 C   0  0  0  0  0  0  0  0  0  0  0  0
    0.8383    0.9615    0.3833 C   0  0  2  0  0  0  0  0  0  0  0  0
    0.0013    0.0015    1.2066 C   0  0  0  0  0  0  0  0  0  0  0  0
   -0.8396   -0.9630    0.3821 C   0  0  1  0  0  0  0  0  0  0  0  0
   -0.2290   -2.3343    0.1964 C   0  0  0  0  0  0  0  0  0  0  0  0
   -1.0780   -3.2422   -0.6873 C   0  0  0  0  0  0  0  0  0  0  0  0
   -0.0600    1.8054   -0.3235 F   0  0  0  0  0  0  0  0  0  0  0  0
   -2.0714   -1.1468    1.0692 F   0  0  0  0  0  0  0  0  0  0  0  0
    1.9889    2.0957   -1.8879 H   0  0  0  0  0  0  0  0  0  0  0  0
    3.2995    0.9272   -2.0561 H   0  0  0  0  0  0  0  0  0  0  0  0
    3.2205    1.9622   -0.6289 H   0  0  0  0  0  0  0  0  0  0  0  0
    2.4203   -0.3624   -0.0999 H   0  0  0  0  0  0  0  0  0  0  0  0
    1.1935   -0.2254   -1.3561 H   0  0  0  0  0  0  0  0  0  0  0  0
    1.3902    1.6230    1.0514 H   0  0  0  0  0  0  0  0  0  0  0  0
    0.6593   -0.5489    1.8824 H   0  0  0  0  0  0  0  0  0  0  0  0
   -0.6755    0.5995    1.8179 H   0  0  0  0  0  0  0  0  0  0  0  0
   -1.1159   -0.5169   -0.5743 H   0  0  0  0  0  0  0  0  0  0  0  0
   -0.0959   -2.7747    1.1871 H   0  0  0  0  0  0  0  0  0  0  0  0
    0.7651   -2.2094   -0.2353 H   0  0  0  0  0  0  0  0  0  0  0  0
   -1.1955   -2.8133   -1.6839 H   0  0  0  0  0  0  0  0  0  0  0  0
   -2.0701   -3.3840   -0.2588 H   0  0  0  0  0  0  0  0  0  0  0  0
   -0.6139   -4.2226   -0.7945 H   0  0  0  0  0  0  0  0  0  0  0  0
  1  2  1  0  0  0  0
  1 10  1  0  0  0  0
  1 11  1  0  0  0  0
  1 12  1  0  0  0  0
  2  3  1  0  0  0  0
  2 13  1  0  0  0  0
  2 14  1  0  0  0  0
  3  4  1  0  0  0  0
  3  8  1  0  0  0  0
  3 15  1  1  0  0  0
  4  5  1  0  0  0  0
  4 16  1  0  0  0  0
  4 17  1  0  0  0  0
  5  6  1  0  0  0  0
  5  9  1  0  0  0  0
  5 18  1  6  0  0  0
  6  7  1  0  0  0  0
  6 19  1  0  0  0  0
  6 20  1  0  0  0  0
  7 21  1  0  0  0  0
  7 22  1  0  0  0  0
  7 23  1  0  0  0  0
M  END
$$$$
AGG-A
 OpenBabel12202214403D

 23 22  0  0  0  0  0  0  0  0999 V2000
    1.0780    3.2422   -0.6873 C   0  0  0  0  0  0  0  0  0  0  0  0
    0.2290    2.3343    0.1964 C   0  0  0  0  0  0  0  0  0  0  0  0
    0.8396    0.9630    0.3821 C   0  0  2  0  0  0  0  0  0  0  0  0
   -0.0013   -0.0015    1.2066 C   0  0  0  0  0  0  0  0  0  0  0  0
   -0.8383   -0.9615    0.3833 C   0  0  1  0  0  0  0  0  0  0  0  0
   -1.7778   -0.3439   -0.6292 C   0  0  0  0  0  0  0  0  0  0  0  0
   -2.6211   -1.3951   -1.3432 C   0  0  0  0  0  0  0  0  0  0  0  0
    2.0714    1.1468    1.0692 F   0  0  0  0  0  0  0  0  0  0  0  0
    0.0600   -1.8054   -0.3235 F   0  0  0  0  0  0  0  0  0  0  0  0
    2.0701    3.3840   -0.2588 H   0  0  0  0  0  0  0  0  0  0  0  0
    0.6139    4.2226   -0.7945 H   0  0  0  0  0  0  0  0  0  0  0  0
    1.1955    2.8133   -1.6839 H   0  0  0  0  0  0  0  0  0  0  0  0
   -0.7651    2.2094   -0.2353 H   0  0  0  0  0  0  0  0  0  0  0  0
    0.0959    2.7747    1.1871 H   0  0  0  0  0  0  0  0  0  0  0  0
    1.1159    0.5169   -0.5743 H   0  0  0  0  0  0  0  0  0  0  0  0
    0.6755   -0.5995    1.8179 H   0  0  0  0  0  0  0  0  0  0  0  0
   -0.6593    0.5489    1.8824 H   0  0  0  0  0  0  0  0  0  0  0  0
   -1.3902   -1.6230    1.0514 H   0  0  0  0  0  0  0  0  0  0  0  0
   -1.1935    0.2254   -1.3561 H   0  0  0  0  0  0  0  0  0  0  0  0
   -2.4203    0.3624   -0.0999 H   0  0  0  0  0  0  0  0  0  0  0  0
   -3.2205   -1.9622   -0.6289 H   0  0  0  0  0  0  0  0  0  0  0  0
   -1.9889   -2.0957   -1.8879 H   0  0  0  0  0  0  0  0  0  0  0  0
   -3.2995   -0.9272   -2.0561 H   0  0  0  0  0  0  0  0  0  0  0  0
  1  2  1  0  0  0  0
  1 10  1  0  0  0  0
  1 11  1  0  0  0  0
  1 12  1  0  0  0  0
  2  3  1  0  0  0  0
  2 13  1  0  0  0  0
  2 14  1  0  0  0  0
  3  4  1  0  0  0  0
  3  8  1  0  0  0  0
  3 15  1  6  0  0  0
  4  5  1  0  0  0  0
  4 16  1  0  0  0  0
  4 17  1  0  0  0  0
  5  6  1  0  0  0  0
  5  9  1  0  0  0  0
  5 18  1  1  0  0  0
  6  7  1  0  0  0  0
  6 19  1  0  0  0  0
  6 20  1  0  0  0  0
  7 21  1  0  0  0  0
  7 22  1  0  0  0  0
  7 23  1  0  0  0  0
M  END
$$$$
AGGA
 OpenBabel12202214403D

 23 22  0  0  0  0  0  0  0  0999 V2000
    0.9302    2.8789   -1.2547 C   0  0  0  0  0  0  0  0  0  0  0  0
    0.0484    1.8515   -0.5517 C   0  0  0  0  0  0  0  0  0  0  0  0
    0.8367    0.9597    0.3823 C   0  0  2  0  0  0  0  0  0  0  0  0
    0.0000    0.0000    1.2073 C   0  0  0  0  0  0  0  0  0  0  0  0
   -0.8367   -0.9597    0.3823 C   0  0  1  0  0  0  0  0  0  0  0  0
   -0.0484   -1.8515   -0.5517 C   0  0  0  0  0  0  0  0  0  0  0  0
   -0.9302   -2.8789   -1.2547 C   0  0  0  0  0  0  0  0  0  0  0  0
    1.5127    1.7900    1.3133 F   0  0  0  0  0  0  0  0  0  0  0  0
   -1.5127   -1.7900    1.3133 F   0  0  0  0  0  0  0  0  0  0  0  0
    1.3925    3.5547   -0.5367 H   0  0  0  0  0  0  0  0  0  0  0  0
    0.3426    3.4764   -1.9517 H   0  0  0  0  0  0  0  0  0  0  0  0
    1.7244    2.3857   -1.8187 H   0  0  0  0  0  0  0  0  0  0  0  0
   -0.4368    1.2137   -1.2937 H   0  0  0  0  0  0  0  0  0  0  0  0
   -0.7409    2.3459    0.0203 H   0  0  0  0  0  0  0  0  0  0  0  0
    1.6272    0.4376   -0.1587 H   0  0  0  0  0  0  0  0  0  0  0  0
    0.6635   -0.5853    1.8473 H   0  0  0  0  0  0  0  0  0  0  0  0
   -0.6635    0.5853    1.8473 H   0  0  0  0  0  0  0  0  0  0  0  0
   -1.6272   -0.4376   -0.1587 H   0  0  0  0  0  0  0  0  0  0  0  0
    0.7409   -2.3459    0.0203 H   0  0  0  0  0  0  0  0  0  0  0  0
    0.4368   -1.2137   -1.2937 H   0  0  0  0  0  0  0  0  0  0  0  0
   -1.7244   -2.3857   -1.8187 H   0  0  0  0  0  0  0  0  0  0  0  0
   -1.3925   -3.5547   -0.5367 H   0  0  0  0  0  0  0  0  0  0  0  0
   -0.3426   -3.4764   -1.9517 H   0  0  0  0  0  0  0  0  0  0  0  0
  1  2  1  0  0  0  0
  1 10  1  0  0  0  0
  1 11  1  0  0  0  0
  1 12  1  0  0  0  0
  2  3  1  0  0  0  0
  2 13  1  0  0  0  0
  2 14  1  0  0  0  0
  3  4  1  0  0  0  0
  3  8  1  0  0  0  0
  3 15  1  6  0  0  0
  4  5  1  0  0  0  0
  4 16  1  0  0  0  0
  4 17  1  0  0  0  0
  5  6  1  0  0  0  0
  5  9  1  0  0  0  0
  5 18  1  6  0  0  0
  6  7  1  0  0  0  0
  6 19  1  0  0  0  0
  6 20  1  0  0  0  0
  7 21  1  0  0  0  0
  7 22  1  0  0  0  0
  7 23  1  0  0  0  0
M  END
$$$$
AG-G-G-
 OpenBabel12202214403D

 23 22  0  0  0  0  0  0  0  0999 V2000
    2.6658    1.4744   -1.2790 C   0  0  0  0  0  0  0  0  0  0  0  0
    1.7648    0.4065   -0.6664 C   0  0  0  0  0  0  0  0  0  0  0  0
    0.8568    0.9828    0.3981 C   0  0  2  0  0  0  0  0  0  0  0  0
    0.0001    0.0002    1.1760 C   0  0  0  0  0  0  0  0  0  0  0  0
   -0.8570   -0.9830    0.3979 C   0  0  1  0  0  0  0  0  0  0  0  0
   -1.7821   -0.4173   -0.6573 C   0  0  0  0  0  0  0  0  0  0  0  0
   -2.8632    0.4708   -0.0448 C   0  0  0  0  0  0  0  0  0  0  0  0
    0.0031    1.9366   -0.2212 F   0  0  0  0  0  0  0  0  0  0  0  0
    0.0049   -1.9187   -0.2361 F   0  0  0  0  0  0  0  0  0  0  0  0
    2.0765    2.2474   -1.7706 H   0  0  0  0  0  0  0  0  0  0  0  0
    3.3345    1.0365   -2.0200 H   0  0  0  0  0  0  0  0  0  0  0  0
    3.2787    1.9521   -0.5116 H   0  0  0  0  0  0  0  0  0  0  0  0
    2.3664   -0.3743   -0.1961 H   0  0  0  0  0  0  0  0  0  0  0  0
    1.1615   -0.0758   -1.4336 H   0  0  0  0  0  0  0  0  0  0  0  0
    1.4477    1.5603    1.1113 H   0  0  0  0  0  0  0  0  0  0  0  0
    0.6661   -0.5785    1.8195 H   0  0  0  0  0  0  0  0  0  0  0  0
   -0.6566    0.5713    1.8360 H   0  0  0  0  0  0  0  0  0  0  0  0
   -1.4358   -1.5709    1.1121 H   0  0  0  0  0  0  0  0  0  0  0  0
   -2.2443   -1.2647   -1.1666 H   0  0  0  0  0  0  0  0  0  0  0  0
   -1.2044    0.1411   -1.3936 H   0  0  0  0  0  0  0  0  0  0  0  0
   -2.4351    1.3733    0.3904 H   0  0  0  0  0  0  0  0  0  0  0  0
   -3.4124   -0.0620    0.7344 H   0  0  0  0  0  0  0  0  0  0  0  0
   -3.5795    0.7754   -0.8072 H   0  0  0  0  0  0  0  0  0  0  0  0
  1  2  1  0  0  0  0
  1 10  1  0  0  0  0
  1 11  1  0  0  0  0
  1 12  1  0  0  0  0
  2  3  1  0  0  0  0
  2 13  1  0  0  0  0
  2 14  1  0  0  0  0
  3  4  1  0  0  0  0
  3  8  1  0  0  0  0
  3 15  1  1  0  0  0
  4  5  1  0  0  0  0
  4 16  1  0  0  0  0
  4 17  1  0  0  0  0
  5  6  1  0  0  0  0
  5  9  1  0  0  0  0
  5 18  1  1  0  0  0
  6  7  1  0  0  0  0
  6 19  1  0  0  0  0
  6 20  1  0  0  0  0
  7 21  1  0  0  0  0
  7 22  1  0  0  0  0
  7 23  1  0  0  0  0
M  END
$$$$
AG-G-G
 OpenBabel12202214403D

 23 22  0  0  0  0  0  0  0  0999 V2000
    2.6566    1.5279   -1.2814 C   0  0  0  0  0  0  0  0  0  0  0  0
    1.8088    0.4367   -0.6356 C   0  0  0  0  0  0  0  0  0  0  0  0
    0.8678    0.9954    0.4086 C   0  0  2  0  0  0  0  0  0  0  0  0
    0.0012    0.0013    1.1558 C   0  0  0  0  0  0  0  0  0  0  0  0
   -0.8690   -0.9967    0.4076 C   0  0  1  0  0  0  0  0  0  0  0  0
   -1.9294   -0.4912   -0.5620 C   0  0  0  0  0  0  0  0  0  0  0  0
   -1.4522   -0.1188   -1.9646 C   0  0  0  0  0  0  0  0  0  0  0  0
    0.0238    1.9633   -0.2021 F   0  0  0  0  0  0  0  0  0  0  0  0
   -0.0279   -1.9151   -0.2738 F   0  0  0  0  0  0  0  0  0  0  0  0
    2.0323    2.2352   -1.8281 H   0  0  0  0  0  0  0  0  0  0  0  0
    3.3718    1.0975   -1.9818 H   0  0  0  0  0  0  0  0  0  0  0  0
    3.2172    2.0847   -0.5266 H   0  0  0  0  0  0  0  0  0  0  0  0
    2.4496   -0.2895   -0.1291 H   0  0  0  0  0  0  0  0  0  0  0  0
    1.2462   -0.1100   -1.3903 H   0  0  0  0  0  0  0  0  0  0  0  0
    1.4425    1.5598    1.1455 H   0  0  0  0  0  0  0  0  0  0  0  0
    0.6683   -0.5769    1.8008 H   0  0  0  0  0  0  0  0  0  0  0  0
   -0.6601    0.5658    1.8179 H   0  0  0  0  0  0  0  0  0  0  0  0
   -1.3680   -1.5934    1.1724 H   0  0  0  0  0  0  0  0  0  0  0  0
   -2.4238    0.3602   -0.0904 H   0  0  0  0  0  0  0  0  0  0  0  0
   -2.6776   -1.2806   -0.6554 H   0  0  0  0  0  0  0  0  0  0  0  0
   -0.9273   -0.9538   -2.4288 H   0  0  0  0  0  0  0  0  0  0  0  0
   -0.8000    0.7496   -1.9621 H   0  0  0  0  0  0  0  0  0  0  0  0
   -2.3172    0.1152   -2.5866 H   0  0  0  0  0  0  0  0  0  0  0  0
  1  2  1  0  0  0  0
  1 10  1  0  0  0  0
  1 11  1  0  0  0  0
  1 12  1  0  0  0  0
  2  3  1  0  0  0  0
  2 13  1  0  0  0  0
  2 14  1  0  0  0  0
  3  4  1  0  0  0  0
  3  8  1  0  0  0  0
  3 15  1  1  0  0  0
  4  5  1  0  0  0  0
  4 16  1  0  0  0  0
  4 17  1  0  0  0  0
  5  6  1  0  0  0  0
  5  9  1  0  0  0  0
  5 18  1  1  0  0  0
  6  7  1  0  0  0  0
  6 19  1  0  0  0  0
  6 20  1  0  0  0  0
  7 21  1  0  0  0  0
  7 22  1  0  0  0  0
  7 23  1  0  0  0  0
M  END
$$$$
AG-GG-
 OpenBabel12202214403D

 23 22  0  0  0  0  0  0  0  0999 V2000
    2.8093    1.3451   -1.1478 C   0  0  0  0  0  0  0  0  0  0  0  0
    2.0007    0.3276   -0.3504 C   0  0  0  0  0  0  0  0  0  0  0  0
    0.8409    0.9646    0.3855 C   0  0  2  0  0  0  0  0  0  0  0  0
    0.0013    0.0015    1.2021 C   0  0  0  0  0  0  0  0  0  0  0  0
   -0.8422   -0.9661    0.3844 C   0  0  1  0  0  0  0  0  0  0  0  0
   -1.0624   -2.3027    1.0608 C   0  0  0  0  0  0  0  0  0  0  0  0
    0.1854   -3.1786    1.0036 C   0  0  0  0  0  0  0  0  0  0  0  0
   -0.0007    1.5856   -0.5723 F   0  0  0  0  0  0  0  0  0  0  0  0
   -2.1148   -0.3671    0.1941 F   0  0  0  0  0  0  0  0  0  0  0  0
    2.1956    1.8155   -1.9155 H   0  0  0  0  0  0  0  0  0  0  0  0
    3.6569    0.8666   -1.6385 H   0  0  0  0  0  0  0  0  0  0  0  0
    3.1957    2.1298   -0.4949 H   0  0  0  0  0  0  0  0  0  0  0  0
    2.6339   -0.1521    0.3997 H   0  0  0  0  0  0  0  0  0  0  0  0
    1.6292   -0.4584   -1.0120 H   0  0  0  0  0  0  0  0  0  0  0  0
    1.2047    1.7736    1.0199 H   0  0  0  0  0  0  0  0  0  0  0  0
    0.6797   -0.5551    1.8505 H   0  0  0  0  0  0  0  0  0  0  0  0
   -0.6813    0.5548    1.8485 H   0  0  0  0  0  0  0  0  0  0  0  0
   -0.4448   -1.1124   -0.6188 H   0  0  0  0  0  0  0  0  0  0  0  0
   -1.8865   -2.8027    0.5482 H   0  0  0  0  0  0  0  0  0  0  0  0
   -1.3693   -2.1319    2.0956 H   0  0  0  0  0  0  0  0  0  0  0  0
    1.0304   -2.7209    1.5194 H   0  0  0  0  0  0  0  0  0  0  0  0
    0.4825   -3.3630   -0.0305 H   0  0  0  0  0  0  0  0  0  0  0  0
   -0.0039   -4.1435    1.4733 H   0  0  0  0  0  0  0  0  0  0  0  0
  1  2  1  0  0  0  0
  1 10  1  0  0  0  0
  1 11  1  0  0  0  0
  1 12  1  0  0  0  0
  2  3  1  0  0  0  0
  2 13  1  0  0  0  0
  2 14  1  0  0  0  0
  3  4  1  0  0  0  0
  3  8  1  0  0  0  0
  3 15  1  1  0  0  0
  4  5  1  0  0  0  0
  4 16  1  0  0  0  0
  4 17  1  0  0  0  0
  5  6  1  0  0  0  0
  5  9  1  0  0  0  0
  5 18  1  6  0  0  0
  6  7  1  0  0  0  0
  6 19  1  0  0  0  0
  6 20  1  0  0  0  0
  7 21  1  0  0  0  0
  7 22  1  0  0  0  0
  7 23  1  0  0  0  0
M  END
$$$$
AG-GG
 OpenBabel12202214403D

 23 22  0  0  0  0  0  0  0  0999 V2000
    2.9370    1.5451   -0.8942 C   0  0  0  0  0  0  0  0  0  0  0  0
    2.1568    0.4529   -0.1677 C   0  0  0  0  0  0  0  0  0  0  0  0
    0.8484    0.9731    0.3888 C   0  0  2  0  0  0  0  0  0  0  0  0
   -0.0003   -0.0003    1.1941 C   0  0  0  0  0  0  0  0  0  0  0  0
   -0.8481   -0.9728    0.3891 C   0  0  1  0  0  0  0  0  0  0  0  0
   -0.1494   -2.0591   -0.4011 C   0  0  0  0  0  0  0  0  0  0  0  0
    0.8494   -2.8814    0.4075 C   0  0  0  0  0  0  0  0  0  0  0  0
    0.0611    1.4506   -0.6946 F   0  0  0  0  0  0  0  0  0  0  0  0
   -1.6753   -1.6247    1.3483 F   0  0  0  0  0  0  0  0  0  0  0  0
    2.3781    1.9203   -1.7501 H   0  0  0  0  0  0  0  0  0  0  0  0
    3.8903    1.1606   -1.2563 H   0  0  0  0  0  0  0  0  0  0  0  0
    3.1422    2.3837   -0.2269 H   0  0  0  0  0  0  0  0  0  0  0  0
    2.7375    0.0789    0.6780 H   0  0  0  0  0  0  0  0  0  0  0  0
    1.9761   -0.3875   -0.8363 H   0  0  0  0  0  0  0  0  0  0  0  0
    1.0524    1.8526    1.0003 H   0  0  0  0  0  0  0  0  0  0  0  0
    0.6499   -0.5504    1.8770 H   0  0  0  0  0  0  0  0  0  0  0  0
   -0.6984    0.5762    1.8031 H   0  0  0  0  0  0  0  0  0  0  0  0
   -1.5320   -0.4250   -0.2547 H   0  0  0  0  0  0  0  0  0  0  0  0
    0.3311   -1.5970   -1.2643 H   0  0  0  0  0  0  0  0  0  0  0  0
   -0.9312   -2.7112   -0.7953 H   0  0  0  0  0  0  0  0  0  0  0  0
    0.3739   -3.3024    1.2949 H   0  0  0  0  0  0  0  0  0  0  0  0
    1.7023   -2.2839    0.7282 H   0  0  0  0  0  0  0  0  0  0  0  0
    1.2303   -3.7080   -0.1922 H   0  0  0  0  0  0  0  0  0  0  0  0
  1  2  1  0  0  0  0
  1 10  1  0  0  0  0
  1 11  1  0  0  0  0
  1 12  1  0  0  0  0
  2  3  1  0  0  0  0
  2 13  1  0  0  0  0
  2 14  1  0  0  0  0
  3  4  1  0  0  0  0
  3  8  1  0  0  0  0
  3 15  1  1  0  0  0
  4  5  1  0  0  0  0
  4 16  1  0  0  0  0
  4 17  1  0  0  0  0
  5  6  1  0  0  0  0
  5  9  1  0  0  0  0
  5 18  1  6  0  0  0
  6  7  1  0  0  0  0
  6 19  1  0  0  0  0
  6 20  1  0  0  0  0
  7 21  1  0  0  0  0
  7 22  1  0  0  0  0
  7 23  1  0  0  0  0
M  END
$$$$
AGG-G-
 OpenBabel12202214403D

 23 22  0  0  0  0  0  0  0  0999 V2000
    1.1339    3.2476   -0.6556 C   0  0  0  0  0  0  0  0  0  0  0  0
    0.2419    2.3395    0.1830 C   0  0  0  0  0  0  0  0  0  0  0  0
    0.8411    0.9647    0.3828 C   0  0  2  0  0  0  0  0  0  0  0  0
   -0.0012   -0.0014    1.2053 C   0  0  0  0  0  0  0  0  0  0  0  0
   -0.8399   -0.9633    0.3839 C   0  0  1  0  0  0  0  0  0  0  0  0
   -1.8457   -0.3657   -0.5769 C   0  0  0  0  0  0  0  0  0  0  0  0
   -2.9672    0.3710    0.1514 C   0  0  0  0  0  0  0  0  0  0  0  0
    2.0662    1.1466    1.0820 F   0  0  0  0  0  0  0  0  0  0  0  0
    0.0603   -1.7494   -0.3841 F   0  0  0  0  0  0  0  0  0  0  0  0
    2.0993    3.3999   -0.1732 H   0  0  0  0  0  0  0  0  0  0  0  0
    0.6697    4.2233   -0.7972 H   0  0  0  0  0  0  0  0  0  0  0  0
    1.3125    2.8128   -1.6409 H   0  0  0  0  0  0  0  0  0  0  0  0
   -0.7299    2.2216   -0.2996 H   0  0  0  0  0  0  0  0  0  0  0  0
    0.0611    2.7765    1.1686 H   0  0  0  0  0  0  0  0  0  0  0  0
    1.1215    0.5162   -0.5700 H   0  0  0  0  0  0  0  0  0  0  0  0
    0.6827   -0.6054    1.8040 H   0  0  0  0  0  0  0  0  0  0  0  0
   -0.6476    0.5417    1.8968 H   0  0  0  0  0  0  0  0  0  0  0  0
   -1.3400   -1.6621    1.0542 H   0  0  0  0  0  0  0  0  0  0  0  0
   -2.2654   -1.1879   -1.1576 H   0  0  0  0  0  0  0  0  0  0  0  0
   -1.3338    0.2939   -1.2802 H   0  0  0  0  0  0  0  0  0  0  0  0
   -2.5964    1.2347    0.7033 H   0  0  0  0  0  0  0  0  0  0  0  0
   -3.4697   -0.2911    0.8581 H   0  0  0  0  0  0  0  0  0  0  0  0
   -3.7124    0.7257   -0.5605 H   0  0  0  0  0  0  0  0  0  0  0  0
  1  2  1  0  0  0  0
  1 10  1  0  0  0  0
  1 11  1  0  0  0  0
  1 12  1  0  0  0  0
  2  3  1  0  0  0  0
  2 13  1  0  0  0  0
  2 14  1  0  0  0  0
  3  4  1  0  0  0  0
  3  8  1  0  0  0  0
  3 15  1  6  0  0  0
  4  5  1  0  0  0  0
  4 16  1  0  0  0  0
  4 17  1  0  0  0  0
  5  6  1  0  0  0  0
  5  9  1  0  0  0  0
  5 18  1  1  0  0  0
  6  7  1  0  0  0  0
  6 19  1  0  0  0  0
  6 20  1  0  0  0  0
  7 21  1  0  0  0  0
  7 22  1  0  0  0  0
  7 23  1  0  0  0  0
M  END
$$$$
AGG-G
 OpenBabel12202214403D

 23 22  0  0  0  0  0  0  0  0999 V2000
    0.9702    2.9459   -1.1615 C   0  0  0  0  0  0  0  0  0  0  0  0
    0.0577    1.9737   -0.4223 C   0  0  0  0  0  0  0  0  0  0  0  0
    0.8339    0.9565    0.3810 C   0  0  2  0  0  0  0  0  0  0  0  0
    0.0002    0.0002    1.2102 C   0  0  0  0  0  0  0  0  0  0  0  0
   -0.8341   -0.9567    0.3808 C   0  0  1  0  0  0  0  0  0  0  0  0
   -1.3020   -2.1850    1.1341 C   0  0  0  0  0  0  0  0  0  0  0  0
   -2.0549   -1.8653    2.4223 C   0  0  0  0  0  0  0  0  0  0  0  0
    1.6604    1.6630    1.2979 F   0  0  0  0  0  0  0  0  0  0  0  0
   -1.9907   -0.2642   -0.0691 F   0  0  0  0  0  0  0  0  0  0  0  0
    1.5739    3.5247   -0.4639 H   0  0  0  0  0  0  0  0  0  0  0  0
    0.3851    3.6426   -1.7611 H   0  0  0  0  0  0  0  0  0  0  0  0
    1.6472    2.4106   -1.8318 H   0  0  0  0  0  0  0  0  0  0  0  0
   -0.5669    1.4301   -1.1328 H   0  0  0  0  0  0  0  0  0  0  0  0
   -0.6149    2.5093    0.2522 H   0  0  0  0  0  0  0  0  0  0  0  0
    1.5244    0.4065   -0.2616 H   0  0  0  0  0  0  0  0  0  0  0  0
    0.6806   -0.5883    1.8294 H   0  0  0  0  0  0  0  0  0  0  0  0
   -0.6553    0.5650    1.8749 H   0  0  0  0  0  0  0  0  0  0  0  0
   -0.3049   -1.2511   -0.5266 H   0  0  0  0  0  0  0  0  0  0  0  0
   -0.4216   -2.7947    1.3495 H   0  0  0  0  0  0  0  0  0  0  0  0
   -1.9375   -2.7634    0.4615 H   0  0  0  0  0  0  0  0  0  0  0  0
   -2.9077   -1.2139    2.2236 H   0  0  0  0  0  0  0  0  0  0  0  0
   -1.4114   -1.3733    3.1511 H   0  0  0  0  0  0  0  0  0  0  0  0
   -2.4318   -2.7815    2.8763 H   0  0  0  0  0  0  0  0  0  0  0  0
  1  2  1  0  0  0  0
  1 10  1  0  0  0  0
  1 11  1  0  0  0  0
  1 12  1  0  0  0  0
  2  3  1  0  0  0  0
  2 13  1  0  0  0  0
  2 14  1  0  0  0  0
  3  4  1  0  0  0  0
  3  8  1  0  0  0  0
  3 15  1  6  0  0  0
  4  5  1  0  0  0  0
  4 16  1  0  0  0  0
  4 17  1  0  0  0  0
  5  6  1  0  0  0  0
  5  9  1  0  0  0  0
  5 18  1  6  0  0  0
  6  7  1  0  0  0  0
  6 19  1  0  0  0  0
  6 20  1  0  0  0  0
  7 21  1  0  0  0  0
  7 22  1  0  0  0  0
  7 23  1  0  0  0  0
M  END
$$$$
AGGG-
 OpenBabel12202214403D

 23 22  0  0  0  0  0  0  0  0999 V2000
    0.9521    2.9224   -1.2059 C   0  0  0  0  0  0  0  0  0  0  0  0
    0.0546    1.9505   -0.4471 C   0  0  0  0  0  0  0  0  0  0  0  0
    0.8423    0.9662    0.3873 C   0  0  2  0  0  0  0  0  0  0  0  0
    0.0009    0.0010    1.1982 C   0  0  0  0  0  0  0  0  0  0  0  0
   -0.8432   -0.9672    0.3865 C   0  0  1  0  0  0  0  0  0  0  0  0
   -0.0825   -1.9292   -0.5100 C   0  0  0  0  0  0  0  0  0  0  0  0
    0.1289   -1.4084   -1.9323 C   0  0  0  0  0  0  0  0  0  0  0  0
    1.5982    1.7097    1.3323 F   0  0  0  0  0  0  0  0  0  0  0  0
   -1.5368   -1.7431    1.3542 F   0  0  0  0  0  0  0  0  0  0  0  0
    1.5567    3.5131   -0.5173 H   0  0  0  0  0  0  0  0  0  0  0  0
    0.3556    3.6093   -1.8059 H   0  0  0  0  0  0  0  0  0  0  0  0
    1.6260    2.3858   -1.8769 H   0  0  0  0  0  0  0  0  0  0  0  0
   -0.5582    1.3848   -1.1515 H   0  0  0  0  0  0  0  0  0  0  0  0
   -0.6283    2.4890    0.2149 H   0  0  0  0  0  0  0  0  0  0  0  0
    1.5850    0.4432   -0.2152 H   0  0  0  0  0  0  0  0  0  0  0  0
    0.6660   -0.5892    1.8315 H   0  0  0  0  0  0  0  0  0  0  0  0
   -0.6608    0.5804    1.8448 H   0  0  0  0  0  0  0  0  0  0  0  0
   -1.6220   -0.4520   -0.1761 H   0  0  0  0  0  0  0  0  0  0  0  0
   -0.6760   -2.8427   -0.5604 H   0  0  0  0  0  0  0  0  0  0  0  0
    0.8712   -2.1859   -0.0424 H   0  0  0  0  0  0  0  0  0  0  0  0
    0.7522   -0.5162   -1.9679 H   0  0  0  0  0  0  0  0  0  0  0  0
   -0.8277   -1.1725   -2.4017 H   0  0  0  0  0  0  0  0  0  0  0  0
    0.6177   -2.1721   -2.5372 H   0  0  0  0  0  0  0  0  0  0  0  0
  1  2  1  0  0  0  0
  1 10  1  0  0  0  0
  1 11  1  0  0  0  0
  1 12  1  0  0  0  0
  2  3  1  0  0  0  0
  2 13  1  0  0  0  0
  2 14  1  0  0  0  0
  3  4  1  0  0  0  0
  3  8  1  0  0  0  0
  3 15  1  6  0  0  0
  4  5  1  0  0  0  0
  4 16  1  0  0  0  0
  4 17  1  0  0  0  0
  5  6  1  0  0  0  0
  5  9  1  0  0  0  0
  5 18  1  6  0  0  0
  6  7  1  0  0  0  0
  6 19  1  0  0  0  0
  6 20  1  0  0  0  0
  7 21  1  0  0  0  0
  7 22  1  0  0  0  0
  7 23  1  0  0  0  0
M  END
$$$$
AGGG
 OpenBabel12202214403D

 23 22  0  0  0  0  0  0  0  0999 V2000
    0.9228    2.8894   -1.2428 C   0  0  0  0  0  0  0  0  0  0  0  0
    0.0371    1.9026   -0.4894 C   0  0  0  0  0  0  0  0  0  0  0  0
    0.8337    0.9563    0.3800 C   0  0  2  0  0  0  0  0  0  0  0  0
   -0.0001   -0.0001    1.2120 C   0  0  0  0  0  0  0  0  0  0  0  0
   -0.8336   -0.9562    0.3800 C   0  0  1  0  0  0  0  0  0  0  0  0
   -0.0660   -1.8239   -0.5971 C   0  0  0  0  0  0  0  0  0  0  0  0
    1.0891   -2.5972    0.0320 C   0  0  0  0  0  0  0  0  0  0  0  0
    1.5814    1.7355    1.3009 F   0  0  0  0  0  0  0  0  0  0  0  0
   -1.4895   -1.8141    1.3016 F   0  0  0  0  0  0  0  0  0  0  0  0
    1.4800    3.5215   -0.5526 H   0  0  0  0  0  0  0  0  0  0  0  0
    0.3202    3.5363   -1.8816 H   0  0  0  0  0  0  0  0  0  0  0  0
    1.6382    2.3629   -1.8766 H   0  0  0  0  0  0  0  0  0  0  0  0
   -0.5357    1.3046   -1.2023 H   0  0  0  0  0  0  0  0  0  0  0  0
   -0.6809    2.4314    0.1417 H   0  0  0  0  0  0  0  0  0  0  0  0
    1.5778    0.4217   -0.2112 H   0  0  0  0  0  0  0  0  0  0  0  0
    0.6654   -0.5787    1.8541 H   0  0  0  0  0  0  0  0  0  0  0  0
   -0.6647    0.5819    1.8529 H   0  0  0  0  0  0  0  0  0  0  0  0
   -1.6347   -0.4307   -0.1375 H   0  0  0  0  0  0  0  0  0  0  0  0
    0.2987   -1.1815   -1.4029 H   0  0  0  0  0  0  0  0  0  0  0  0
   -0.7801   -2.5161   -1.0462 H   0  0  0  0  0  0  0  0  0  0  0  0
    0.7443   -3.1884    0.8811 H   0  0  0  0  0  0  0  0  0  0  0  0
    1.8807   -1.9321    0.3784 H   0  0  0  0  0  0  0  0  0  0  0  0
    1.5269   -3.2798   -0.6969 H   0  0  0  0  0  0  0  0  0  0  0  0
  1  2  1  0  0  0  0
  1 10  1  0  0  0  0
  1 11  1  0  0  0  0
  1 12  1  0  0  0  0
  2  3  1  0  0  0  0
  2 13  1  0  0  0  0
  2 14  1  0  0  0  0
  3  4  1  0  0  0  0
  3  8  1  0  0  0  0
  3 15  1  6  0  0  0
  4  5  1  0  0  0  0
  4 16  1  0  0  0  0
  4 17  1  0  0  0  0
  5  6  1  0  0  0  0
  5  9  1  0  0  0  0
  5 18  1  6  0  0  0
  6  7  1  0  0  0  0
  6 19  1  0  0  0  0
  6 20  1  0  0  0  0
  7 21  1  0  0  0  0
  7 22  1  0  0  0  0
  7 23  1  0  0  0  0
M  END
$$$$
G-AAA
 OpenBabel12202214403D

 23 22  0  0  0  0  0  0  0  0999 V2000
    0.8506    2.9207    1.9658 C   0  0  0  0  0  0  0  0  0  0  0  0
    1.6843    1.9098    1.1811 C   0  0  0  0  0  0  0  0  0  0  0  0
    0.8295    0.9514    0.3793 C   0  0  2  0  0  0  0  0  0  0  0  0
    0.0002    0.0002    1.2135 C   0  0  0  0  0  0  0  0  0  0  0  0
   -0.8297   -0.9517    0.3792 C   0  0  1  0  0  0  0  0  0  0  0  0
   -1.6363   -1.9295    1.2022 C   0  0  0  0  0  0  0  0  0  0  0  0
   -2.4750   -2.8698    0.3423 C   0  0  0  0  0  0  0  0  0  0  0  0
    1.7078    0.1611   -0.4104 F   0  0  0  0  0  0  0  0  0  0  0  0
   -1.7364   -0.1645   -0.3825 F   0  0  0  0  0  0  0  0  0  0  0  0
    0.1374    3.4291    1.3134 H   0  0  0  0  0  0  0  0  0  0  0  0
    1.4969    3.6780    2.4101 H   0  0  0  0  0  0  0  0  0  0  0  0
    0.2924    2.4472    2.7729 H   0  0  0  0  0  0  0  0  0  0  0  0
    2.3215    1.3320    1.8534 H   0  0  0  0  0  0  0  0  0  0  0  0
    2.3342    2.4342    0.4794 H   0  0  0  0  0  0  0  0  0  0  0  0
    0.2035    1.4917   -0.3305 H   0  0  0  0  0  0  0  0  0  0  0  0
    0.6686   -0.5814    1.8538 H   0  0  0  0  0  0  0  0  0  0  0  0
   -0.6712    0.5745    1.8534 H   0  0  0  0  0  0  0  0  0  0  0  0
   -0.2143   -1.4730   -0.3542 H   0  0  0  0  0  0  0  0  0  0  0  0
   -0.9337   -2.5032    1.8100 H   0  0  0  0  0  0  0  0  0  0  0  0
   -2.2737   -1.3633    1.8854 H   0  0  0  0  0  0  0  0  0  0  0  0
   -3.1905   -2.3124   -0.2613 H   0  0  0  0  0  0  0  0  0  0  0  0
   -3.0313   -3.5702    0.9653 H   0  0  0  0  0  0  0  0  0  0  0  0
   -1.8390   -3.4484   -0.3305 H   0  0  0  0  0  0  0  0  0  0  0  0
  1  2  1  0  0  0  0
  1 10  1  0  0  0  0
  1 11  1  0  0  0  0
  1 12  1  0  0  0  0
  2  3  1  0  0  0  0
  2 13  1  0  0  0  0
  2 14  1  0  0  0  0
  3  4  1  0  0  0  0
  3  8  1  0  0  0  0
  3 15  1  6  0  0  0
  4  5  1  0  0  0  0
  4 16  1  0  0  0  0
  4 17  1  0  0  0  0
  5  6  1  0  0  0  0
  5  9  1  0  0  0  0
  5 18  1  6  0  0  0
  6  7  1  0  0  0  0
  6 19  1  0  0  0  0
  6 20  1  0  0  0  0
  7 21  1  0  0  0  0
  7 22  1  0  0  0  0
  7 23  1  0  0  0  0
M  END
$$$$
GAAA
 OpenBabel12202214403D

 23 22  0  0  0  0  0  0  0  0999 V2000
    2.4433    1.4882    2.2770 C   0  0  0  0  0  0  0  0  0  0  0  0
    1.5548    2.0247    1.1580 C   0  0  0  0  0  0  0  0  0  0  0  0
    0.8281    0.9499    0.3781 C   0  0  2  0  0  0  0  0  0  0  0  0
   -0.0001   -0.0001    1.2157 C   0  0  0  0  0  0  0  0  0  0  0  0
   -0.8280   -0.9498    0.3782 C   0  0  1  0  0  0  0  0  0  0  0  0
   -1.6232   -1.9438    1.1927 C   0  0  0  0  0  0  0  0  0  0  0  0
   -2.4580   -2.8799    0.3265 C   0  0  0  0  0  0  0  0  0  0  0  0
    1.8035    0.1654   -0.3008 F   0  0  0  0  0  0  0  0  0  0  0  0
   -1.7457   -0.1634   -0.3723 F   0  0  0  0  0  0  0  0  0  0  0  0
    1.8568    1.0290    3.0731 H   0  0  0  0  0  0  0  0  0  0  0  0
    3.0228    2.2983    2.7196 H   0  0  0  0  0  0  0  0  0  0  0  0
    3.1442    0.7452    1.8954 H   0  0  0  0  0  0  0  0  0  0  0  0
    2.1522    2.5999    0.4483 H   0  0  0  0  0  0  0  0  0  0  0  0
    0.7994    2.7037    1.5632 H   0  0  0  0  0  0  0  0  0  0  0  0
    0.2220    1.3973   -0.4077 H   0  0  0  0  0  0  0  0  0  0  0  0
    0.6618   -0.5858    1.8550 H   0  0  0  0  0  0  0  0  0  0  0  0
   -0.6684    0.5798    1.8578 H   0  0  0  0  0  0  0  0  0  0  0  0
   -0.2117   -1.4575   -0.3644 H   0  0  0  0  0  0  0  0  0  0  0  0
   -2.2612   -1.3898    1.8867 H   0  0  0  0  0  0  0  0  0  0  0  0
   -0.9125   -2.5181    1.7921 H   0  0  0  0  0  0  0  0  0  0  0  0
   -1.8223   -3.4405   -0.3611 H   0  0  0  0  0  0  0  0  0  0  0  0
   -3.1851   -2.3220   -0.2623 H   0  0  0  0  0  0  0  0  0  0  0  0
   -3.0008   -3.5964    0.9431 H   0  0  0  0  0  0  0  0  0  0  0  0
  1  2  1  0  0  0  0
  1 10  1  0  0  0  0
  1 11  1  0  0  0  0
  1 12  1  0  0  0  0
  2  3  1  0  0  0  0
  2 13  1  0  0  0  0
  2 14  1  0  0  0  0
  3  4  1  0  0  0  0
  3  8  1  0  0  0  0
  3 15  1  6  0  0  0
  4  5  1  0  0  0  0
  4 16  1  0  0  0  0
  4 17  1  0  0  0  0
  5  6  1  0  0  0  0
  5  9  1  0  0  0  0
  5 18  1  6  0  0  0
  6  7  1  0  0  0  0
  6 19  1  0  0  0  0
  6 20  1  0  0  0  0
  7 21  1  0  0  0  0
  7 22  1  0  0  0  0
  7 23  1  0  0  0  0
M  END
$$$$
G-AAG-
 OpenBabel12202214403D

 23 22  0  0  0  0  0  0  0  0999 V2000
    2.8968    1.1284   -0.5100 C   0  0  0  0  0  0  0  0  0  0  0  0
    1.7283    1.8698    0.1370 C   0  0  0  0  0  0  0  0  0  0  0  0
    0.8288    0.9507    0.9360 C   0  0  2  0  0  0  0  0  0  0  0  0
    0.0000    0.0000    0.1000 C   0  0  0  0  0  0  0  0  0  0  0  0
   -0.8288   -0.9507    0.9360 C   0  0  1  0  0  0  0  0  0  0  0  0
   -1.7283   -1.8698    0.1370 C   0  0  0  0  0  0  0  0  0  0  0  0
   -2.8968   -1.1284   -0.5100 C   0  0  0  0  0  0  0  0  0  0  0  0
   -0.0846    1.7702    1.6550 F   0  0  0  0  0  0  0  0  0  0  0  0
    0.0846   -1.7702    1.6550 F   0  0  0  0  0  0  0  0  0  0  0  0
    3.4681    0.5746    0.2370 H   0  0  0  0  0  0  0  0  0  0  0  0
    3.5714    1.8363   -0.9910 H   0  0  0  0  0  0  0  0  0  0  0  0
    2.5605    0.4226   -1.2690 H   0  0  0  0  0  0  0  0  0  0  0  0
    1.1284    2.3803   -0.6200 H   0  0  0  0  0  0  0  0  0  0  0  0
    2.1094    2.6289    0.8220 H   0  0  0  0  0  0  0  0  0  0  0  0
    1.3982    0.4143    1.6940 H   0  0  0  0  0  0  0  0  0  0  0  0
   -0.6561    0.5921   -0.5410 H   0  0  0  0  0  0  0  0  0  0  0  0
    0.6561   -0.5921   -0.5410 H   0  0  0  0  0  0  0  0  0  0  0  0
   -1.3982   -0.4143    1.6940 H   0  0  0  0  0  0  0  0  0  0  0  0
   -1.1284   -2.3803   -0.6200 H   0  0  0  0  0  0  0  0  0  0  0  0
   -2.1094   -2.6289    0.8220 H   0  0  0  0  0  0  0  0  0  0  0  0
   -3.4681   -0.5746    0.2370 H   0  0  0  0  0  0  0  0  0  0  0  0
   -3.5714   -1.8363   -0.9910 H   0  0  0  0  0  0  0  0  0  0  0  0
   -2.5605   -0.4226   -1.2690 H   0  0  0  0  0  0  0  0  0  0  0  0
  1  2  1  0  0  0  0
  1 10  1  0  0  0  0
  1 11  1  0  0  0  0
  1 12  1  0  0  0  0
  2  3  1  0  0  0  0
  2 13  1  0  0  0  0
  2 14  1  0  0  0  0
  3  4  1  0  0  0  0
  3  8  1  0  0  0  0
  3 15  1  1  0  0  0
  4  5  1  0  0  0  0
  4 16  1  0  0  0  0
  4 17  1  0  0  0  0
  5  6  1  0  0  0  0
  5  9  1  0  0  0  0
  5 18  1  1  0  0  0
  6  7  1  0  0  0  0
  6 19  1  0  0  0  0
  6 20  1  0  0  0  0
  7 21  1  0  0  0  0
  7 22  1  0  0  0  0
  7 23  1  0  0  0  0
M  END
$$$$
G-AAG
 OpenBabel12202214403D

 23 22  0  0  0  0  0  0  0  0999 V2000
    0.7798    2.9738    1.8899 C   0  0  0  0  0  0  0  0  0  0  0  0
    1.6470    1.9426    1.1714 C   0  0  0  0  0  0  0  0  0  0  0  0
    0.8271    0.9487    0.3776 C   0  0  2  0  0  0  0  0  0  0  0  0
    0.0006    0.0007    1.2174 C   0  0  0  0  0  0  0  0  0  0  0  0
   -0.8278   -0.9495    0.3770 C   0  0  1  0  0  0  0  0  0  0  0  0
   -1.5418   -2.0345    1.1551 C   0  0  0  0  0  0  0  0  0  0  0  0
   -2.4255   -1.5135    2.2855 C   0  0  0  0  0  0  0  0  0  0  0  0
    1.7358    0.1565   -0.3780 F   0  0  0  0  0  0  0  0  0  0  0  0
   -1.8108   -0.1648   -0.2888 F   0  0  0  0  0  0  0  0  0  0  0  0
    0.1044    3.4699    1.1906 H   0  0  0  0  0  0  0  0  0  0  0  0
    1.4068    3.7382    2.3482 H   0  0  0  0  0  0  0  0  0  0  0  0
    0.1808    2.5220    2.6797 H   0  0  0  0  0  0  0  0  0  0  0  0
    2.2662    1.3945    1.8864 H   0  0  0  0  0  0  0  0  0  0  0  0
    2.3177    2.4467    0.4734 H   0  0  0  0  0  0  0  0  0  0  0  0
    0.2051    1.4598   -0.3575 H   0  0  0  0  0  0  0  0  0  0  0  0
    0.6691   -0.5775    1.8605 H   0  0  0  0  0  0  0  0  0  0  0  0
   -0.6683    0.5809    1.8547 H   0  0  0  0  0  0  0  0  0  0  0  0
   -0.2238   -1.3873   -0.4153 H   0  0  0  0  0  0  0  0  0  0  0  0
   -2.1422   -2.6058    0.4454 H   0  0  0  0  0  0  0  0  0  0  0  0
   -0.7796   -2.7121    1.5471 H   0  0  0  0  0  0  0  0  0  0  0  0
   -1.8363   -1.0636    3.0850 H   0  0  0  0  0  0  0  0  0  0  0  0
   -3.0005   -2.3299    2.7202 H   0  0  0  0  0  0  0  0  0  0  0  0
   -3.1293   -0.7672    1.9160 H   0  0  0  0  0  0  0  0  0  0  0  0
  1  2  1  0  0  0  0
  1 10  1  0  0  0  0
  1 11  1  0  0  0  0
  1 12  1  0  0  0  0
  2  3  1  0  0  0  0
  2 13  1  0  0  0  0
  2 14  1  0  0  0  0
  3  4  1  0  0  0  0
  3  8  1  0  0  0  0
  3 15  1  6  0  0  0
  4  5  1  0  0  0  0
  4 16  1  0  0  0  0
  4 17  1  0  0  0  0
  5  6  1  0  0  0  0
  5  9  1  0  0  0  0
  5 18  1  6  0  0  0
  6  7  1  0  0  0  0
  6 19  1  0  0  0  0
  6 20  1  0  0  0  0
  7 21  1  0  0  0  0
  7 22  1  0  0  0  0
  7 23  1  0  0  0  0
M  END
$$$$
GAAG-
 OpenBabel12202214403D

 23 22  0  0  0  0  0  0  0  0999 V2000
    2.4255    1.5135    2.2855 C   0  0  0  0  0  0  0  0  0  0  0  0
    1.5418    2.0345    1.1551 C   0  0  0  0  0  0  0  0  0  0  0  0
    0.8278    0.9495    0.3770 C   0  0  2  0  0  0  0  0  0  0  0  0
   -0.0006   -0.0007    1.2174 C   0  0  0  0  0  0  0  0  0  0  0  0
   -0.8271   -0.9487    0.3776 C   0  0  1  0  0  0  0  0  0  0  0  0
   -1.6470   -1.9426    1.1714 C   0  0  0  0  0  0  0  0  0  0  0  0
   -0.7798   -2.9738    1.8899 C   0  0  0  0  0  0  0  0  0  0  0  0
    1.8108    0.1648   -0.2888 F   0  0  0  0  0  0  0  0  0  0  0  0
   -1.7358   -0.1565   -0.3780 F   0  0  0  0  0  0  0  0  0  0  0  0
    1.8363    1.0636    3.0850 H   0  0  0  0  0  0  0  0  0  0  0  0
    3.0005    2.3299    2.7202 H   0  0  0  0  0  0  0  0  0  0  0  0
    3.1293    0.7672    1.9160 H   0  0  0  0  0  0  0  0  0  0  0  0
    2.1422    2.6058    0.4454 H   0  0  0  0  0  0  0  0  0  0  0  0
    0.7796    2.7121    1.5471 H   0  0  0  0  0  0  0  0  0  0  0  0
    0.2238    1.3873   -0.4153 H   0  0  0  0  0  0  0  0  0  0  0  0
    0.6683   -0.5809    1.8547 H   0  0  0  0  0  0  0  0  0  0  0  0
   -0.6691    0.5775    1.8605 H   0  0  0  0  0  0  0  0  0  0  0  0
   -0.2051   -1.4598   -0.3575 H   0  0  0  0  0  0  0  0  0  0  0  0
   -2.3177   -2.4467    0.4734 H   0  0  0  0  0  0  0  0  0  0  0  0
   -2.2662   -1.3945    1.8864 H   0  0  0  0  0  0  0  0  0  0  0  0
   -0.1808   -2.5220    2.6797 H   0  0  0  0  0  0  0  0  0  0  0  0
   -0.1044   -3.4699    1.1906 H   0  0  0  0  0  0  0  0  0  0  0  0
   -1.4068   -3.7382    2.3482 H   0  0  0  0  0  0  0  0  0  0  0  0
  1  2  1  0  0  0  0
  1 10  1  0  0  0  0
  1 11  1  0  0  0  0
  1 12  1  0  0  0  0
  2  3  1  0  0  0  0
  2 13  1  0  0  0  0
  2 14  1  0  0  0  0
  3  4  1  0  0  0  0
  3  8  1  0  0  0  0
  3 15  1  6  0  0  0
  4  5  1  0  0  0  0
  4 16  1  0  0  0  0
  4 17  1  0  0  0  0
  5  6  1  0  0  0  0
  5  9  1  0  0  0  0
  5 18  1  6  0  0  0
  6  7  1  0  0  0  0
  6 19  1  0  0  0  0
  6 20  1  0  0  0  0
  7 21  1  0  0  0  0
  7 22  1  0  0  0  0
  7 23  1  0  0  0  0
M  END
$$$$
GAAG
 OpenBabel12202214403D

 23 22  0  0  0  0  0  0  0  0999 V2000
    1.1396    2.6312   -0.9517 C   0  0  0  0  0  0  0  0  0  0  0  0
    1.7935    1.8173    0.1613 C   0  0  0  0  0  0  0  0  0  0  0  0
    0.8265    0.9480    0.9383 C   0  0  2  0  0  0  0  0  0  0  0  0
    0.0000    0.0000    0.0953 C   0  0  0  0  0  0  0  0  0  0  0  0
   -0.8265   -0.9480    0.9383 C   0  0  1  0  0  0  0  0  0  0  0  0
   -1.7935   -1.8173    0.1613 C   0  0  0  0  0  0  0  0  0  0  0  0
   -1.1396   -2.6312   -0.9517 C   0  0  0  0  0  0  0  0  0  0  0  0
   -0.0828    1.8049    1.6203 F   0  0  0  0  0  0  0  0  0  0  0  0
    0.0828   -1.8049    1.6203 F   0  0  0  0  0  0  0  0  0  0  0  0
    0.7617    1.9916   -1.7497 H   0  0  0  0  0  0  0  0  0  0  0  0
    1.8629    3.3170   -1.3917 H   0  0  0  0  0  0  0  0  0  0  0  0
    0.3096    3.2225   -0.5637 H   0  0  0  0  0  0  0  0  0  0  0  0
    2.2833    2.4827    0.8743 H   0  0  0  0  0  0  0  0  0  0  0  0
    2.5667    1.1633   -0.2477 H   0  0  0  0  0  0  0  0  0  0  0  0
    1.3520    0.4053    1.7223 H   0  0  0  0  0  0  0  0  0  0  0  0
   -0.6707    0.5763   -0.5447 H   0  0  0  0  0  0  0  0  0  0  0  0
    0.6707   -0.5763   -0.5447 H   0  0  0  0  0  0  0  0  0  0  0  0
   -1.3520   -0.4053    1.7223 H   0  0  0  0  0  0  0  0  0  0  0  0
   -2.5667   -1.1633   -0.2477 H   0  0  0  0  0  0  0  0  0  0  0  0
   -2.2833   -2.4827    0.8743 H   0  0  0  0  0  0  0  0  0  0  0  0
   -0.3096   -3.2225   -0.5637 H   0  0  0  0  0  0  0  0  0  0  0  0
   -0.7617   -1.9916   -1.7497 H   0  0  0  0  0  0  0  0  0  0  0  0
   -1.8629   -3.3170   -1.3917 H   0  0  0  0  0  0  0  0  0  0  0  0
  1  2  1  0  0  0  0
  1 10  1  0  0  0  0
  1 11  1  0  0  0  0
  1 12  1  0  0  0  0
  2  3  1  0  0  0  0
  2 13  1  0  0  0  0
  2 14  1  0  0  0  0
  3  4  1  0  0  0  0
  3  8  1  0  0  0  0
  3 15  1  1  0  0  0
  4  5  1  0  0  0  0
  4 16  1  0  0  0  0
  4 17  1  0  0  0  0
  5  6  1  0  0  0  0
  5  9  1  0  0  0  0
  5 18  1  1  0  0  0
  6  7  1  0  0  0  0
  6 19  1  0  0  0  0
  6 20  1  0  0  0  0
  7 21  1  0  0  0  0
  7 22  1  0  0  0  0
  7 23  1  0  0  0  0
M  END
$$$$
G-AG-A
 OpenBabel12202214403D

 23 22  0  0  0  0  0  0  0  0999 V2000
    0.9786    2.7941    2.1394 C   0  0  0  0  0  0  0  0  0  0  0  0
    1.7533    1.8378    1.2340 C   0  0  0  0  0  0  0  0  0  0  0  0
    0.8447    0.9689    0.3901 C   0  0  2  0  0  0  0  0  0  0  0  0
    0.0012    0.0013    1.1928 C   0  0  0  0  0  0  0  0  0  0  0  0
   -0.8458   -0.9702    0.3891 C   0  0  1  0  0  0  0  0  0  0  0  0
   -1.5747   -0.3802   -0.7968 C   0  0  0  0  0  0  0  0  0  0  0  0
   -2.5238   -1.3824   -1.4459 C   0  0  0  0  0  0  0  0  0  0  0  0
    1.6708    0.2237   -0.4874 F   0  0  0  0  0  0  0  0  0  0  0  0
   -0.0142   -2.0145   -0.0871 F   0  0  0  0  0  0  0  0  0  0  0  0
    0.2490    3.3698    1.5662 H   0  0  0  0  0  0  0  0  0  0  0  0
    1.6599    3.4995    2.6151 H   0  0  0  0  0  0  0  0  0  0  0  0
    0.4487    2.2638    2.9300 H   0  0  0  0  0  0  0  0  0  0  0  0
    2.4033    1.1902    1.8271 H   0  0  0  0  0  0  0  0  0  0  0  0
    2.3880    2.4063    0.5528 H   0  0  0  0  0  0  0  0  0  0  0  0
    0.2207    1.5913   -0.2530 H   0  0  0  0  0  0  0  0  0  0  0  0
    0.6421   -0.5685    1.8688 H   0  0  0  0  0  0  0  0  0  0  0  0
   -0.6820    0.5913    1.8097 H   0  0  0  0  0  0  0  0  0  0  0  0
   -1.5521   -1.4610    1.0600 H   0  0  0  0  0  0  0  0  0  0  0  0
   -2.1288    0.4947   -0.4466 H   0  0  0  0  0  0  0  0  0  0  0  0
   -0.8373   -0.0338   -1.5229 H   0  0  0  0  0  0  0  0  0  0  0  0
   -1.9781   -2.2581   -1.7972 H   0  0  0  0  0  0  0  0  0  0  0  0
   -3.0320   -0.9375   -2.3011 H   0  0  0  0  0  0  0  0  0  0  0  0
   -3.2823   -1.7156   -0.7359 H   0  0  0  0  0  0  0  0  0  0  0  0
  1  2  1  0  0  0  0
  1 10  1  0  0  0  0
  1 11  1  0  0  0  0
  1 12  1  0  0  0  0
  2  3  1  0  0  0  0
  2 13  1  0  0  0  0
  2 14  1  0  0  0  0
  3  4  1  0  0  0  0
  3  8  1  0  0  0  0
  3 15  1  6  0  0  0
  4  5  1  0  0  0  0
  4 16  1  0  0  0  0
  4 17  1  0  0  0  0
  5  6  1  0  0  0  0
  5  9  1  0  0  0  0
  5 18  1  1  0  0  0
  6  7  1  0  0  0  0
  6 19  1  0  0  0  0
  6 20  1  0  0  0  0
  7 21  1  0  0  0  0
  7 22  1  0  0  0  0
  7 23  1  0  0  0  0
M  END
$$$$
G-AGA
 OpenBabel12202214403D

 23 22  0  0  0  0  0  0  0  0999 V2000
    0.2991    3.1694    1.4963 C   0  0  0  0  0  0  0  0  0  0  0  0
    1.3761    2.1377    1.1676 C   0  0  0  0  0  0  0  0  0  0  0  0
    0.8359    0.9588    0.3830 C   0  0  2  0  0  0  0  0  0  0  0  0
    0.0006    0.0006    1.2065 C   0  0  0  0  0  0  0  0  0  0  0  0
   -0.8365   -0.9595    0.3825 C   0  0  1  0  0  0  0  0  0  0  0  0
   -0.0679   -1.9925   -0.4059 C   0  0  0  0  0  0  0  0  0  0  0  0
   -0.9841   -2.9704   -1.1345 C   0  0  0  0  0  0  0  0  0  0  0  0
    1.9546    0.2441   -0.1228 F   0  0  0  0  0  0  0  0  0  0  0  0
   -1.6724   -1.6465    1.3051 F   0  0  0  0  0  0  0  0  0  0  0  0
   -0.2045    3.5085    0.5895 H   0  0  0  0  0  0  0  0  0  0  0  0
    0.7475    4.0391    1.9745 H   0  0  0  0  0  0  0  0  0  0  0  0
   -0.4545    2.7718    2.1760 H   0  0  0  0  0  0  0  0  0  0  0  0
    1.8484    1.7680    2.0801 H   0  0  0  0  0  0  0  0  0  0  0  0
    2.1527    2.6028    0.5590 H   0  0  0  0  0  0  0  0  0  0  0  0
    0.2911    1.3074   -0.4970 H   0  0  0  0  0  0  0  0  0  0  0  0
    0.6643   -0.5589    1.8707 H   0  0  0  0  0  0  0  0  0  0  0  0
   -0.6828    0.5817    1.8265 H   0  0  0  0  0  0  0  0  0  0  0  0
   -1.5188   -0.4080   -0.2676 H   0  0  0  0  0  0  0  0  0  0  0  0
    0.5606   -1.4619   -1.1215 H   0  0  0  0  0  0  0  0  0  0  0  0
    0.6013   -2.5239    0.2761 H   0  0  0  0  0  0  0  0  0  0  0  0
   -1.5866   -3.5446   -0.4314 H   0  0  0  0  0  0  0  0  0  0  0  0
   -0.3981   -3.6715   -1.7290 H   0  0  0  0  0  0  0  0  0  0  0  0
   -1.6601   -2.4412   -1.8080 H   0  0  0  0  0  0  0  0  0  0  0  0
  1  2  1  0  0  0  0
  1 10  1  0  0  0  0
  1 11  1  0  0  0  0
  1 12  1  0  0  0  0
  2  3  1  0  0  0  0
  2 13  1  0  0  0  0
  2 14  1  0  0  0  0
  3  4  1  0  0  0  0
  3  8  1  0  0  0  0
  3 15  1  6  0  0  0
  4  5  1  0  0  0  0
  4 16  1  0  0  0  0
  4 17  1  0  0  0  0
  5  6  1  0  0  0  0
  5  9  1  0  0  0  0
  5 18  1  6  0  0  0
  6  7  1  0  0  0  0
  6 19  1  0  0  0  0
  6 20  1  0  0  0  0
  7 21  1  0  0  0  0
  7 22  1  0  0  0  0
  7 23  1  0  0  0  0
M  END
$$$$
GAG-A
 OpenBabel12202214403D

 23 22  0  0  0  0  0  0  0  0999 V2000
    2.5465    1.3021    2.2693 C   0  0  0  0  0  0  0  0  0  0  0  0
    1.6375    1.9541    1.2304 C   0  0  0  0  0  0  0  0  0  0  0  0
    0.8455    0.9699    0.3910 C   0  0  2  0  0  0  0  0  0  0  0  0
    0.0013    0.0015    1.1912 C   0  0  0  0  0  0  0  0  0  0  0  0
   -0.8469   -0.9714    0.3898 C   0  0  1  0  0  0  0  0  0  0  0  0
   -1.5721   -0.3956   -0.8063 C   0  0  0  0  0  0  0  0  0  0  0  0
   -2.5304   -1.4009   -1.4354 C   0  0  0  0  0  0  0  0  0  0  0  0
    1.7667    0.2227   -0.3864 F   0  0  0  0  0  0  0  0  0  0  0  0
   -0.0124   -2.0184   -0.0770 F   0  0  0  0  0  0  0  0  0  0  0  0
    1.9750    0.8231    3.0642 H   0  0  0  0  0  0  0  0  0  0  0  0
    3.1892    2.0517    2.7292 H   0  0  0  0  0  0  0  0  0  0  0  0
    3.1866    0.5497    1.8071 H   0  0  0  0  0  0  0  0  0  0  0  0
    2.2326    2.5592    0.5442 H   0  0  0  0  0  0  0  0  0  0  0  0
    0.9260    2.6267    1.7144 H   0  0  0  0  0  0  0  0  0  0  0  0
    0.2358    1.5138   -0.3285 H   0  0  0  0  0  0  0  0  0  0  0  0
    0.6363   -0.5783    1.8619 H   0  0  0  0  0  0  0  0  0  0  0  0
   -0.6754    0.5952    1.8142 H   0  0  0  0  0  0  0  0  0  0  0  0
   -1.5557   -1.4573    1.0628 H   0  0  0  0  0  0  0  0  0  0  0  0
   -0.8320   -0.0719   -1.5407 H   0  0  0  0  0  0  0  0  0  0  0  0
   -2.1175    0.4923   -0.4751 H   0  0  0  0  0  0  0  0  0  0  0  0
   -1.9948   -2.2947   -1.7571 H   0  0  0  0  0  0  0  0  0  0  0  0
   -3.0247   -0.9731   -2.3069 H   0  0  0  0  0  0  0  0  0  0  0  0
   -3.3010   -1.7033   -0.7243 H   0  0  0  0  0  0  0  0  0  0  0  0
  1  2  1  0  0  0  0
  1 10  1  0  0  0  0
  1 11  1  0  0  0  0
  1 12  1  0  0  0  0
  2  3  1  0  0  0  0
  2 13  1  0  0  0  0
  2 14  1  0  0  0  0
  3  4  1  0  0  0  0
  3  8  1  0  0  0  0
  3 15  1  6  0  0  0
  4  5  1  0  0  0  0
  4 16  1  0  0  0  0
  4 17  1  0  0  0  0
  5  6  1  0  0  0  0
  5  9  1  0  0  0  0
  5 18  1  1  0  0  0
  6  7  1  0  0  0  0
  6 19  1  0  0  0  0
  6 20  1  0  0  0  0
  7 21  1  0  0  0  0
  7 22  1  0  0  0  0
  7 23  1  0  0  0  0
M  END
$$$$
GAGA
 OpenBabel12202214403D

 23 22  0  0  0  0  0  0  0  0999 V2000
    2.0549    1.8653    2.4223 C   0  0  0  0  0  0  0  0  0  0  0  0
    1.3020    2.1850    1.1341 C   0  0  0  0  0  0  0  0  0  0  0  0
    0.8341    0.9567    0.3808 C   0  0  2  0  0  0  0  0  0  0  0  0
   -0.0002   -0.0002    1.2102 C   0  0  0  0  0  0  0  0  0  0  0  0
   -0.8339   -0.9565    0.3810 C   0  0  1  0  0  0  0  0  0  0  0  0
   -0.0577   -1.9737   -0.4223 C   0  0  0  0  0  0  0  0  0  0  0  0
   -0.9702   -2.9459   -1.1615 C   0  0  0  0  0  0  0  0  0  0  0  0
    1.9907    0.2642   -0.0691 F   0  0  0  0  0  0  0  0  0  0  0  0
   -1.6604   -1.6630    1.2979 F   0  0  0  0  0  0  0  0  0  0  0  0
    1.4114    1.3733    3.1511 H   0  0  0  0  0  0  0  0  0  0  0  0
    2.4318    2.7815    2.8763 H   0  0  0  0  0  0  0  0  0  0  0  0
    2.9077    1.2139    2.2236 H   0  0  0  0  0  0  0  0  0  0  0  0
    1.9375    2.7634    0.4615 H   0  0  0  0  0  0  0  0  0  0  0  0
    0.4216    2.7947    1.3495 H   0  0  0  0  0  0  0  0  0  0  0  0
    0.3049    1.2511   -0.5266 H   0  0  0  0  0  0  0  0  0  0  0  0
    0.6553   -0.5650    1.8749 H   0  0  0  0  0  0  0  0  0  0  0  0
   -0.6806    0.5883    1.8294 H   0  0  0  0  0  0  0  0  0  0  0  0
   -1.5244   -0.4065   -0.2616 H   0  0  0  0  0  0  0  0  0  0  0  0
    0.6149   -2.5093    0.2522 H   0  0  0  0  0  0  0  0  0  0  0  0
    0.5669   -1.4301   -1.1328 H   0  0  0  0  0  0  0  0  0  0  0  0
   -1.6472   -2.4106   -1.8318 H   0  0  0  0  0  0  0  0  0  0  0  0
   -1.5739   -3.5247   -0.4639 H   0  0  0  0  0  0  0  0  0  0  0  0
   -0.3851   -3.6426   -1.7611 H   0  0  0  0  0  0  0  0  0  0  0  0
  1  2  1  0  0  0  0
  1 10  1  0  0  0  0
  1 11  1  0  0  0  0
  1 12  1  0  0  0  0
  2  3  1  0  0  0  0
  2 13  1  0  0  0  0
  2 14  1  0  0  0  0
  3  4  1  0  0  0  0
  3  8  1  0  0  0  0
  3 15  1  6  0  0  0
  4  5  1  0  0  0  0
  4 16  1  0  0  0  0
  4 17  1  0  0  0  0
  5  6  1  0  0  0  0
  5  9  1  0  0  0  0
  5 18  1  6  0  0  0
  6  7  1  0  0  0  0
  6 19  1  0  0  0  0
  6 20  1  0  0  0  0
  7 21  1  0  0  0  0
  7 22  1  0  0  0  0
  7 23  1  0  0  0  0
M  END
$$$$
G-AG-G-
 OpenBabel12202214403D

 23 22  0  0  0  0  0  0  0  0999 V2000
    0.9300    2.8247    2.1078 C   0  0  0  0  0  0  0  0  0  0  0  0
    1.7293    1.8603    1.2348 C   0  0  0  0  0  0  0  0  0  0  0  0
    0.8438    0.9679    0.3897 C   0  0  2  0  0  0  0  0  0  0  0  0
    0.0012    0.0014    1.1937 C   0  0  0  0  0  0  0  0  0  0  0  0
   -0.8451   -0.9693    0.3886 C   0  0  1  0  0  0  0  0  0  0  0  0
   -1.6101   -0.3806   -0.7765 C   0  0  0  0  0  0  0  0  0  0  0  0
   -2.6178    0.6739   -0.3239 C   0  0  0  0  0  0  0  0  0  0  0  0
    1.6896    0.2203   -0.4646 F   0  0  0  0  0  0  0  0  0  0  0  0
   -0.0014   -1.9868   -0.1218 F   0  0  0  0  0  0  0  0  0  0  0  0
    0.2054    3.3840    1.5121 H   0  0  0  0  0  0  0  0  0  0  0  0
    1.5966    3.5451    2.5816 H   0  0  0  0  0  0  0  0  0  0  0  0
    0.3922    2.3039    2.8997 H   0  0  0  0  0  0  0  0  0  0  0  0
    2.3757    1.2302    1.8505 H   0  0  0  0  0  0  0  0  0  0  0  0
    2.3704    2.4235    0.5544 H   0  0  0  0  0  0  0  0  0  0  0  0
    0.2242    1.5751   -0.2707 H   0  0  0  0  0  0  0  0  0  0  0  0
    0.6473   -0.5745    1.8606 H   0  0  0  0  0  0  0  0  0  0  0  0
   -0.6758    0.5830    1.8236 H   0  0  0  0  0  0  0  0  0  0  0  0
   -1.5320   -1.4806    1.0648 H   0  0  0  0  0  0  0  0  0  0  0  0
   -0.9036    0.0376   -1.4961 H   0  0  0  0  0  0  0  0  0  0  0  0
   -2.1305   -1.1997   -1.2745 H   0  0  0  0  0  0  0  0  0  0  0  0
   -3.2889    0.2697    0.4381 H   0  0  0  0  0  0  0  0  0  0  0  0
   -3.2272    1.0025   -1.1649 H   0  0  0  0  0  0  0  0  0  0  0  0
   -2.1271    1.5533    0.0941 H   0  0  0  0  0  0  0  0  0  0  0  0
  1  2  1  0  0  0  0
  1 10  1  0  0  0  0
  1 11  1  0  0  0  0
  1 12  1  0  0  0  0
  2  3  1  0  0  0  0
  2 13  1  0  0  0  0
  2 14  1  0  0  0  0
  3  4  1  0  0  0  0
  3  8  1  0  0  0  0
  3 15  1  6  0  0  0
  4  5  1  0  0  0  0
  4 16  1  0  0  0  0
  4 17  1  0  0  0  0
  5  6  1  0  0  0  0
  5  9  1  0  0  0  0
  5 18  1  1  0  0  0
  6  7  1  0  0  0  0
  6 19  1  0  0  0  0
  6 20  1  0  0  0  0
  7 21  1  0  0  0  0
  7 22  1  0  0  0  0
  7 23  1  0  0  0  0
M  END
$$$$
G-AG-G
 OpenBabel12202214403D

 23 22  0  0  0  0  0  0  0  0999 V2000
    0.8143    2.8985    2.0549 C   0  0  0  0  0  0  0  0  0  0  0  0
    1.6731    1.9042    1.2761 C   0  0  0  0  0  0  0  0  0  0  0  0
    0.8538    0.9793    0.3987 C   0  0  2  0  0  0  0  0  0  0  0  0
    0.0022    0.0025    1.1766 C   0  0  0  0  0  0  0  0  0  0  0  0
   -0.8559   -0.9818    0.3967 C   0  0  1  0  0  0  0  0  0  0  0  0
   -1.6718   -0.4226   -0.7623 C   0  0  0  0  0  0  0  0  0  0  0  0
   -0.9257   -0.3147   -2.0917 C   0  0  0  0  0  0  0  0  0  0  0  0
    1.7669    0.2455   -0.3991 F   0  0  0  0  0  0  0  0  0  0  0  0
   -0.0355   -2.0285   -0.0878 F   0  0  0  0  0  0  0  0  0  0  0  0
    0.1499    3.4494    1.3854 H   0  0  0  0  0  0  0  0  0  0  0  0
    1.4468    3.6236    2.5652 H   0  0  0  0  0  0  0  0  0  0  0  0
    0.2026    2.4051    2.8102 H   0  0  0  0  0  0  0  0  0  0  0  0
    2.2737    1.2984    1.9578 H   0  0  0  0  0  0  0  0  0  0  0  0
    2.3596    2.4456    0.6242 H   0  0  0  0  0  0  0  0  0  0  0  0
    0.2507    1.5635   -0.2973 H   0  0  0  0  0  0  0  0  0  0  0  0
    0.6411   -0.5637    1.8587 H   0  0  0  0  0  0  0  0  0  0  0  0
   -0.6867    0.5869    1.7914 H   0  0  0  0  0  0  0  0  0  0  0  0
   -1.5230   -1.4629    1.1113 H   0  0  0  0  0  0  0  0  0  0  0  0
   -2.5405   -1.0662   -0.9071 H   0  0  0  0  0  0  0  0  0  0  0  0
   -2.0540    0.5550   -0.4544 H   0  0  0  0  0  0  0  0  0  0  0  0
   -0.0400    0.3131   -2.0310 H   0  0  0  0  0  0  0  0  0  0  0  0
   -1.5895    0.1047   -2.8485 H   0  0  0  0  0  0  0  0  0  0  0  0
   -0.6058   -1.2982   -2.4311 H   0  0  0  0  0  0  0  0  0  0  0  0
  1  2  1  0  0  0  0
  1 10  1  0  0  0  0
  1 11  1  0  0  0  0
  1 12  1  0  0  0  0
  2  3  1  0  0  0  0
  2 13  1  0  0  0  0
  2 14  1  0  0  0  0
  3  4  1  0  0  0  0
  3  8  1  0  0  0  0
  3 15  1  6  0  0  0
  4  5  1  0  0  0  0
  4 16  1  0  0  0  0
  4 17  1  0  0  0  0
  5  6  1  0  0  0  0
  5  9  1  0  0  0  0
  5 18  1  1  0  0  0
  6  7  1  0  0  0  0
  6 19  1  0  0  0  0
  6 20  1  0  0  0  0
  7 21  1  0  0  0  0
  7 22  1  0  0  0  0
  7 23  1  0  0  0  0
M  END
$$$$
G-AGG-
 OpenBabel12202214403D

 23 22  0  0  0  0  0  0  0  0999 V2000
    0.1975    3.1886    1.4130 C   0  0  0  0  0  0  0  0  0  0  0  0
    1.3128    2.1736    1.1733 C   0  0  0  0  0  0  0  0  0  0  0  0
    0.8422    0.9660    0.3879 C   0  0  2  0  0  0  0  0  0  0  0  0
    0.0005    0.0006    1.1967 C   0  0  0  0  0  0  0  0  0  0  0  0
   -0.8427   -0.9666    0.3874 C   0  0  1  0  0  0  0  0  0  0  0  0
   -0.1066   -1.9711   -0.4810 C   0  0  0  0  0  0  0  0  0  0  0  0
    0.1795   -1.4552   -1.8911 C   0  0  0  0  0  0  0  0  0  0  0  0
    2.0030    0.2704   -0.0445 F   0  0  0  0  0  0  0  0  0  0  0  0
   -1.5905   -1.7010    1.3509 F   0  0  0  0  0  0  0  0  0  0  0  0
   -0.2332    3.5240    0.4685 H   0  0  0  0  0  0  0  0  0  0  0  0
    0.5911    4.0635    1.9297 H   0  0  0  0  0  0  0  0  0  0  0  0
   -0.6053    2.7786    2.0259 H   0  0  0  0  0  0  0  0  0  0  0  0
    1.7383    1.8353    2.1209 H   0  0  0  0  0  0  0  0  0  0  0  0
    2.1133    2.6423    0.5991 H   0  0  0  0  0  0  0  0  0  0  0  0
    0.3323    1.2825   -0.5237 H   0  0  0  0  0  0  0  0  0  0  0  0
    0.6671   -0.5633    1.8545 H   0  0  0  0  0  0  0  0  0  0  0  0
   -0.6795    0.5760    1.8269 H   0  0  0  0  0  0  0  0  0  0  0  0
   -1.5854   -0.4274   -0.2033 H   0  0  0  0  0  0  0  0  0  0  0  0
    0.8168   -2.2763    0.0153 H   0  0  0  0  0  0  0  0  0  0  0  0
   -0.7485   -2.8500   -0.5537 H   0  0  0  0  0  0  0  0  0  0  0  0
   -0.7484   -1.1698   -2.3901 H   0  0  0  0  0  0  0  0  0  0  0  0
    0.6496   -2.2381   -2.4851 H   0  0  0  0  0  0  0  0  0  0  0  0
    0.8493   -0.5985   -1.8880 H   0  0  0  0  0  0  0  0  0  0  0  0
  1  2  1  0  0  0  0
  1 10  1  0  0  0  0
  1 11  1  0  0  0  0
  1 12  1  0  0  0  0
  2  3  1  0  0  0  0
  2 13  1  0  0  0  0
  2 14  1  0  0  0  0
  3  4  1  0  0  0  0
  3  8  1  0  0  0  0
  3 15  1  6  0  0  0
  4  5  1  0  0  0  0
  4 16  1  0  0  0  0
  4 17  1  0  0  0  0
  5  6  1  0  0  0  0
  5  9  1  0  0  0  0
  5 18  1  6  0  0  0
  6  7  1  0  0  0  0
  6 19  1  0  0  0  0
  6 20  1  0  0  0  0
  7 21  1  0  0  0  0
  7 22  1  0  0  0  0
  7 23  1  0  0  0  0
M  END
$$$$
G-AGG
 OpenBabel12202214403D

 23 22  0  0  0  0  0  0  0  0999 V2000
    0.3565    3.1335    1.5803 C   0  0  0  0  0  0  0  0  0  0  0  0
    1.4144    2.1125    1.1696 C   0  0  0  0  0  0  0  0  0  0  0  0
    0.8334    0.9559    0.3815 C   0  0  2  0  0  0  0  0  0  0  0  0
    0.0006    0.0006    1.2094 C   0  0  0  0  0  0  0  0  0  0  0  0
   -0.8340   -0.9566    0.3810 C   0  0  1  0  0  0  0  0  0  0  0  0
   -0.0920   -1.9947   -0.4342 C   0  0  0  0  0  0  0  0  0  0  0  0
    0.8596   -2.8633    0.3830 C   0  0  0  0  0  0  0  0  0  0  0  0
    1.9250    0.2301   -0.1653 F   0  0  0  0  0  0  0  0  0  0  0  0
   -1.6733   -1.6498    1.2971 F   0  0  0  0  0  0  0  0  0  0  0  0
   -0.1991    3.4887    0.7103 H   0  0  0  0  0  0  0  0  0  0  0  0
    0.8282    3.9967    2.0497 H   0  0  0  0  0  0  0  0  0  0  0  0
   -0.3561    2.7201    2.2931 H   0  0  0  0  0  0  0  0  0  0  0  0
    1.9299    1.7158    2.0473 H   0  0  0  0  0  0  0  0  0  0  0  0
    2.1618    2.5930    0.5365 H   0  0  0  0  0  0  0  0  0  0  0  0
    0.2717    1.3276   -0.4789 H   0  0  0  0  0  0  0  0  0  0  0  0
    0.6586   -0.5477    1.8873 H   0  0  0  0  0  0  0  0  0  0  0  0
   -0.6886    0.5865    1.8179 H   0  0  0  0  0  0  0  0  0  0  0  0
   -1.5135   -0.3926   -0.2605 H   0  0  0  0  0  0  0  0  0  0  0  0
   -0.8456   -2.6182   -0.9190 H   0  0  0  0  0  0  0  0  0  0  0  0
    0.4530   -1.4753   -1.2243 H   0  0  0  0  0  0  0  0  0  0  0  0
    1.7066   -2.2874    0.7517 H   0  0  0  0  0  0  0  0  0  0  0  0
    1.2506   -3.6724   -0.2327 H   0  0  0  0  0  0  0  0  0  0  0  0
    0.3452   -3.3094    1.2349 H   0  0  0  0  0  0  0  0  0  0  0  0
  1  2  1  0  0  0  0
  1 10  1  0  0  0  0
  1 11  1  0  0  0  0
  1 12  1  0  0  0  0
  2  3  1  0  0  0  0
  2 13  1  0  0  0  0
  2 14  1  0  0  0  0
  3  4  1  0  0  0  0
  3  8  1  0  0  0  0
  3 15  1  6  0  0  0
  4  5  1  0  0  0  0
  4 16  1  0  0  0  0
  4 17  1  0  0  0  0
  5  6  1  0  0  0  0
  5  9  1  0  0  0  0
  5 18  1  6  0  0  0
  6  7  1  0  0  0  0
  6 19  1  0  0  0  0
  6 20  1  0  0  0  0
  7 21  1  0  0  0  0
  7 22  1  0  0  0  0
  7 23  1  0  0  0  0
M  END
$$$$
GAG-G-
 OpenBabel12202214403D

 23 22  0  0  0  0  0  0  0  0999 V2000
    2.4432    1.4380    2.3265 C   0  0  0  0  0  0  0  0  0  0  0  0
    1.5612    2.0139    1.2216 C   0  0  0  0  0  0  0  0  0  0  0  0
    0.8441    0.9682    0.3899 C   0  0  2  0  0  0  0  0  0  0  0  0
    0.0014    0.0016    1.1935 C   0  0  0  0  0  0  0  0  0  0  0  0
   -0.8454   -0.9697    0.3887 C   0  0  1  0  0  0  0  0  0  0  0  0
   -1.6663   -0.3801   -0.7383 C   0  0  0  0  0  0  0  0  0  0  0  0
   -2.6499    0.6769   -0.2398 C   0  0  0  0  0  0  0  0  0  0  0  0
    1.8235    0.2214   -0.3119 F   0  0  0  0  0  0  0  0  0  0  0  0
    0.0083   -1.9482   -0.1769 F   0  0  0  0  0  0  0  0  0  0  0  0
    1.8517    0.9587    3.1071 H   0  0  0  0  0  0  0  0  0  0  0  0
    3.0262    2.2309    2.7941 H   0  0  0  0  0  0  0  0  0  0  0  0
    3.1391    0.7032    1.9227 H   0  0  0  0  0  0  0  0  0  0  0  0
    2.1645    2.6155    0.5392 H   0  0  0  0  0  0  0  0  0  0  0  0
    0.8028    2.6768    1.6452 H   0  0  0  0  0  0  0  0  0  0  0  0
    0.2512    1.4615   -0.3792 H   0  0  0  0  0  0  0  0  0  0  0  0
    0.6457   -0.5813    1.8535 H   0  0  0  0  0  0  0  0  0  0  0  0
   -0.6688    0.5867    1.8293 H   0  0  0  0  0  0  0  0  0  0  0  0
   -1.4952   -1.5159    1.0746 H   0  0  0  0  0  0  0  0  0  0  0  0
   -2.2100   -1.1993   -1.2118 H   0  0  0  0  0  0  0  0  0  0  0  0
   -0.9971    0.0375   -1.4922 H   0  0  0  0  0  0  0  0  0  0  0  0
   -3.2781    0.2795    0.5594 H   0  0  0  0  0  0  0  0  0  0  0  0
   -3.3031    0.9994   -1.0499 H   0  0  0  0  0  0  0  0  0  0  0  0
   -2.1339    1.5586    0.1435 H   0  0  0  0  0  0  0  0  0  0  0  0
  1  2  1  0  0  0  0
  1 10  1  0  0  0  0
  1 11  1  0  0  0  0
  1 12  1  0  0  0  0
  2  3  1  0  0  0  0
  2 13  1  0  0  0  0
  2 14  1  0  0  0  0
  3  4  1  0  0  0  0
  3  8  1  0  0  0  0
  3 15  1  6  0  0  0
  4  5  1  0  0  0  0
  4 16  1  0  0  0  0
  4 17  1  0  0  0  0
  5  6  1  0  0  0  0
  5  9  1  0  0  0  0
  5 18  1  1  0  0  0
  6  7  1  0  0  0  0
  6 19  1  0  0  0  0
  6 20  1  0  0  0  0
  7 21  1  0  0  0  0
  7 22  1  0  0  0  0
  7 23  1  0  0  0  0
M  END
$$$$
GAG-G
 OpenBabel12202214403D

 23 22  0  0  0  0  0  0  0  0999 V2000
    1.9137    2.0033    2.4551 C   0  0  0  0  0  0  0  0  0  0  0  0
    1.2142    2.2412    1.1201 C   0  0  0  0  0  0  0  0  0  0  0  0
    0.8438    0.9678    0.3850 C   0  0  2  0  0  0  0  0  0  0  0  0
    0.0015    0.0018    1.2035 C   0  0  0  0  0  0  0  0  0  0  0  0
   -0.8453   -0.9696    0.3836 C   0  0  1  0  0  0  0  0  0  0  0  0
   -2.2367   -0.4800    0.0352 C   0  0  0  0  0  0  0  0  0  0  0  0
   -2.2884    0.8618   -0.6874 C   0  0  0  0  0  0  0  0  0  0  0  0
    2.0518    0.3000    0.0491 F   0  0  0  0  0  0  0  0  0  0  0  0
   -0.1657   -1.2562   -0.8281 F   0  0  0  0  0  0  0  0  0  0  0  0
    1.2595    1.5036    3.1704 H   0  0  0  0  0  0  0  0  0  0  0  0
    2.2209    2.9526    2.8940 H   0  0  0  0  0  0  0  0  0  0  0  0
    2.8055    1.3907    2.3222 H   0  0  0  0  0  0  0  0  0  0  0  0
    1.8565    2.8280    0.4619 H   0  0  0  0  0  0  0  0  0  0  0  0
    0.2954    2.8142    1.2685 H   0  0  0  0  0  0  0  0  0  0  0  0
    0.3791    1.2056   -0.5683 H   0  0  0  0  0  0  0  0  0  0  0  0
    0.6829   -0.5516    1.8494 H   0  0  0  0  0  0  0  0  0  0  0  0
   -0.6685    0.5708    1.8524 H   0  0  0  0  0  0  0  0  0  0  0  0
   -0.9222   -1.9236    0.9013 H   0  0  0  0  0  0  0  0  0  0  0  0
   -2.7983   -0.4226    0.9718 H   0  0  0  0  0  0  0  0  0  0  0  0
   -2.7141   -1.2492   -0.5747 H   0  0  0  0  0  0  0  0  0  0  0  0
   -1.8942    1.6690   -0.0692 H   0  0  0  0  0  0  0  0  0  0  0  0
   -3.3200    1.1136   -0.9346 H   0  0  0  0  0  0  0  0  0  0  0  0
   -1.7217    0.8294   -1.6186 H   0  0  0  0  0  0  0  0  0  0  0  0
  1  2  1  0  0  0  0
  1 10  1  0  0  0  0
  1 11  1  0  0  0  0
  1 12  1  0  0  0  0
  2  3  1  0  0  0  0
  2 13  1  0  0  0  0
  2 14  1  0  0  0  0
  3  4  1  0  0  0  0
  3  8  1  0  0  0  0
  3 15  1  6  0  0  0
  4  5  1  0  0  0  0
  4 16  1  0  0  0  0
  4 17  1  0  0  0  0
  5  6  1  0  0  0  0
  5  9  1  0  0  0  0
  5 18  1  1  0  0  0
  6  7  1  0  0  0  0
  6 19  1  0  0  0  0
  6 20  1  0  0  0  0
  7 21  1  0  0  0  0
  7 22  1  0  0  0  0
  7 23  1  0  0  0  0
M  END
$$$$
GAGG-
 OpenBabel12202214403D

 23 22  0  0  0  0  0  0  0  0999 V2000
    2.0565    1.8187    2.4544 C   0  0  0  0  0  0  0  0  0  0  0  0
    1.3246    2.1723    1.1634 C   0  0  0  0  0  0  0  0  0  0  0  0
    0.8409    0.9645    0.3864 C   0  0  2  0  0  0  0  0  0  0  0  0
    0.0003    0.0004    1.1995 C   0  0  0  0  0  0  0  0  0  0  0  0
   -0.8412   -0.9649    0.3861 C   0  0  1  0  0  0  0  0  0  0  0  0
   -0.0997   -1.9607   -0.4885 C   0  0  0  0  0  0  0  0  0  0  0  0
    0.1471   -1.4515   -1.9078 C   0  0  0  0  0  0  0  0  0  0  0  0
    1.9893    0.2640   -0.0727 F   0  0  0  0  0  0  0  0  0  0  0  0
   -1.5857   -1.7069    1.3458 F   0  0  0  0  0  0  0  0  0  0  0  0
    1.3921    1.3465    3.1786 H   0  0  0  0  0  0  0  0  0  0  0  0
    2.4637    2.7194    2.9148 H   0  0  0  0  0  0  0  0  0  0  0  0
    2.8863    1.1381    2.2564 H   0  0  0  0  0  0  0  0  0  0  0  0
    1.9787    2.7475    0.5063 H   0  0  0  0  0  0  0  0  0  0  0  0
    0.4539    2.7959    1.3777 H   0  0  0  0  0  0  0  0  0  0  0  0
    0.3162    1.2845   -0.5145 H   0  0  0  0  0  0  0  0  0  0  0  0
    0.6568   -0.5707    1.8587 H   0  0  0  0  0  0  0  0  0  0  0  0
   -0.6778    0.5845    1.8263 H   0  0  0  0  0  0  0  0  0  0  0  0
   -1.5871   -0.4261   -0.2022 H   0  0  0  0  0  0  0  0  0  0  0  0
   -0.7257   -2.8533   -0.5395 H   0  0  0  0  0  0  0  0  0  0  0  0
    0.8386   -2.2429   -0.0085 H   0  0  0  0  0  0  0  0  0  0  0  0
    0.7955   -0.5781   -1.9230 H   0  0  0  0  0  0  0  0  0  0  0  0
   -0.7961   -1.1939   -2.3929 H   0  0  0  0  0  0  0  0  0  0  0  0
    0.6272   -2.2272   -2.5038 H   0  0  0  0  0  0  0  0  0  0  0  0
  1  2  1  0  0  0  0
  1 10  1  0  0  0  0
  1 11  1  0  0  0  0
  1 12  1  0  0  0  0
  2  3  1  0  0  0  0
  2 13  1  0  0  0  0
  2 14  1  0  0  0  0
  3  4  1  0  0  0  0
  3  8  1  0  0  0  0
  3 15  1  6  0  0  0
  4  5  1  0  0  0  0
  4 16  1  0  0  0  0
  4 17  1  0  0  0  0
  5  6  1  0  0  0  0
  5  9  1  0  0  0  0
  5 18  1  6  0  0  0
  6  7  1  0  0  0  0
  6 19  1  0  0  0  0
  6 20  1  0  0  0  0
  7 21  1  0  0  0  0
  7 22  1  0  0  0  0
  7 23  1  0  0  0  0
M  END
$$$$
GAGG
 OpenBabel12202214403D

 23 22  0  0  0  0  0  0  0  0999 V2000
    2.1457    1.7911    2.3915 C   0  0  0  0  0  0  0  0  0  0  0  0
    1.3553    2.1552    1.1386 C   0  0  0  0  0  0  0  0  0  0  0  0
    0.8318    0.9541    0.3789 C   0  0  2  0  0  0  0  0  0  0  0  0
   -0.0001   -0.0001    1.2141 C   0  0  0  0  0  0  0  0  0  0  0  0
   -0.8317   -0.9540    0.3790 C   0  0  1  0  0  0  0  0  0  0  0  0
   -0.0793   -1.9745   -0.4493 C   0  0  0  0  0  0  0  0  0  0  0  0
    0.8701   -2.8527    0.3601 C   0  0  0  0  0  0  0  0  0  0  0  0
    1.9535    0.2409   -0.1255 F   0  0  0  0  0  0  0  0  0  0  0  0
   -1.6618   -1.6655    1.2890 F   0  0  0  0  0  0  0  0  0  0  0  0
    1.5127    1.3219    3.1446 H   0  0  0  0  0  0  0  0  0  0  0  0
    2.5823    2.6859    2.8364 H   0  0  0  0  0  0  0  0  0  0  0  0
    2.9589    1.1050    2.1507 H   0  0  0  0  0  0  0  0  0  0  0  0
    1.9802    2.7325    0.4544 H   0  0  0  0  0  0  0  0  0  0  0  0
    0.4991    2.7815    1.3962 H   0  0  0  0  0  0  0  0  0  0  0  0
    0.2783    1.2796   -0.5041 H   0  0  0  0  0  0  0  0  0  0  0  0
    0.6486   -0.5555    1.8906 H   0  0  0  0  0  0  0  0  0  0  0  0
   -0.6870    0.5936    1.8218 H   0  0  0  0  0  0  0  0  0  0  0  0
   -1.5166   -0.3901   -0.2548 H   0  0  0  0  0  0  0  0  0  0  0  0
    0.4695   -1.4395   -1.2256 H   0  0  0  0  0  0  0  0  0  0  0  0
   -0.8251   -2.5938   -0.9512 H   0  0  0  0  0  0  0  0  0  0  0  0
    0.3522   -3.3187    1.1995 H   0  0  0  0  0  0  0  0  0  0  0  0
    1.7103   -2.2782    0.7475 H   0  0  0  0  0  0  0  0  0  0  0  0
    1.2738   -3.6476   -0.2663 H   0  0  0  0  0  0  0  0  0  0  0  0
  1  2  1  0  0  0  0
  1 10  1  0  0  0  0
  1 11  1  0  0  0  0
  1 12  1  0  0  0  0
  2  3  1  0  0  0  0
  2 13  1  0  0  0  0
  2 14  1  0  0  0  0
  3  4  1  0  0  0  0
  3  8  1  0  0  0  0
  3 15  1  6  0  0  0
  4  5  1  0  0  0  0
  4 16  1  0  0  0  0
  4 17  1  0  0  0  0
  5  6  1  0  0  0  0
  5  9  1  0  0  0  0
  5 18  1  6  0  0  0
  6  7  1  0  0  0  0
  6 19  1  0  0  0  0
  6 20  1  0  0  0  0
  7 21  1  0  0  0  0
  7 22  1  0  0  0  0
  7 23  1  0  0  0  0
M  END
$$$$
G-G-AA
 OpenBabel12202214403D

 23 22  0  0  0  0  0  0  0  0999 V2000
    2.6051   -0.6724   -0.3575 C   0  0  0  0  0  0  0  0  0  0  0  0
    1.5963    0.3896   -0.7887 C   0  0  0  0  0  0  0  0  0  0  0  0
    0.8470    0.9715    0.3901 C   0  0  2  0  0  0  0  0  0  0  0  0
   -0.0010   -0.0011    1.1909 C   0  0  0  0  0  0  0  0  0  0  0  0
   -0.8460   -0.9704    0.3910 C   0  0  1  0  0  0  0  0  0  0  0  0
   -1.6776   -1.8862    1.2616 C   0  0  0  0  0  0  0  0  0  0  0  0
   -2.5149   -2.8665    0.4471 C   0  0  0  0  0  0  0  0  0  0  0  0
    0.0108    2.0034   -0.1014 F   0  0  0  0  0  0  0  0  0  0  0  0
   -1.7280   -0.2276   -0.4320 F   0  0  0  0  0  0  0  0  0  0  0  0
    3.2893   -0.2758    0.3962 H   0  0  0  0  0  0  0  0  0  0  0  0
    3.2000   -1.0007   -1.2086 H   0  0  0  0  0  0  0  0  0  0  0  0
    2.1132   -1.5503    0.0636 H   0  0  0  0  0  0  0  0  0  0  0  0
    0.8802   -0.0203   -1.5032 H   0  0  0  0  0  0  0  0  0  0  0  0
    2.1128    1.2118   -1.2866 H   0  0  0  0  0  0  0  0  0  0  0  0
    1.5444    1.4680    1.0671 H   0  0  0  0  0  0  0  0  0  0  0  0
    0.6701   -0.5923    1.8203 H   0  0  0  0  0  0  0  0  0  0  0  0
   -0.6448    0.5739    1.8608 H   0  0  0  0  0  0  0  0  0  0  0  0
   -0.2346   -1.5553   -0.2970 H   0  0  0  0  0  0  0  0  0  0  0  0
   -0.9932   -2.4296    1.9174 H   0  0  0  0  0  0  0  0  0  0  0  0
   -2.3187   -1.2699    1.8971 H   0  0  0  0  0  0  0  0  0  0  0  0
   -3.2151   -2.3379   -0.1986 H   0  0  0  0  0  0  0  0  0  0  0  0
   -3.0880   -3.5216    1.1016 H   0  0  0  0  0  0  0  0  0  0  0  0
   -1.8778   -3.4910   -0.1829 H   0  0  0  0  0  0  0  0  0  0  0  0
  1  2  1  0  0  0  0
  1 10  1  0  0  0  0
  1 11  1  0  0  0  0
  1 12  1  0  0  0  0
  2  3  1  0  0  0  0
  2 13  1  0  0  0  0
  2 14  1  0  0  0  0
  3  4  1  0  0  0  0
  3  8  1  0  0  0  0
  3 15  1  1  0  0  0
  4  5  1  0  0  0  0
  4 16  1  0  0  0  0
  4 17  1  0  0  0  0
  5  6  1  0  0  0  0
  5  9  1  0  0  0  0
  5 18  1  6  0  0  0
  6  7  1  0  0  0  0
  6 19  1  0  0  0  0
  6 20  1  0  0  0  0
  7 21  1  0  0  0  0
  7 22  1  0  0  0  0
  7 23  1  0  0  0  0
M  END
$$$$
G-GAA
 OpenBabel12202214403D

 23 22  0  0  0  0  0  0  0  0999 V2000
   -0.1152    1.4462   -1.9184 C   0  0  0  0  0  0  0  0  0  0  0  0
    0.1054    1.9587   -0.4955 C   0  0  0  0  0  0  0  0  0  0  0  0
    0.8426    0.9665    0.3878 C   0  0  2  0  0  0  0  0  0  0  0  0
   -0.0004   -0.0005    1.1961 C   0  0  0  0  0  0  0  0  0  0  0  0
   -0.8422   -0.9660    0.3882 C   0  0  1  0  0  0  0  0  0  0  0  0
   -1.3464   -2.1367    1.2034 C   0  0  0  0  0  0  0  0  0  0  0  0
   -2.2628   -3.0572    0.4043 C   0  0  0  0  0  0  0  0  0  0  0  0
    1.5772    1.7119    1.3530 F   0  0  0  0  0  0  0  0  0  0  0  0
   -1.9741   -0.2608   -0.0996 F   0  0  0  0  0  0  0  0  0  0  0  0
    0.8396    1.2106   -2.3923 H   0  0  0  0  0  0  0  0  0  0  0  0
   -0.6061    2.2120   -2.5187 H   0  0  0  0  0  0  0  0  0  0  0  0
   -0.7430    0.5583   -1.9425 H   0  0  0  0  0  0  0  0  0  0  0  0
   -0.8415    2.2346   -0.0304 H   0  0  0  0  0  0  0  0  0  0  0  0
    0.7264    2.8563   -0.5392 H   0  0  0  0  0  0  0  0  0  0  0  0
    1.5950    0.4308   -0.1935 H   0  0  0  0  0  0  0  0  0  0  0  0
    0.6755   -0.5829    1.8238 H   0  0  0  0  0  0  0  0  0  0  0  0
   -0.6641    0.5657    1.8546 H   0  0  0  0  0  0  0  0  0  0  0  0
   -0.3143   -1.3189   -0.5004 H   0  0  0  0  0  0  0  0  0  0  0  0
   -0.4728   -2.6897    1.5550 H   0  0  0  0  0  0  0  0  0  0  0  0
   -1.8626   -1.7492    2.0848 H   0  0  0  0  0  0  0  0  0  0  0  0
   -3.1547   -2.5263    0.0723 H   0  0  0  0  0  0  0  0  0  0  0  0
   -2.5802   -3.9042    1.0117 H   0  0  0  0  0  0  0  0  0  0  0  0
   -1.7495   -3.4451   -0.4767 H   0  0  0  0  0  0  0  0  0  0  0  0
  1  2  1  0  0  0  0
  1 10  1  0  0  0  0
  1 11  1  0  0  0  0
  1 12  1  0  0  0  0
  2  3  1  0  0  0  0
  2 13  1  0  0  0  0
  2 14  1  0  0  0  0
  3  4  1  0  0  0  0
  3  8  1  0  0  0  0
  3 15  1  6  0  0  0
  4  5  1  0  0  0  0
  4 16  1  0  0  0  0
  4 17  1  0  0  0  0
  5  6  1  0  0  0  0
  5  9  1  0  0  0  0
  5 18  1  6  0  0  0
  6  7  1  0  0  0  0
  6 19  1  0  0  0  0
  6 20  1  0  0  0  0
  7 21  1  0  0  0  0
  7 22  1  0  0  0  0
  7 23  1  0  0  0  0
M  END
$$$$
GG-AA
 OpenBabel12202214403D

 23 22  0  0  0  0  0  0  0  0999 V2000
    0.9435    0.3061   -2.0910 C   0  0  0  0  0  0  0  0  0  0  0  0
    1.6792    0.4162   -0.7549 C   0  0  0  0  0  0  0  0  0  0  0  0
    0.8550    0.9807    0.3962 C   0  0  2  0  0  0  0  0  0  0  0  0
   -0.0020   -0.0023    1.1779 C   0  0  0  0  0  0  0  0  0  0  0  0
   -0.8530   -0.9785    0.3980 C   0  0  1  0  0  0  0  0  0  0  0  0
   -1.6406   -1.9153    1.2883 C   0  0  0  0  0  0  0  0  0  0  0  0
   -2.4822   -2.9054    0.4909 C   0  0  0  0  0  0  0  0  0  0  0  0
    0.0303    2.0181   -0.1014 F   0  0  0  0  0  0  0  0  0  0  0  0
   -1.7803   -0.2478   -0.3858 F   0  0  0  0  0  0  0  0  0  0  0  0
    0.0564   -0.3204   -2.0381 H   0  0  0  0  0  0  0  0  0  0  0  0
    1.6129   -0.1143   -2.8412 H   0  0  0  0  0  0  0  0  0  0  0  0
    0.6285    1.2899   -2.4348 H   0  0  0  0  0  0  0  0  0  0  0  0
    2.5498    1.0572   -0.8949 H   0  0  0  0  0  0  0  0  0  0  0  0
    2.0567   -0.5616   -0.4430 H   0  0  0  0  0  0  0  0  0  0  0  0
    1.5176    1.4702    1.1098 H   0  0  0  0  0  0  0  0  0  0  0  0
    0.6792   -0.5935    1.7951 H   0  0  0  0  0  0  0  0  0  0  0  0
   -0.6418    0.5660    1.8579 H   0  0  0  0  0  0  0  0  0  0  0  0
   -0.2522   -1.5499   -0.3105 H   0  0  0  0  0  0  0  0  0  0  0  0
   -2.2730   -1.3145    1.9465 H   0  0  0  0  0  0  0  0  0  0  0  0
   -0.9267   -2.4501    1.9197 H   0  0  0  0  0  0  0  0  0  0  0  0
   -3.2084   -2.3845   -0.1331 H   0  0  0  0  0  0  0  0  0  0  0  0
   -3.0274   -3.5735    1.1573 H   0  0  0  0  0  0  0  0  0  0  0  0
   -1.8511   -3.5155   -0.1585 H   0  0  0  0  0  0  0  0  0  0  0  0
  1  2  1  0  0  0  0
  1 10  1  0  0  0  0
  1 11  1  0  0  0  0
  1 12  1  0  0  0  0
  2  3  1  0  0  0  0
  2 13  1  0  0  0  0
  2 14  1  0  0  0  0
  3  4  1  0  0  0  0
  3  8  1  0  0  0  0
  3 15  1  1  0  0  0
  4  5  1  0  0  0  0
  4 16  1  0  0  0  0
  4 17  1  0  0  0  0
  5  6  1  0  0  0  0
  5  9  1  0  0  0  0
  5 18  1  6  0  0  0
  6  7  1  0  0  0  0
  6 19  1  0  0  0  0
  6 20  1  0  0  0  0
  7 21  1  0  0  0  0
  7 22  1  0  0  0  0
  7 23  1  0  0  0  0
M  END
$$$$
GGAA
 OpenBabel12202214403D

 23 22  0  0  0  0  0  0  0  0999 V2000
   -0.8667    2.8558    0.3892 C   0  0  0  0  0  0  0  0  0  0  0  0
    0.0922    1.9984   -0.4298 C   0  0  0  0  0  0  0  0  0  0  0  0
    0.8352    0.9580    0.3816 C   0  0  2  0  0  0  0  0  0  0  0  0
   -0.0007   -0.0008    1.2081 C   0  0  0  0  0  0  0  0  0  0  0  0
   -0.8344   -0.9571    0.3823 C   0  0  1  0  0  0  0  0  0  0  0  0
   -1.4372   -2.0793    1.1986 C   0  0  0  0  0  0  0  0  0  0  0  0
   -2.3187   -3.0031    0.3652 C   0  0  0  0  0  0  0  0  0  0  0  0
    1.6721    1.6491    1.3001 F   0  0  0  0  0  0  0  0  0  0  0  0
   -1.9040   -0.2270   -0.2029 F   0  0  0  0  0  0  0  0  0  0  0  0
   -1.7063    2.2698    0.7596 H   0  0  0  0  0  0  0  0  0  0  0  0
   -1.2689    3.6617   -0.2253 H   0  0  0  0  0  0  0  0  0  0  0  0
   -0.3551    3.3078    1.2406 H   0  0  0  0  0  0  0  0  0  0  0  0
    0.8449    2.6298   -0.9064 H   0  0  0  0  0  0  0  0  0  0  0  0
   -0.4473    1.4827   -1.2260 H   0  0  0  0  0  0  0  0  0  0  0  0
    1.5144    0.3971   -0.2607 H   0  0  0  0  0  0  0  0  0  0  0  0
    0.6867   -0.5961    1.8134 H   0  0  0  0  0  0  0  0  0  0  0  0
   -0.6525    0.5480    1.8896 H   0  0  0  0  0  0  0  0  0  0  0  0
   -0.2650   -1.3570   -0.4596 H   0  0  0  0  0  0  0  0  0  0  0  0
   -2.0070   -1.6409    2.0218 H   0  0  0  0  0  0  0  0  0  0  0  0
   -0.6113   -2.6437    1.6379 H   0  0  0  0  0  0  0  0  0  0  0  0
   -3.1649   -2.4617   -0.0548 H   0  0  0  0  0  0  0  0  0  0  0  0
   -2.7078   -3.8174    0.9774 H   0  0  0  0  0  0  0  0  0  0  0  0
   -1.7521   -3.4410   -0.4587 H   0  0  0  0  0  0  0  0  0  0  0  0
  1  2  1  0  0  0  0
  1 10  1  0  0  0  0
  1 11  1  0  0  0  0
  1 12  1  0  0  0  0
  2  3  1  0  0  0  0
  2 13  1  0  0  0  0
  2 14  1  0  0  0  0
  3  4  1  0  0  0  0
  3  8  1  0  0  0  0
  3 15  1  6  0  0  0
  4  5  1  0  0  0  0
  4 16  1  0  0  0  0
  4 17  1  0  0  0  0
  5  6  1  0  0  0  0
  5  9  1  0  0  0  0
  5 18  1  6  0  0  0
  6  7  1  0  0  0  0
  6 19  1  0  0  0  0
  6 20  1  0  0  0  0
  7 21  1  0  0  0  0
  7 22  1  0  0  0  0
  7 23  1  0  0  0  0
M  END
$$$$
G-G-AG-
 OpenBabel12202214403D

 23 22  0  0  0  0  0  0  0  0999 V2000
    2.6178   -0.6739   -0.3239 C   0  0  0  0  0  0  0  0  0  0  0  0
    1.6101    0.3806   -0.7765 C   0  0  0  0  0  0  0  0  0  0  0  0
    0.8451    0.9693    0.3886 C   0  0  2  0  0  0  0  0  0  0  0  0
   -0.0012   -0.0014    1.1937 C   0  0  0  0  0  0  0  0  0  0  0  0
   -0.8438   -0.9679    0.3897 C   0  0  1  0  0  0  0  0  0  0  0  0
   -1.7293   -1.8603    1.2348 C   0  0  0  0  0  0  0  0  0  0  0  0
   -0.9300   -2.8247    2.1078 C   0  0  0  0  0  0  0  0  0  0  0  0
    0.0014    1.9868   -0.1218 F   0  0  0  0  0  0  0  0  0  0  0  0
   -1.6896   -0.2203   -0.4646 F   0  0  0  0  0  0  0  0  0  0  0  0
    3.2889   -0.2697    0.4381 H   0  0  0  0  0  0  0  0  0  0  0  0
    3.2272   -1.0025   -1.1649 H   0  0  0  0  0  0  0  0  0  0  0  0
    2.1271   -1.5533    0.0941 H   0  0  0  0  0  0  0  0  0  0  0  0
    0.9036   -0.0376   -1.4961 H   0  0  0  0  0  0  0  0  0  0  0  0
    2.1305    1.1997   -1.2745 H   0  0  0  0  0  0  0  0  0  0  0  0
    1.5320    1.4806    1.0648 H   0  0  0  0  0  0  0  0  0  0  0  0
    0.6758   -0.5830    1.8236 H   0  0  0  0  0  0  0  0  0  0  0  0
   -0.6473    0.5745    1.8606 H   0  0  0  0  0  0  0  0  0  0  0  0
   -0.2242   -1.5751   -0.2707 H   0  0  0  0  0  0  0  0  0  0  0  0
   -2.3757   -1.2302    1.8505 H   0  0  0  0  0  0  0  0  0  0  0  0
   -2.3704   -2.4235    0.5544 H   0  0  0  0  0  0  0  0  0  0  0  0
   -0.2054   -3.3840    1.5121 H   0  0  0  0  0  0  0  0  0  0  0  0
   -1.5966   -3.5451    2.5816 H   0  0  0  0  0  0  0  0  0  0  0  0
   -0.3921   -2.3039    2.8997 H   0  0  0  0  0  0  0  0  0  0  0  0
  1  2  1  0  0  0  0
  1 10  1  0  0  0  0
  1 11  1  0  0  0  0
  1 12  1  0  0  0  0
  2  3  1  0  0  0  0
  2 13  1  0  0  0  0
  2 14  1  0  0  0  0
  3  4  1  0  0  0  0
  3  8  1  0  0  0  0
  3 15  1  1  0  0  0
  4  5  1  0  0  0  0
  4 16  1  0  0  0  0
  4 17  1  0  0  0  0
  5  6  1  0  0  0  0
  5  9  1  0  0  0  0
  5 18  1  6  0  0  0
  6  7  1  0  0  0  0
  6 19  1  0  0  0  0
  6 20  1  0  0  0  0
  7 21  1  0  0  0  0
  7 22  1  0  0  0  0
  7 23  1  0  0  0  0
M  END
$$$$
G-G-AG
 OpenBabel12202214403D

 23 22  0  0  0  0  0  0  0  0999 V2000
    2.6499   -0.6769   -0.2398 C   0  0  0  0  0  0  0  0  0  0  0  0
    1.6663    0.3801   -0.7383 C   0  0  0  0  0  0  0  0  0  0  0  0
    0.8454    0.9697    0.3887 C   0  0  2  0  0  0  0  0  0  0  0  0
   -0.0014   -0.0016    1.1935 C   0  0  0  0  0  0  0  0  0  0  0  0
   -0.8441   -0.9682    0.3899 C   0  0  1  0  0  0  0  0  0  0  0  0
   -1.5612   -2.0139    1.2216 C   0  0  0  0  0  0  0  0  0  0  0  0
   -2.4432   -1.4380    2.3265 C   0  0  0  0  0  0  0  0  0  0  0  0
   -0.0083    1.9482   -0.1769 F   0  0  0  0  0  0  0  0  0  0  0  0
   -1.8235   -0.2214   -0.3119 F   0  0  0  0  0  0  0  0  0  0  0  0
    3.2781   -0.2795    0.5594 H   0  0  0  0  0  0  0  0  0  0  0  0
    3.3031   -0.9994   -1.0499 H   0  0  0  0  0  0  0  0  0  0  0  0
    2.1339   -1.5586    0.1435 H   0  0  0  0  0  0  0  0  0  0  0  0
    0.9971   -0.0375   -1.4922 H   0  0  0  0  0  0  0  0  0  0  0  0
    2.2100    1.1993   -1.2118 H   0  0  0  0  0  0  0  0  0  0  0  0
    1.4952    1.5159    1.0746 H   0  0  0  0  0  0  0  0  0  0  0  0
    0.6688   -0.5867    1.8293 H   0  0  0  0  0  0  0  0  0  0  0  0
   -0.6457    0.5813    1.8535 H   0  0  0  0  0  0  0  0  0  0  0  0
   -0.2512   -1.4615   -0.3792 H   0  0  0  0  0  0  0  0  0  0  0  0
   -2.1645   -2.6155    0.5392 H   0  0  0  0  0  0  0  0  0  0  0  0
   -0.8028   -2.6768    1.6452 H   0  0  0  0  0  0  0  0  0  0  0  0
   -1.8517   -0.9587    3.1071 H   0  0  0  0  0  0  0  0  0  0  0  0
   -3.0262   -2.2309    2.7941 H   0  0  0  0  0  0  0  0  0  0  0  0
   -3.1391   -0.7032    1.9227 H   0  0  0  0  0  0  0  0  0  0  0  0
  1  2  1  0  0  0  0
  1 10  1  0  0  0  0
  1 11  1  0  0  0  0
  1 12  1  0  0  0  0
  2  3  1  0  0  0  0
  2 13  1  0  0  0  0
  2 14  1  0  0  0  0
  3  4  1  0  0  0  0
  3  8  1  0  0  0  0
  3 15  1  1  0  0  0
  4  5  1  0  0  0  0
  4 16  1  0  0  0  0
  4 17  1  0  0  0  0
  5  6  1  0  0  0  0
  5  9  1  0  0  0  0
  5 18  1  6  0  0  0
  6  7  1  0  0  0  0
  6 19  1  0  0  0  0
  6 20  1  0  0  0  0
  7 21  1  0  0  0  0
  7 22  1  0  0  0  0
  7 23  1  0  0  0  0
M  END
$$$$
G-GAG-
 OpenBabel12202214403D

 23 22  0  0  0  0  0  0  0  0999 V2000
   -0.1795    1.4552   -1.8911 C   0  0  0  0  0  0  0  0  0  0  0  0
    0.1066    1.9711   -0.4810 C   0  0  0  0  0  0  0  0  0  0  0  0
    0.8427    0.9666    0.3874 C   0  0  2  0  0  0  0  0  0  0  0  0
   -0.0005   -0.0006    1.1967 C   0  0  0  0  0  0  0  0  0  0  0  0
   -0.8422   -0.9660    0.3879 C   0  0  1  0  0  0  0  0  0  0  0  0
   -1.3128   -2.1736    1.1733 C   0  0  0  0  0  0  0  0  0  0  0  0
   -0.1975   -3.1886    1.4130 C   0  0  0  0  0  0  0  0  0  0  0  0
    1.5905    1.7010    1.3509 F   0  0  0  0  0  0  0  0  0  0  0  0
   -2.0030   -0.2704   -0.0445 F   0  0  0  0  0  0  0  0  0  0  0  0
    0.7484    1.1698   -2.3901 H   0  0  0  0  0  0  0  0  0  0  0  0
   -0.6496    2.2381   -2.4851 H   0  0  0  0  0  0  0  0  0  0  0  0
   -0.8493    0.5985   -1.8880 H   0  0  0  0  0  0  0  0  0  0  0  0
   -0.8168    2.2763    0.0153 H   0  0  0  0  0  0  0  0  0  0  0  0
    0.7485    2.8500   -0.5537 H   0  0  0  0  0  0  0  0  0  0  0  0
    1.5854    0.4274   -0.2033 H   0  0  0  0  0  0  0  0  0  0  0  0
    0.6795   -0.5760    1.8269 H   0  0  0  0  0  0  0  0  0  0  0  0
   -0.6671    0.5633    1.8545 H   0  0  0  0  0  0  0  0  0  0  0  0
   -0.3323   -1.2825   -0.5237 H   0  0  0  0  0  0  0  0  0  0  0  0
   -1.7383   -1.8353    2.1209 H   0  0  0  0  0  0  0  0  0  0  0  0
   -2.1133   -2.6423    0.5991 H   0  0  0  0  0  0  0  0  0  0  0  0
    0.2332   -3.5240    0.4685 H   0  0  0  0  0  0  0  0  0  0  0  0
   -0.5911   -4.0635    1.9297 H   0  0  0  0  0  0  0  0  0  0  0  0
    0.6053   -2.7786    2.0259 H   0  0  0  0  0  0  0  0  0  0  0  0
  1  2  1  0  0  0  0
  1 10  1  0  0  0  0
  1 11  1  0  0  0  0
  1 12  1  0  0  0  0
  2  3  1  0  0  0  0
  2 13  1  0  0  0  0
  2 14  1  0  0  0  0
  3  4  1  0  0  0  0
  3  8  1  0  0  0  0
  3 15  1  6  0  0  0
  4  5  1  0  0  0  0
  4 16  1  0  0  0  0
  4 17  1  0  0  0  0
  5  6  1  0  0  0  0
  5  9  1  0  0  0  0
  5 18  1  6  0  0  0
  6  7  1  0  0  0  0
  6 19  1  0  0  0  0
  6 20  1  0  0  0  0
  7 21  1  0  0  0  0
  7 22  1  0  0  0  0
  7 23  1  0  0  0  0
M  END
$$$$
G-GAG
 OpenBabel12202214403D

 23 22  0  0  0  0  0  0  0  0999 V2000
   -0.1471    1.4515   -1.9078 C   0  0  0  0  0  0  0  0  0  0  0  0
    0.0997    1.9607   -0.4885 C   0  0  0  0  0  0  0  0  0  0  0  0
    0.8412    0.9649    0.3861 C   0  0  2  0  0  0  0  0  0  0  0  0
   -0.0003   -0.0004    1.1995 C   0  0  0  0  0  0  0  0  0  0  0  0
   -0.8409   -0.9645    0.3864 C   0  0  1  0  0  0  0  0  0  0  0  0
   -1.3246   -2.1723    1.1634 C   0  0  0  0  0  0  0  0  0  0  0  0
   -2.0565   -1.8187    2.4544 C   0  0  0  0  0  0  0  0  0  0  0  0
    1.5857    1.7069    1.3458 F   0  0  0  0  0  0  0  0  0  0  0  0
   -1.9899   -0.2634   -0.0723 F   0  0  0  0  0  0  0  0  0  0  0  0
    0.7961    1.1939   -2.3929 H   0  0  0  0  0  0  0  0  0  0  0  0
   -0.6272    2.2272   -2.5038 H   0  0  0  0  0  0  0  0  0  0  0  0
   -0.7955    0.5781   -1.9230 H   0  0  0  0  0  0  0  0  0  0  0  0
   -0.8386    2.2429   -0.0085 H   0  0  0  0  0  0  0  0  0  0  0  0
    0.7257    2.8533   -0.5395 H   0  0  0  0  0  0  0  0  0  0  0  0
    1.5871    0.4261   -0.2022 H   0  0  0  0  0  0  0  0  0  0  0  0
    0.6778   -0.5845    1.8263 H   0  0  0  0  0  0  0  0  0  0  0  0
   -0.6568    0.5707    1.8587 H   0  0  0  0  0  0  0  0  0  0  0  0
   -0.3162   -1.2845   -0.5145 H   0  0  0  0  0  0  0  0  0  0  0  0
   -1.9787   -2.7475    0.5063 H   0  0  0  0  0  0  0  0  0  0  0  0
   -0.4539   -2.7959    1.3777 H   0  0  0  0  0  0  0  0  0  0  0  0
   -1.3921   -1.3465    3.1786 H   0  0  0  0  0  0  0  0  0  0  0  0
   -2.4637   -2.7194    2.9148 H   0  0  0  0  0  0  0  0  0  0  0  0
   -2.8863   -1.1381    2.2564 H   0  0  0  0  0  0  0  0  0  0  0  0
  1  2  1  0  0  0  0
  1 10  1  0  0  0  0
  1 11  1  0  0  0  0
  1 12  1  0  0  0  0
  2  3  1  0  0  0  0
  2 13  1  0  0  0  0
  2 14  1  0  0  0  0
  3  4  1  0  0  0  0
  3  8  1  0  0  0  0
  3 15  1  6  0  0  0
  4  5  1  0  0  0  0
  4 16  1  0  0  0  0
  4 17  1  0  0  0  0
  5  6  1  0  0  0  0
  5  9  1  0  0  0  0
  5 18  1  6  0  0  0
  6  7  1  0  0  0  0
  6 19  1  0  0  0  0
  6 20  1  0  0  0  0
  7 21  1  0  0  0  0
  7 22  1  0  0  0  0
  7 23  1  0  0  0  0
M  END
$$$$
GG-AG-
 OpenBabel12202214403D

 23 22  0  0  0  0  0  0  0  0999 V2000
    0.9266    0.3139   -2.0916 C   0  0  0  0  0  0  0  0  0  0  0  0
    1.6718    0.4215   -0.7614 C   0  0  0  0  0  0  0  0  0  0  0  0
    0.8558    0.9817    0.3965 C   0  0  2  0  0  0  0  0  0  0  0  0
   -0.0020   -0.0023    1.1771 C   0  0  0  0  0  0  0  0  0  0  0  0
   -0.8539   -0.9794    0.3983 C   0  0  1  0  0  0  0  0  0  0  0  0
   -1.6735   -1.9041    1.2757 C   0  0  0  0  0  0  0  0  0  0  0  0
   -0.8151   -2.8982    2.0551 C   0  0  0  0  0  0  0  0  0  0  0  0
    0.0356    2.0282   -0.0886 F   0  0  0  0  0  0  0  0  0  0  0  0
   -1.7667   -0.2459   -0.4000 F   0  0  0  0  0  0  0  0  0  0  0  0
    0.0409   -0.3139   -2.0311 H   0  0  0  0  0  0  0  0  0  0  0  0
    1.5901   -0.1051   -2.8477 H   0  0  0  0  0  0  0  0  0  0  0  0
    0.6069    1.2973   -2.4315 H   0  0  0  0  0  0  0  0  0  0  0  0
    2.5409    1.0657   -0.9065 H   0  0  0  0  0  0  0  0  0  0  0  0
    2.0536   -0.5555   -0.4543 H   0  0  0  0  0  0  0  0  0  0  0  0
    1.5226    1.4629    1.1112 H   0  0  0  0  0  0  0  0  0  0  0  0
    0.6866   -0.5874    1.7912 H   0  0  0  0  0  0  0  0  0  0  0  0
   -0.6418    0.5640    1.8580 H   0  0  0  0  0  0  0  0  0  0  0  0
   -0.2505   -1.5638   -0.2972 H   0  0  0  0  0  0  0  0  0  0  0  0
   -2.3598   -2.4457    0.6236 H   0  0  0  0  0  0  0  0  0  0  0  0
   -2.2744   -1.2981    1.9570 H   0  0  0  0  0  0  0  0  0  0  0  0
   -0.1505   -3.4492    1.3860 H   0  0  0  0  0  0  0  0  0  0  0  0
   -1.4478   -3.6231    2.5653 H   0  0  0  0  0  0  0  0  0  0  0  0
   -0.2038   -2.4046    2.8106 H   0  0  0  0  0  0  0  0  0  0  0  0
  1  2  1  0  0  0  0
  1 10  1  0  0  0  0
  1 11  1  0  0  0  0
  1 12  1  0  0  0  0
  2  3  1  0  0  0  0
  2 13  1  0  0  0  0
  2 14  1  0  0  0  0
  3  4  1  0  0  0  0
  3  8  1  0  0  0  0
  3 15  1  1  0  0  0
  4  5  1  0  0  0  0
  4 16  1  0  0  0  0
  4 17  1  0  0  0  0
  5  6  1  0  0  0  0
  5  9  1  0  0  0  0
  5 18  1  6  0  0  0
  6  7  1  0  0  0  0
  6 19  1  0  0  0  0
  6 20  1  0  0  0  0
  7 21  1  0  0  0  0
  7 22  1  0  0  0  0
  7 23  1  0  0  0  0
M  END
$$$$
GG-AG
 OpenBabel12202214403D

 23 22  0  0  0  0  0  0  0  0999 V2000
    2.2884   -0.8618   -0.6874 C   0  0  0  0  0  0  0  0  0  0  0  0
    2.2367    0.4800    0.0352 C   0  0  0  0  0  0  0  0  0  0  0  0
    0.8453    0.9696    0.3836 C   0  0  2  0  0  0  0  0  0  0  0  0
   -0.0015   -0.0018    1.2035 C   0  0  0  0  0  0  0  0  0  0  0  0
   -0.8438   -0.9678    0.3850 C   0  0  1  0  0  0  0  0  0  0  0  0
   -1.2142   -2.2412    1.1201 C   0  0  0  0  0  0  0  0  0  0  0  0
   -1.9137   -2.0033    2.4551 C   0  0  0  0  0  0  0  0  0  0  0  0
    0.1657    1.2562   -0.8281 F   0  0  0  0  0  0  0  0  0  0  0  0
   -2.0518   -0.3000    0.0491 F   0  0  0  0  0  0  0  0  0  0  0  0
    1.8942   -1.6690   -0.0692 H   0  0  0  0  0  0  0  0  0  0  0  0
    3.3200   -1.1136   -0.9346 H   0  0  0  0  0  0  0  0  0  0  0  0
    1.7217   -0.8294   -1.6186 H   0  0  0  0  0  0  0  0  0  0  0  0
    2.7141    1.2492   -0.5747 H   0  0  0  0  0  0  0  0  0  0  0  0
    2.7983    0.4226    0.9718 H   0  0  0  0  0  0  0  0  0  0  0  0
    0.9222    1.9236    0.9013 H   0  0  0  0  0  0  0  0  0  0  0  0
    0.6685   -0.5708    1.8524 H   0  0  0  0  0  0  0  0  0  0  0  0
   -0.6829    0.5516    1.8494 H   0  0  0  0  0  0  0  0  0  0  0  0
   -0.3791   -1.2056   -0.5683 H   0  0  0  0  0  0  0  0  0  0  0  0
   -0.2954   -2.8142    1.2685 H   0  0  0  0  0  0  0  0  0  0  0  0
   -1.8565   -2.8280    0.4619 H   0  0  0  0  0  0  0  0  0  0  0  0
   -1.2595   -1.5036    3.1704 H   0  0  0  0  0  0  0  0  0  0  0  0
   -2.2209   -2.9526    2.8940 H   0  0  0  0  0  0  0  0  0  0  0  0
   -2.8055   -1.3907    2.3222 H   0  0  0  0  0  0  0  0  0  0  0  0
  1  2  1  0  0  0  0
  1 10  1  0  0  0  0
  1 11  1  0  0  0  0
  1 12  1  0  0  0  0
  2  3  1  0  0  0  0
  2 13  1  0  0  0  0
  2 14  1  0  0  0  0
  3  4  1  0  0  0  0
  3  8  1  0  0  0  0
  3 15  1  1  0  0  0
  4  5  1  0  0  0  0
  4 16  1  0  0  0  0
  4 17  1  0  0  0  0
  5  6  1  0  0  0  0
  5  9  1  0  0  0  0
  5 18  1  6  0  0  0
  6  7  1  0  0  0  0
  6 19  1  0  0  0  0
  6 20  1  0  0  0  0
  7 21  1  0  0  0  0
  7 22  1  0  0  0  0
  7 23  1  0  0  0  0
M  END
$$$$
GGAG-
 OpenBabel12202214403D

 23 22  0  0  0  0  0  0  0  0999 V2000
   -0.8596    2.8633    0.3830 C   0  0  0  0  0  0  0  0  0  0  0  0
    0.0920    1.9947   -0.4342 C   0  0  0  0  0  0  0  0  0  0  0  0
    0.8340    0.9566    0.3810 C   0  0  2  0  0  0  0  0  0  0  0  0
   -0.0006   -0.0006    1.2094 C   0  0  0  0  0  0  0  0  0  0  0  0
   -0.8334   -0.9559    0.3815 C   0  0  1  0  0  0  0  0  0  0  0  0
   -1.4144   -2.1125    1.1696 C   0  0  0  0  0  0  0  0  0  0  0  0
   -0.3565   -3.1335    1.5803 C   0  0  0  0  0  0  0  0  0  0  0  0
    1.6733    1.6498    1.2971 F   0  0  0  0  0  0  0  0  0  0  0  0
   -1.9250   -0.2301   -0.1653 F   0  0  0  0  0  0  0  0  0  0  0  0
   -1.7066    2.2874    0.7517 H   0  0  0  0  0  0  0  0  0  0  0  0
   -1.2506    3.6724   -0.2327 H   0  0  0  0  0  0  0  0  0  0  0  0
   -0.3452    3.3094    1.2349 H   0  0  0  0  0  0  0  0  0  0  0  0
    0.8456    2.6182   -0.9190 H   0  0  0  0  0  0  0  0  0  0  0  0
   -0.4530    1.4753   -1.2243 H   0  0  0  0  0  0  0  0  0  0  0  0
    1.5135    0.3926   -0.2605 H   0  0  0  0  0  0  0  0  0  0  0  0
    0.6886   -0.5865    1.8179 H   0  0  0  0  0  0  0  0  0  0  0  0
   -0.6586    0.5477    1.8873 H   0  0  0  0  0  0  0  0  0  0  0  0
   -0.2717   -1.3276   -0.4789 H   0  0  0  0  0  0  0  0  0  0  0  0
   -2.1618   -2.5930    0.5365 H   0  0  0  0  0  0  0  0  0  0  0  0
   -1.9299   -1.7158    2.0473 H   0  0  0  0  0  0  0  0  0  0  0  0
    0.1991   -3.4887    0.7103 H   0  0  0  0  0  0  0  0  0  0  0  0
   -0.8282   -3.9967    2.0497 H   0  0  0  0  0  0  0  0  0  0  0  0
    0.3561   -2.7201    2.2931 H   0  0  0  0  0  0  0  0  0  0  0  0
  1  2  1  0  0  0  0
  1 10  1  0  0  0  0
  1 11  1  0  0  0  0
  1 12  1  0  0  0  0
  2  3  1  0  0  0  0
  2 13  1  0  0  0  0
  2 14  1  0  0  0  0
  3  4  1  0  0  0  0
  3  8  1  0  0  0  0
  3 15  1  6  0  0  0
  4  5  1  0  0  0  0
  4 16  1  0  0  0  0
  4 17  1  0  0  0  0
  5  6  1  0  0  0  0
  5  9  1  0  0  0  0
  5 18  1  6  0  0  0
  6  7  1  0  0  0  0
  6 19  1  0  0  0  0
  6 20  1  0  0  0  0
  7 21  1  0  0  0  0
  7 22  1  0  0  0  0
  7 23  1  0  0  0  0
M  END
$$$$
GGAG
 OpenBabel12202214403D

 23 22  0  0  0  0  0  0  0  0999 V2000
   -0.8701    2.8527    0.3601 C   0  0  0  0  0  0  0  0  0  0  0  0
    0.0793    1.9745   -0.4493 C   0  0  0  0  0  0  0  0  0  0  0  0
    0.8317    0.9540    0.3790 C   0  0  2  0  0  0  0  0  0  0  0  0
    0.0001    0.0001    1.2141 C   0  0  0  0  0  0  0  0  0  0  0  0
   -0.8318   -0.9541    0.3789 C   0  0  1  0  0  0  0  0  0  0  0  0
   -1.3553   -2.1552    1.1386 C   0  0  0  0  0  0  0  0  0  0  0  0
   -2.1457   -1.7911    2.3915 C   0  0  0  0  0  0  0  0  0  0  0  0
    1.6618    1.6655    1.2890 F   0  0  0  0  0  0  0  0  0  0  0  0
   -1.9535   -0.2409   -0.1255 F   0  0  0  0  0  0  0  0  0  0  0  0
   -1.7103    2.2782    0.7475 H   0  0  0  0  0  0  0  0  0  0  0  0
   -1.2738    3.6476   -0.2663 H   0  0  0  0  0  0  0  0  0  0  0  0
   -0.3522    3.3187    1.1995 H   0  0  0  0  0  0  0  0  0  0  0  0
    0.8251    2.5938   -0.9512 H   0  0  0  0  0  0  0  0  0  0  0  0
   -0.4695    1.4395   -1.2256 H   0  0  0  0  0  0  0  0  0  0  0  0
    1.5166    0.3901   -0.2548 H   0  0  0  0  0  0  0  0  0  0  0  0
    0.6870   -0.5936    1.8218 H   0  0  0  0  0  0  0  0  0  0  0  0
   -0.6486    0.5555    1.8906 H   0  0  0  0  0  0  0  0  0  0  0  0
   -0.2783   -1.2796   -0.5041 H   0  0  0  0  0  0  0  0  0  0  0  0
   -0.4991   -2.7815    1.3962 H   0  0  0  0  0  0  0  0  0  0  0  0
   -1.9802   -2.7325    0.4544 H   0  0  0  0  0  0  0  0  0  0  0  0
   -1.5127   -1.3219    3.1446 H   0  0  0  0  0  0  0  0  0  0  0  0
   -2.5823   -2.6859    2.8364 H   0  0  0  0  0  0  0  0  0  0  0  0
   -2.9589   -1.1050    2.1507 H   0  0  0  0  0  0  0  0  0  0  0  0
  1  2  1  0  0  0  0
  1 10  1  0  0  0  0
  1 11  1  0  0  0  0
  1 12  1  0  0  0  0
  2  3  1  0  0  0  0
  2 13  1  0  0  0  0
  2 14  1  0  0  0  0
  3  4  1  0  0  0  0
  3  8  1  0  0  0  0
  3 15  1  6  0  0  0
  4  5  1  0  0  0  0
  4 16  1  0  0  0  0
  4 17  1  0  0  0  0
  5  6  1  0  0  0  0
  5  9  1  0  0  0  0
  5 18  1  6  0  0  0
  6  7  1  0  0  0  0
  6 19  1  0  0  0  0
  6 20  1  0  0  0  0
  7 21  1  0  0  0  0
  7 22  1  0  0  0  0
  7 23  1  0  0  0  0
M  END
$$$$
G-G-G-A
 OpenBabel12202214403D

 23 22  0  0  0  0  0  0  0  0999 V2000
    2.8632   -0.4708   -0.0448 C   0  0  0  0  0  0  0  0  0  0  0  0
    1.7821    0.4173   -0.6573 C   0  0  0  0  0  0  0  0  0  0  0  0
    0.8570    0.9830    0.3979 C   0  0  2  0  0  0  0  0  0  0  0  0
   -0.0001   -0.0002    1.1760 C   0  0  0  0  0  0  0  0  0  0  0  0
   -0.8568   -0.9828    0.3981 C   0  0  1  0  0  0  0  0  0  0  0  0
   -1.7648   -0.4065   -0.6664 C   0  0  0  0  0  0  0  0  0  0  0  0
   -2.6658   -1.4744   -1.2790 C   0  0  0  0  0  0  0  0  0  0  0  0
   -0.0049    1.9187   -0.2361 F   0  0  0  0  0  0  0  0  0  0  0  0
   -0.0031   -1.9366   -0.2212 F   0  0  0  0  0  0  0  0  0  0  0  0
    3.4124    0.0620    0.7344 H   0  0  0  0  0  0  0  0  0  0  0  0
    3.5795   -0.7754   -0.8072 H   0  0  0  0  0  0  0  0  0  0  0  0
    2.4351   -1.3733    0.3904 H   0  0  0  0  0  0  0  0  0  0  0  0
    1.2044   -0.1411   -1.3936 H   0  0  0  0  0  0  0  0  0  0  0  0
    2.2443    1.2647   -1.1666 H   0  0  0  0  0  0  0  0  0  0  0  0
    1.4358    1.5709    1.1121 H   0  0  0  0  0  0  0  0  0  0  0  0
    0.6566   -0.5713    1.8360 H   0  0  0  0  0  0  0  0  0  0  0  0
   -0.6661    0.5785    1.8195 H   0  0  0  0  0  0  0  0  0  0  0  0
   -1.4477   -1.5603    1.1113 H   0  0  0  0  0  0  0  0  0  0  0  0
   -2.3664    0.3743   -0.1961 H   0  0  0  0  0  0  0  0  0  0  0  0
   -1.1615    0.0758   -1.4336 H   0  0  0  0  0  0  0  0  0  0  0  0
   -2.0765   -2.2474   -1.7706 H   0  0  0  0  0  0  0  0  0  0  0  0
   -3.3345   -1.0365   -2.0200 H   0  0  0  0  0  0  0  0  0  0  0  0
   -3.2787   -1.9521   -0.5116 H   0  0  0  0  0  0  0  0  0  0  0  0
  1  2  1  0  0  0  0
  1 10  1  0  0  0  0
  1 11  1  0  0  0  0
  1 12  1  0  0  0  0
  2  3  1  0  0  0  0
  2 13  1  0  0  0  0
  2 14  1  0  0  0  0
  3  4  1  0  0  0  0
  3  8  1  0  0  0  0
  3 15  1  1  0  0  0
  4  5  1  0  0  0  0
  4 16  1  0  0  0  0
  4 17  1  0  0  0  0
  5  6  1  0  0  0  0
  5  9  1  0  0  0  0
  5 18  1  1  0  0  0
  6  7  1  0  0  0  0
  6 19  1  0  0  0  0
  6 20  1  0  0  0  0
  7 21  1  0  0  0  0
  7 22  1  0  0  0  0
  7 23  1  0  0  0  0
M  END
$$$$
G-G-GA
 OpenBabel12202214403D

 23 22  0  0  0  0  0  0  0  0999 V2000
    2.9672   -0.3710    0.1514 C   0  0  0  0  0  0  0  0  0  0  0  0
    1.8457    0.3657   -0.5769 C   0  0  0  0  0  0  0  0  0  0  0  0
    0.8399    0.9633    0.3839 C   0  0  2  0  0  0  0  0  0  0  0  0
    0.0012    0.0014    1.2053 C   0  0  0  0  0  0  0  0  0  0  0  0
   -0.8411   -0.9647    0.3828 C   0  0  1  0  0  0  0  0  0  0  0  0
   -0.2419   -2.3395    0.1830 C   0  0  0  0  0  0  0  0  0  0  0  0
   -1.1339   -3.2476   -0.6556 C   0  0  0  0  0  0  0  0  0  0  0  0
   -0.0603    1.7494   -0.3841 F   0  0  0  0  0  0  0  0  0  0  0  0
   -2.0662   -1.1466    1.0820 F   0  0  0  0  0  0  0  0  0  0  0  0
    3.4697    0.2911    0.8581 H   0  0  0  0  0  0  0  0  0  0  0  0
    3.7124   -0.7257   -0.5605 H   0  0  0  0  0  0  0  0  0  0  0  0
    2.5964   -1.2347    0.7033 H   0  0  0  0  0  0  0  0  0  0  0  0
    1.3338   -0.2939   -1.2802 H   0  0  0  0  0  0  0  0  0  0  0  0
    2.2654    1.1879   -1.1576 H   0  0  0  0  0  0  0  0  0  0  0  0
    1.3400    1.6621    1.0542 H   0  0  0  0  0  0  0  0  0  0  0  0
    0.6476   -0.5417    1.8968 H   0  0  0  0  0  0  0  0  0  0  0  0
   -0.6827    0.6054    1.8040 H   0  0  0  0  0  0  0  0  0  0  0  0
   -1.1215   -0.5162   -0.5700 H   0  0  0  0  0  0  0  0  0  0  0  0
    0.7299   -2.2216   -0.2996 H   0  0  0  0  0  0  0  0  0  0  0  0
   -0.0611   -2.7765    1.1686 H   0  0  0  0  0  0  0  0  0  0  0  0
   -2.0993   -3.3999   -0.1732 H   0  0  0  0  0  0  0  0  0  0  0  0
   -0.6697   -4.2233   -0.7972 H   0  0  0  0  0  0  0  0  0  0  0  0
   -1.3125   -2.8128   -1.6409 H   0  0  0  0  0  0  0  0  0  0  0  0
  1  2  1  0  0  0  0
  1 10  1  0  0  0  0
  1 11  1  0  0  0  0
  1 12  1  0  0  0  0
  2  3  1  0  0  0  0
  2 13  1  0  0  0  0
  2 14  1  0  0  0  0
  3  4  1  0  0  0  0
  3  8  1  0  0  0  0
  3 15  1  1  0  0  0
  4  5  1  0  0  0  0
  4 16  1  0  0  0  0
  4 17  1  0  0  0  0
  5  6  1  0  0  0  0
  5  9  1  0  0  0  0
  5 18  1  6  0  0  0
  6  7  1  0  0  0  0
  6 19  1  0  0  0  0
  6 20  1  0  0  0  0
  7 21  1  0  0  0  0
  7 22  1  0  0  0  0
  7 23  1  0  0  0  0
M  END
$$$$
G-GG-A
 OpenBabel12202214403D

 23 22  0  0  0  0  0  0  0  0999 V2000
   -0.1854    3.1786    1.0035 C   0  0  0  0  0  0  0  0  0  0  0  0
    1.0624    2.3027    1.0608 C   0  0  0  0  0  0  0  0  0  0  0  0
    0.8422    0.9661    0.3844 C   0  0  2  0  0  0  0  0  0  0  0  0
   -0.0013   -0.0015    1.2021 C   0  0  0  0  0  0  0  0  0  0  0  0
   -0.8409   -0.9646    0.3855 C   0  0  1  0  0  0  0  0  0  0  0  0
   -2.0007   -0.3276   -0.3504 C   0  0  0  0  0  0  0  0  0  0  0  0
   -2.8093   -1.3451   -1.1478 C   0  0  0  0  0  0  0  0  0  0  0  0
    2.1148    0.3671    0.1941 F   0  0  0  0  0  0  0  0  0  0  0  0
    0.0007   -1.5856   -0.5723 F   0  0  0  0  0  0  0  0  0  0  0  0
   -0.4825    3.3630   -0.0305 H   0  0  0  0  0  0  0  0  0  0  0  0
    0.0039    4.1435    1.4733 H   0  0  0  0  0  0  0  0  0  0  0  0
   -1.0304    2.7209    1.5194 H   0  0  0  0  0  0  0  0  0  0  0  0
    1.3693    2.1319    2.0956 H   0  0  0  0  0  0  0  0  0  0  0  0
    1.8865    2.8027    0.5482 H   0  0  0  0  0  0  0  0  0  0  0  0
    0.4448    1.1124   -0.6188 H   0  0  0  0  0  0  0  0  0  0  0  0
    0.6813   -0.5548    1.8485 H   0  0  0  0  0  0  0  0  0  0  0  0
   -0.6797    0.5551    1.8505 H   0  0  0  0  0  0  0  0  0  0  0  0
   -1.2047   -1.7736    1.0199 H   0  0  0  0  0  0  0  0  0  0  0  0
   -2.6339    0.1521    0.3997 H   0  0  0  0  0  0  0  0  0  0  0  0
   -1.6292    0.4584   -1.0120 H   0  0  0  0  0  0  0  0  0  0  0  0
   -2.1956   -1.8155   -1.9155 H   0  0  0  0  0  0  0  0  0  0  0  0
   -3.6569   -0.8666   -1.6385 H   0  0  0  0  0  0  0  0  0  0  0  0
   -3.1957   -2.1298   -0.4949 H   0  0  0  0  0  0  0  0  0  0  0  0
  1  2  1  0  0  0  0
  1 10  1  0  0  0  0
  1 11  1  0  0  0  0
  1 12  1  0  0  0  0
  2  3  1  0  0  0  0
  2 13  1  0  0  0  0
  2 14  1  0  0  0  0
  3  4  1  0  0  0  0
  3  8  1  0  0  0  0
  3 15  1  6  0  0  0
  4  5  1  0  0  0  0
  4 16  1  0  0  0  0
  4 17  1  0  0  0  0
  5  6  1  0  0  0  0
  5  9  1  0  0  0  0
  5 18  1  1  0  0  0
  6  7  1  0  0  0  0
  6 19  1  0  0  0  0
  6 20  1  0  0  0  0
  7 21  1  0  0  0  0
  7 22  1  0  0  0  0
  7 23  1  0  0  0  0
M  END
$$$$
G-GGA
 OpenBabel12202214403D

 23 22  0  0  0  0  0  0  0  0999 V2000
   -0.1289    1.4084   -1.9323 C   0  0  0  0  0  0  0  0  0  0  0  0
    0.0825    1.9292   -0.5100 C   0  0  0  0  0  0  0  0  0  0  0  0
    0.8432    0.9672    0.3865 C   0  0  2  0  0  0  0  0  0  0  0  0
   -0.0009   -0.0010    1.1982 C   0  0  0  0  0  0  0  0  0  0  0  0
   -0.8423   -0.9662    0.3873 C   0  0  1  0  0  0  0  0  0  0  0  0
   -0.0546   -1.9505   -0.4471 C   0  0  0  0  0  0  0  0  0  0  0  0
   -0.9521   -2.9224   -1.2059 C   0  0  0  0  0  0  0  0  0  0  0  0
    1.5368    1.7431    1.3542 F   0  0  0  0  0  0  0  0  0  0  0  0
   -1.5982   -1.7097    1.3323 F   0  0  0  0  0  0  0  0  0  0  0  0
    0.8277    1.1725   -2.4017 H   0  0  0  0  0  0  0  0  0  0  0  0
   -0.6177    2.1721   -2.5372 H   0  0  0  0  0  0  0  0  0  0  0  0
   -0.7522    0.5162   -1.9679 H   0  0  0  0  0  0  0  0  0  0  0  0
   -0.8712    2.1859   -0.0424 H   0  0  0  0  0  0  0  0  0  0  0  0
    0.6760    2.8427   -0.5604 H   0  0  0  0  0  0  0  0  0  0  0  0
    1.6220    0.4520   -0.1761 H   0  0  0  0  0  0  0  0  0  0  0  0
    0.6608   -0.5804    1.8448 H   0  0  0  0  0  0  0  0  0  0  0  0
   -0.6660    0.5892    1.8315 H   0  0  0  0  0  0  0  0  0  0  0  0
   -1.5850   -0.4432   -0.2152 H   0  0  0  0  0  0  0  0  0  0  0  0
    0.5582   -1.3848   -1.1515 H   0  0  0  0  0  0  0  0  0  0  0  0
    0.6283   -2.4890    0.2149 H   0  0  0  0  0  0  0  0  0  0  0  0
   -1.5567   -3.5131   -0.5173 H   0  0  0  0  0  0  0  0  0  0  0  0
   -0.3556   -3.6093   -1.8059 H   0  0  0  0  0  0  0  0  0  0  0  0
   -1.6260   -2.3858   -1.8769 H   0  0  0  0  0  0  0  0  0  0  0  0
  1  2  1  0  0  0  0
  1 10  1  0  0  0  0
  1 11  1  0  0  0  0
  1 12  1  0  0  0  0
  2  3  1  0  0  0  0
  2 13  1  0  0  0  0
  2 14  1  0  0  0  0
  3  4  1  0  0  0  0
  3  8  1  0  0  0  0
  3 15  1  6  0  0  0
  4  5  1  0  0  0  0
  4 16  1  0  0  0  0
  4 17  1  0  0  0  0
  5  6  1  0  0  0  0
  5  9  1  0  0  0  0
  5 18  1  6  0  0  0
  6  7  1  0  0  0  0
  6 19  1  0  0  0  0
  6 20  1  0  0  0  0
  7 21  1  0  0  0  0
  7 22  1  0  0  0  0
  7 23  1  0  0  0  0
M  END
$$$$
GG-G-A
 OpenBabel12202214403D

 23 22  0  0  0  0  0  0  0  0999 V2000
    1.4522    0.1188   -1.9646 C   0  0  0  0  0  0  0  0  0  0  0  0
    1.9294    0.4912   -0.5620 C   0  0  0  0  0  0  0  0  0  0  0  0
    0.8690    0.9967    0.4076 C   0  0  2  0  0  0  0  0  0  0  0  0
   -0.0012   -0.0013    1.1558 C   0  0  0  0  0  0  0  0  0  0  0  0
   -0.8678   -0.9954    0.4086 C   0  0  1  0  0  0  0  0  0  0  0  0
   -1.8088   -0.4367   -0.6356 C   0  0  0  0  0  0  0  0  0  0  0  0
   -2.6566   -1.5279   -1.2814 C   0  0  0  0  0  0  0  0  0  0  0  0
    0.0279    1.9151   -0.2738 F   0  0  0  0  0  0  0  0  0  0  0  0
   -0.0238   -1.9633   -0.2021 F   0  0  0  0  0  0  0  0  0  0  0  0
    0.8000   -0.7496   -1.9621 H   0  0  0  0  0  0  0  0  0  0  0  0
    2.3172   -0.1152   -2.5866 H   0  0  0  0  0  0  0  0  0  0  0  0
    0.9273    0.9538   -2.4288 H   0  0  0  0  0  0  0  0  0  0  0  0
    2.6776    1.2806   -0.6554 H   0  0  0  0  0  0  0  0  0  0  0  0
    2.4238   -0.3602   -0.0904 H   0  0  0  0  0  0  0  0  0  0  0  0
    1.3680    1.5934    1.1724 H   0  0  0  0  0  0  0  0  0  0  0  0
    0.6601   -0.5658    1.8179 H   0  0  0  0  0  0  0  0  0  0  0  0
   -0.6683    0.5769    1.8008 H   0  0  0  0  0  0  0  0  0  0  0  0
   -1.4425   -1.5598    1.1455 H   0  0  0  0  0  0  0  0  0  0  0  0
   -2.4496    0.2895   -0.1291 H   0  0  0  0  0  0  0  0  0  0  0  0
   -1.2462    0.1100   -1.3903 H   0  0  0  0  0  0  0  0  0  0  0  0
   -2.0323   -2.2352   -1.8281 H   0  0  0  0  0  0  0  0  0  0  0  0
   -3.3718   -1.0975   -1.9818 H   0  0  0  0  0  0  0  0  0  0  0  0
   -3.2172   -2.0847   -0.5266 H   0  0  0  0  0  0  0  0  0  0  0  0
  1  2  1  0  0  0  0
  1 10  1  0  0  0  0
  1 11  1  0  0  0  0
  1 12  1  0  0  0  0
  2  3  1  0  0  0  0
  2 13  1  0  0  0  0
  2 14  1  0  0  0  0
  3  4  1  0  0  0  0
  3  8  1  0  0  0  0
  3 15  1  1  0  0  0
  4  5  1  0  0  0  0
  4 16  1  0  0  0  0
  4 17  1  0  0  0  0
  5  6  1  0  0  0  0
  5  9  1  0  0  0  0
  5 18  1  1  0  0  0
  6  7  1  0  0  0  0
  6 19  1  0  0  0  0
  6 20  1  0  0  0  0
  7 21  1  0  0  0  0
  7 22  1  0  0  0  0
  7 23  1  0  0  0  0
M  END
$$$$
GG-GA
 OpenBabel12202214403D

 23 22  0  0  0  0  0  0  0  0999 V2000
    2.0549    1.8653    2.4223 C   0  0  0  0  0  0  0  0  0  0  0  0
    1.3020    2.1850    1.1341 C   0  0  0  0  0  0  0  0  0  0  0  0
    0.8341    0.9567    0.3808 C   0  0  2  0  0  0  0  0  0  0  0  0
   -0.0002   -0.0002    1.2102 C   0  0  0  0  0  0  0  0  0  0  0  0
   -0.8339   -0.9565    0.3810 C   0  0  1  0  0  0  0  0  0  0  0  0
   -0.0577   -1.9737   -0.4223 C   0  0  0  0  0  0  0  0  0  0  0  0
   -0.9702   -2.9459   -1.1615 C   0  0  0  0  0  0  0  0  0  0  0  0
    1.9907    0.2642   -0.0691 F   0  0  0  0  0  0  0  0  0  0  0  0
   -1.6604   -1.6630    1.2979 F   0  0  0  0  0  0  0  0  0  0  0  0
    1.4114    1.3733    3.1511 H   0  0  0  0  0  0  0  0  0  0  0  0
    2.4318    2.7815    2.8763 H   0  0  0  0  0  0  0  0  0  0  0  0
    2.9077    1.2139    2.2236 H   0  0  0  0  0  0  0  0  0  0  0  0
    1.9375    2.7634    0.4615 H   0  0  0  0  0  0  0  0  0  0  0  0
    0.4216    2.7947    1.3495 H   0  0  0  0  0  0  0  0  0  0  0  0
    0.3049    1.2511   -0.5266 H   0  0  0  0  0  0  0  0  0  0  0  0
    0.6553   -0.5650    1.8749 H   0  0  0  0  0  0  0  0  0  0  0  0
   -0.6806    0.5883    1.8294 H   0  0  0  0  0  0  0  0  0  0  0  0
   -1.5244   -0.4065   -0.2616 H   0  0  0  0  0  0  0  0  0  0  0  0
    0.6149   -2.5093    0.2522 H   0  0  0  0  0  0  0  0  0  0  0  0
    0.5669   -1.4301   -1.1328 H   0  0  0  0  0  0  0  0  0  0  0  0
   -1.5739   -3.5247   -0.4639 H   0  0  0  0  0  0  0  0  0  0  0  0
   -0.3851   -3.6426   -1.7611 H   0  0  0  0  0  0  0  0  0  0  0  0
   -1.6472   -2.4106   -1.8318 H   0  0  0  0  0  0  0  0  0  0  0  0
  1  2  1  0  0  0  0
  1 10  1  0  0  0  0
  1 11  1  0  0  0  0
  1 12  1  0  0  0  0
  2  3  1  0  0  0  0
  2 13  1  0  0  0  0
  2 14  1  0  0  0  0
  3  4  1  0  0  0  0
  3  8  1  0  0  0  0
  3 15  1  6  0  0  0
  4  5  1  0  0  0  0
  4 16  1  0  0  0  0
  4 17  1  0  0  0  0
  5  6  1  0  0  0  0
  5  9  1  0  0  0  0
  5 18  1  6  0  0  0
  6  7  1  0  0  0  0
  6 19  1  0  0  0  0
  6 20  1  0  0  0  0
  7 21  1  0  0  0  0
  7 22  1  0  0  0  0
  7 23  1  0  0  0  0
M  END
$$$$
GGG-A
 OpenBabel12202214403D

 23 22  0  0  0  0  0  0  0  0999 V2000
   -0.8494    2.8814    0.4075 C   0  0  0  0  0  0  0  0  0  0  0  0
    0.1494    2.0591   -0.4011 C   0  0  0  0  0  0  0  0  0  0  0  0
    0.8481    0.9728    0.3891 C   0  0  2  0  0  0  0  0  0  0  0  0
    0.0003    0.0003    1.1941 C   0  0  0  0  0  0  0  0  0  0  0  0
   -0.8484   -0.9731    0.3888 C   0  0  1  0  0  0  0  0  0  0  0  0
   -2.1568   -0.4529   -0.1677 C   0  0  0  0  0  0  0  0  0  0  0  0
   -2.9370   -1.5451   -0.8942 C   0  0  0  0  0  0  0  0  0  0  0  0
    1.6753    1.6247    1.3483 F   0  0  0  0  0  0  0  0  0  0  0  0
   -0.0611   -1.4506   -0.6946 F   0  0  0  0  0  0  0  0  0  0  0  0
   -1.7023    2.2839    0.7282 H   0  0  0  0  0  0  0  0  0  0  0  0
   -1.2303    3.7080   -0.1922 H   0  0  0  0  0  0  0  0  0  0  0  0
   -0.3739    3.3024    1.2949 H   0  0  0  0  0  0  0  0  0  0  0  0
    0.9312    2.7112   -0.7953 H   0  0  0  0  0  0  0  0  0  0  0  0
   -0.3311    1.5970   -1.2643 H   0  0  0  0  0  0  0  0  0  0  0  0
    1.5320    0.4250   -0.2547 H   0  0  0  0  0  0  0  0  0  0  0  0
    0.6984   -0.5762    1.8031 H   0  0  0  0  0  0  0  0  0  0  0  0
   -0.6499    0.5504    1.8770 H   0  0  0  0  0  0  0  0  0  0  0  0
   -1.0524   -1.8526    1.0003 H   0  0  0  0  0  0  0  0  0  0  0  0
   -1.9761    0.3875   -0.8363 H   0  0  0  0  0  0  0  0  0  0  0  0
   -2.7375   -0.0789    0.6780 H   0  0  0  0  0  0  0  0  0  0  0  0
   -2.3781   -1.9203   -1.7501 H   0  0  0  0  0  0  0  0  0  0  0  0
   -3.8903   -1.1606   -1.2563 H   0  0  0  0  0  0  0  0  0  0  0  0
   -3.1422   -2.3837   -0.2269 H   0  0  0  0  0  0  0  0  0  0  0  0
  1  2  1  0  0  0  0
  1 10  1  0  0  0  0
  1 11  1  0  0  0  0
  1 12  1  0  0  0  0
  2  3  1  0  0  0  0
  2 13  1  0  0  0  0
  2 14  1  0  0  0  0
  3  4  1  0  0  0  0
  3  8  1  0  0  0  0
  3 15  1  6  0  0  0
  4  5  1  0  0  0  0
  4 16  1  0  0  0  0
  4 17  1  0  0  0  0
  5  6  1  0  0  0  0
  5  9  1  0  0  0  0
  5 18  1  1  0  0  0
  6  7  1  0  0  0  0
  6 19  1  0  0  0  0
  6 20  1  0  0  0  0
  7 21  1  0  0  0  0
  7 22  1  0  0  0  0
  7 23  1  0  0  0  0
M  END
$$$$
GGGA
 OpenBabel12202214403D

 23 22  0  0  0  0  0  0  0  0999 V2000
   -1.0891    2.5972    0.0320 C   0  0  0  0  0  0  0  0  0  0  0  0
    0.0660    1.8239   -0.5971 C   0  0  0  0  0  0  0  0  0  0  0  0
    0.8336    0.9562    0.3800 C   0  0  2  0  0  0  0  0  0  0  0  0
    0.0001    0.0001    1.2120 C   0  0  0  0  0  0  0  0  0  0  0  0
   -0.8337   -0.9563    0.3800 C   0  0  1  0  0  0  0  0  0  0  0  0
   -0.0371   -1.9026   -0.4894 C   0  0  0  0  0  0  0  0  0  0  0  0
   -0.9228   -2.8894   -1.2428 C   0  0  0  0  0  0  0  0  0  0  0  0
    1.4895    1.8141    1.3016 F   0  0  0  0  0  0  0  0  0  0  0  0
   -1.5814   -1.7355    1.3009 F   0  0  0  0  0  0  0  0  0  0  0  0
   -1.8807    1.9321    0.3784 H   0  0  0  0  0  0  0  0  0  0  0  0
   -1.5269    3.2798   -0.6968 H   0  0  0  0  0  0  0  0  0  0  0  0
   -0.7443    3.1884    0.8811 H   0  0  0  0  0  0  0  0  0  0  0  0
    0.7801    2.5161   -1.0462 H   0  0  0  0  0  0  0  0  0  0  0  0
   -0.2987    1.1815   -1.4029 H   0  0  0  0  0  0  0  0  0  0  0  0
    1.6347    0.4307   -0.1375 H   0  0  0  0  0  0  0  0  0  0  0  0
    0.6647   -0.5819    1.8529 H   0  0  0  0  0  0  0  0  0  0  0  0
   -0.6654    0.5787    1.8541 H   0  0  0  0  0  0  0  0  0  0  0  0
   -1.5778   -0.4217   -0.2112 H   0  0  0  0  0  0  0  0  0  0  0  0
    0.6809   -2.4314    0.1417 H   0  0  0  0  0  0  0  0  0  0  0  0
    0.5357   -1.3046   -1.2023 H   0  0  0  0  0  0  0  0  0  0  0  0
   -1.4800   -3.5215   -0.5526 H   0  0  0  0  0  0  0  0  0  0  0  0
   -0.3202   -3.5363   -1.8816 H   0  0  0  0  0  0  0  0  0  0  0  0
   -1.6382   -2.3629   -1.8766 H   0  0  0  0  0  0  0  0  0  0  0  0
  1  2  1  0  0  0  0
  1 10  1  0  0  0  0
  1 11  1  0  0  0  0
  1 12  1  0  0  0  0
  2  3  1  0  0  0  0
  2 13  1  0  0  0  0
  2 14  1  0  0  0  0
  3  4  1  0  0  0  0
  3  8  1  0  0  0  0
  3 15  1  6  0  0  0
  4  5  1  0  0  0  0
  4 16  1  0  0  0  0
  4 17  1  0  0  0  0
  5  6  1  0  0  0  0
  5  9  1  0  0  0  0
  5 18  1  6  0  0  0
  6  7  1  0  0  0  0
  6 19  1  0  0  0  0
  6 20  1  0  0  0  0
  7 21  1  0  0  0  0
  7 22  1  0  0  0  0
  7 23  1  0  0  0  0
M  END
$$$$
G-G-G-G-
 OpenBabel12202214403D

 23 22  0  0  0  0  0  0  0  0999 V2000
    2.8570   -0.4740   -0.0750 C   0  0  0  0  0  0  0  0  0  0  0  0
    1.7720    0.4210   -0.6700 C   0  0  0  0  0  0  0  0  0  0  0  0
    0.8570    0.9830    0.3980 C   0  0  2  0  0  0  0  0  0  0  0  0
    0.0000    0.0000    1.1760 C   0  0  0  0  0  0  0  0  0  0  0  0
   -0.8570   -0.9830    0.3980 C   0  0  1  0  0  0  0  0  0  0  0  0
   -1.7720   -0.4210   -0.6700 C   0  0  0  0  0  0  0  0  0  0  0  0
   -2.8570    0.4740   -0.0750 C   0  0  0  0  0  0  0  0  0  0  0  0
   -0.0020    1.9300   -0.2240 F   0  0  0  0  0  0  0  0  0  0  0  0
    0.0020   -1.9300   -0.2240 F   0  0  0  0  0  0  0  0  0  0  0  0
    3.4200    0.0540    0.6980 H   0  0  0  0  0  0  0  0  0  0  0  0
    3.5610   -0.7790   -0.8490 H   0  0  0  0  0  0  0  0  0  0  0  0
    2.4320   -1.3760    0.3630 H   0  0  0  0  0  0  0  0  0  0  0  0
    1.1870   -0.1290   -1.4050 H   0  0  0  0  0  0  0  0  0  0  0  0
    2.2320    1.2710   -1.1760 H   0  0  0  0  0  0  0  0  0  0  0  0
    1.4450    1.5610    1.1120 H   0  0  0  0  0  0  0  0  0  0  0  0
    0.6590   -0.5760    1.8290 H   0  0  0  0  0  0  0  0  0  0  0  0
   -0.6590    0.5760    1.8290 H   0  0  0  0  0  0  0  0  0  0  0  0
   -1.4450   -1.5610    1.1120 H   0  0  0  0  0  0  0  0  0  0  0  0
   -1.1870    0.1290   -1.4050 H   0  0  0  0  0  0  0  0  0  0  0  0
   -2.2320   -1.2710   -1.1760 H   0  0  0  0  0  0  0  0  0  0  0  0
   -3.4200   -0.0540    0.6980 H   0  0  0  0  0  0  0  0  0  0  0  0
   -3.5610    0.7790   -0.8490 H   0  0  0  0  0  0  0  0  0  0  0  0
   -2.4320    1.3760    0.3630 H   0  0  0  0  0  0  0  0  0  0  0  0
  1  2  1  0  0  0  0
  1 10  1  0  0  0  0
  1 11  1  0  0  0  0
  1 12  1  0  0  0  0
  2  3  1  0  0  0  0
  2 13  1  0  0  0  0
  2 14  1  0  0  0  0
  3  4  1  0  0  0  0
  3  8  1  0  0  0  0
  3 15  1  1  0  0  0
  4  5  1  0  0  0  0
  4 16  1  0  0  0  0
  4 17  1  0  0  0  0
  5  6  1  0  0  0  0
  5  9  1  0  0  0  0
  5 18  1  1  0  0  0
  6  7  1  0  0  0  0
  6 19  1  0  0  0  0
  6 20  1  0  0  0  0
  7 21  1  0  0  0  0
  7 22  1  0  0  0  0
  7 23  1  0  0  0  0
M  END
$$$$
G-G-G-G
 OpenBabel12202214403D

 23 22  0  0  0  0  0  0  0  0999 V2000
    2.9057   -0.4262    0.0053 C   0  0  0  0  0  0  0  0  0  0  0  0
    1.8273    0.4504   -0.6294 C   0  0  0  0  0  0  0  0  0  0  0  0
    0.8680    0.9956    0.4087 C   0  0  2  0  0  0  0  0  0  0  0  0
    0.0012    0.0014    1.1558 C   0  0  0  0  0  0  0  0  0  0  0  0
   -0.8693   -0.9971    0.4075 C   0  0  1  0  0  0  0  0  0  0  0  0
   -1.9314   -0.4885   -0.5587 C   0  0  0  0  0  0  0  0  0  0  0  0
   -1.4596   -0.1381   -1.9680 C   0  0  0  0  0  0  0  0  0  0  0  0
    0.0223    1.9489   -0.2204 F   0  0  0  0  0  0  0  0  0  0  0  0
   -0.0306   -1.9140   -0.2781 F   0  0  0  0  0  0  0  0  0  0  0  0
    3.4247    0.1072    0.8047 H   0  0  0  0  0  0  0  0  0  0  0  0
    3.6466   -0.7104   -0.7415 H   0  0  0  0  0  0  0  0  0  0  0  0
    2.4833   -1.3405    0.4190 H   0  0  0  0  0  0  0  0  0  0  0  0
    1.2813   -0.1124   -1.3841 H   0  0  0  0  0  0  0  0  0  0  0  0
    2.2907    1.3087   -1.1193 H   0  0  0  0  0  0  0  0  0  0  0  0
    1.4291    1.5664    1.1499 H   0  0  0  0  0  0  0  0  0  0  0  0
    0.6614   -0.5728    1.8103 H   0  0  0  0  0  0  0  0  0  0  0  0
   -0.6621    0.5698    1.8123 H   0  0  0  0  0  0  0  0  0  0  0  0
   -1.3651   -1.5956    1.1724 H   0  0  0  0  0  0  0  0  0  0  0  0
   -2.6913   -1.2684   -0.6394 H   0  0  0  0  0  0  0  0  0  0  0  0
   -2.4118    0.3742   -0.0929 H   0  0  0  0  0  0  0  0  0  0  0  0
   -0.7796    0.7089   -1.9778 H   0  0  0  0  0  0  0  0  0  0  0  0
   -2.3233    0.1220   -2.5804 H   0  0  0  0  0  0  0  0  0  0  0  0
   -0.9666   -0.9903   -2.4348 H   0  0  0  0  0  0  0  0  0  0  0  0
  1  2  1  0  0  0  0
  1 10  1  0  0  0  0
  1 11  1  0  0  0  0
  1 12  1  0  0  0  0
  2  3  1  0  0  0  0
  2 13  1  0  0  0  0
  2 14  1  0  0  0  0
  3  4  1  0  0  0  0
  3  8  1  0  0  0  0
  3 15  1  1  0  0  0
  4  5  1  0  0  0  0
  4 16  1  0  0  0  0
  4 17  1  0  0  0  0
  5  6  1  0  0  0  0
  5  9  1  0  0  0  0
  5 18  1  1  0  0  0
  6  7  1  0  0  0  0
  6 19  1  0  0  0  0
  6 20  1  0  0  0  0
  7 21  1  0  0  0  0
  7 22  1  0  0  0  0
  7 23  1  0  0  0  0
M  END
$$$$
G-G-GG-
 OpenBabel12202214403D

 23 22  0  0  0  0  0  0  0  0999 V2000
    2.6178   -0.6739   -0.3239 C   0  0  0  0  0  0  0  0  0  0  0  0
    1.6101    0.3806   -0.7765 C   0  0  0  0  0  0  0  0  0  0  0  0
    0.8451    0.9693    0.3886 C   0  0  2  0  0  0  0  0  0  0  0  0
   -0.0012   -0.0014    1.1937 C   0  0  0  0  0  0  0  0  0  0  0  0
   -0.8438   -0.9679    0.3897 C   0  0  1  0  0  0  0  0  0  0  0  0
   -1.7293   -1.8603    1.2348 C   0  0  0  0  0  0  0  0  0  0  0  0
   -0.9300   -2.8247    2.1078 C   0  0  0  0  0  0  0  0  0  0  0  0
    0.0014    1.9868   -0.1218 F   0  0  0  0  0  0  0  0  0  0  0  0
   -1.6896   -0.2203   -0.4646 F   0  0  0  0  0  0  0  0  0  0  0  0
    3.2889   -0.2697    0.4381 H   0  0  0  0  0  0  0  0  0  0  0  0
    3.2272   -1.0025   -1.1649 H   0  0  0  0  0  0  0  0  0  0  0  0
    2.1271   -1.5533    0.0941 H   0  0  0  0  0  0  0  0  0  0  0  0
    0.9036   -0.0376   -1.4961 H   0  0  0  0  0  0  0  0  0  0  0  0
    2.1305    1.1997   -1.2745 H   0  0  0  0  0  0  0  0  0  0  0  0
    1.5320    1.4806    1.0648 H   0  0  0  0  0  0  0  0  0  0  0  0
    0.6758   -0.5830    1.8236 H   0  0  0  0  0  0  0  0  0  0  0  0
   -0.6473    0.5745    1.8606 H   0  0  0  0  0  0  0  0  0  0  0  0
   -0.2242   -1.5751   -0.2707 H   0  0  0  0  0  0  0  0  0  0  0  0
   -2.3757   -1.2302    1.8505 H   0  0  0  0  0  0  0  0  0  0  0  0
   -2.3704   -2.4235    0.5544 H   0  0  0  0  0  0  0  0  0  0  0  0
   -0.2054   -3.3840    1.5121 H   0  0  0  0  0  0  0  0  0  0  0  0
   -1.5966   -3.5451    2.5816 H   0  0  0  0  0  0  0  0  0  0  0  0
   -0.3922   -2.3039    2.8997 H   0  0  0  0  0  0  0  0  0  0  0  0
  1  2  1  0  0  0  0
  1 10  1  0  0  0  0
  1 11  1  0  0  0  0
  1 12  1  0  0  0  0
  2  3  1  0  0  0  0
  2 13  1  0  0  0  0
  2 14  1  0  0  0  0
  3  4  1  0  0  0  0
  3  8  1  0  0  0  0
  3 15  1  1  0  0  0
  4  5  1  0  0  0  0
  4 16  1  0  0  0  0
  4 17  1  0  0  0  0
  5  6  1  0  0  0  0
  5  9  1  0  0  0  0
  5 18  1  6  0  0  0
  6  7  1  0  0  0  0
  6 19  1  0  0  0  0
  6 20  1  0  0  0  0
  7 21  1  0  0  0  0
  7 22  1  0  0  0  0
  7 23  1  0  0  0  0
M  END
$$$$
G-G-GG
 OpenBabel12202214403D

 23 22  0  0  0  0  0  0  0  0999 V2000
    3.1943    0.2912    0.9946 C   0  0  0  0  0  0  0  0  0  0  0  0
    2.1796    0.4722   -0.1329 C   0  0  0  0  0  0  0  0  0  0  0  0
    0.8465    0.9709    0.3867 C   0  0  2  0  0  0  0  0  0  0  0  0
   -0.0002   -0.0002    1.1983 C   0  0  0  0  0  0  0  0  0  0  0  0
   -0.8463   -0.9707    0.3869 C   0  0  1  0  0  0  0  0  0  0  0  0
   -0.1425   -2.0431   -0.4177 C   0  0  0  0  0  0  0  0  0  0  0  0
    0.8490   -2.8800    0.3831 C   0  0  0  0  0  0  0  0  0  0  0  0
    0.0722    1.3952   -0.7268 F   0  0  0  0  0  0  0  0  0  0  0  0
   -1.6652   -1.6388    1.3426 F   0  0  0  0  0  0  0  0  0  0  0  0
    3.3340    1.2246    1.5439 H   0  0  0  0  0  0  0  0  0  0  0  0
    4.1604   -0.0056    0.5892 H   0  0  0  0  0  0  0  0  0  0  0  0
    2.8834   -0.4745    1.7049 H   0  0  0  0  0  0  0  0  0  0  0  0
    2.0557   -0.4565   -0.6875 H   0  0  0  0  0  0  0  0  0  0  0  0
    2.5486    1.2227   -0.8341 H   0  0  0  0  0  0  0  0  0  0  0  0
    1.0185    1.8700    0.9763 H   0  0  0  0  0  0  0  0  0  0  0  0
    0.6435   -0.5525    1.8837 H   0  0  0  0  0  0  0  0  0  0  0  0
   -0.6985    0.5757    1.8072 H   0  0  0  0  0  0  0  0  0  0  0  0
   -1.5357   -0.4203   -0.2477 H   0  0  0  0  0  0  0  0  0  0  0  0
   -0.9232   -2.6871   -0.8281 H   0  0  0  0  0  0  0  0  0  0  0  0
    0.3425   -1.5644   -1.2699 H   0  0  0  0  0  0  0  0  0  0  0  0
    1.7062   -2.2917    0.7104 H   0  0  0  0  0  0  0  0  0  0  0  0
    1.2258   -3.7038   -0.2226 H   0  0  0  0  0  0  0  0  0  0  0  0
    0.3708   -3.3045    1.2660 H   0  0  0  0  0  0  0  0  0  0  0  0
  1  2  1  0  0  0  0
  1 10  1  0  0  0  0
  1 11  1  0  0  0  0
  1 12  1  0  0  0  0
  2  3  1  0  0  0  0
  2 13  1  0  0  0  0
  2 14  1  0  0  0  0
  3  4  1  0  0  0  0
  3  8  1  0  0  0  0
  3 15  1  1  0  0  0
  4  5  1  0  0  0  0
  4 16  1  0  0  0  0
  4 17  1  0  0  0  0
  5  6  1  0  0  0  0
  5  9  1  0  0  0  0
  5 18  1  6  0  0  0
  6  7  1  0  0  0  0
  6 19  1  0  0  0  0
  6 20  1  0  0  0  0
  7 21  1  0  0  0  0
  7 22  1  0  0  0  0
  7 23  1  0  0  0  0
M  END
$$$$
G-GG-G-
 OpenBabel12202214403D

 23 22  0  0  0  0  0  0  0  0999 V2000
    0.9300    2.8247    2.1078 C   0  0  0  0  0  0  0  0  0  0  0  0
    1.7293    1.8603    1.2348 C   0  0  0  0  0  0  0  0  0  0  0  0
    0.8438    0.9679    0.3897 C   0  0  2  0  0  0  0  0  0  0  0  0
    0.0012    0.0014    1.1937 C   0  0  0  0  0  0  0  0  0  0  0  0
   -0.8451   -0.9693    0.3886 C   0  0  1  0  0  0  0  0  0  0  0  0
   -1.6101   -0.3806   -0.7765 C   0  0  0  0  0  0  0  0  0  0  0  0
   -2.6178    0.6739   -0.3239 C   0  0  0  0  0  0  0  0  0  0  0  0
    1.6896    0.2203   -0.4646 F   0  0  0  0  0  0  0  0  0  0  0  0
   -0.0014   -1.9868   -0.1218 F   0  0  0  0  0  0  0  0  0  0  0  0
    0.2054    3.3840    1.5121 H   0  0  0  0  0  0  0  0  0  0  0  0
    1.5966    3.5451    2.5816 H   0  0  0  0  0  0  0  0  0  0  0  0
    0.3921    2.3039    2.8997 H   0  0  0  0  0  0  0  0  0  0  0  0
    2.3757    1.2302    1.8505 H   0  0  0  0  0  0  0  0  0  0  0  0
    2.3704    2.4235    0.5544 H   0  0  0  0  0  0  0  0  0  0  0  0
    0.2242    1.5751   -0.2707 H   0  0  0  0  0  0  0  0  0  0  0  0
    0.6473   -0.5745    1.8606 H   0  0  0  0  0  0  0  0  0  0  0  0
   -0.6758    0.5830    1.8236 H   0  0  0  0  0  0  0  0  0  0  0  0
   -1.5320   -1.4806    1.0648 H   0  0  0  0  0  0  0  0  0  0  0  0
   -0.9036    0.0376   -1.4961 H   0  0  0  0  0  0  0  0  0  0  0  0
   -2.1305   -1.1997   -1.2745 H   0  0  0  0  0  0  0  0  0  0  0  0
   -3.2889    0.2697    0.4381 H   0  0  0  0  0  0  0  0  0  0  0  0
   -3.2272    1.0025   -1.1649 H   0  0  0  0  0  0  0  0  0  0  0  0
   -2.1271    1.5533    0.0941 H   0  0  0  0  0  0  0  0  0  0  0  0
  1  2  1  0  0  0  0
  1 10  1  0  0  0  0
  1 11  1  0  0  0  0
  1 12  1  0  0  0  0
  2  3  1  0  0  0  0
  2 13  1  0  0  0  0
  2 14  1  0  0  0  0
  3  4  1  0  0  0  0
  3  8  1  0  0  0  0
  3 15  1  6  0  0  0
  4  5  1  0  0  0  0
  4 16  1  0  0  0  0
  4 17  1  0  0  0  0
  5  6  1  0  0  0  0
  5  9  1  0  0  0  0
  5 18  1  1  0  0  0
  6  7  1  0  0  0  0
  6 19  1  0  0  0  0
  6 20  1  0  0  0  0
  7 21  1  0  0  0  0
  7 22  1  0  0  0  0
  7 23  1  0  0  0  0
M  END
$$$$
G-GG-G
 OpenBabel12202214403D

 23 22  0  0  0  0  0  0  0  0999 V2000
    0.7798    2.9738    1.8899 C   0  0  0  0  0  0  0  0  0  0  0  0
    1.6470    1.9426    1.1714 C   0  0  0  0  0  0  0  0  0  0  0  0
    0.8271    0.9487    0.3776 C   0  0  2  0  0  0  0  0  0  0  0  0
    0.0006    0.0007    1.2174 C   0  0  0  0  0  0  0  0  0  0  0  0
   -0.8278   -0.9495    0.3770 C   0  0  1  0  0  0  0  0  0  0  0  0
   -1.5418   -2.0345    1.1551 C   0  0  0  0  0  0  0  0  0  0  0  0
   -2.4255   -1.5135    2.2855 C   0  0  0  0  0  0  0  0  0  0  0  0
    1.7358    0.1565   -0.3780 F   0  0  0  0  0  0  0  0  0  0  0  0
   -1.8108   -0.1648   -0.2888 F   0  0  0  0  0  0  0  0  0  0  0  0
    0.1044    3.4699    1.1906 H   0  0  0  0  0  0  0  0  0  0  0  0
    1.4068    3.7382    2.3482 H   0  0  0  0  0  0  0  0  0  0  0  0
    0.1808    2.5220    2.6797 H   0  0  0  0  0  0  0  0  0  0  0  0
    2.2662    1.3945    1.8864 H   0  0  0  0  0  0  0  0  0  0  0  0
    2.3177    2.4467    0.4734 H   0  0  0  0  0  0  0  0  0  0  0  0
    0.2051    1.4598   -0.3575 H   0  0  0  0  0  0  0  0  0  0  0  0
    0.6691   -0.5775    1.8605 H   0  0  0  0  0  0  0  0  0  0  0  0
   -0.6683    0.5809    1.8547 H   0  0  0  0  0  0  0  0  0  0  0  0
   -0.2238   -1.3873   -0.4153 H   0  0  0  0  0  0  0  0  0  0  0  0
   -2.1422   -2.6058    0.4454 H   0  0  0  0  0  0  0  0  0  0  0  0
   -0.7796   -2.7121    1.5471 H   0  0  0  0  0  0  0  0  0  0  0  0
   -1.8363   -1.0636    3.0850 H   0  0  0  0  0  0  0  0  0  0  0  0
   -3.0005   -2.3299    2.7202 H   0  0  0  0  0  0  0  0  0  0  0  0
   -3.1293   -0.7672    1.9160 H   0  0  0  0  0  0  0  0  0  0  0  0
  1  2  1  0  0  0  0
  1 10  1  0  0  0  0
  1 11  1  0  0  0  0
  1 12  1  0  0  0  0
  2  3  1  0  0  0  0
  2 13  1  0  0  0  0
  2 14  1  0  0  0  0
  3  4  1  0  0  0  0
  3  8  1  0  0  0  0
  3 15  1  6  0  0  0
  4  5  1  0  0  0  0
  4 16  1  0  0  0  0
  4 17  1  0  0  0  0
  5  6  1  0  0  0  0
  5  9  1  0  0  0  0
  5 18  1  6  0  0  0
  6  7  1  0  0  0  0
  6 19  1  0  0  0  0
  6 20  1  0  0  0  0
  7 21  1  0  0  0  0
  7 22  1  0  0  0  0
  7 23  1  0  0  0  0
M  END
$$$$
G-GGG-
 OpenBabel12202214403D

 23 22  0  0  0  0  0  0  0  0999 V2000
   -1.1083    2.3070   -0.5183 C   0  0  0  0  0  0  0  0  0  0  0  0
    0.2319    2.3373    0.2117 C   0  0  0  0  0  0  0  0  0  0  0  0
    0.8371    0.9602    0.3777 C   0  0  2  0  0  0  0  0  0  0  0  0
    0.0000    0.0000    1.2167 C   0  0  0  0  0  0  0  0  0  0  0  0
   -0.8371   -0.9602    0.3777 C   0  0  1  0  0  0  0  0  0  0  0  0
   -0.2319   -2.3373    0.2117 C   0  0  0  0  0  0  0  0  0  0  0  0
    1.1083   -2.3070   -0.5183 C   0  0  0  0  0  0  0  0  0  0  0  0
    2.0850    1.1301    1.0317 F   0  0  0  0  0  0  0  0  0  0  0  0
   -2.0850   -1.1301    1.0317 F   0  0  0  0  0  0  0  0  0  0  0  0
   -1.0115    1.8575   -1.5083 H   0  0  0  0  0  0  0  0  0  0  0  0
   -1.4839    3.3207   -0.6503 H   0  0  0  0  0  0  0  0  0  0  0  0
   -1.8597    1.7483    0.0407 H   0  0  0  0  0  0  0  0  0  0  0  0
    0.1101    2.7719    1.2067 H   0  0  0  0  0  0  0  0  0  0  0  0
    0.9416    2.9567   -0.3383 H   0  0  0  0  0  0  0  0  0  0  0  0
    1.0790    0.5267   -0.5933 H   0  0  0  0  0  0  0  0  0  0  0  0
    0.6722   -0.5702    1.8607 H   0  0  0  0  0  0  0  0  0  0  0  0
   -0.6722    0.5702    1.8607 H   0  0  0  0  0  0  0  0  0  0  0  0
   -1.0790   -0.5267   -0.5933 H   0  0  0  0  0  0  0  0  0  0  0  0
   -0.1101   -2.7719    1.2067 H   0  0  0  0  0  0  0  0  0  0  0  0
   -0.9416   -2.9567   -0.3383 H   0  0  0  0  0  0  0  0  0  0  0  0
    1.0115   -1.8575   -1.5083 H   0  0  0  0  0  0  0  0  0  0  0  0
    1.4839   -3.3207   -0.6503 H   0  0  0  0  0  0  0  0  0  0  0  0
    1.8598   -1.7473    0.0407 H   0  0  0  0  0  0  0  0  0  0  0  0
  1  2  1  0  0  0  0
  1 10  1  0  0  0  0
  1 11  1  0  0  0  0
  1 12  1  0  0  0  0
  2  3  1  0  0  0  0
  2 13  1  0  0  0  0
  2 14  1  0  0  0  0
  3  4  1  0  0  0  0
  3  8  1  0  0  0  0
  3 15  1  6  0  0  0
  4  5  1  0  0  0  0
  4 16  1  0  0  0  0
  4 17  1  0  0  0  0
  5  6  1  0  0  0  0
  5  9  1  0  0  0  0
  5 18  1  6  0  0  0
  6  7  1  0  0  0  0
  6 19  1  0  0  0  0
  6 20  1  0  0  0  0
  7 21  1  0  0  0  0
  7 22  1  0  0  0  0
  7 23  1  0  0  0  0
M  END
$$$$
G-GGG
 OpenBabel12202214403D

 23 22  0  0  0  0  0  0  0  0999 V2000
   -0.2403    1.5401   -1.8602 C   0  0  0  0  0  0  0  0  0  0  0  0
    0.0784    1.9916   -0.4348 C   0  0  0  0  0  0  0  0  0  0  0  0
    0.8400    0.9636    0.3847 C   0  0  2  0  0  0  0  0  0  0  0  0
   -0.0003   -0.0003    1.2023 C   0  0  0  0  0  0  0  0  0  0  0  0
   -0.8397   -0.9632    0.3850 C   0  0  1  0  0  0  0  0  0  0  0  0
   -0.0741   -1.8883   -0.5391 C   0  0  0  0  0  0  0  0  0  0  0  0
    1.0407   -2.6706    0.1497 C   0  0  0  0  0  0  0  0  0  0  0  0
    1.6181    1.6744    1.3390 F   0  0  0  0  0  0  0  0  0  0  0  0
   -1.5316   -1.7719    1.3259 F   0  0  0  0  0  0  0  0  0  0  0  0
    0.6740    1.2732   -2.3930 H   0  0  0  0  0  0  0  0  0  0  0  0
   -0.7181    2.3526   -2.4071 H   0  0  0  0  0  0  0  0  0  0  0  0
   -0.9131    0.6847   -1.8917 H   0  0  0  0  0  0  0  0  0  0  0  0
   -0.8337    2.2742    0.0956 H   0  0  0  0  0  0  0  0  0  0  0  0
    0.7117    2.8793   -0.4858 H   0  0  0  0  0  0  0  0  0  0  0  0
    1.5630    0.4349   -0.2376 H   0  0  0  0  0  0  0  0  0  0  0  0
    0.6651   -0.5792    1.8451 H   0  0  0  0  0  0  0  0  0  0  0  0
   -0.6633    0.5840    1.8434 H   0  0  0  0  0  0  0  0  0  0  0  0
   -1.6202   -0.4372   -0.1614 H   0  0  0  0  0  0  0  0  0  0  0  0
   -0.7972   -2.5758   -0.9819 H   0  0  0  0  0  0  0  0  0  0  0  0
    0.3341   -1.2899   -1.3576 H   0  0  0  0  0  0  0  0  0  0  0  0
    1.8516   -2.0194    0.4765 H   0  0  0  0  0  0  0  0  0  0  0  0
    1.4638   -3.4039   -0.5374 H   0  0  0  0  0  0  0  0  0  0  0  0
    0.6602   -3.2061    1.0201 H   0  0  0  0  0  0  0  0  0  0  0  0
  1  2  1  0  0  0  0
  1 10  1  0  0  0  0
  1 11  1  0  0  0  0
  1 12  1  0  0  0  0
  2  3  1  0  0  0  0
  2 13  1  0  0  0  0
  2 14  1  0  0  0  0
  3  4  1  0  0  0  0
  3  8  1  0  0  0  0
  3 15  1  6  0  0  0
  4  5  1  0  0  0  0
  4 16  1  0  0  0  0
  4 17  1  0  0  0  0
  5  6  1  0  0  0  0
  5  9  1  0  0  0  0
  5 18  1  6  0  0  0
  6  7  1  0  0  0  0
  6 19  1  0  0  0  0
  6 20  1  0  0  0  0
  7 21  1  0  0  0  0
  7 22  1  0  0  0  0
  7 23  1  0  0  0  0
M  END
$$$$
GG-G-G-
 OpenBabel12202214403D

 23 22  0  0  0  0  0  0  0  0999 V2000
    1.4596    0.1381   -1.9680 C   0  0  0  0  0  0  0  0  0  0  0  0
    1.9314    0.4885   -0.5587 C   0  0  0  0  0  0  0  0  0  0  0  0
    0.8693    0.9971    0.4075 C   0  0  2  0  0  0  0  0  0  0  0  0
   -0.0012   -0.0014    1.1558 C   0  0  0  0  0  0  0  0  0  0  0  0
   -0.8680   -0.9956    0.4087 C   0  0  1  0  0  0  0  0  0  0  0  0
   -1.8273   -0.4504   -0.6294 C   0  0  0  0  0  0  0  0  0  0  0  0
   -2.9057    0.4262    0.0053 C   0  0  0  0  0  0  0  0  0  0  0  0
    0.0306    1.9140   -0.2781 F   0  0  0  0  0  0  0  0  0  0  0  0
   -0.0223   -1.9489   -0.2204 F   0  0  0  0  0  0  0  0  0  0  0  0
    0.7796   -0.7089   -1.9778 H   0  0  0  0  0  0  0  0  0  0  0  0
    2.3233   -0.1220   -2.5804 H   0  0  0  0  0  0  0  0  0  0  0  0
    0.9666    0.9903   -2.4348 H   0  0  0  0  0  0  0  0  0  0  0  0
    2.6913    1.2684   -0.6395 H   0  0  0  0  0  0  0  0  0  0  0  0
    2.4118   -0.3742   -0.0929 H   0  0  0  0  0  0  0  0  0  0  0  0
    1.3651    1.5956    1.1724 H   0  0  0  0  0  0  0  0  0  0  0  0
    0.6621   -0.5698    1.8123 H   0  0  0  0  0  0  0  0  0  0  0  0
   -0.6614    0.5728    1.8103 H   0  0  0  0  0  0  0  0  0  0  0  0
   -1.4291   -1.5664    1.1499 H   0  0  0  0  0  0  0  0  0  0  0  0
   -1.2813    0.1124   -1.3841 H   0  0  0  0  0  0  0  0  0  0  0  0
   -2.2907   -1.3087   -1.1193 H   0  0  0  0  0  0  0  0  0  0  0  0
   -3.4247   -0.1072    0.8047 H   0  0  0  0  0  0  0  0  0  0  0  0
   -3.6466    0.7104   -0.7415 H   0  0  0  0  0  0  0  0  0  0  0  0
   -2.4833    1.3405    0.4190 H   0  0  0  0  0  0  0  0  0  0  0  0
  1  2  1  0  0  0  0
  1 10  1  0  0  0  0
  1 11  1  0  0  0  0
  1 12  1  0  0  0  0
  2  3  1  0  0  0  0
  2 13  1  0  0  0  0
  2 14  1  0  0  0  0
  3  4  1  0  0  0  0
  3  8  1  0  0  0  0
  3 15  1  1  0  0  0
  4  5  1  0  0  0  0
  4 16  1  0  0  0  0
  4 17  1  0  0  0  0
  5  6  1  0  0  0  0
  5  9  1  0  0  0  0
  5 18  1  1  0  0  0
  6  7  1  0  0  0  0
  6 19  1  0  0  0  0
  6 20  1  0  0  0  0
  7 21  1  0  0  0  0
  7 22  1  0  0  0  0
  7 23  1  0  0  0  0
M  END
$$$$
GG-G-G
 OpenBabel12202214403D

 23 22  0  0  0  0  0  0  0  0999 V2000
    1.7337    0.1213   -1.8650 C   0  0  0  0  0  0  0  0  0  0  0  0
    2.0504    0.5258   -0.4290 C   0  0  0  0  0  0  0  0  0  0  0  0
    0.8856    1.0158    0.4220 C   0  0  2  0  0  0  0  0  0  0  0  0
    0.0000    0.0000    1.1280 C   0  0  0  0  0  0  0  0  0  0  0  0
   -0.8856   -1.0158    0.4220 C   0  0  1  0  0  0  0  0  0  0  0  0
   -2.0504   -0.5258   -0.4290 C   0  0  0  0  0  0  0  0  0  0  0  0
   -1.7337   -0.1213   -1.8650 C   0  0  0  0  0  0  0  0  0  0  0  0
    0.0845    1.8997   -0.3440 F   0  0  0  0  0  0  0  0  0  0  0  0
   -0.0845   -1.8997   -0.3440 F   0  0  0  0  0  0  0  0  0  0  0  0
    1.0589   -0.7271   -1.9100 H   0  0  0  0  0  0  0  0  0  0  0  0
    2.6601   -0.1554   -2.3710 H   0  0  0  0  0  0  0  0  0  0  0  0
    1.2921    0.9523   -2.4130 H   0  0  0  0  0  0  0  0  0  0  0  0
    2.7890    1.3294   -0.4530 H   0  0  0  0  0  0  0  0  0  0  0  0
    2.5114   -0.3077    0.1060 H   0  0  0  0  0  0  0  0  0  0  0  0
    1.2969    1.6380    1.2170 H   0  0  0  0  0  0  0  0  0  0  0  0
    0.6693   -0.5614    1.7860 H   0  0  0  0  0  0  0  0  0  0  0  0
   -0.6693    0.5614    1.7860 H   0  0  0  0  0  0  0  0  0  0  0  0
   -1.2969   -1.6380    1.2170 H   0  0  0  0  0  0  0  0  0  0  0  0
   -2.7890   -1.3294   -0.4530 H   0  0  0  0  0  0  0  0  0  0  0  0
   -2.5114    0.3077    0.1060 H   0  0  0  0  0  0  0  0  0  0  0  0
   -1.0589    0.7271   -1.9100 H   0  0  0  0  0  0  0  0  0  0  0  0
   -2.6601    0.1554   -2.3710 H   0  0  0  0  0  0  0  0  0  0  0  0
   -1.2921   -0.9523   -2.4130 H   0  0  0  0  0  0  0  0  0  0  0  0
  1  2  1  0  0  0  0
  1 10  1  0  0  0  0
  1 11  1  0  0  0  0
  1 12  1  0  0  0  0
  2  3  1  0  0  0  0
  2 13  1  0  0  0  0
  2 14  1  0  0  0  0
  3  4  1  0  0  0  0
  3  8  1  0  0  0  0
  3 15  1  1  0  0  0
  4  5  1  0  0  0  0
  4 16  1  0  0  0  0
  4 17  1  0  0  0  0
  5  6  1  0  0  0  0
  5  9  1  0  0  0  0
  5 18  1  1  0  0  0
  6  7  1  0  0  0  0
  6 19  1  0  0  0  0
  6 20  1  0  0  0  0
  7 21  1  0  0  0  0
  7 22  1  0  0  0  0
  7 23  1  0  0  0  0
M  END
$$$$
GG-GG-
 OpenBabel12202214403D

 23 22  0  0  0  0  0  0  0  0999 V2000
    2.4255    1.5135    2.2855 C   0  0  0  0  0  0  0  0  0  0  0  0
    1.5418    2.0345    1.1551 C   0  0  0  0  0  0  0  0  0  0  0  0
    0.8278    0.9495    0.3770 C   0  0  2  0  0  0  0  0  0  0  0  0
   -0.0006   -0.0007    1.2174 C   0  0  0  0  0  0  0  0  0  0  0  0
   -0.8271   -0.9487    0.3776 C   0  0  1  0  0  0  0  0  0  0  0  0
   -1.6470   -1.9426    1.1714 C   0  0  0  0  0  0  0  0  0  0  0  0
   -0.7798   -2.9738    1.8899 C   0  0  0  0  0  0  0  0  0  0  0  0
    1.8108    0.1648   -0.2888 F   0  0  0  0  0  0  0  0  0  0  0  0
   -1.7358   -0.1565   -0.3780 F   0  0  0  0  0  0  0  0  0  0  0  0
    1.8363    1.0636    3.0850 H   0  0  0  0  0  0  0  0  0  0  0  0
    3.0005    2.3299    2.7202 H   0  0  0  0  0  0  0  0  0  0  0  0
    3.1293    0.7672    1.9160 H   0  0  0  0  0  0  0  0  0  0  0  0
    2.1422    2.6058    0.4454 H   0  0  0  0  0  0  0  0  0  0  0  0
    0.7796    2.7121    1.5471 H   0  0  0  0  0  0  0  0  0  0  0  0
    0.2238    1.3873   -0.4153 H   0  0  0  0  0  0  0  0  0  0  0  0
    0.6683   -0.5809    1.8547 H   0  0  0  0  0  0  0  0  0  0  0  0
   -0.6691    0.5775    1.8605 H   0  0  0  0  0  0  0  0  0  0  0  0
   -0.2051   -1.4598   -0.3575 H   0  0  0  0  0  0  0  0  0  0  0  0
   -2.3177   -2.4467    0.4734 H   0  0  0  0  0  0  0  0  0  0  0  0
   -2.2662   -1.3945    1.8864 H   0  0  0  0  0  0  0  0  0  0  0  0
   -0.1044   -3.4699    1.1906 H   0  0  0  0  0  0  0  0  0  0  0  0
   -1.4068   -3.7382    2.3482 H   0  0  0  0  0  0  0  0  0  0  0  0
   -0.1808   -2.5220    2.6797 H   0  0  0  0  0  0  0  0  0  0  0  0
  1  2  1  0  0  0  0
  1 10  1  0  0  0  0
  1 11  1  0  0  0  0
  1 12  1  0  0  0  0
  2  3  1  0  0  0  0
  2 13  1  0  0  0  0
  2 14  1  0  0  0  0
  3  4  1  0  0  0  0
  3  8  1  0  0  0  0
  3 15  1  6  0  0  0
  4  5  1  0  0  0  0
  4 16  1  0  0  0  0
  4 17  1  0  0  0  0
  5  6  1  0  0  0  0
  5  9  1  0  0  0  0
  5 18  1  6  0  0  0
  6  7  1  0  0  0  0
  6 19  1  0  0  0  0
  6 20  1  0  0  0  0
  7 21  1  0  0  0  0
  7 22  1  0  0  0  0
  7 23  1  0  0  0  0
M  END
$$$$
GG-GG
 OpenBabel12202214403D

 23 22  0  0  0  0  0  0  0  0999 V2000
    2.1457    1.7911    2.3915 C   0  0  0  0  0  0  0  0  0  0  0  0
    1.3553    2.1552    1.1386 C   0  0  0  0  0  0  0  0  0  0  0  0
    0.8318    0.9541    0.3789 C   0  0  2  0  0  0  0  0  0  0  0  0
   -0.0001   -0.0001    1.2141 C   0  0  0  0  0  0  0  0  0  0  0  0
   -0.8317   -0.9540    0.3790 C   0  0  1  0  0  0  0  0  0  0  0  0
   -0.0793   -1.9745   -0.4493 C   0  0  0  0  0  0  0  0  0  0  0  0
    0.8701   -2.8527    0.3601 C   0  0  0  0  0  0  0  0  0  0  0  0
    1.9535    0.2409   -0.1255 F   0  0  0  0  0  0  0  0  0  0  0  0
   -1.6618   -1.6655    1.2890 F   0  0  0  0  0  0  0  0  0  0  0  0
    1.5127    1.3219    3.1446 H   0  0  0  0  0  0  0  0  0  0  0  0
    2.5823    2.6859    2.8364 H   0  0  0  0  0  0  0  0  0  0  0  0
    2.9589    1.1050    2.1507 H   0  0  0  0  0  0  0  0  0  0  0  0
    1.9802    2.7325    0.4544 H   0  0  0  0  0  0  0  0  0  0  0  0
    0.4991    2.7815    1.3962 H   0  0  0  0  0  0  0  0  0  0  0  0
    0.2783    1.2796   -0.5041 H   0  0  0  0  0  0  0  0  0  0  0  0
    0.6486   -0.5555    1.8906 H   0  0  0  0  0  0  0  0  0  0  0  0
   -0.6870    0.5936    1.8218 H   0  0  0  0  0  0  0  0  0  0  0  0
   -1.5166   -0.3901   -0.2548 H   0  0  0  0  0  0  0  0  0  0  0  0
    0.4695   -1.4395   -1.2256 H   0  0  0  0  0  0  0  0  0  0  0  0
   -0.8251   -2.5938   -0.9512 H   0  0  0  0  0  0  0  0  0  0  0  0
    1.7103   -2.2782    0.7475 H   0  0  0  0  0  0  0  0  0  0  0  0
    1.2738   -3.6476   -0.2663 H   0  0  0  0  0  0  0  0  0  0  0  0
    0.3522   -3.3187    1.1995 H   0  0  0  0  0  0  0  0  0  0  0  0
  1  2  1  0  0  0  0
  1 10  1  0  0  0  0
  1 11  1  0  0  0  0
  1 12  1  0  0  0  0
  2  3  1  0  0  0  0
  2 13  1  0  0  0  0
  2 14  1  0  0  0  0
  3  4  1  0  0  0  0
  3  8  1  0  0  0  0
  3 15  1  6  0  0  0
  4  5  1  0  0  0  0
  4 16  1  0  0  0  0
  4 17  1  0  0  0  0
  5  6  1  0  0  0  0
  5  9  1  0  0  0  0
  5 18  1  6  0  0  0
  6  7  1  0  0  0  0
  6 19  1  0  0  0  0
  6 20  1  0  0  0  0
  7 21  1  0  0  0  0
  7 22  1  0  0  0  0
  7 23  1  0  0  0  0
M  END
$$$$
GGG-G-
 OpenBabel12202214403D

 23 22  0  0  0  0  0  0  0  0999 V2000
   -0.8490    2.8800    0.3831 C   0  0  0  0  0  0  0  0  0  0  0  0
    0.1425    2.0431   -0.4177 C   0  0  0  0  0  0  0  0  0  0  0  0
    0.8463    0.9707    0.3869 C   0  0  2  0  0  0  0  0  0  0  0  0
    0.0002    0.0002    1.1983 C   0  0  0  0  0  0  0  0  0  0  0  0
   -0.8465   -0.9709    0.3867 C   0  0  1  0  0  0  0  0  0  0  0  0
   -2.1796   -0.4722   -0.1329 C   0  0  0  0  0  0  0  0  0  0  0  0
   -3.1943   -0.2912    0.9946 C   0  0  0  0  0  0  0  0  0  0  0  0
    1.6652    1.6388    1.3426 F   0  0  0  0  0  0  0  0  0  0  0  0
   -0.0722   -1.3952   -0.7268 F   0  0  0  0  0  0  0  0  0  0  0  0
   -1.7062    2.2917    0.7104 H   0  0  0  0  0  0  0  0  0  0  0  0
   -1.2258    3.7038   -0.2226 H   0  0  0  0  0  0  0  0  0  0  0  0
   -0.3708    3.3045    1.2660 H   0  0  0  0  0  0  0  0  0  0  0  0
    0.9232    2.6871   -0.8281 H   0  0  0  0  0  0  0  0  0  0  0  0
   -0.3425    1.5644   -1.2699 H   0  0  0  0  0  0  0  0  0  0  0  0
    1.5358    0.4203   -0.2477 H   0  0  0  0  0  0  0  0  0  0  0  0
    0.6985   -0.5757    1.8072 H   0  0  0  0  0  0  0  0  0  0  0  0
   -0.6435    0.5525    1.8837 H   0  0  0  0  0  0  0  0  0  0  0  0
   -1.0185   -1.8700    0.9763 H   0  0  0  0  0  0  0  0  0  0  0  0
   -2.5486   -1.2227   -0.8341 H   0  0  0  0  0  0  0  0  0  0  0  0
   -2.0557    0.4565   -0.6875 H   0  0  0  0  0  0  0  0  0  0  0  0
   -3.3340   -1.2246    1.5439 H   0  0  0  0  0  0  0  0  0  0  0  0
   -4.1604    0.0056    0.5892 H   0  0  0  0  0  0  0  0  0  0  0  0
   -2.8834    0.4745    1.7049 H   0  0  0  0  0  0  0  0  0  0  0  0
  1  2  1  0  0  0  0
  1 10  1  0  0  0  0
  1 11  1  0  0  0  0
  1 12  1  0  0  0  0
  2  3  1  0  0  0  0
  2 13  1  0  0  0  0
  2 14  1  0  0  0  0
  3  4  1  0  0  0  0
  3  8  1  0  0  0  0
  3 15  1  6  0  0  0
  4  5  1  0  0  0  0
  4 16  1  0  0  0  0
  4 17  1  0  0  0  0
  5  6  1  0  0  0  0
  5  9  1  0  0  0  0
  5 18  1  1  0  0  0
  6  7  1  0  0  0  0
  6 19  1  0  0  0  0
  6 20  1  0  0  0  0
  7 21  1  0  0  0  0
  7 22  1  0  0  0  0
  7 23  1  0  0  0  0
M  END
$$$$
GGG-G
 OpenBabel12202214403D

 23 22  0  0  0  0  0  0  0  0999 V2000
   -0.8701    2.8527    0.3601 C   0  0  0  0  0  0  0  0  0  0  0  0
    0.0793    1.9745   -0.4493 C   0  0  0  0  0  0  0  0  0  0  0  0
    0.8317    0.9540    0.3790 C   0  0  2  0  0  0  0  0  0  0  0  0
    0.0001    0.0001    1.2141 C   0  0  0  0  0  0  0  0  0  0  0  0
   -0.8318   -0.9541    0.3789 C   0  0  1  0  0  0  0  0  0  0  0  0
   -1.3553   -2.1552    1.1386 C   0  0  0  0  0  0  0  0  0  0  0  0
   -2.1457   -1.7911    2.3915 C   0  0  0  0  0  0  0  0  0  0  0  0
    1.6618    1.6655    1.2890 F   0  0  0  0  0  0  0  0  0  0  0  0
   -1.9535   -0.2409   -0.1255 F   0  0  0  0  0  0  0  0  0  0  0  0
   -1.7103    2.2782    0.7475 H   0  0  0  0  0  0  0  0  0  0  0  0
   -1.2738    3.6476   -0.2663 H   0  0  0  0  0  0  0  0  0  0  0  0
   -0.3522    3.3187    1.1995 H   0  0  0  0  0  0  0  0  0  0  0  0
    0.8251    2.5938   -0.9512 H   0  0  0  0  0  0  0  0  0  0  0  0
   -0.4695    1.4395   -1.2256 H   0  0  0  0  0  0  0  0  0  0  0  0
    1.5166    0.3901   -0.2548 H   0  0  0  0  0  0  0  0  0  0  0  0
    0.6870   -0.5936    1.8218 H   0  0  0  0  0  0  0  0  0  0  0  0
   -0.6486    0.5555    1.8906 H   0  0  0  0  0  0  0  0  0  0  0  0
   -0.2783   -1.2796   -0.5041 H   0  0  0  0  0  0  0  0  0  0  0  0
   -0.4991   -2.7815    1.3962 H   0  0  0  0  0  0  0  0  0  0  0  0
   -1.9802   -2.7325    0.4544 H   0  0  0  0  0  0  0  0  0  0  0  0
   -1.5127   -1.3219    3.1446 H   0  0  0  0  0  0  0  0  0  0  0  0
   -2.5823   -2.6859    2.8364 H   0  0  0  0  0  0  0  0  0  0  0  0
   -2.9589   -1.1050    2.1507 H   0  0  0  0  0  0  0  0  0  0  0  0
  1  2  1  0  0  0  0
  1 10  1  0  0  0  0
  1 11  1  0  0  0  0
  1 12  1  0  0  0  0
  2  3  1  0  0  0  0
  2 13  1  0  0  0  0
  2 14  1  0  0  0  0
  3  4  1  0  0  0  0
  3  8  1  0  0  0  0
  3 15  1  6  0  0  0
  4  5  1  0  0  0  0
  4 16  1  0  0  0  0
  4 17  1  0  0  0  0
  5  6  1  0  0  0  0
  5  9  1  0  0  0  0
  5 18  1  6  0  0  0
  6  7  1  0  0  0  0
  6 19  1  0  0  0  0
  6 20  1  0  0  0  0
  7 21  1  0  0  0  0
  7 22  1  0  0  0  0
  7 23  1  0  0  0  0
M  END
$$$$
GGGG-
 OpenBabel12202214403D

 23 22  0  0  0  0  0  0  0  0999 V2000
   -1.0410    2.6697    0.1463 C   0  0  0  0  0  0  0  0  0  0  0  0
    0.0737    1.8873   -0.5412 C   0  0  0  0  0  0  0  0  0  0  0  0
    0.8395    0.9629    0.3849 C   0  0  2  0  0  0  0  0  0  0  0  0
    0.0003    0.0003    1.2025 C   0  0  0  0  0  0  0  0  0  0  0  0
   -0.8397   -0.9632    0.3846 C   0  0  1  0  0  0  0  0  0  0  0  0
   -0.0773   -1.9927   -0.4335 C   0  0  0  0  0  0  0  0  0  0  0  0
    0.2419   -1.5421   -1.8594 C   0  0  0  0  0  0  0  0  0  0  0  0
    1.5307    1.7725    1.3249 F   0  0  0  0  0  0  0  0  0  0  0  0
   -1.6180   -1.6747    1.3390 F   0  0  0  0  0  0  0  0  0  0  0  0
   -1.8519    2.0173    0.4740 H   0  0  0  0  0  0  0  0  0  0  0  0
   -1.4641    3.4023   -0.5410 H   0  0  0  0  0  0  0  0  0  0  0  0
   -0.6615    3.2060    1.0166 H   0  0  0  0  0  0  0  0  0  0  0  0
    0.7972    2.5746   -0.9838 H   0  0  0  0  0  0  0  0  0  0  0  0
   -0.3327    1.2880   -1.3592 H   0  0  0  0  0  0  0  0  0  0  0  0
    1.6210    0.4367   -0.1612 H   0  0  0  0  0  0  0  0  0  0  0  0
    0.6632   -0.5833    1.8439 H   0  0  0  0  0  0  0  0  0  0  0  0
   -0.6667    0.5798    1.8437 H   0  0  0  0  0  0  0  0  0  0  0  0
   -1.5628   -0.4362   -0.2381 H   0  0  0  0  0  0  0  0  0  0  0  0
   -0.7101   -2.8796   -0.4842 H   0  0  0  0  0  0  0  0  0  0  0  0
    0.8343   -2.2747    0.0981 H   0  0  0  0  0  0  0  0  0  0  0  0
   -0.6719   -1.2758   -2.3933 H   0  0  0  0  0  0  0  0  0  0  0  0
    0.7205   -2.3549   -2.4051 H   0  0  0  0  0  0  0  0  0  0  0  0
    0.9153   -0.6878   -1.8906 H   0  0  0  0  0  0  0  0  0  0  0  0
  1  2  1  0  0  0  0
  1 10  1  0  0  0  0
  1 11  1  0  0  0  0
  1 12  1  0  0  0  0
  2  3  1  0  0  0  0
  2 13  1  0  0  0  0
  2 14  1  0  0  0  0
  3  4  1  0  0  0  0
  3  8  1  0  0  0  0
  3 15  1  6  0  0  0
  4  5  1  0  0  0  0
  4 16  1  0  0  0  0
  4 17  1  0  0  0  0
  5  6  1  0  0  0  0
  5  9  1  0  0  0  0
  5 18  1  6  0  0  0
  6  7  1  0  0  0  0
  6 19  1  0  0  0  0
  6 20  1  0  0  0  0
  7 21  1  0  0  0  0
  7 22  1  0  0  0  0
  7 23  1  0  0  0  0
M  END
$$$$
GGGG
 OpenBabel12202214403D

 23 22  0  0  0  0  0  0  0  0999 V2000
    2.7629   -0.6932    1.2017 C   0  0  0  0  0  0  0  0  0  0  0  0
    1.8245    0.3018    1.8787 C   0  0  0  0  0  0  0  0  0  0  0  0
    0.8290    0.9509    0.9377 C   0  0  2  0  0  0  0  0  0  0  0  0
    0.0000    0.0000    0.0967 C   0  0  0  0  0  0  0  0  0  0  0  0
   -0.8290   -0.9509    0.9377 C   0  0  1  0  0  0  0  0  0  0  0  0
   -1.8245   -0.3018    1.8787 C   0  0  0  0  0  0  0  0  0  0  0  0
   -2.7629    0.6932    1.2017 C   0  0  0  0  0  0  0  0  0  0  0  0
    1.5570    1.7594    0.0267 F   0  0  0  0  0  0  0  0  0  0  0  0
   -1.5570   -1.7594    0.0267 F   0  0  0  0  0  0  0  0  0  0  0  0
    2.2326   -1.5765    0.8457 H   0  0  0  0  0  0  0  0  0  0  0  0
    3.5270   -1.0267    1.9037 H   0  0  0  0  0  0  0  0  0  0  0  0
    3.2677   -0.2333    0.3517 H   0  0  0  0  0  0  0  0  0  0  0  0
    2.4010    1.1041    2.3427 H   0  0  0  0  0  0  0  0  0  0  0  0
    1.2637   -0.1856    2.6797 H   0  0  0  0  0  0  0  0  0  0  0  0
    0.1890    1.6414    1.4857 H   0  0  0  0  0  0  0  0  0  0  0  0
   -0.6618    0.5808   -0.5463 H   0  0  0  0  0  0  0  0  0  0  0  0
    0.6618   -0.5808   -0.5463 H   0  0  0  0  0  0  0  0  0  0  0  0
   -0.1890   -1.6414    1.4857 H   0  0  0  0  0  0  0  0  0  0  0  0
   -1.2637    0.1856    2.6797 H   0  0  0  0  0  0  0  0  0  0  0  0
   -2.4010   -1.1041    2.3427 H   0  0  0  0  0  0  0  0  0  0  0  0
   -2.2326    1.5765    0.8457 H   0  0  0  0  0  0  0  0  0  0  0  0
   -3.5270    1.0267    1.9037 H   0  0  0  0  0  0  0  0  0  0  0  0
   -3.2677    0.2333    0.3517 H   0  0  0  0  0  0  0  0  0  0  0  0
  1  2  1  0  0  0  0
  1 10  1  0  0  0  0
  1 11  1  0  0  0  0
  1 12  1  0  0  0  0
  2  3  1  0  0  0  0
  2 13  1  0  0  0  0
  2 14  1  0  0  0  0
  3  4  1  0  0  0  0
  3  8  1  0  0  0  0
  3 15  1  1  0  0  0
  4  5  1  0  0  0  0
  4 16  1  0  0  0  0
  4 17  1  0  0  0  0
  5  6  1  0  0  0  0
  5  9  1  0  0  0  0
  5 18  1  1  0  0  0
  6  7  1  0  0  0  0
  6 19  1  0  0  0  0
  6 20  1  0  0  0  0
  7 21  1  0  0  0  0
  7 22  1  0  0  0  0
  7 23  1  0  0  0  0
M  END
$$$$
