# Supplementary material for: Conformational Analysis of 1,3-Difluorinated Alkanes
Source: J Org Chem. 2024 May 31;89(12):8789–803. doi: 10.1021/acs.joc.4c00670 (PMC11197103; doi:10.1021/acs.joc.4c00670)
Supplement: Supplementary file 2 — jo4c00670_si_004.zip [file jo4c00670_si_004.zip › SI/minimized_structures/difluoroheptane/anti/anti-3,5-difluoroheptane-water.sdf]

AAAA
 OpenBabel12202214393D

 23 22  0  0  0  0  0  0  0  0999 V2000
    2.5003    2.8416    0.3393 C   0  0  0  0  0  0  0  0  0  0  0  0
    1.6489    1.9184    1.2023 C   0  0  0  0  0  0  0  0  0  0  0  0
    0.8337    0.9479    0.3813 C   0  0  2  0  0  0  0  0  0  0  0  0
    0.0000    0.0000    1.2123 C   0  0  0  0  0  0  0  0  0  0  0  0
   -0.8337   -0.9479    0.3813 C   0  0  1  0  0  0  0  0  0  0  0  0
   -1.6489   -1.9184    1.2023 C   0  0  0  0  0  0  0  0  0  0  0  0
   -2.5003   -2.8416    0.3393 C   0  0  0  0  0  0  0  0  0  0  0  0
    1.7390    0.1537   -0.3867 F   0  0  0  0  0  0  0  0  0  0  0  0
   -1.7390   -0.1537   -0.3867 F   0  0  0  0  0  0  0  0  0  0  0  0
    3.2197    2.2731   -0.2497 H   0  0  0  0  0  0  0  0  0  0  0  0
    3.0547    3.5469    0.9583 H   0  0  0  0  0  0  0  0  0  0  0  0
    1.8742    3.4132   -0.3487 H   0  0  0  0  0  0  0  0  0  0  0  0
    0.9478    2.5039    1.8003 H   0  0  0  0  0  0  0  0  0  0  0  0
    2.2735    1.3496    1.8943 H   0  0  0  0  0  0  0  0  0  0  0  0
    0.2247    1.4743   -0.3527 H   0  0  0  0  0  0  0  0  0  0  0  0
    0.6615   -0.5856    1.8543 H   0  0  0  0  0  0  0  0  0  0  0  0
   -0.6615    0.5856    1.8543 H   0  0  0  0  0  0  0  0  0  0  0  0
   -0.2247   -1.4743   -0.3527 H   0  0  0  0  0  0  0  0  0  0  0  0
   -2.2735   -1.3496    1.8943 H   0  0  0  0  0  0  0  0  0  0  0  0
   -0.9478   -2.5039    1.8003 H   0  0  0  0  0  0  0  0  0  0  0  0
   -1.8742   -3.4132   -0.3487 H   0  0  0  0  0  0  0  0  0  0  0  0
   -3.2197   -2.2731   -0.2497 H   0  0  0  0  0  0  0  0  0  0  0  0
   -3.0547   -3.5469    0.9583 H   0  0  0  0  0  0  0  0  0  0  0  0
  1  2  1  0  0  0  0
  1 10  1  0  0  0  0
  1 11  1  0  0  0  0
  1 12  1  0  0  0  0
  2  3  1  0  0  0  0
  2 13  1  0  0  0  0
  2 14  1  0  0  0  0
  3  4  1  0  0  0  0
  3  8  1  0  0  0  0
  3 15  1  6  0  0  0
  4  5  1  0  0  0  0
  4 16  1  0  0  0  0
  4 17  1  0  0  0  0
  5  6  1  0  0  0  0
  5  9  1  0  0  0  0
  5 18  1  6  0  0  0
  6  7  1  0  0  0  0
  6 19  1  0  0  0  0
  6 20  1  0  0  0  0
  7 21  1  0  0  0  0
  7 22  1  0  0  0  0
  7 23  1  0  0  0  0
M  END
$$$$
AAAG-
 OpenBabel12202214393D

 23 22  0  0  0  0  0  0  0  0999 V2000
    2.5173    2.8302    0.3546 C   0  0  0  0  0  0  0  0  0  0  0  0
    1.6632    1.9006    1.2091 C   0  0  0  0  0  0  0  0  0  0  0  0
    0.8340    0.9483    0.3818 C   0  0  2  0  0  0  0  0  0  0  0  0
    0.0001    0.0001    1.2114 C   0  0  0  0  0  0  0  0  0  0  0  0
   -0.8341   -0.9484    0.3817 C   0  0  1  0  0  0  0  0  0  0  0  0
   -1.7004   -1.8899    1.1871 C   0  0  0  0  0  0  0  0  0  0  0  0
   -0.8724   -2.9107    1.9661 C   0  0  0  0  0  0  0  0  0  0  0  0
    1.7248    0.1556   -0.4037 F   0  0  0  0  0  0  0  0  0  0  0  0
   -1.7046   -0.1524   -0.4208 F   0  0  0  0  0  0  0  0  0  0  0  0
    3.2358    2.2670   -0.2398 H   0  0  0  0  0  0  0  0  0  0  0  0
    3.0719    3.5281    0.9808 H   0  0  0  0  0  0  0  0  0  0  0  0
    1.8921    3.4109   -0.3260 H   0  0  0  0  0  0  0  0  0  0  0  0
    0.9699    2.4814    1.8205 H   0  0  0  0  0  0  0  0  0  0  0  0
    2.2880    1.3161    1.8881 H   0  0  0  0  0  0  0  0  0  0  0  0
    0.2238    1.4894   -0.3406 H   0  0  0  0  0  0  0  0  0  0  0  0
    0.6666   -0.5799    1.8526 H   0  0  0  0  0  0  0  0  0  0  0  0
   -0.6620    0.5855    1.8535 H   0  0  0  0  0  0  0  0  0  0  0  0
   -0.2161   -1.5008   -0.3240 H   0  0  0  0  0  0  0  0  0  0  0  0
   -2.3602   -2.4085    0.4903 H   0  0  0  0  0  0  0  0  0  0  0  0
   -2.3238   -1.3027    1.8648 H   0  0  0  0  0  0  0  0  0  0  0  0
   -0.3012   -2.4404    2.7663 H   0  0  0  0  0  0  0  0  0  0  0  0
   -0.1726   -3.4256    1.3061 H   0  0  0  0  0  0  0  0  0  0  0  0
   -1.5235   -3.6591    2.4160 H   0  0  0  0  0  0  0  0  0  0  0  0
  1  2  1  0  0  0  0
  1 10  1  0  0  0  0
  1 11  1  0  0  0  0
  1 12  1  0  0  0  0
  2  3  1  0  0  0  0
  2 13  1  0  0  0  0
  2 14  1  0  0  0  0
  3  4  1  0  0  0  0
  3  8  1  0  0  0  0
  3 15  1  6  0  0  0
  4  5  1  0  0  0  0
  4 16  1  0  0  0  0
  4 17  1  0  0  0  0
  5  6  1  0  0  0  0
  5  9  1  0  0  0  0
  5 18  1  6  0  0  0
  6  7  1  0  0  0  0
  6 19  1  0  0  0  0
  6 20  1  0  0  0  0
  7 21  1  0  0  0  0
  7 22  1  0  0  0  0
  7 23  1  0  0  0  0
M  END
$$$$
AAAG
 OpenBabel12202214393D

 23 22  0  0  0  0  0  0  0  0999 V2000
    2.4867    2.8507    0.3343 C   0  0  0  0  0  0  0  0  0  0  0  0
    1.6575    1.9098    1.1994 C   0  0  0  0  0  0  0  0  0  0  0  0
    0.8327    0.9469    0.3805 C   0  0  2  0  0  0  0  0  0  0  0  0
    0.0002    0.0003    1.2142 C   0  0  0  0  0  0  0  0  0  0  0  0
   -0.8330   -0.9471    0.3803 C   0  0  1  0  0  0  0  0  0  0  0  0
   -1.6054   -1.9810    1.1682 C   0  0  0  0  0  0  0  0  0  0  0  0
   -2.5066   -1.3914    2.2485 C   0  0  0  0  0  0  0  0  0  0  0  0
    1.7295    0.1554   -0.3985 F   0  0  0  0  0  0  0  0  0  0  0  0
   -1.7746   -0.1532   -0.3427 F   0  0  0  0  0  0  0  0  0  0  0  0
    3.1982    2.2945   -0.2757 H   0  0  0  0  0  0  0  0  0  0  0  0
    3.0481    3.5512    0.9518 H   0  0  0  0  0  0  0  0  0  0  0  0
    1.8436    3.4273   -0.3332 H   0  0  0  0  0  0  0  0  0  0  0  0
    0.9639    2.4808    1.8207 H   0  0  0  0  0  0  0  0  0  0  0  0
    2.2974    1.3334    1.8708 H   0  0  0  0  0  0  0  0  0  0  0  0
    0.2191    1.4783   -0.3457 H   0  0  0  0  0  0  0  0  0  0  0  0
    0.6597   -0.5854    1.8599 H   0  0  0  0  0  0  0  0  0  0  0  0
   -0.6560    0.5943    1.8531 H   0  0  0  0  0  0  0  0  0  0  0  0
   -0.2240   -1.4291   -0.3821 H   0  0  0  0  0  0  0  0  0  0  0  0
   -0.8771   -2.6635    1.6111 H   0  0  0  0  0  0  0  0  0  0  0  0
   -2.1979   -2.5614    0.4589 H   0  0  0  0  0  0  0  0  0  0  0  0
   -3.1731   -0.6356    1.8318 H   0  0  0  0  0  0  0  0  0  0  0  0
   -1.9270   -0.9323    3.0492 H   0  0  0  0  0  0  0  0  0  0  0  0
   -3.1236   -2.1727    2.6924 H   0  0  0  0  0  0  0  0  0  0  0  0
  1  2  1  0  0  0  0
  1 10  1  0  0  0  0
  1 11  1  0  0  0  0
  1 12  1  0  0  0  0
  2  3  1  0  0  0  0
  2 13  1  0  0  0  0
  2 14  1  0  0  0  0
  3  4  1  0  0  0  0
  3  8  1  0  0  0  0
  3 15  1  6  0  0  0
  4  5  1  0  0  0  0
  4 16  1  0  0  0  0
  4 17  1  0  0  0  0
  5  6  1  0  0  0  0
  5  9  1  0  0  0  0
  5 18  1  6  0  0  0
  6  7  1  0  0  0  0
  6 19  1  0  0  0  0
  6 20  1  0  0  0  0
  7 21  1  0  0  0  0
  7 22  1  0  0  0  0
  7 23  1  0  0  0  0
M  END
$$$$
AAG-A
 OpenBabel12202214393D

 23 22  0  0  0  0  0  0  0  0999 V2000
    2.5655    2.8147    0.4345 C   0  0  0  0  0  0  0  0  0  0  0  0
    1.7153    1.8502    1.2548 C   0  0  0  0  0  0  0  0  0  0  0  0
    0.8479    0.9642    0.3920 C   0  0  2  0  0  0  0  0  0  0  0  0
    0.0011    0.0012    1.1919 C   0  0  0  0  0  0  0  0  0  0  0  0
   -0.8490   -0.9654    0.3910 C   0  0  1  0  0  0  0  0  0  0  0  0
   -1.5938   -0.3720   -0.7827 C   0  0  0  0  0  0  0  0  0  0  0  0
   -2.5352   -1.3810   -1.4299 C   0  0  0  0  0  0  0  0  0  0  0  0
    1.7068    0.2063   -0.4564 F   0  0  0  0  0  0  0  0  0  0  0  0
   -0.0081   -2.0035   -0.1067 F   0  0  0  0  0  0  0  0  0  0  0  0
    3.2541    2.2743   -0.2130 H   0  0  0  0  0  0  0  0  0  0  0  0
    3.1521    3.4603    1.0875 H   0  0  0  0  0  0  0  0  0  0  0  0
    1.9340    3.4483   -0.1903 H   0  0  0  0  0  0  0  0  0  0  0  0
    1.0502    2.4068    1.9197 H   0  0  0  0  0  0  0  0  0  0  0  0
    2.3448    1.2151    1.8812 H   0  0  0  0  0  0  0  0  0  0  0  0
    0.2391    1.5664   -0.2823 H   0  0  0  0  0  0  0  0  0  0  0  0
    0.6389   -0.5699    1.8706 H   0  0  0  0  0  0  0  0  0  0  0  0
   -0.6749    0.5994    1.8083 H   0  0  0  0  0  0  0  0  0  0  0  0
   -1.5440   -1.4693    1.0618 H   0  0  0  0  0  0  0  0  0  0  0  0
   -0.8715   -0.0029   -1.5133 H   0  0  0  0  0  0  0  0  0  0  0  0
   -2.1549    0.4892   -0.4136 H   0  0  0  0  0  0  0  0  0  0  0  0
   -3.2743   -1.7378   -0.7100 H   0  0  0  0  0  0  0  0  0  0  0  0
   -1.9814   -2.2426   -1.8048 H   0  0  0  0  0  0  0  0  0  0  0  0
   -3.0678   -0.9327   -2.2689 H   0  0  0  0  0  0  0  0  0  0  0  0
  1  2  1  0  0  0  0
  1 10  1  0  0  0  0
  1 11  1  0  0  0  0
  1 12  1  0  0  0  0
  2  3  1  0  0  0  0
  2 13  1  0  0  0  0
  2 14  1  0  0  0  0
  3  4  1  0  0  0  0
  3  8  1  0  0  0  0
  3 15  1  6  0  0  0
  4  5  1  0  0  0  0
  4 16  1  0  0  0  0
  4 17  1  0  0  0  0
  5  6  1  0  0  0  0
  5  9  1  0  0  0  0
  5 18  1  1  0  0  0
  6  7  1  0  0  0  0
  6 19  1  0  0  0  0
  6 20  1  0  0  0  0
  7 21  1  0  0  0  0
  7 22  1  0  0  0  0
  7 23  1  0  0  0  0
M  END
$$$$
AAGA
 OpenBabel12202214393D

 23 22  0  0  0  0  0  0  0  0999 V2000
    2.2410    3.0533    0.3525 C   0  0  0  0  0  0  0  0  0  0  0  0
    1.3365    2.1408    1.1725 C   0  0  0  0  0  0  0  0  0  0  0  0
    0.8383    0.9531    0.3833 C   0  0  2  0  0  0  0  0  0  0  0  0
    0.0002    0.0002    1.2085 C   0  0  0  0  0  0  0  0  0  0  0  0
   -0.8384   -0.9533    0.3832 C   0  0  1  0  0  0  0  0  0  0  0  0
   -0.0702   -1.9479   -0.4540 C   0  0  0  0  0  0  0  0  0  0  0  0
   -0.9877   -2.9258   -1.1798 C   0  0  0  0  0  0  0  0  0  0  0  0
    1.9787    0.2411   -0.0947 F   0  0  0  0  0  0  0  0  0  0  0  0
   -1.6345   -1.6876    1.3127 F   0  0  0  0  0  0  0  0  0  0  0  0
    3.1445    2.5324    0.0384 H   0  0  0  0  0  0  0  0  0  0  0  0
    2.5410    3.9226    0.9379 H   0  0  0  0  0  0  0  0  0  0  0  0
    1.7240    3.4084   -0.5396 H   0  0  0  0  0  0  0  0  0  0  0  0
    0.4562    2.6903    1.5129 H   0  0  0  0  0  0  0  0  0  0  0  0
    1.8558    1.7751    2.0617 H   0  0  0  0  0  0  0  0  0  0  0  0
    0.3104    1.2778   -0.5143 H   0  0  0  0  0  0  0  0  0  0  0  0
    0.6591   -0.5637    1.8730 H   0  0  0  0  0  0  0  0  0  0  0  0
   -0.6754    0.5947    1.8261 H   0  0  0  0  0  0  0  0  0  0  0  0
   -1.5512   -0.4030   -0.2328 H   0  0  0  0  0  0  0  0  0  0  0  0
    0.6351   -2.4780    0.1900 H   0  0  0  0  0  0  0  0  0  0  0  0
    0.5163   -1.3803   -1.1766 H   0  0  0  0  0  0  0  0  0  0  0  0
   -1.7033   -2.3898   -1.8064 H   0  0  0  0  0  0  0  0  0  0  0  0
   -1.5456   -3.5418   -0.4758 H   0  0  0  0  0  0  0  0  0  0  0  0
   -0.4091   -3.5900   -1.8221 H   0  0  0  0  0  0  0  0  0  0  0  0
  1  2  1  0  0  0  0
  1 10  1  0  0  0  0
  1 11  1  0  0  0  0
  1 12  1  0  0  0  0
  2  3  1  0  0  0  0
  2 13  1  0  0  0  0
  2 14  1  0  0  0  0
  3  4  1  0  0  0  0
  3  8  1  0  0  0  0
  3 15  1  6  0  0  0
  4  5  1  0  0  0  0
  4 16  1  0  0  0  0
  4 17  1  0  0  0  0
  5  6  1  0  0  0  0
  5  9  1  0  0  0  0
  5 18  1  6  0  0  0
  6  7  1  0  0  0  0
  6 19  1  0  0  0  0
  6 20  1  0  0  0  0
  7 21  1  0  0  0  0
  7 22  1  0  0  0  0
  7 23  1  0  0  0  0
M  END
$$$$
AAG-G-
 OpenBabel12202214393D

 23 22  0  0  0  0  0  0  0  0999 V2000
    2.5427    2.8367    0.4484 C   0  0  0  0  0  0  0  0  0  0  0  0
    1.7003    1.8601    1.2620 C   0  0  0  0  0  0  0  0  0  0  0  0
    0.8482    0.9645    0.3921 C   0  0  2  0  0  0  0  0  0  0  0  0
    0.0013    0.0015    1.1920 C   0  0  0  0  0  0  0  0  0  0  0  0
   -0.8496   -0.9660    0.3909 C   0  0  1  0  0  0  0  0  0  0  0  0
   -1.6014   -0.3791   -0.7834 C   0  0  0  0  0  0  0  0  0  0  0  0
   -2.6049    0.6807   -0.3352 C   0  0  0  0  0  0  0  0  0  0  0  0
    1.7188    0.2115   -0.4467 F   0  0  0  0  0  0  0  0  0  0  0  0
   -0.0063   -1.9979   -0.1140 F   0  0  0  0  0  0  0  0  0  0  0  0
    3.2403    2.3055   -0.1984 H   0  0  0  0  0  0  0  0  0  0  0  0
    3.1211    3.4866    1.1040 H   0  0  0  0  0  0  0  0  0  0  0  0
    1.9070    3.4645   -0.1776 H   0  0  0  0  0  0  0  0  0  0  0  0
    1.0252    2.4058    1.9239 H   0  0  0  0  0  0  0  0  0  0  0  0
    2.3347    1.2314    1.8907 H   0  0  0  0  0  0  0  0  0  0  0  0
    0.2419    1.5615   -0.2890 H   0  0  0  0  0  0  0  0  0  0  0  0
    0.6393   -0.5734    1.8680 H   0  0  0  0  0  0  0  0  0  0  0  0
   -0.6696    0.5979    1.8145 H   0  0  0  0  0  0  0  0  0  0  0  0
   -1.5415   -1.4704    1.0639 H   0  0  0  0  0  0  0  0  0  0  0  0
   -2.1235   -1.1972   -1.2817 H   0  0  0  0  0  0  0  0  0  0  0  0
   -0.8901    0.0389   -1.4978 H   0  0  0  0  0  0  0  0  0  0  0  0
   -2.1062    1.5541    0.0852 H   0  0  0  0  0  0  0  0  0  0  0  0
   -3.2797    0.2785    0.4232 H   0  0  0  0  0  0  0  0  0  0  0  0
   -3.2082    1.0130   -1.1796 H   0  0  0  0  0  0  0  0  0  0  0  0
  1  2  1  0  0  0  0
  1 10  1  0  0  0  0
  1 11  1  0  0  0  0
  1 12  1  0  0  0  0
  2  3  1  0  0  0  0
  2 13  1  0  0  0  0
  2 14  1  0  0  0  0
  3  4  1  0  0  0  0
  3  8  1  0  0  0  0
  3 15  1  6  0  0  0
  4  5  1  0  0  0  0
  4 16  1  0  0  0  0
  4 17  1  0  0  0  0
  5  6  1  0  0  0  0
  5  9  1  0  0  0  0
  5 18  1  1  0  0  0
  6  7  1  0  0  0  0
  6 19  1  0  0  0  0
  6 20  1  0  0  0  0
  7 21  1  0  0  0  0
  7 22  1  0  0  0  0
  7 23  1  0  0  0  0
M  END
$$$$
AAG-G
 OpenBabel12202214393D

 23 22  0  0  0  0  0  0  0  0999 V2000
    2.5152    2.8733    0.4975 C   0  0  0  0  0  0  0  0  0  0  0  0
    1.6649    1.8886    1.2911 C   0  0  0  0  0  0  0  0  0  0  0  0
    0.8567    0.9741    0.3997 C   0  0  2  0  0  0  0  0  0  0  0  0
    0.0020    0.0022    1.1774 C   0  0  0  0  0  0  0  0  0  0  0  0
   -0.8586   -0.9763    0.3979 C   0  0  1  0  0  0  0  0  0  0  0  0
   -1.6885   -0.4144   -0.7488 C   0  0  0  0  0  0  0  0  0  0  0  0
   -0.9585   -0.2724   -2.0840 C   0  0  0  0  0  0  0  0  0  0  0  0
    1.7732    0.2337   -0.4021 F   0  0  0  0  0  0  0  0  0  0  0  0
   -0.0297   -2.0164   -0.1091 F   0  0  0  0  0  0  0  0  0  0  0  0
    3.2339    2.3500   -0.1342 H   0  0  0  0  0  0  0  0  0  0  0  0
    3.0710    3.5297    1.1660 H   0  0  0  0  0  0  0  0  0  0  0  0
    1.8873    3.4948   -0.1439 H   0  0  0  0  0  0  0  0  0  0  0  0
    0.9622    2.4270    1.9295 H   0  0  0  0  0  0  0  0  0  0  0  0
    2.2916    1.2731    1.9410 H   0  0  0  0  0  0  0  0  0  0  0  0
    0.2610    1.5585   -0.3006 H   0  0  0  0  0  0  0  0  0  0  0  0
    0.6348   -0.5651    1.8636 H   0  0  0  0  0  0  0  0  0  0  0  0
   -0.6798    0.5989    1.7877 H   0  0  0  0  0  0  0  0  0  0  0  0
   -1.5146   -1.4717    1.1113 H   0  0  0  0  0  0  0  0  0  0  0  0
   -2.0818    0.5513   -0.4220 H   0  0  0  0  0  0  0  0  0  0  0  0
   -2.5479   -1.0708   -0.8952 H   0  0  0  0  0  0  0  0  0  0  0  0
   -0.6132   -1.2419   -2.4389 H   0  0  0  0  0  0  0  0  0  0  0  0
   -0.0989    0.3907   -2.0310 H   0  0  0  0  0  0  0  0  0  0  0  0
   -1.6463    0.1297   -2.8282 H   0  0  0  0  0  0  0  0  0  0  0  0
  1  2  1  0  0  0  0
  1 10  1  0  0  0  0
  1 11  1  0  0  0  0
  1 12  1  0  0  0  0
  2  3  1  0  0  0  0
  2 13  1  0  0  0  0
  2 14  1  0  0  0  0
  3  4  1  0  0  0  0
  3  8  1  0  0  0  0
  3 15  1  6  0  0  0
  4  5  1  0  0  0  0
  4 16  1  0  0  0  0
  4 17  1  0  0  0  0
  5  6  1  0  0  0  0
  5  9  1  0  0  0  0
  5 18  1  1  0  0  0
  6  7  1  0  0  0  0
  6 19  1  0  0  0  0
  6 20  1  0  0  0  0
  7 21  1  0  0  0  0
  7 22  1  0  0  0  0
  7 23  1  0  0  0  0
M  END
$$$$
AAGG-
 OpenBabel12202214393D

 23 22  0  0  0  0  0  0  0  0999 V2000
    2.2379    3.0650    0.3836 C   0  0  0  0  0  0  0  0  0  0  0  0
    1.3608    2.1245    1.2015 C   0  0  0  0  0  0  0  0  0  0  0  0
    0.8444    0.9601    0.3885 C   0  0  2  0  0  0  0  0  0  0  0  0
    0.0006    0.0007    1.1986 C   0  0  0  0  0  0  0  0  0  0  0  0
   -0.8450   -0.9608    0.3880 C   0  0  1  0  0  0  0  0  0  0  0  0
   -0.1090   -1.9623   -0.4834 C   0  0  0  0  0  0  0  0  0  0  0  0
    0.1120   -1.4602   -1.9095 C   0  0  0  0  0  0  0  0  0  0  0  0
    1.9767    0.2435   -0.1023 F   0  0  0  0  0  0  0  0  0  0  0  0
   -1.5935   -1.7002    1.3541 F   0  0  0  0  0  0  0  0  0  0  0  0
    3.1232    2.5512    0.0093 H   0  0  0  0  0  0  0  0  0  0  0  0
    2.5693    3.9073    0.9905 H   0  0  0  0  0  0  0  0  0  0  0  0
    1.6854    3.4595   -0.4704 H   0  0  0  0  0  0  0  0  0  0  0  0
    0.4931    2.6600    1.5870 H   0  0  0  0  0  0  0  0  0  0  0  0
    1.9106    1.7310    2.0607 H   0  0  0  0  0  0  0  0  0  0  0  0
    0.3183    1.3108   -0.5001 H   0  0  0  0  0  0  0  0  0  0  0  0
    0.6581   -0.5668    1.8610 H   0  0  0  0  0  0  0  0  0  0  0  0
   -0.6744    0.5935    1.8182 H   0  0  0  0  0  0  0  0  0  0  0  0
   -1.5894   -0.4219   -0.1987 H   0  0  0  0  0  0  0  0  0  0  0  0
   -0.7281   -2.8601   -0.5234 H   0  0  0  0  0  0  0  0  0  0  0  0
    0.8375   -2.2337   -0.0128 H   0  0  0  0  0  0  0  0  0  0  0  0
    0.7188   -0.5572   -1.9397 H   0  0  0  0  0  0  0  0  0  0  0  0
   -0.8449   -1.2470   -2.3882 H   0  0  0  0  0  0  0  0  0  0  0  0
    0.6203   -2.2233   -2.4994 H   0  0  0  0  0  0  0  0  0  0  0  0
  1  2  1  0  0  0  0
  1 10  1  0  0  0  0
  1 11  1  0  0  0  0
  1 12  1  0  0  0  0
  2  3  1  0  0  0  0
  2 13  1  0  0  0  0
  2 14  1  0  0  0  0
  3  4  1  0  0  0  0
  3  8  1  0  0  0  0
  3 15  1  6  0  0  0
  4  5  1  0  0  0  0
  4 16  1  0  0  0  0
  4 17  1  0  0  0  0
  5  6  1  0  0  0  0
  5  9  1  0  0  0  0
  5 18  1  6  0  0  0
  6  7  1  0  0  0  0
  6 19  1  0  0  0  0
  6 20  1  0  0  0  0
  7 21  1  0  0  0  0
  7 22  1  0  0  0  0
  7 23  1  0  0  0  0
M  END
$$$$
AAGG
 OpenBabel12202214393D

 23 22  0  0  0  0  0  0  0  0999 V2000
    2.3003    3.0100    0.3584 C   0  0  0  0  0  0  0  0  0  0  0  0
    1.4032    2.0982    1.1871 C   0  0  0  0  0  0  0  0  0  0  0  0
    0.8368    0.9515    0.3821 C   0  0  2  0  0  0  0  0  0  0  0  0
    0.0004    0.0004    1.2111 C   0  0  0  0  0  0  0  0  0  0  0  0
   -0.8372   -0.9519    0.3818 C   0  0  1  0  0  0  0  0  0  0  0  0
   -0.0971   -1.9778   -0.4484 C   0  0  0  0  0  0  0  0  0  0  0  0
    0.8664   -2.8477    0.3536 C   0  0  0  0  0  0  0  0  0  0  0  0
    1.9341    0.2230   -0.1632 F   0  0  0  0  0  0  0  0  0  0  0  0
   -1.6621   -1.6633    1.3047 F   0  0  0  0  0  0  0  0  0  0  0  0
    3.1702    2.4708   -0.0157 H   0  0  0  0  0  0  0  0  0  0  0  0
    2.6564    3.8462    0.9602 H   0  0  0  0  0  0  0  0  0  0  0  0
    1.7552    3.4137   -0.4959 H   0  0  0  0  0  0  0  0  0  0  0  0
    0.5578    2.6614    1.5846 H   0  0  0  0  0  0  0  0  0  0  0  0
    1.9509    1.6852    2.0388 H   0  0  0  0  0  0  0  0  0  0  0  0
    0.2816    1.3211   -0.4824 H   0  0  0  0  0  0  0  0  0  0  0  0
    0.6531   -0.5477    1.8916 H   0  0  0  0  0  0  0  0  0  0  0  0
   -0.6825    0.6024    1.8132 H   0  0  0  0  0  0  0  0  0  0  0  0
   -1.5262   -0.3886   -0.2454 H   0  0  0  0  0  0  0  0  0  0  0  0
    0.4370   -1.4453   -1.2357 H   0  0  0  0  0  0  0  0  0  0  0  0
   -0.8487   -2.6007   -0.9359 H   0  0  0  0  0  0  0  0  0  0  0  0
    0.3574   -3.3241    1.1921 H   0  0  0  0  0  0  0  0  0  0  0  0
    1.6989   -2.2631    0.7442 H   0  0  0  0  0  0  0  0  0  0  0  0
    1.2774   -3.6336   -0.2796 H   0  0  0  0  0  0  0  0  0  0  0  0
  1  2  1  0  0  0  0
  1 10  1  0  0  0  0
  1 11  1  0  0  0  0
  1 12  1  0  0  0  0
  2  3  1  0  0  0  0
  2 13  1  0  0  0  0
  2 14  1  0  0  0  0
  3  4  1  0  0  0  0
  3  8  1  0  0  0  0
  3 15  1  6  0  0  0
  4  5  1  0  0  0  0
  4 16  1  0  0  0  0
  4 17  1  0  0  0  0
  5  6  1  0  0  0  0
  5  9  1  0  0  0  0
  5 18  1  6  0  0  0
  6  7  1  0  0  0  0
  6 19  1  0  0  0  0
  6 20  1  0  0  0  0
  7 21  1  0  0  0  0
  7 22  1  0  0  0  0
  7 23  1  0  0  0  0
M  END
$$$$
AG-AA
 OpenBabel12202214393D

 23 22  0  0  0  0  0  0  0  0999 V2000
    2.5352    1.3810   -1.4299 C   0  0  0  0  0  0  0  0  0  0  0  0
    1.5938    0.3720   -0.7827 C   0  0  0  0  0  0  0  0  0  0  0  0
    0.8490    0.9654    0.3910 C   0  0  2  0  0  0  0  0  0  0  0  0
   -0.0011   -0.0012    1.1919 C   0  0  0  0  0  0  0  0  0  0  0  0
   -0.8479   -0.9642    0.3920 C   0  0  1  0  0  0  0  0  0  0  0  0
   -1.7153   -1.8502    1.2548 C   0  0  0  0  0  0  0  0  0  0  0  0
   -2.5655   -2.8147    0.4345 C   0  0  0  0  0  0  0  0  0  0  0  0
    0.0081    2.0035   -0.1067 F   0  0  0  0  0  0  0  0  0  0  0  0
   -1.7068   -0.2063   -0.4564 F   0  0  0  0  0  0  0  0  0  0  0  0
    1.9814    2.2426   -1.8048 H   0  0  0  0  0  0  0  0  0  0  0  0
    3.0678    0.9327   -2.2689 H   0  0  0  0  0  0  0  0  0  0  0  0
    3.2743    1.7378   -0.7100 H   0  0  0  0  0  0  0  0  0  0  0  0
    2.1549   -0.4892   -0.4136 H   0  0  0  0  0  0  0  0  0  0  0  0
    0.8715    0.0029   -1.5133 H   0  0  0  0  0  0  0  0  0  0  0  0
    1.5440    1.4693    1.0618 H   0  0  0  0  0  0  0  0  0  0  0  0
    0.6749   -0.5994    1.8083 H   0  0  0  0  0  0  0  0  0  0  0  0
   -0.6389    0.5699    1.8706 H   0  0  0  0  0  0  0  0  0  0  0  0
   -0.2391   -1.5664   -0.2823 H   0  0  0  0  0  0  0  0  0  0  0  0
   -2.3448   -1.2151    1.8812 H   0  0  0  0  0  0  0  0  0  0  0  0
   -1.0502   -2.4068    1.9197 H   0  0  0  0  0  0  0  0  0  0  0  0
   -1.9340   -3.4483   -0.1903 H   0  0  0  0  0  0  0  0  0  0  0  0
   -3.2541   -2.2743   -0.2130 H   0  0  0  0  0  0  0  0  0  0  0  0
   -3.1521   -3.4603    1.0875 H   0  0  0  0  0  0  0  0  0  0  0  0
  1  2  1  0  0  0  0
  1 10  1  0  0  0  0
  1 11  1  0  0  0  0
  1 12  1  0  0  0  0
  2  3  1  0  0  0  0
  2 13  1  0  0  0  0
  2 14  1  0  0  0  0
  3  4  1  0  0  0  0
  3  8  1  0  0  0  0
  3 15  1  1  0  0  0
  4  5  1  0  0  0  0
  4 16  1  0  0  0  0
  4 17  1  0  0  0  0
  5  6  1  0  0  0  0
  5  9  1  0  0  0  0
  5 18  1  6  0  0  0
  6  7  1  0  0  0  0
  6 19  1  0  0  0  0
  6 20  1  0  0  0  0
  7 21  1  0  0  0  0
  7 22  1  0  0  0  0
  7 23  1  0  0  0  0
M  END
$$$$
AGAA
 OpenBabel12202214393D

 23 22  0  0  0  0  0  0  0  0999 V2000
    0.9877    2.9258   -1.1798 C   0  0  0  0  0  0  0  0  0  0  0  0
    0.0702    1.9479   -0.4540 C   0  0  0  0  0  0  0  0  0  0  0  0
    0.8384    0.9533    0.3832 C   0  0  2  0  0  0  0  0  0  0  0  0
   -0.0002   -0.0002    1.2085 C   0  0  0  0  0  0  0  0  0  0  0  0
   -0.8383   -0.9531    0.3833 C   0  0  1  0  0  0  0  0  0  0  0  0
   -1.3365   -2.1408    1.1725 C   0  0  0  0  0  0  0  0  0  0  0  0
   -2.2410   -3.0533    0.3525 C   0  0  0  0  0  0  0  0  0  0  0  0
    1.6345    1.6876    1.3127 F   0  0  0  0  0  0  0  0  0  0  0  0
   -1.9787   -0.2411   -0.0947 F   0  0  0  0  0  0  0  0  0  0  0  0
    1.5456    3.5418   -0.4758 H   0  0  0  0  0  0  0  0  0  0  0  0
    0.4091    3.5900   -1.8221 H   0  0  0  0  0  0  0  0  0  0  0  0
    1.7033    2.3898   -1.8064 H   0  0  0  0  0  0  0  0  0  0  0  0
   -0.5163    1.3803   -1.1766 H   0  0  0  0  0  0  0  0  0  0  0  0
   -0.6351    2.4780    0.1900 H   0  0  0  0  0  0  0  0  0  0  0  0
    1.5512    0.4030   -0.2328 H   0  0  0  0  0  0  0  0  0  0  0  0
    0.6754   -0.5947    1.8261 H   0  0  0  0  0  0  0  0  0  0  0  0
   -0.6591    0.5637    1.8730 H   0  0  0  0  0  0  0  0  0  0  0  0
   -0.3104   -1.2778   -0.5143 H   0  0  0  0  0  0  0  0  0  0  0  0
   -1.8558   -1.7751    2.0617 H   0  0  0  0  0  0  0  0  0  0  0  0
   -0.4562   -2.6903    1.5129 H   0  0  0  0  0  0  0  0  0  0  0  0
   -1.7240   -3.4084   -0.5396 H   0  0  0  0  0  0  0  0  0  0  0  0
   -3.1445   -2.5324    0.0384 H   0  0  0  0  0  0  0  0  0  0  0  0
   -2.5410   -3.9226    0.9379 H   0  0  0  0  0  0  0  0  0  0  0  0
  1  2  1  0  0  0  0
  1 10  1  0  0  0  0
  1 11  1  0  0  0  0
  1 12  1  0  0  0  0
  2  3  1  0  0  0  0
  2 13  1  0  0  0  0
  2 14  1  0  0  0  0
  3  4  1  0  0  0  0
  3  8  1  0  0  0  0
  3 15  1  6  0  0  0
  4  5  1  0  0  0  0
  4 16  1  0  0  0  0
  4 17  1  0  0  0  0
  5  6  1  0  0  0  0
  5  9  1  0  0  0  0
  5 18  1  6  0  0  0
  6  7  1  0  0  0  0
  6 19  1  0  0  0  0
  6 20  1  0  0  0  0
  7 21  1  0  0  0  0
  7 22  1  0  0  0  0
  7 23  1  0  0  0  0
M  END
$$$$
AG-AG-
 OpenBabel12202214393D

 23 22  0  0  0  0  0  0  0  0999 V2000
    2.5384    1.3715   -1.4322 C   0  0  0  0  0  0  0  0  0  0  0  0
    1.5880    0.3694   -0.7851 C   0  0  0  0  0  0  0  0  0  0  0  0
    0.8490    0.9654    0.3906 C   0  0  2  0  0  0  0  0  0  0  0  0
   -0.0012   -0.0013    1.1928 C   0  0  0  0  0  0  0  0  0  0  0  0
   -0.8478   -0.9640    0.3916 C   0  0  1  0  0  0  0  0  0  0  0  0
   -1.7470   -1.8397    1.2364 C   0  0  0  0  0  0  0  0  0  0  0  0
   -0.9592   -2.8344    2.0840 C   0  0  0  0  0  0  0  0  0  0  0  0
    0.0110    2.0079   -0.1043 F   0  0  0  0  0  0  0  0  0  0  0  0
   -1.6890   -0.2062   -0.4726 F   0  0  0  0  0  0  0  0  0  0  0  0
    1.9939    2.2382   -1.8059 H   0  0  0  0  0  0  0  0  0  0  0  0
    3.0656    0.9174   -2.2703 H   0  0  0  0  0  0  0  0  0  0  0  0
    3.2792    1.7196   -0.7114 H   0  0  0  0  0  0  0  0  0  0  0  0
    2.1413   -0.4992   -0.4205 H   0  0  0  0  0  0  0  0  0  0  0  0
    0.8610    0.0099   -1.5160 H   0  0  0  0  0  0  0  0  0  0  0  0
    1.5461    1.4676    1.0609 H   0  0  0  0  0  0  0  0  0  0  0  0
    0.6829   -0.5937    1.8055 H   0  0  0  0  0  0  0  0  0  0  0  0
   -0.6377    0.5676    1.8745 H   0  0  0  0  0  0  0  0  0  0  0  0
   -0.2335   -1.5772   -0.2672 H   0  0  0  0  0  0  0  0  0  0  0  0
   -2.4095   -2.3788    0.5567 H   0  0  0  0  0  0  0  0  0  0  0  0
   -2.3661   -1.2007    1.8694 H   0  0  0  0  0  0  0  0  0  0  0  0
   -0.3836   -2.3346    2.8625 H   0  0  0  0  0  0  0  0  0  0  0  0
   -0.2668   -3.4076    1.4633 H   0  0  0  0  0  0  0  0  0  0  0  0
   -1.6360   -3.5362    2.5686 H   0  0  0  0  0  0  0  0  0  0  0  0
  1  2  1  0  0  0  0
  1 10  1  0  0  0  0
  1 11  1  0  0  0  0
  1 12  1  0  0  0  0
  2  3  1  0  0  0  0
  2 13  1  0  0  0  0
  2 14  1  0  0  0  0
  3  4  1  0  0  0  0
  3  8  1  0  0  0  0
  3 15  1  1  0  0  0
  4  5  1  0  0  0  0
  4 16  1  0  0  0  0
  4 17  1  0  0  0  0
  5  6  1  0  0  0  0
  5  9  1  0  0  0  0
  5 18  1  6  0  0  0
  6  7  1  0  0  0  0
  6 19  1  0  0  0  0
  6 20  1  0  0  0  0
  7 21  1  0  0  0  0
  7 22  1  0  0  0  0
  7 23  1  0  0  0  0
M  END
$$$$
AG-AG
 OpenBabel12202214393D

 23 22  0  0  0  0  0  0  0  0999 V2000
    2.5422    1.3907   -1.4245 C   0  0  0  0  0  0  0  0  0  0  0  0
    1.5835    0.3857   -0.7947 C   0  0  0  0  0  0  0  0  0  0  0  0
    0.8496    0.9661    0.3909 C   0  0  2  0  0  0  0  0  0  0  0  0
   -0.0010   -0.0012    1.1923 C   0  0  0  0  0  0  0  0  0  0  0  0
   -0.8486   -0.9649    0.3918 C   0  0  1  0  0  0  0  0  0  0  0  0
   -1.6430   -1.9458    1.2293 C   0  0  0  0  0  0  0  0  0  0  0  0
   -2.5567   -1.2931    2.2616 C   0  0  0  0  0  0  0  0  0  0  0  0
    0.0088    2.0131   -0.0907 F   0  0  0  0  0  0  0  0  0  0  0  0
   -1.7755   -0.2088   -0.3864 F   0  0  0  0  0  0  0  0  0  0  0  0
    2.0057    2.2716   -1.7753 H   0  0  0  0  0  0  0  0  0  0  0  0
    3.0602    0.9508   -2.2757 H   0  0  0  0  0  0  0  0  0  0  0  0
    3.2925    1.7141   -0.7003 H   0  0  0  0  0  0  0  0  0  0  0  0
    2.1304   -0.4941   -0.4455 H   0  0  0  0  0  0  0  0  0  0  0  0
    0.8545    0.0456   -1.5317 H   0  0  0  0  0  0  0  0  0  0  0  0
    1.5498    1.4618    1.0635 H   0  0  0  0  0  0  0  0  0  0  0  0
    0.6748   -0.6025    1.8050 H   0  0  0  0  0  0  0  0  0  0  0  0
   -0.6281    0.5771    1.8712 H   0  0  0  0  0  0  0  0  0  0  0  0
   -0.2438   -1.5059   -0.3324 H   0  0  0  0  0  0  0  0  0  0  0  0
   -0.9275   -2.6087    1.7199 H   0  0  0  0  0  0  0  0  0  0  0  0
   -2.2305   -2.5597    0.5451 H   0  0  0  0  0  0  0  0  0  0  0  0
   -3.2029   -0.5486    1.7937 H   0  0  0  0  0  0  0  0  0  0  0  0
   -1.9898   -0.8043    3.0530 H   0  0  0  0  0  0  0  0  0  0  0  0
   -3.1956   -2.0446    2.7260 H   0  0  0  0  0  0  0  0  0  0  0  0
  1  2  1  0  0  0  0
  1 10  1  0  0  0  0
  1 11  1  0  0  0  0
  1 12  1  0  0  0  0
  2  3  1  0  0  0  0
  2 13  1  0  0  0  0
  2 14  1  0  0  0  0
  3  4  1  0  0  0  0
  3  8  1  0  0  0  0
  3 15  1  1  0  0  0
  4  5  1  0  0  0  0
  4 16  1  0  0  0  0
  4 17  1  0  0  0  0
  5  6  1  0  0  0  0
  5  9  1  0  0  0  0
  5 18  1  6  0  0  0
  6  7  1  0  0  0  0
  6 19  1  0  0  0  0
  6 20  1  0  0  0  0
  7 21  1  0  0  0  0
  7 22  1  0  0  0  0
  7 23  1  0  0  0  0
M  END
$$$$
AGAG-
 OpenBabel12202214393D

 23 22  0  0  0  0  0  0  0  0999 V2000
    0.9882    2.9512   -1.1499 C   0  0  0  0  0  0  0  0  0  0  0  0
    0.0710    1.9786   -0.4163 C   0  0  0  0  0  0  0  0  0  0  0  0
    0.8379    0.9527    0.3825 C   0  0  2  0  0  0  0  0  0  0  0  0
   -0.0005   -0.0006    1.2095 C   0  0  0  0  0  0  0  0  0  0  0  0
   -0.8374   -0.9522    0.3830 C   0  0  1  0  0  0  0  0  0  0  0  0
   -1.3674   -2.1411    1.1564 C   0  0  0  0  0  0  0  0  0  0  0  0
   -0.2781   -3.1648    1.4649 C   0  0  0  0  0  0  0  0  0  0  0  0
    1.6713    1.6529    1.3054 F   0  0  0  0  0  0  0  0  0  0  0  0
   -1.9694   -0.2314   -0.1027 F   0  0  0  0  0  0  0  0  0  0  0  0
    1.5824    3.5379   -0.4501 H   0  0  0  0  0  0  0  0  0  0  0  0
    0.4033    3.6408   -1.7581 H   0  0  0  0  0  0  0  0  0  0  0  0
    1.6712    2.4136   -1.8094 H   0  0  0  0  0  0  0  0  0  0  0  0
   -0.5469    1.4366   -1.1328 H   0  0  0  0  0  0  0  0  0  0  0  0
   -0.6043    2.5118    0.2573 H   0  0  0  0  0  0  0  0  0  0  0  0
    1.5247    0.3989   -0.2588 H   0  0  0  0  0  0  0  0  0  0  0  0
    0.6796   -0.5889    1.8268 H   0  0  0  0  0  0  0  0  0  0  0  0
   -0.6609    0.5600    1.8745 H   0  0  0  0  0  0  0  0  0  0  0  0
   -0.3020   -1.2832   -0.5087 H   0  0  0  0  0  0  0  0  0  0  0  0
   -2.1429   -2.6069    0.5472 H   0  0  0  0  0  0  0  0  0  0  0  0
   -1.8346   -1.7848    2.0774 H   0  0  0  0  0  0  0  0  0  0  0  0
    0.4758   -2.7647    2.1421 H   0  0  0  0  0  0  0  0  0  0  0  0
    0.2213   -3.4852    0.5496 H   0  0  0  0  0  0  0  0  0  0  0  0
   -0.7142   -4.0450    1.9363 H   0  0  0  0  0  0  0  0  0  0  0  0
  1  2  1  0  0  0  0
  1 10  1  0  0  0  0
  1 11  1  0  0  0  0
  1 12  1  0  0  0  0
  2  3  1  0  0  0  0
  2 13  1  0  0  0  0
  2 14  1  0  0  0  0
  3  4  1  0  0  0  0
  3  8  1  0  0  0  0
  3 15  1  6  0  0  0
  4  5  1  0  0  0  0
  4 16  1  0  0  0  0
  4 17  1  0  0  0  0
  5  6  1  0  0  0  0
  5  9  1  0  0  0  0
  5 18  1  6  0  0  0
  6  7  1  0  0  0  0
  6 19  1  0  0  0  0
  6 20  1  0  0  0  0
  7 21  1  0  0  0  0
  7 22  1  0  0  0  0
  7 23  1  0  0  0  0
M  END
$$$$
AGAG
 OpenBabel12202214393D

 23 22  0  0  0  0  0  0  0  0999 V2000
    0.9825    2.9010   -1.2060 C   0  0  0  0  0  0  0  0  0  0  0  0
    0.0637    1.9426   -0.4547 C   0  0  0  0  0  0  0  0  0  0  0  0
    0.8358    0.9504    0.3814 C   0  0  2  0  0  0  0  0  0  0  0  0
    0.0005    0.0006    1.2127 C   0  0  0  0  0  0  0  0  0  0  0  0
   -0.8364   -0.9510    0.3809 C   0  0  1  0  0  0  0  0  0  0  0  0
   -1.2682   -2.2025    1.1146 C   0  0  0  0  0  0  0  0  0  0  0  0
   -1.9710   -1.9236    2.4398 C   0  0  0  0  0  0  0  0  0  0  0  0
    1.6375    1.6882    1.3025 F   0  0  0  0  0  0  0  0  0  0  0  0
   -2.0181   -0.2608   -0.0243 F   0  0  0  0  0  0  0  0  0  0  0  0
    1.5629    3.5117   -0.5142 H   0  0  0  0  0  0  0  0  0  0  0  0
    0.4037    3.5703   -1.8420 H   0  0  0  0  0  0  0  0  0  0  0  0
    1.6787    2.3497   -1.8389 H   0  0  0  0  0  0  0  0  0  0  0  0
   -0.5400    1.3750   -1.1641 H   0  0  0  0  0  0  0  0  0  0  0  0
   -0.6241    2.4886    0.1955 H   0  0  0  0  0  0  0  0  0  0  0  0
    1.5441    0.3970   -0.2357 H   0  0  0  0  0  0  0  0  0  0  0  0
    0.6754   -0.5928    1.8330 H   0  0  0  0  0  0  0  0  0  0  0  0
   -0.6557    0.5680    1.8763 H   0  0  0  0  0  0  0  0  0  0  0  0
   -0.3278   -1.2133   -0.5463 H   0  0  0  0  0  0  0  0  0  0  0  0
   -0.3743   -2.8070    1.2782 H   0  0  0  0  0  0  0  0  0  0  0  0
   -1.9234   -2.7691    0.4515 H   0  0  0  0  0  0  0  0  0  0  0  0
   -2.8372   -1.2779    2.2943 H   0  0  0  0  0  0  0  0  0  0  0  0
   -1.3008   -1.4421    3.1511 H   0  0  0  0  0  0  0  0  0  0  0  0
   -2.3171   -2.8561    2.8853 H   0  0  0  0  0  0  0  0  0  0  0  0
  1  2  1  0  0  0  0
  1 10  1  0  0  0  0
  1 11  1  0  0  0  0
  1 12  1  0  0  0  0
  2  3  1  0  0  0  0
  2 13  1  0  0  0  0
  2 14  1  0  0  0  0
  3  4  1  0  0  0  0
  3  8  1  0  0  0  0
  3 15  1  6  0  0  0
  4  5  1  0  0  0  0
  4 16  1  0  0  0  0
  4 17  1  0  0  0  0
  5  6  1  0  0  0  0
  5  9  1  0  0  0  0
  5 18  1  6  0  0  0
  6  7  1  0  0  0  0
  6 19  1  0  0  0  0
  6 20  1  0  0  0  0
  7 21  1  0  0  0  0
  7 22  1  0  0  0  0
  7 23  1  0  0  0  0
M  END
$$$$
AG-G-A
 OpenBabel12202214393D

 23 22  0  0  0  0  0  0  0  0999 V2000
    2.6510    1.4740   -1.2963 C   0  0  0  0  0  0  0  0  0  0  0  0
    1.7698    0.4036   -0.6623 C   0  0  0  0  0  0  0  0  0  0  0  0
    0.8611    0.9791    0.4007 C   0  0  2  0  0  0  0  0  0  0  0  0
    0.0000    0.0000    1.1737 C   0  0  0  0  0  0  0  0  0  0  0  0
   -0.8611   -0.9791    0.4007 C   0  0  1  0  0  0  0  0  0  0  0  0
   -1.7698   -0.4036   -0.6623 C   0  0  0  0  0  0  0  0  0  0  0  0
   -2.6510   -1.4740   -1.2963 C   0  0  0  0  0  0  0  0  0  0  0  0
    0.0067    1.9392   -0.2213 F   0  0  0  0  0  0  0  0  0  0  0  0
   -0.0067   -1.9392   -0.2213 F   0  0  0  0  0  0  0  0  0  0  0  0
    2.0477    2.2220   -1.8113 H   0  0  0  0  0  0  0  0  0  0  0  0
    3.3309    1.0320   -2.0243 H   0  0  0  0  0  0  0  0  0  0  0  0
    3.2492    1.9827   -0.5373 H   0  0  0  0  0  0  0  0  0  0  0  0
    2.3868   -0.3568   -0.1803 H   0  0  0  0  0  0  0  0  0  0  0  0
    1.1712   -0.0992   -1.4213 H   0  0  0  0  0  0  0  0  0  0  0  0
    1.4503    1.5561    1.1137 H   0  0  0  0  0  0  0  0  0  0  0  0
    0.6628   -0.5739    1.8247 H   0  0  0  0  0  0  0  0  0  0  0  0
   -0.6628    0.5739    1.8247 H   0  0  0  0  0  0  0  0  0  0  0  0
   -1.4503   -1.5561    1.1137 H   0  0  0  0  0  0  0  0  0  0  0  0
   -1.1712    0.0992   -1.4213 H   0  0  0  0  0  0  0  0  0  0  0  0
   -2.3868    0.3568   -0.1803 H   0  0  0  0  0  0  0  0  0  0  0  0
   -3.2492   -1.9827   -0.5373 H   0  0  0  0  0  0  0  0  0  0  0  0
   -2.0477   -2.2220   -1.8113 H   0  0  0  0  0  0  0  0  0  0  0  0
   -3.3309   -1.0320   -2.0243 H   0  0  0  0  0  0  0  0  0  0  0  0
  1  2  1  0  0  0  0
  1 10  1  0  0  0  0
  1 11  1  0  0  0  0
  1 12  1  0  0  0  0
  2  3  1  0  0  0  0
  2 13  1  0  0  0  0
  2 14  1  0  0  0  0
  3  4  1  0  0  0  0
  3  8  1  0  0  0  0
  3 15  1  1  0  0  0
  4  5  1  0  0  0  0
  4 16  1  0  0  0  0
  4 17  1  0  0  0  0
  5  6  1  0  0  0  0
  5  9  1  0  0  0  0
  5 18  1  1  0  0  0
  6  7  1  0  0  0  0
  6 19  1  0  0  0  0
  6 20  1  0  0  0  0
  7 21  1  0  0  0  0
  7 22  1  0  0  0  0
  7 23  1  0  0  0  0
M  END
$$$$
AG-GA
 OpenBabel12202214393D

 23 22  0  0  0  0  0  0  0  0999 V2000
    2.6016    1.3714   -1.3671 C   0  0  0  0  0  0  0  0  0  0  0  0
    1.7582    0.3293   -0.6411 C   0  0  0  0  0  0  0  0  0  0  0  0
    0.8397    0.9548    0.3828 C   0  0  2  0  0  0  0  0  0  0  0  0
    0.0012    0.0013    1.2104 C   0  0  0  0  0  0  0  0  0  0  0  0
   -0.8409   -0.9561    0.3818 C   0  0  1  0  0  0  0  0  0  0  0  0
   -0.2510   -2.3368    0.2186 C   0  0  0  0  0  0  0  0  0  0  0  0
   -1.0998   -3.2357   -0.6722 C   0  0  0  0  0  0  0  0  0  0  0  0
   -0.0642    1.8113   -0.3152 F   0  0  0  0  0  0  0  0  0  0  0  0
   -2.0923   -1.1139    1.0535 F   0  0  0  0  0  0  0  0  0  0  0  0
    1.9703    2.0655   -1.9196 H   0  0  0  0  0  0  0  0  0  0  0  0
    3.2787    0.8940   -2.0748 H   0  0  0  0  0  0  0  0  0  0  0  0
    3.2002    1.9442   -0.6572 H   0  0  0  0  0  0  0  0  0  0  0  0
    2.4014   -0.3778   -0.1123 H   0  0  0  0  0  0  0  0  0  0  0  0
    1.1638   -0.2420   -1.3572 H   0  0  0  0  0  0  0  0  0  0  0  0
    1.4039    1.6123    1.0442 H   0  0  0  0  0  0  0  0  0  0  0  0
    0.6630   -0.5533    1.8780 H   0  0  0  0  0  0  0  0  0  0  0  0
   -0.6669    0.6038    1.8260 H   0  0  0  0  0  0  0  0  0  0  0  0
   -1.0970   -0.5191   -0.5829 H   0  0  0  0  0  0  0  0  0  0  0  0
   -0.1347   -2.7712    1.2143 H   0  0  0  0  0  0  0  0  0  0  0  0
    0.7494   -2.2262   -0.2013 H   0  0  0  0  0  0  0  0  0  0  0  0
   -1.2006   -2.8039   -1.6693 H   0  0  0  0  0  0  0  0  0  0  0  0
   -2.0984   -3.3673   -0.2565 H   0  0  0  0  0  0  0  0  0  0  0  0
   -0.6454   -4.2208   -0.7739 H   0  0  0  0  0  0  0  0  0  0  0  0
  1  2  1  0  0  0  0
  1 10  1  0  0  0  0
  1 11  1  0  0  0  0
  1 12  1  0  0  0  0
  2  3  1  0  0  0  0
  2 13  1  0  0  0  0
  2 14  1  0  0  0  0
  3  4  1  0  0  0  0
  3  8  1  0  0  0  0
  3 15  1  1  0  0  0
  4  5  1  0  0  0  0
  4 16  1  0  0  0  0
  4 17  1  0  0  0  0
  5  6  1  0  0  0  0
  5  9  1  0  0  0  0
  5 18  1  6  0  0  0
  6  7  1  0  0  0  0
  6 19  1  0  0  0  0
  6 20  1  0  0  0  0
  7 21  1  0  0  0  0
  7 22  1  0  0  0  0
  7 23  1  0  0  0  0
M  END
$$$$
AGG-A
 OpenBabel12202214393D

 23 22  0  0  0  0  0  0  0  0999 V2000
    1.0998    3.2357   -0.6722 C   0  0  0  0  0  0  0  0  0  0  0  0
    0.2510    2.3368    0.2186 C   0  0  0  0  0  0  0  0  0  0  0  0
    0.8409    0.9561    0.3818 C   0  0  2  0  0  0  0  0  0  0  0  0
   -0.0012   -0.0013    1.2104 C   0  0  0  0  0  0  0  0  0  0  0  0
   -0.8397   -0.9548    0.3828 C   0  0  1  0  0  0  0  0  0  0  0  0
   -1.7582   -0.3293   -0.6411 C   0  0  0  0  0  0  0  0  0  0  0  0
   -2.6016   -1.3714   -1.3671 C   0  0  0  0  0  0  0  0  0  0  0  0
    2.0923    1.1139    1.0535 F   0  0  0  0  0  0  0  0  0  0  0  0
    0.0642   -1.8113   -0.3152 F   0  0  0  0  0  0  0  0  0  0  0  0
    2.0984    3.3673   -0.2565 H   0  0  0  0  0  0  0  0  0  0  0  0
    0.6454    4.2208   -0.7739 H   0  0  0  0  0  0  0  0  0  0  0  0
    1.2006    2.8039   -1.6693 H   0  0  0  0  0  0  0  0  0  0  0  0
   -0.7494    2.2262   -0.2013 H   0  0  0  0  0  0  0  0  0  0  0  0
    0.1347    2.7712    1.2143 H   0  0  0  0  0  0  0  0  0  0  0  0
    1.0970    0.5191   -0.5829 H   0  0  0  0  0  0  0  0  0  0  0  0
    0.6669   -0.6038    1.8260 H   0  0  0  0  0  0  0  0  0  0  0  0
   -0.6630    0.5533    1.8780 H   0  0  0  0  0  0  0  0  0  0  0  0
   -1.4039   -1.6123    1.0442 H   0  0  0  0  0  0  0  0  0  0  0  0
   -1.1638    0.2420   -1.3572 H   0  0  0  0  0  0  0  0  0  0  0  0
   -2.4014    0.3778   -0.1123 H   0  0  0  0  0  0  0  0  0  0  0  0
   -3.2002   -1.9442   -0.6572 H   0  0  0  0  0  0  0  0  0  0  0  0
   -1.9703   -2.0655   -1.9196 H   0  0  0  0  0  0  0  0  0  0  0  0
   -3.2787   -0.8940   -2.0748 H   0  0  0  0  0  0  0  0  0  0  0  0
  1  2  1  0  0  0  0
  1 10  1  0  0  0  0
  1 11  1  0  0  0  0
  1 12  1  0  0  0  0
  2  3  1  0  0  0  0
  2 13  1  0  0  0  0
  2 14  1  0  0  0  0
  3  4  1  0  0  0  0
  3  8  1  0  0  0  0
  3 15  1  6  0  0  0
  4  5  1  0  0  0  0
  4 16  1  0  0  0  0
  4 17  1  0  0  0  0
  5  6  1  0  0  0  0
  5  9  1  0  0  0  0
  5 18  1  1  0  0  0
  6  7  1  0  0  0  0
  6 19  1  0  0  0  0
  6 20  1  0  0  0  0
  7 21  1  0  0  0  0
  7 22  1  0  0  0  0
  7 23  1  0  0  0  0
M  END
$$$$
AGGA
 OpenBabel12202214393D

 23 22  0  0  0  0  0  0  0  0999 V2000
    0.9349    2.8799   -1.2417 C   0  0  0  0  0  0  0  0  0  0  0  0
    0.0539    1.8478   -0.5477 C   0  0  0  0  0  0  0  0  0  0  0  0
    0.8385    0.9534    0.3823 C   0  0  2  0  0  0  0  0  0  0  0  0
    0.0000    0.0000    1.2103 C   0  0  0  0  0  0  0  0  0  0  0  0
   -0.8385   -0.9534    0.3823 C   0  0  1  0  0  0  0  0  0  0  0  0
   -0.0539   -1.8478   -0.5477 C   0  0  0  0  0  0  0  0  0  0  0  0
   -0.9349   -2.8799   -1.2417 C   0  0  0  0  0  0  0  0  0  0  0  0
    1.5197    1.7839    1.3203 F   0  0  0  0  0  0  0  0  0  0  0  0
   -1.5197   -1.7839    1.3203 F   0  0  0  0  0  0  0  0  0  0  0  0
    1.3831    3.5634   -0.5207 H   0  0  0  0  0  0  0  0  0  0  0  0
    0.3524    3.4697   -1.9487 H   0  0  0  0  0  0  0  0  0  0  0  0
    1.7409    2.3898   -1.7917 H   0  0  0  0  0  0  0  0  0  0  0  0
   -0.4230    1.2092   -1.2947 H   0  0  0  0  0  0  0  0  0  0  0  0
   -0.7426    2.3348    0.0213 H   0  0  0  0  0  0  0  0  0  0  0  0
    1.6285    0.4311   -0.1567 H   0  0  0  0  0  0  0  0  0  0  0  0
    0.6618   -0.5902    1.8473 H   0  0  0  0  0  0  0  0  0  0  0  0
   -0.6618    0.5902    1.8473 H   0  0  0  0  0  0  0  0  0  0  0  0
   -1.6285   -0.4311   -0.1567 H   0  0  0  0  0  0  0  0  0  0  0  0
    0.7426   -2.3348    0.0213 H   0  0  0  0  0  0  0  0  0  0  0  0
    0.4230   -1.2092   -1.2947 H   0  0  0  0  0  0  0  0  0  0  0  0
   -1.7409   -2.3898   -1.7917 H   0  0  0  0  0  0  0  0  0  0  0  0
   -1.3831   -3.5634   -0.5207 H   0  0  0  0  0  0  0  0  0  0  0  0
   -0.3524   -3.4697   -1.9487 H   0  0  0  0  0  0  0  0  0  0  0  0
  1  2  1  0  0  0  0
  1 10  1  0  0  0  0
  1 11  1  0  0  0  0
  1 12  1  0  0  0  0
  2  3  1  0  0  0  0
  2 13  1  0  0  0  0
  2 14  1  0  0  0  0
  3  4  1  0  0  0  0
  3  8  1  0  0  0  0
  3 15  1  6  0  0  0
  4  5  1  0  0  0  0
  4 16  1  0  0  0  0
  4 17  1  0  0  0  0
  5  6  1  0  0  0  0
  5  9  1  0  0  0  0
  5 18  1  6  0  0  0
  6  7  1  0  0  0  0
  6 19  1  0  0  0  0
  6 20  1  0  0  0  0
  7 21  1  0  0  0  0
  7 22  1  0  0  0  0
  7 23  1  0  0  0  0
M  END
$$$$
AG-G-G-
 OpenBabel12202214393D

 23 22  0  0  0  0  0  0  0  0999 V2000
    2.6695    1.4696   -1.2767 C   0  0  0  0  0  0  0  0  0  0  0  0
    1.7644    0.4035   -0.6678 C   0  0  0  0  0  0  0  0  0  0  0  0
    0.8605    0.9784    0.3999 C   0  0  2  0  0  0  0  0  0  0  0  0
   -0.0001   -0.0002    1.1750 C   0  0  0  0  0  0  0  0  0  0  0  0
   -0.8604   -0.9783    0.4001 C   0  0  1  0  0  0  0  0  0  0  0  0
   -1.7818   -0.4129   -0.6598 C   0  0  0  0  0  0  0  0  0  0  0  0
   -2.8604    0.4773   -0.0481 C   0  0  0  0  0  0  0  0  0  0  0  0
    0.0098    1.9424   -0.2217 F   0  0  0  0  0  0  0  0  0  0  0  0
   -0.0013   -1.9239   -0.2345 F   0  0  0  0  0  0  0  0  0  0  0  0
    2.0832    2.2426   -1.7737 H   0  0  0  0  0  0  0  0  0  0  0  0
    3.3418    1.0311   -2.0129 H   0  0  0  0  0  0  0  0  0  0  0  0
    3.2758    1.9453   -0.5046 H   0  0  0  0  0  0  0  0  0  0  0  0
    2.3634   -0.3787   -0.1981 H   0  0  0  0  0  0  0  0  0  0  0  0
    1.1567   -0.0727   -1.4365 H   0  0  0  0  0  0  0  0  0  0  0  0
    1.4531    1.5529    1.1127 H   0  0  0  0  0  0  0  0  0  0  0  0
    0.6652   -0.5794    1.8186 H   0  0  0  0  0  0  0  0  0  0  0  0
   -0.6546    0.5709    1.8355 H   0  0  0  0  0  0  0  0  0  0  0  0
   -1.4426   -1.5620    1.1136 H   0  0  0  0  0  0  0  0  0  0  0  0
   -2.2467   -1.2598   -1.1663 H   0  0  0  0  0  0  0  0  0  0  0  0
   -1.2004    0.1402   -1.3964 H   0  0  0  0  0  0  0  0  0  0  0  0
   -2.4299    1.3683    0.4049 H   0  0  0  0  0  0  0  0  0  0  0  0
   -3.4182   -0.0625    0.7202 H   0  0  0  0  0  0  0  0  0  0  0  0
   -3.5677    0.7957   -0.8134 H   0  0  0  0  0  0  0  0  0  0  0  0
  1  2  1  0  0  0  0
  1 10  1  0  0  0  0
  1 11  1  0  0  0  0
  1 12  1  0  0  0  0
  2  3  1  0  0  0  0
  2 13  1  0  0  0  0
  2 14  1  0  0  0  0
  3  4  1  0  0  0  0
  3  8  1  0  0  0  0
  3 15  1  1  0  0  0
  4  5  1  0  0  0  0
  4 16  1  0  0  0  0
  4 17  1  0  0  0  0
  5  6  1  0  0  0  0
  5  9  1  0  0  0  0
  5 18  1  1  0  0  0
  6  7  1  0  0  0  0
  6 19  1  0  0  0  0
  6 20  1  0  0  0  0
  7 21  1  0  0  0  0
  7 22  1  0  0  0  0
  7 23  1  0  0  0  0
M  END
$$$$
AG-G-G
 OpenBabel12202214393D

 23 22  0  0  0  0  0  0  0  0999 V2000
    2.6521    1.5258   -1.2867 C   0  0  0  0  0  0  0  0  0  0  0  0
    1.8049    0.4341   -0.6413 C   0  0  0  0  0  0  0  0  0  0  0  0
    0.8722    0.9917    0.4107 C   0  0  2  0  0  0  0  0  0  0  0  0
    0.0015    0.0017    1.1550 C   0  0  0  0  0  0  0  0  0  0  0  0
   -0.8736   -0.9934    0.4093 C   0  0  1  0  0  0  0  0  0  0  0  0
   -1.9273   -0.4862   -0.5652 C   0  0  0  0  0  0  0  0  0  0  0  0
   -1.4440   -0.1034   -1.9625 C   0  0  0  0  0  0  0  0  0  0  0  0
    0.0312    1.9738   -0.1928 F   0  0  0  0  0  0  0  0  0  0  0  0
   -0.0329   -1.9206   -0.2729 F   0  0  0  0  0  0  0  0  0  0  0  0
    2.0286    2.2238   -1.8447 H   0  0  0  0  0  0  0  0  0  0  0  0
    3.3753    1.0933   -1.9772 H   0  0  0  0  0  0  0  0  0  0  0  0
    3.2004    2.0894   -0.5290 H   0  0  0  0  0  0  0  0  0  0  0  0
    2.4458   -0.2909   -0.1356 H   0  0  0  0  0  0  0  0  0  0  0  0
    1.2390   -0.1093   -1.3952 H   0  0  0  0  0  0  0  0  0  0  0  0
    1.4532    1.5481    1.1464 H   0  0  0  0  0  0  0  0  0  0  0  0
    0.6672   -0.5779    1.7989 H   0  0  0  0  0  0  0  0  0  0  0  0
   -0.6582    0.5657    1.8184 H   0  0  0  0  0  0  0  0  0  0  0  0
   -1.3745   -1.5856    1.1729 H   0  0  0  0  0  0  0  0  0  0  0  0
   -2.4273    0.3588   -0.0873 H   0  0  0  0  0  0  0  0  0  0  0  0
   -2.6729   -1.2767   -0.6661 H   0  0  0  0  0  0  0  0  0  0  0  0
   -0.9188   -0.9347   -2.4323 H   0  0  0  0  0  0  0  0  0  0  0  0
   -0.7879    0.7614   -1.9515 H   0  0  0  0  0  0  0  0  0  0  0  0
   -2.3065    0.1377   -2.5852 H   0  0  0  0  0  0  0  0  0  0  0  0
  1  2  1  0  0  0  0
  1 10  1  0  0  0  0
  1 11  1  0  0  0  0
  1 12  1  0  0  0  0
  2  3  1  0  0  0  0
  2 13  1  0  0  0  0
  2 14  1  0  0  0  0
  3  4  1  0  0  0  0
  3  8  1  0  0  0  0
  3 15  1  1  0  0  0
  4  5  1  0  0  0  0
  4 16  1  0  0  0  0
  4 17  1  0  0  0  0
  5  6  1  0  0  0  0
  5  9  1  0  0  0  0
  5 18  1  1  0  0  0
  6  7  1  0  0  0  0
  6 19  1  0  0  0  0
  6 20  1  0  0  0  0
  7 21  1  0  0  0  0
  7 22  1  0  0  0  0
  7 23  1  0  0  0  0
M  END
$$$$
AG-GG-
 OpenBabel12202214393D

 23 22  0  0  0  0  0  0  0  0999 V2000
    2.5384    1.3715   -1.4322 C   0  0  0  0  0  0  0  0  0  0  0  0
    1.5880    0.3694   -0.7851 C   0  0  0  0  0  0  0  0  0  0  0  0
    0.8490    0.9654    0.3906 C   0  0  2  0  0  0  0  0  0  0  0  0
   -0.0012   -0.0013    1.1928 C   0  0  0  0  0  0  0  0  0  0  0  0
   -0.8478   -0.9640    0.3916 C   0  0  1  0  0  0  0  0  0  0  0  0
   -1.7470   -1.8397    1.2364 C   0  0  0  0  0  0  0  0  0  0  0  0
   -0.9592   -2.8344    2.0840 C   0  0  0  0  0  0  0  0  0  0  0  0
    0.0110    2.0079   -0.1043 F   0  0  0  0  0  0  0  0  0  0  0  0
   -1.6890   -0.2062   -0.4726 F   0  0  0  0  0  0  0  0  0  0  0  0
    1.9939    2.2382   -1.8059 H   0  0  0  0  0  0  0  0  0  0  0  0
    3.0656    0.9174   -2.2703 H   0  0  0  0  0  0  0  0  0  0  0  0
    3.2792    1.7196   -0.7114 H   0  0  0  0  0  0  0  0  0  0  0  0
    2.1413   -0.4992   -0.4205 H   0  0  0  0  0  0  0  0  0  0  0  0
    0.8610    0.0099   -1.5160 H   0  0  0  0  0  0  0  0  0  0  0  0
    1.5461    1.4676    1.0609 H   0  0  0  0  0  0  0  0  0  0  0  0
    0.6829   -0.5937    1.8055 H   0  0  0  0  0  0  0  0  0  0  0  0
   -0.6377    0.5676    1.8745 H   0  0  0  0  0  0  0  0  0  0  0  0
   -0.2335   -1.5772   -0.2672 H   0  0  0  0  0  0  0  0  0  0  0  0
   -2.4095   -2.3788    0.5567 H   0  0  0  0  0  0  0  0  0  0  0  0
   -2.3661   -1.2007    1.8694 H   0  0  0  0  0  0  0  0  0  0  0  0
   -0.3836   -2.3346    2.8625 H   0  0  0  0  0  0  0  0  0  0  0  0
   -0.2668   -3.4076    1.4633 H   0  0  0  0  0  0  0  0  0  0  0  0
   -1.6360   -3.5362    2.5686 H   0  0  0  0  0  0  0  0  0  0  0  0
  1  2  1  0  0  0  0
  1 10  1  0  0  0  0
  1 11  1  0  0  0  0
  1 12  1  0  0  0  0
  2  3  1  0  0  0  0
  2 13  1  0  0  0  0
  2 14  1  0  0  0  0
  3  4  1  0  0  0  0
  3  8  1  0  0  0  0
  3 15  1  1  0  0  0
  4  5  1  0  0  0  0
  4 16  1  0  0  0  0
  4 17  1  0  0  0  0
  5  6  1  0  0  0  0
  5  9  1  0  0  0  0
  5 18  1  6  0  0  0
  6  7  1  0  0  0  0
  6 19  1  0  0  0  0
  6 20  1  0  0  0  0
  7 21  1  0  0  0  0
  7 22  1  0  0  0  0
  7 23  1  0  0  0  0
M  END
$$$$
AG-GG
 OpenBabel12202214393D

 23 22  0  0  0  0  0  0  0  0999 V2000
    2.7022    1.4008   -1.2534 C   0  0  0  0  0  0  0  0  0  0  0  0
    1.7738    0.3570   -0.6400 C   0  0  0  0  0  0  0  0  0  0  0  0
    0.8449    0.9607    0.3873 C   0  0  2  0  0  0  0  0  0  0  0  0
    0.0011    0.0013    1.2015 C   0  0  0  0  0  0  0  0  0  0  0  0
   -0.8461   -0.9621    0.3862 C   0  0  1  0  0  0  0  0  0  0  0  0
   -0.2240   -2.2914    0.0029 C   0  0  0  0  0  0  0  0  0  0  0  0
    0.3366   -3.0853    1.1790 C   0  0  0  0  0  0  0  0  0  0  0  0
   -0.0478    1.8339   -0.3056 F   0  0  0  0  0  0  0  0  0  0  0  0
   -1.9871   -1.2682    1.1908 F   0  0  0  0  0  0  0  0  0  0  0  0
    2.1302    2.1912   -1.7398 H   0  0  0  0  0  0  0  0  0  0  0  0
    3.3546    0.9489   -1.9999 H   0  0  0  0  0  0  0  0  0  0  0  0
    3.3276    1.8562   -0.4847 H   0  0  0  0  0  0  0  0  0  0  0  0
    2.3531   -0.4258   -0.1459 H   0  0  0  0  0  0  0  0  0  0  0  0
    1.1765   -0.1184   -1.4198 H   0  0  0  0  0  0  0  0  0  0  0  0
    1.4015    1.6053    1.0666 H   0  0  0  0  0  0  0  0  0  0  0  0
    0.6558   -0.5356    1.8881 H   0  0  0  0  0  0  0  0  0  0  0  0
   -0.6776    0.6052    1.8044 H   0  0  0  0  0  0  0  0  0  0  0  0
   -1.2478   -0.4634   -0.4949 H   0  0  0  0  0  0  0  0  0  0  0  0
    0.5572   -2.1085   -0.7349 H   0  0  0  0  0  0  0  0  0  0  0  0
   -1.0022   -2.8696   -0.4978 H   0  0  0  0  0  0  0  0  0  0  0  0
   -0.4041   -3.1846    1.9737 H   0  0  0  0  0  0  0  0  0  0  0  0
    1.2268   -2.6159    1.5974 H   0  0  0  0  0  0  0  0  0  0  0  0
    0.6141   -4.0864    0.8521 H   0  0  0  0  0  0  0  0  0  0  0  0
  1  2  1  0  0  0  0
  1 10  1  0  0  0  0
  1 11  1  0  0  0  0
  1 12  1  0  0  0  0
  2  3  1  0  0  0  0
  2 13  1  0  0  0  0
  2 14  1  0  0  0  0
  3  4  1  0  0  0  0
  3  8  1  0  0  0  0
  3 15  1  1  0  0  0
  4  5  1  0  0  0  0
  4 16  1  0  0  0  0
  4 17  1  0  0  0  0
  5  6  1  0  0  0  0
  5  9  1  0  0  0  0
  5 18  1  6  0  0  0
  6  7  1  0  0  0  0
  6 19  1  0  0  0  0
  6 20  1  0  0  0  0
  7 21  1  0  0  0  0
  7 22  1  0  0  0  0
  7 23  1  0  0  0  0
M  END
$$$$
AGG-G-
 OpenBabel12202214393D

 23 22  0  0  0  0  0  0  0  0999 V2000
    1.1646    3.2561   -0.6090 C   0  0  0  0  0  0  0  0  0  0  0  0
    0.2742    2.3494    0.2322 C   0  0  0  0  0  0  0  0  0  0  0  0
    0.8422    0.9576    0.3822 C   0  0  2  0  0  0  0  0  0  0  0  0
   -0.0014   -0.0016    1.2094 C   0  0  0  0  0  0  0  0  0  0  0  0
   -0.8408   -0.9560    0.3834 C   0  0  1  0  0  0  0  0  0  0  0  0
   -1.8182   -0.3441   -0.5951 C   0  0  0  0  0  0  0  0  0  0  0  0
   -2.9513    0.3865    0.1210 C   0  0  0  0  0  0  0  0  0  0  0  0
    2.0994    1.0912    1.0466 F   0  0  0  0  0  0  0  0  0  0  0  0
    0.0663   -1.7604   -0.3700 F   0  0  0  0  0  0  0  0  0  0  0  0
    2.1429    3.3848   -0.1445 H   0  0  0  0  0  0  0  0  0  0  0  0
    0.7145    4.2413   -0.7240 H   0  0  0  0  0  0  0  0  0  0  0  0
    1.3135    2.8329   -1.6038 H   0  0  0  0  0  0  0  0  0  0  0  0
   -0.7114    2.2615   -0.2271 H   0  0  0  0  0  0  0  0  0  0  0  0
    0.1258    2.7647    1.2323 H   0  0  0  0  0  0  0  0  0  0  0  0
    1.0846    0.5276   -0.5894 H   0  0  0  0  0  0  0  0  0  0  0  0
    0.6745   -0.6072    1.8150 H   0  0  0  0  0  0  0  0  0  0  0  0
   -0.6522    0.5462    1.8933 H   0  0  0  0  0  0  0  0  0  0  0  0
   -1.3597   -1.6468    1.0457 H   0  0  0  0  0  0  0  0  0  0  0  0
   -2.2299   -1.1581   -1.1949 H   0  0  0  0  0  0  0  0  0  0  0  0
   -1.2883    0.3257   -1.2749 H   0  0  0  0  0  0  0  0  0  0  0  0
   -2.5849    1.2357    0.6964 H   0  0  0  0  0  0  0  0  0  0  0  0
   -3.4685   -0.2877    0.8061 H   0  0  0  0  0  0  0  0  0  0  0  0
   -3.6785    0.7560   -0.6007 H   0  0  0  0  0  0  0  0  0  0  0  0
  1  2  1  0  0  0  0
  1 10  1  0  0  0  0
  1 11  1  0  0  0  0
  1 12  1  0  0  0  0
  2  3  1  0  0  0  0
  2 13  1  0  0  0  0
  2 14  1  0  0  0  0
  3  4  1  0  0  0  0
  3  8  1  0  0  0  0
  3 15  1  6  0  0  0
  4  5  1  0  0  0  0
  4 16  1  0  0  0  0
  4 17  1  0  0  0  0
  5  6  1  0  0  0  0
  5  9  1  0  0  0  0
  5 18  1  1  0  0  0
  6  7  1  0  0  0  0
  6 19  1  0  0  0  0
  6 20  1  0  0  0  0
  7 21  1  0  0  0  0
  7 22  1  0  0  0  0
  7 23  1  0  0  0  0
M  END
$$$$
AGG-G
 OpenBabel12202214393D

 23 22  0  0  0  0  0  0  0  0999 V2000
    2.1910    3.1069    0.3997 C   0  0  0  0  0  0  0  0  0  0  0  0
    1.2359    2.2005    1.1680 C   0  0  0  0  0  0  0  0  0  0  0  0
    0.8491    0.9655    0.3884 C   0  0  2  0  0  0  0  0  0  0  0  0
    0.0013    0.0014    1.1993 C   0  0  0  0  0  0  0  0  0  0  0  0
   -0.8504   -0.9669    0.3873 C   0  0  1  0  0  0  0  0  0  0  0  0
   -2.2231   -0.4603    0.0010 C   0  0  0  0  0  0  0  0  0  0  0  0
   -2.2431    0.8784   -0.7303 C   0  0  0  0  0  0  0  0  0  0  0  0
    2.0507    0.2812    0.0348 F   0  0  0  0  0  0  0  0  0  0  0  0
   -0.1479   -1.2934   -0.8088 F   0  0  0  0  0  0  0  0  0  0  0  0
    3.1360    2.6032    0.1995 H   0  0  0  0  0  0  0  0  0  0  0  0
    2.4050    4.0109    0.9703 H   0  0  0  0  0  0  0  0  0  0  0  0
    1.7554    3.4037   -0.5557 H   0  0  0  0  0  0  0  0  0  0  0  0
    0.3123    2.7366    1.3950 H   0  0  0  0  0  0  0  0  0  0  0  0
    1.6754    1.8915    2.1198 H   0  0  0  0  0  0  0  0  0  0  0  0
    0.3938    1.2345   -0.5607 H   0  0  0  0  0  0  0  0  0  0  0  0
    0.6815   -0.5482    1.8511 H   0  0  0  0  0  0  0  0  0  0  0  0
   -0.6680    0.5760    1.8433 H   0  0  0  0  0  0  0  0  0  0  0  0
   -0.9536   -1.9098    0.9204 H   0  0  0  0  0  0  0  0  0  0  0  0
   -2.8009   -0.3877    0.9254 H   0  0  0  0  0  0  0  0  0  0  0  0
   -2.6985   -1.2287   -0.6105 H   0  0  0  0  0  0  0  0  0  0  0  0
   -1.6461    0.8399   -1.6411 H   0  0  0  0  0  0  0  0  0  0  0  0
   -1.8631    1.6846   -0.1016 H   0  0  0  0  0  0  0  0  0  0  0  0
   -3.2649    1.1317   -1.0111 H   0  0  0  0  0  0  0  0  0  0  0  0
  1  2  1  0  0  0  0
  1 10  1  0  0  0  0
  1 11  1  0  0  0  0
  1 12  1  0  0  0  0
  2  3  1  0  0  0  0
  2 13  1  0  0  0  0
  2 14  1  0  0  0  0
  3  4  1  0  0  0  0
  3  8  1  0  0  0  0
  3 15  1  6  0  0  0
  4  5  1  0  0  0  0
  4 16  1  0  0  0  0
  4 17  1  0  0  0  0
  5  6  1  0  0  0  0
  5  9  1  0  0  0  0
  5 18  1  1  0  0  0
  6  7  1  0  0  0  0
  6 19  1  0  0  0  0
  6 20  1  0  0  0  0
  7 21  1  0  0  0  0
  7 22  1  0  0  0  0
  7 23  1  0  0  0  0
M  END
$$$$
AGGG-
 OpenBabel12202214393D

 23 22  0  0  0  0  0  0  0  0999 V2000
    0.9704    2.9084   -1.2080 C   0  0  0  0  0  0  0  0  0  0  0  0
    0.0629    1.9478   -0.4474 C   0  0  0  0  0  0  0  0  0  0  0  0
    0.8452    0.9610    0.3874 C   0  0  2  0  0  0  0  0  0  0  0  0
    0.0006    0.0007    1.2007 C   0  0  0  0  0  0  0  0  0  0  0  0
   -0.8458   -0.9618    0.3869 C   0  0  1  0  0  0  0  0  0  0  0  0
   -0.0899   -1.9292   -0.5042 C   0  0  0  0  0  0  0  0  0  0  0  0
    0.1404   -1.4041   -1.9217 C   0  0  0  0  0  0  0  0  0  0  0  0
    1.6031    1.7063    1.3386 F   0  0  0  0  0  0  0  0  0  0  0  0
   -1.5463   -1.7361    1.3606 F   0  0  0  0  0  0  0  0  0  0  0  0
    1.5757    3.5013   -0.5234 H   0  0  0  0  0  0  0  0  0  0  0  0
    0.3811    3.5931   -1.8178 H   0  0  0  0  0  0  0  0  0  0  0  0
    1.6419    2.3592   -1.8706 H   0  0  0  0  0  0  0  0  0  0  0  0
   -0.5513    1.3823   -1.1504 H   0  0  0  0  0  0  0  0  0  0  0  0
   -0.6175    2.4908    0.2132 H   0  0  0  0  0  0  0  0  0  0  0  0
    1.5888    0.4377   -0.2108 H   0  0  0  0  0  0  0  0  0  0  0  0
    0.6636   -0.5938    1.8305 H   0  0  0  0  0  0  0  0  0  0  0  0
   -0.6595    0.5859    1.8436 H   0  0  0  0  0  0  0  0  0  0  0  0
   -1.6230   -0.4451   -0.1759 H   0  0  0  0  0  0  0  0  0  0  0  0
   -0.6929   -2.8356   -0.5646 H   0  0  0  0  0  0  0  0  0  0  0  0
    0.8571   -2.1960   -0.0286 H   0  0  0  0  0  0  0  0  0  0  0  0
    0.7817   -0.5252   -1.9467 H   0  0  0  0  0  0  0  0  0  0  0  0
   -0.8087   -1.1457   -2.3924 H   0  0  0  0  0  0  0  0  0  0  0  0
    0.6173   -2.1754   -2.5270 H   0  0  0  0  0  0  0  0  0  0  0  0
  1  2  1  0  0  0  0
  1 10  1  0  0  0  0
  1 11  1  0  0  0  0
  1 12  1  0  0  0  0
  2  3  1  0  0  0  0
  2 13  1  0  0  0  0
  2 14  1  0  0  0  0
  3  4  1  0  0  0  0
  3  8  1  0  0  0  0
  3 15  1  6  0  0  0
  4  5  1  0  0  0  0
  4 16  1  0  0  0  0
  4 17  1  0  0  0  0
  5  6  1  0  0  0  0
  5  9  1  0  0  0  0
  5 18  1  6  0  0  0
  6  7  1  0  0  0  0
  6 19  1  0  0  0  0
  6 20  1  0  0  0  0
  7 21  1  0  0  0  0
  7 22  1  0  0  0  0
  7 23  1  0  0  0  0
M  END
$$$$
AGGG
 OpenBabel12202214393D

 23 22  0  0  0  0  0  0  0  0999 V2000
    0.9344    2.8657   -1.2576 C   0  0  0  0  0  0  0  0  0  0  0  0
    0.0422    1.8899   -0.4964 C   0  0  0  0  0  0  0  0  0  0  0  0
    0.8355    0.9500    0.3796 C   0  0  2  0  0  0  0  0  0  0  0  0
    0.0003    0.0003    1.2160 C   0  0  0  0  0  0  0  0  0  0  0  0
   -0.8358   -0.9503    0.3793 C   0  0  1  0  0  0  0  0  0  0  0  0
   -0.0734   -1.8066   -0.6083 C   0  0  0  0  0  0  0  0  0  0  0  0
    1.0864   -2.5844    0.0060 C   0  0  0  0  0  0  0  0  0  0  0  0
    1.5811    1.7367    1.3038 F   0  0  0  0  0  0  0  0  0  0  0  0
   -1.4828   -1.8221    1.3046 F   0  0  0  0  0  0  0  0  0  0  0  0
    1.4847    3.5109   -0.5739 H   0  0  0  0  0  0  0  0  0  0  0  0
    0.3387    3.4999   -1.9137 H   0  0  0  0  0  0  0  0  0  0  0  0
    1.6563    2.3249   -1.8727 H   0  0  0  0  0  0  0  0  0  0  0  0
   -0.5268    1.2838   -1.2039 H   0  0  0  0  0  0  0  0  0  0  0  0
   -0.6773    2.4243    0.1283 H   0  0  0  0  0  0  0  0  0  0  0  0
    1.5838    0.4133   -0.2046 H   0  0  0  0  0  0  0  0  0  0  0  0
    0.6653   -0.5827    1.8546 H   0  0  0  0  0  0  0  0  0  0  0  0
   -0.6642    0.5866    1.8532 H   0  0  0  0  0  0  0  0  0  0  0  0
   -1.6436   -0.4230   -0.1228 H   0  0  0  0  0  0  0  0  0  0  0  0
    0.2847   -1.1533   -1.4077 H   0  0  0  0  0  0  0  0  0  0  0  0
   -0.7896   -2.4926   -1.0630 H   0  0  0  0  0  0  0  0  0  0  0  0
    0.7481   -3.1888    0.8476 H   0  0  0  0  0  0  0  0  0  0  0  0
    1.8749   -1.9183    0.3577 H   0  0  0  0  0  0  0  0  0  0  0  0
    1.5230   -3.2535   -0.7343 H   0  0  0  0  0  0  0  0  0  0  0  0
  1  2  1  0  0  0  0
  1 10  1  0  0  0  0
  1 11  1  0  0  0  0
  1 12  1  0  0  0  0
  2  3  1  0  0  0  0
  2 13  1  0  0  0  0
  2 14  1  0  0  0  0
  3  4  1  0  0  0  0
  3  8  1  0  0  0  0
  3 15  1  6  0  0  0
  4  5  1  0  0  0  0
  4 16  1  0  0  0  0
  4 17  1  0  0  0  0
  5  6  1  0  0  0  0
  5  9  1  0  0  0  0
  5 18  1  6  0  0  0
  6  7  1  0  0  0  0
  6 19  1  0  0  0  0
  6 20  1  0  0  0  0
  7 21  1  0  0  0  0
  7 22  1  0  0  0  0
  7 23  1  0  0  0  0
M  END
$$$$
G-AAA
 OpenBabel12202214393D

 23 22  0  0  0  0  0  0  0  0999 V2000
    0.8724    2.9107    1.9661 C   0  0  0  0  0  0  0  0  0  0  0  0
    1.7004    1.8899    1.1871 C   0  0  0  0  0  0  0  0  0  0  0  0
    0.8341    0.9484    0.3817 C   0  0  2  0  0  0  0  0  0  0  0  0
   -0.0001   -0.0001    1.2114 C   0  0  0  0  0  0  0  0  0  0  0  0
   -0.8340   -0.9483    0.3818 C   0  0  1  0  0  0  0  0  0  0  0  0
   -1.6632   -1.9006    1.2091 C   0  0  0  0  0  0  0  0  0  0  0  0
   -2.5173   -2.8302    0.3546 C   0  0  0  0  0  0  0  0  0  0  0  0
    1.7046    0.1524   -0.4208 F   0  0  0  0  0  0  0  0  0  0  0  0
   -1.7248   -0.1556   -0.4037 F   0  0  0  0  0  0  0  0  0  0  0  0
    0.1726    3.4256    1.3061 H   0  0  0  0  0  0  0  0  0  0  0  0
    1.5235    3.6591    2.4160 H   0  0  0  0  0  0  0  0  0  0  0  0
    0.3012    2.4404    2.7663 H   0  0  0  0  0  0  0  0  0  0  0  0
    2.3238    1.3027    1.8648 H   0  0  0  0  0  0  0  0  0  0  0  0
    2.3602    2.4085    0.4903 H   0  0  0  0  0  0  0  0  0  0  0  0
    0.2161    1.5008   -0.3240 H   0  0  0  0  0  0  0  0  0  0  0  0
    0.6620   -0.5855    1.8535 H   0  0  0  0  0  0  0  0  0  0  0  0
   -0.6666    0.5799    1.8526 H   0  0  0  0  0  0  0  0  0  0  0  0
   -0.2238   -1.4894   -0.3406 H   0  0  0  0  0  0  0  0  0  0  0  0
   -0.9699   -2.4814    1.8205 H   0  0  0  0  0  0  0  0  0  0  0  0
   -2.2880   -1.3161    1.8881 H   0  0  0  0  0  0  0  0  0  0  0  0
   -3.2358   -2.2670   -0.2398 H   0  0  0  0  0  0  0  0  0  0  0  0
   -3.0719   -3.5281    0.9808 H   0  0  0  0  0  0  0  0  0  0  0  0
   -1.8921   -3.4109   -0.3260 H   0  0  0  0  0  0  0  0  0  0  0  0
  1  2  1  0  0  0  0
  1 10  1  0  0  0  0
  1 11  1  0  0  0  0
  1 12  1  0  0  0  0
  2  3  1  0  0  0  0
  2 13  1  0  0  0  0
  2 14  1  0  0  0  0
  3  4  1  0  0  0  0
  3  8  1  0  0  0  0
  3 15  1  6  0  0  0
  4  5  1  0  0  0  0
  4 16  1  0  0  0  0
  4 17  1  0  0  0  0
  5  6  1  0  0  0  0
  5  9  1  0  0  0  0
  5 18  1  6  0  0  0
  6  7  1  0  0  0  0
  6 19  1  0  0  0  0
  6 20  1  0  0  0  0
  7 21  1  0  0  0  0
  7 22  1  0  0  0  0
  7 23  1  0  0  0  0
M  END
$$$$
GAAA
 OpenBabel12202214393D

 23 22  0  0  0  0  0  0  0  0999 V2000
    2.5066    1.3914    2.2485 C   0  0  0  0  0  0  0  0  0  0  0  0
    1.6054    1.9810    1.1682 C   0  0  0  0  0  0  0  0  0  0  0  0
    0.8330    0.9471    0.3803 C   0  0  2  0  0  0  0  0  0  0  0  0
   -0.0002   -0.0003    1.2142 C   0  0  0  0  0  0  0  0  0  0  0  0
   -0.8327   -0.9469    0.3805 C   0  0  1  0  0  0  0  0  0  0  0  0
   -1.6575   -1.9098    1.1994 C   0  0  0  0  0  0  0  0  0  0  0  0
   -2.4867   -2.8507    0.3343 C   0  0  0  0  0  0  0  0  0  0  0  0
    1.7746    0.1532   -0.3427 F   0  0  0  0  0  0  0  0  0  0  0  0
   -1.7295   -0.1554   -0.3985 F   0  0  0  0  0  0  0  0  0  0  0  0
    1.9270    0.9323    3.0492 H   0  0  0  0  0  0  0  0  0  0  0  0
    3.1236    2.1727    2.6924 H   0  0  0  0  0  0  0  0  0  0  0  0
    3.1731    0.6356    1.8318 H   0  0  0  0  0  0  0  0  0  0  0  0
    2.1979    2.5614    0.4589 H   0  0  0  0  0  0  0  0  0  0  0  0
    0.8771    2.6635    1.6111 H   0  0  0  0  0  0  0  0  0  0  0  0
    0.2240    1.4291   -0.3821 H   0  0  0  0  0  0  0  0  0  0  0  0
    0.6560   -0.5943    1.8531 H   0  0  0  0  0  0  0  0  0  0  0  0
   -0.6597    0.5854    1.8599 H   0  0  0  0  0  0  0  0  0  0  0  0
   -0.2191   -1.4783   -0.3457 H   0  0  0  0  0  0  0  0  0  0  0  0
   -2.2974   -1.3334    1.8708 H   0  0  0  0  0  0  0  0  0  0  0  0
   -0.9639   -2.4808    1.8207 H   0  0  0  0  0  0  0  0  0  0  0  0
   -1.8436   -3.4273   -0.3332 H   0  0  0  0  0  0  0  0  0  0  0  0
   -3.1982   -2.2945   -0.2757 H   0  0  0  0  0  0  0  0  0  0  0  0
   -3.0481   -3.5512    0.9518 H   0  0  0  0  0  0  0  0  0  0  0  0
  1  2  1  0  0  0  0
  1 10  1  0  0  0  0
  1 11  1  0  0  0  0
  1 12  1  0  0  0  0
  2  3  1  0  0  0  0
  2 13  1  0  0  0  0
  2 14  1  0  0  0  0
  3  4  1  0  0  0  0
  3  8  1  0  0  0  0
  3 15  1  6  0  0  0
  4  5  1  0  0  0  0
  4 16  1  0  0  0  0
  4 17  1  0  0  0  0
  5  6  1  0  0  0  0
  5  9  1  0  0  0  0
  5 18  1  6  0  0  0
  6  7  1  0  0  0  0
  6 19  1  0  0  0  0
  6 20  1  0  0  0  0
  7 21  1  0  0  0  0
  7 22  1  0  0  0  0
  7 23  1  0  0  0  0
M  END
$$$$
G-AAG-
 OpenBabel12202214393D

 23 22  0  0  0  0  0  0  0  0999 V2000
    1.0062    2.8033    2.0820 C   0  0  0  0  0  0  0  0  0  0  0  0
    1.7647    1.8288    1.1840 C   0  0  0  0  0  0  0  0  0  0  0  0
    0.8344    0.9487    0.3810 C   0  0  2  0  0  0  0  0  0  0  0  0
    0.0000    0.0000    1.2130 C   0  0  0  0  0  0  0  0  0  0  0  0
   -0.8344   -0.9487    0.3810 C   0  0  1  0  0  0  0  0  0  0  0  0
   -1.7647   -1.8288    1.1840 C   0  0  0  0  0  0  0  0  0  0  0  0
   -1.0062   -2.8033    2.0820 C   0  0  0  0  0  0  0  0  0  0  0  0
    1.6460    0.1557   -0.4840 F   0  0  0  0  0  0  0  0  0  0  0  0
   -1.6460   -0.1557   -0.4840 F   0  0  0  0  0  0  0  0  0  0  0  0
    0.2745    3.3726    1.5060 H   0  0  0  0  0  0  0  0  0  0  0  0
    1.6981    3.5111    2.5380 H   0  0  0  0  0  0  0  0  0  0  0  0
    0.4810    2.2875    2.8850 H   0  0  0  0  0  0  0  0  0  0  0  0
    2.4209    1.1903    1.7800 H   0  0  0  0  0  0  0  0  0  0  0  0
    2.3871    2.3838    0.4800 H   0  0  0  0  0  0  0  0  0  0  0  0
    0.2083    1.5465   -0.2800 H   0  0  0  0  0  0  0  0  0  0  0  0
    0.6650   -0.5824    1.8540 H   0  0  0  0  0  0  0  0  0  0  0  0
   -0.6650    0.5824    1.8540 H   0  0  0  0  0  0  0  0  0  0  0  0
   -0.2083   -1.5465   -0.2800 H   0  0  0  0  0  0  0  0  0  0  0  0
   -2.4209   -1.1903    1.7800 H   0  0  0  0  0  0  0  0  0  0  0  0
   -2.3871   -2.3838    0.4800 H   0  0  0  0  0  0  0  0  0  0  0  0
   -0.2745   -3.3726    1.5060 H   0  0  0  0  0  0  0  0  0  0  0  0
   -1.6981   -3.5111    2.5380 H   0  0  0  0  0  0  0  0  0  0  0  0
   -0.4810   -2.2875    2.8850 H   0  0  0  0  0  0  0  0  0  0  0  0
  1  2  1  0  0  0  0
  1 10  1  0  0  0  0
  1 11  1  0  0  0  0
  1 12  1  0  0  0  0
  2  3  1  0  0  0  0
  2 13  1  0  0  0  0
  2 14  1  0  0  0  0
  3  4  1  0  0  0  0
  3  8  1  0  0  0  0
  3 15  1  6  0  0  0
  4  5  1  0  0  0  0
  4 16  1  0  0  0  0
  4 17  1  0  0  0  0
  5  6  1  0  0  0  0
  5  9  1  0  0  0  0
  5 18  1  6  0  0  0
  6  7  1  0  0  0  0
  6 19  1  0  0  0  0
  6 20  1  0  0  0  0
  7 21  1  0  0  0  0
  7 22  1  0  0  0  0
  7 23  1  0  0  0  0
M  END
$$$$
G-AAG
 OpenBabel12202214393D

 23 22  0  0  0  0  0  0  0  0999 V2000
    0.7952    2.9843    1.8672 C   0  0  0  0  0  0  0  0  0  0  0  0
    1.6572    1.9282    1.1794 C   0  0  0  0  0  0  0  0  0  0  0  0
    0.8320    0.9460    0.3799 C   0  0  2  0  0  0  0  0  0  0  0  0
    0.0004    0.0005    1.2156 C   0  0  0  0  0  0  0  0  0  0  0  0
   -0.8324   -0.9465    0.3795 C   0  0  1  0  0  0  0  0  0  0  0  0
   -1.5400   -2.0302    1.1621 C   0  0  0  0  0  0  0  0  0  0  0  0
   -2.3975   -1.5090    2.3108 C   0  0  0  0  0  0  0  0  0  0  0  0
    1.7381    0.1475   -0.3803 F   0  0  0  0  0  0  0  0  0  0  0  0
   -1.8242   -0.1580   -0.2814 F   0  0  0  0  0  0  0  0  0  0  0  0
    0.1664    3.5024    1.1415 H   0  0  0  0  0  0  0  0  0  0  0  0
    1.4277    3.7244    2.3547 H   0  0  0  0  0  0  0  0  0  0  0  0
    0.1491    2.5467    2.6275 H   0  0  0  0  0  0  0  0  0  0  0  0
    2.2477    1.3765    1.9139 H   0  0  0  0  0  0  0  0  0  0  0  0
    2.3499    2.4146    0.4909 H   0  0  0  0  0  0  0  0  0  0  0  0
    0.2184    1.4657   -0.3564 H   0  0  0  0  0  0  0  0  0  0  0  0
    0.6657   -0.5822    1.8578 H   0  0  0  0  0  0  0  0  0  0  0  0
   -0.6631    0.5834    1.8553 H   0  0  0  0  0  0  0  0  0  0  0  0
   -0.2385   -1.3838   -0.4214 H   0  0  0  0  0  0  0  0  0  0  0  0
   -2.1534   -2.5988    0.4611 H   0  0  0  0  0  0  0  0  0  0  0  0
   -0.7723   -2.7088    1.5398 H   0  0  0  0  0  0  0  0  0  0  0  0
   -1.7889   -1.0516    3.0908 H   0  0  0  0  0  0  0  0  0  0  0  0
   -2.9577   -2.3268    2.7628 H   0  0  0  0  0  0  0  0  0  0  0  0
   -3.1147   -0.7663    1.9576 H   0  0  0  0  0  0  0  0  0  0  0  0
  1  2  1  0  0  0  0
  1 10  1  0  0  0  0
  1 11  1  0  0  0  0
  1 12  1  0  0  0  0
  2  3  1  0  0  0  0
  2 13  1  0  0  0  0
  2 14  1  0  0  0  0
  3  4  1  0  0  0  0
  3  8  1  0  0  0  0
  3 15  1  6  0  0  0
  4  5  1  0  0  0  0
  4 16  1  0  0  0  0
  4 17  1  0  0  0  0
  5  6  1  0  0  0  0
  5  9  1  0  0  0  0
  5 18  1  6  0  0  0
  6  7  1  0  0  0  0
  6 19  1  0  0  0  0
  6 20  1  0  0  0  0
  7 21  1  0  0  0  0
  7 22  1  0  0  0  0
  7 23  1  0  0  0  0
M  END
$$$$
GAAG-
 OpenBabel12202214393D

 23 22  0  0  0  0  0  0  0  0999 V2000
    2.3975    1.5090    2.3108 C   0  0  0  0  0  0  0  0  0  0  0  0
    1.5400    2.0302    1.1621 C   0  0  0  0  0  0  0  0  0  0  0  0
    0.8324    0.9465    0.3795 C   0  0  2  0  0  0  0  0  0  0  0  0
   -0.0004   -0.0005    1.2156 C   0  0  0  0  0  0  0  0  0  0  0  0
   -0.8320   -0.9460    0.3799 C   0  0  1  0  0  0  0  0  0  0  0  0
   -1.6572   -1.9282    1.1794 C   0  0  0  0  0  0  0  0  0  0  0  0
   -0.7952   -2.9843    1.8672 C   0  0  0  0  0  0  0  0  0  0  0  0
    1.8242    0.1580   -0.2814 F   0  0  0  0  0  0  0  0  0  0  0  0
   -1.7381   -0.1475   -0.3803 F   0  0  0  0  0  0  0  0  0  0  0  0
    1.7889    1.0516    3.0908 H   0  0  0  0  0  0  0  0  0  0  0  0
    2.9577    2.3268    2.7628 H   0  0  0  0  0  0  0  0  0  0  0  0
    3.1147    0.7663    1.9576 H   0  0  0  0  0  0  0  0  0  0  0  0
    2.1534    2.5988    0.4611 H   0  0  0  0  0  0  0  0  0  0  0  0
    0.7723    2.7088    1.5398 H   0  0  0  0  0  0  0  0  0  0  0  0
    0.2385    1.3838   -0.4214 H   0  0  0  0  0  0  0  0  0  0  0  0
    0.6631   -0.5834    1.8553 H   0  0  0  0  0  0  0  0  0  0  0  0
   -0.6657    0.5822    1.8578 H   0  0  0  0  0  0  0  0  0  0  0  0
   -0.2184   -1.4657   -0.3564 H   0  0  0  0  0  0  0  0  0  0  0  0
   -2.3499   -2.4146    0.4909 H   0  0  0  0  0  0  0  0  0  0  0  0
   -2.2477   -1.3765    1.9139 H   0  0  0  0  0  0  0  0  0  0  0  0
   -0.1491   -2.5467    2.6275 H   0  0  0  0  0  0  0  0  0  0  0  0
   -0.1664   -3.5024    1.1415 H   0  0  0  0  0  0  0  0  0  0  0  0
   -1.4277   -3.7244    2.3547 H   0  0  0  0  0  0  0  0  0  0  0  0
  1  2  1  0  0  0  0
  1 10  1  0  0  0  0
  1 11  1  0  0  0  0
  1 12  1  0  0  0  0
  2  3  1  0  0  0  0
  2 13  1  0  0  0  0
  2 14  1  0  0  0  0
  3  4  1  0  0  0  0
  3  8  1  0  0  0  0
  3 15  1  6  0  0  0
  4  5  1  0  0  0  0
  4 16  1  0  0  0  0
  4 17  1  0  0  0  0
  5  6  1  0  0  0  0
  5  9  1  0  0  0  0
  5 18  1  6  0  0  0
  6  7  1  0  0  0  0
  6 19  1  0  0  0  0
  6 20  1  0  0  0  0
  7 21  1  0  0  0  0
  7 22  1  0  0  0  0
  7 23  1  0  0  0  0
M  END
$$$$
GAAG
 OpenBabel12202214393D

 23 22  0  0  0  0  0  0  0  0999 V2000
    1.1209    2.6502   -0.9313 C   0  0  0  0  0  0  0  0  0  0  0  0
    1.7880    1.8190    0.1607 C   0  0  0  0  0  0  0  0  0  0  0  0
    0.8302    0.9440    0.9387 C   0  0  2  0  0  0  0  0  0  0  0  0
    0.0000    0.0000    0.0977 C   0  0  0  0  0  0  0  0  0  0  0  0
   -0.8302   -0.9440    0.9387 C   0  0  1  0  0  0  0  0  0  0  0  0
   -1.7880   -1.8190    0.1607 C   0  0  0  0  0  0  0  0  0  0  0  0
   -1.1209   -2.6502   -0.9313 C   0  0  0  0  0  0  0  0  0  0  0  0
   -0.0763    1.7963    1.6387 F   0  0  0  0  0  0  0  0  0  0  0  0
    0.0763   -1.7963    1.6387 F   0  0  0  0  0  0  0  0  0  0  0  0
    0.7189    2.0207   -1.7253 H   0  0  0  0  0  0  0  0  0  0  0  0
    1.8449    3.3303   -1.3803 H   0  0  0  0  0  0  0  0  0  0  0  0
    0.3066    3.2490   -0.5233 H   0  0  0  0  0  0  0  0  0  0  0  0
    2.2954    2.4712    0.8737 H   0  0  0  0  0  0  0  0  0  0  0  0
    2.5480    1.1638   -0.2703 H   0  0  0  0  0  0  0  0  0  0  0  0
    1.3636    0.3992    1.7157 H   0  0  0  0  0  0  0  0  0  0  0  0
   -0.6711    0.5749   -0.5433 H   0  0  0  0  0  0  0  0  0  0  0  0
    0.6711   -0.5749   -0.5433 H   0  0  0  0  0  0  0  0  0  0  0  0
   -1.3636   -0.3992    1.7157 H   0  0  0  0  0  0  0  0  0  0  0  0
   -2.5480   -1.1638   -0.2703 H   0  0  0  0  0  0  0  0  0  0  0  0
   -2.2954   -2.4712    0.8737 H   0  0  0  0  0  0  0  0  0  0  0  0
   -0.3066   -3.2490   -0.5233 H   0  0  0  0  0  0  0  0  0  0  0  0
   -0.7189   -2.0207   -1.7253 H   0  0  0  0  0  0  0  0  0  0  0  0
   -1.8449   -3.3303   -1.3803 H   0  0  0  0  0  0  0  0  0  0  0  0
  1  2  1  0  0  0  0
  1 10  1  0  0  0  0
  1 11  1  0  0  0  0
  1 12  1  0  0  0  0
  2  3  1  0  0  0  0
  2 13  1  0  0  0  0
  2 14  1  0  0  0  0
  3  4  1  0  0  0  0
  3  8  1  0  0  0  0
  3 15  1  1  0  0  0
  4  5  1  0  0  0  0
  4 16  1  0  0  0  0
  4 17  1  0  0  0  0
  5  6  1  0  0  0  0
  5  9  1  0  0  0  0
  5 18  1  1  0  0  0
  6  7  1  0  0  0  0
  6 19  1  0  0  0  0
  6 20  1  0  0  0  0
  7 21  1  0  0  0  0
  7 22  1  0  0  0  0
  7 23  1  0  0  0  0
M  END
$$$$
G-AG-A
 OpenBabel12202214393D

 23 22  0  0  0  0  0  0  0  0999 V2000
    0.9592    2.8344    2.0840 C   0  0  0  0  0  0  0  0  0  0  0  0
    1.7470    1.8397    1.2364 C   0  0  0  0  0  0  0  0  0  0  0  0
    0.8478    0.9640    0.3916 C   0  0  2  0  0  0  0  0  0  0  0  0
    0.0012    0.0013    1.1928 C   0  0  0  0  0  0  0  0  0  0  0  0
   -0.8490   -0.9654    0.3906 C   0  0  1  0  0  0  0  0  0  0  0  0
   -1.5880   -0.3694   -0.7851 C   0  0  0  0  0  0  0  0  0  0  0  0
   -2.5384   -1.3715   -1.4322 C   0  0  0  0  0  0  0  0  0  0  0  0
    1.6890    0.2062   -0.4726 F   0  0  0  0  0  0  0  0  0  0  0  0
   -0.0110   -2.0079   -0.1043 F   0  0  0  0  0  0  0  0  0  0  0  0
    0.2668    3.4076    1.4633 H   0  0  0  0  0  0  0  0  0  0  0  0
    1.6360    3.5362    2.5686 H   0  0  0  0  0  0  0  0  0  0  0  0
    0.3836    2.3346    2.8625 H   0  0  0  0  0  0  0  0  0  0  0  0
    2.3661    1.2007    1.8694 H   0  0  0  0  0  0  0  0  0  0  0  0
    2.4095    2.3788    0.5567 H   0  0  0  0  0  0  0  0  0  0  0  0
    0.2335    1.5772   -0.2672 H   0  0  0  0  0  0  0  0  0  0  0  0
    0.6377   -0.5676    1.8745 H   0  0  0  0  0  0  0  0  0  0  0  0
   -0.6829    0.5937    1.8055 H   0  0  0  0  0  0  0  0  0  0  0  0
   -1.5461   -1.4676    1.0609 H   0  0  0  0  0  0  0  0  0  0  0  0
   -2.1413    0.4992   -0.4205 H   0  0  0  0  0  0  0  0  0  0  0  0
   -0.8610   -0.0099   -1.5160 H   0  0  0  0  0  0  0  0  0  0  0  0
   -1.9939   -2.2382   -1.8059 H   0  0  0  0  0  0  0  0  0  0  0  0
   -3.0656   -0.9174   -2.2703 H   0  0  0  0  0  0  0  0  0  0  0  0
   -3.2792   -1.7196   -0.7114 H   0  0  0  0  0  0  0  0  0  0  0  0
  1  2  1  0  0  0  0
  1 10  1  0  0  0  0
  1 11  1  0  0  0  0
  1 12  1  0  0  0  0
  2  3  1  0  0  0  0
  2 13  1  0  0  0  0
  2 14  1  0  0  0  0
  3  4  1  0  0  0  0
  3  8  1  0  0  0  0
  3 15  1  6  0  0  0
  4  5  1  0  0  0  0
  4 16  1  0  0  0  0
  4 17  1  0  0  0  0
  5  6  1  0  0  0  0
  5  9  1  0  0  0  0
  5 18  1  1  0  0  0
  6  7  1  0  0  0  0
  6 19  1  0  0  0  0
  6 20  1  0  0  0  0
  7 21  1  0  0  0  0
  7 22  1  0  0  0  0
  7 23  1  0  0  0  0
M  END
$$$$
G-AGA
 OpenBabel12202214393D

 23 22  0  0  0  0  0  0  0  0999 V2000
    0.2781    3.1648    1.4649 C   0  0  0  0  0  0  0  0  0  0  0  0
    1.3674    2.1411    1.1564 C   0  0  0  0  0  0  0  0  0  0  0  0
    0.8374    0.9522    0.3830 C   0  0  2  0  0  0  0  0  0  0  0  0
    0.0005    0.0006    1.2095 C   0  0  0  0  0  0  0  0  0  0  0  0
   -0.8379   -0.9527    0.3825 C   0  0  1  0  0  0  0  0  0  0  0  0
   -0.0710   -1.9786   -0.4163 C   0  0  0  0  0  0  0  0  0  0  0  0
   -0.9882   -2.9512   -1.1499 C   0  0  0  0  0  0  0  0  0  0  0  0
    1.9694    0.2314   -0.1027 F   0  0  0  0  0  0  0  0  0  0  0  0
   -1.6713   -1.6529    1.3054 F   0  0  0  0  0  0  0  0  0  0  0  0
   -0.2213    3.4852    0.5496 H   0  0  0  0  0  0  0  0  0  0  0  0
    0.7142    4.0450    1.9363 H   0  0  0  0  0  0  0  0  0  0  0  0
   -0.4758    2.7647    2.1421 H   0  0  0  0  0  0  0  0  0  0  0  0
    1.8346    1.7848    2.0774 H   0  0  0  0  0  0  0  0  0  0  0  0
    2.1429    2.6069    0.5472 H   0  0  0  0  0  0  0  0  0  0  0  0
    0.3020    1.2832   -0.5087 H   0  0  0  0  0  0  0  0  0  0  0  0
    0.6609   -0.5600    1.8745 H   0  0  0  0  0  0  0  0  0  0  0  0
   -0.6796    0.5889    1.8268 H   0  0  0  0  0  0  0  0  0  0  0  0
   -1.5247   -0.3989   -0.2588 H   0  0  0  0  0  0  0  0  0  0  0  0
    0.5469   -1.4366   -1.1328 H   0  0  0  0  0  0  0  0  0  0  0  0
    0.6043   -2.5118    0.2573 H   0  0  0  0  0  0  0  0  0  0  0  0
   -1.5824   -3.5379   -0.4501 H   0  0  0  0  0  0  0  0  0  0  0  0
   -0.4033   -3.6408   -1.7581 H   0  0  0  0  0  0  0  0  0  0  0  0
   -1.6712   -2.4136   -1.8094 H   0  0  0  0  0  0  0  0  0  0  0  0
  1  2  1  0  0  0  0
  1 10  1  0  0  0  0
  1 11  1  0  0  0  0
  1 12  1  0  0  0  0
  2  3  1  0  0  0  0
  2 13  1  0  0  0  0
  2 14  1  0  0  0  0
  3  4  1  0  0  0  0
  3  8  1  0  0  0  0
  3 15  1  6  0  0  0
  4  5  1  0  0  0  0
  4 16  1  0  0  0  0
  4 17  1  0  0  0  0
  5  6  1  0  0  0  0
  5  9  1  0  0  0  0
  5 18  1  6  0  0  0
  6  7  1  0  0  0  0
  6 19  1  0  0  0  0
  6 20  1  0  0  0  0
  7 21  1  0  0  0  0
  7 22  1  0  0  0  0
  7 23  1  0  0  0  0
M  END
$$$$
GAG-A
 OpenBabel12202214393D

 23 22  0  0  0  0  0  0  0  0999 V2000
    2.5567    1.2931    2.2616 C   0  0  0  0  0  0  0  0  0  0  0  0
    1.6430    1.9458    1.2293 C   0  0  0  0  0  0  0  0  0  0  0  0
    0.8486    0.9649    0.3918 C   0  0  2  0  0  0  0  0  0  0  0  0
    0.0010    0.0012    1.1923 C   0  0  0  0  0  0  0  0  0  0  0  0
   -0.8496   -0.9661    0.3909 C   0  0  1  0  0  0  0  0  0  0  0  0
   -1.5835   -0.3857   -0.7947 C   0  0  0  0  0  0  0  0  0  0  0  0
   -2.5422   -1.3907   -1.4245 C   0  0  0  0  0  0  0  0  0  0  0  0
    1.7755    0.2088   -0.3864 F   0  0  0  0  0  0  0  0  0  0  0  0
   -0.0088   -2.0131   -0.0907 F   0  0  0  0  0  0  0  0  0  0  0  0
    1.9898    0.8043    3.0530 H   0  0  0  0  0  0  0  0  0  0  0  0
    3.1956    2.0446    2.7260 H   0  0  0  0  0  0  0  0  0  0  0  0
    3.2029    0.5486    1.7937 H   0  0  0  0  0  0  0  0  0  0  0  0
    2.2305    2.5597    0.5451 H   0  0  0  0  0  0  0  0  0  0  0  0
    0.9275    2.6087    1.7199 H   0  0  0  0  0  0  0  0  0  0  0  0
    0.2438    1.5059   -0.3324 H   0  0  0  0  0  0  0  0  0  0  0  0
    0.6281   -0.5771    1.8712 H   0  0  0  0  0  0  0  0  0  0  0  0
   -0.6748    0.6025    1.8050 H   0  0  0  0  0  0  0  0  0  0  0  0
   -1.5498   -1.4618    1.0635 H   0  0  0  0  0  0  0  0  0  0  0  0
   -0.8545   -0.0456   -1.5317 H   0  0  0  0  0  0  0  0  0  0  0  0
   -2.1304    0.4941   -0.4455 H   0  0  0  0  0  0  0  0  0  0  0  0
   -2.0057   -2.2716   -1.7753 H   0  0  0  0  0  0  0  0  0  0  0  0
   -3.0602   -0.9508   -2.2757 H   0  0  0  0  0  0  0  0  0  0  0  0
   -3.2925   -1.7141   -0.7003 H   0  0  0  0  0  0  0  0  0  0  0  0
  1  2  1  0  0  0  0
  1 10  1  0  0  0  0
  1 11  1  0  0  0  0
  1 12  1  0  0  0  0
  2  3  1  0  0  0  0
  2 13  1  0  0  0  0
  2 14  1  0  0  0  0
  3  4  1  0  0  0  0
  3  8  1  0  0  0  0
  3 15  1  6  0  0  0
  4  5  1  0  0  0  0
  4 16  1  0  0  0  0
  4 17  1  0  0  0  0
  5  6  1  0  0  0  0
  5  9  1  0  0  0  0
  5 18  1  1  0  0  0
  6  7  1  0  0  0  0
  6 19  1  0  0  0  0
  6 20  1  0  0  0  0
  7 21  1  0  0  0  0
  7 22  1  0  0  0  0
  7 23  1  0  0  0  0
M  END
$$$$
GAGA
 OpenBabel12202214393D

 23 22  0  0  0  0  0  0  0  0999 V2000
    1.9710    1.9236    2.4398 C   0  0  0  0  0  0  0  0  0  0  0  0
    1.2682    2.2025    1.1146 C   0  0  0  0  0  0  0  0  0  0  0  0
    0.8364    0.9510    0.3809 C   0  0  2  0  0  0  0  0  0  0  0  0
   -0.0005   -0.0006    1.2127 C   0  0  0  0  0  0  0  0  0  0  0  0
   -0.8358   -0.9504    0.3814 C   0  0  1  0  0  0  0  0  0  0  0  0
   -0.0637   -1.9426   -0.4547 C   0  0  0  0  0  0  0  0  0  0  0  0
   -0.9825   -2.9010   -1.2060 C   0  0  0  0  0  0  0  0  0  0  0  0
    2.0181    0.2608   -0.0243 F   0  0  0  0  0  0  0  0  0  0  0  0
   -1.6375   -1.6882    1.3025 F   0  0  0  0  0  0  0  0  0  0  0  0
    1.3008    1.4421    3.1511 H   0  0  0  0  0  0  0  0  0  0  0  0
    2.3171    2.8561    2.8853 H   0  0  0  0  0  0  0  0  0  0  0  0
    2.8372    1.2779    2.2943 H   0  0  0  0  0  0  0  0  0  0  0  0
    1.9234    2.7691    0.4515 H   0  0  0  0  0  0  0  0  0  0  0  0
    0.3743    2.8070    1.2782 H   0  0  0  0  0  0  0  0  0  0  0  0
    0.3278    1.2133   -0.5463 H   0  0  0  0  0  0  0  0  0  0  0  0
    0.6557   -0.5680    1.8763 H   0  0  0  0  0  0  0  0  0  0  0  0
   -0.6754    0.5928    1.8330 H   0  0  0  0  0  0  0  0  0  0  0  0
   -1.5441   -0.3970   -0.2357 H   0  0  0  0  0  0  0  0  0  0  0  0
    0.6241   -2.4886    0.1955 H   0  0  0  0  0  0  0  0  0  0  0  0
    0.5400   -1.3750   -1.1641 H   0  0  0  0  0  0  0  0  0  0  0  0
   -1.6787   -2.3497   -1.8389 H   0  0  0  0  0  0  0  0  0  0  0  0
   -1.5629   -3.5117   -0.5142 H   0  0  0  0  0  0  0  0  0  0  0  0
   -0.4037   -3.5703   -1.8420 H   0  0  0  0  0  0  0  0  0  0  0  0
  1  2  1  0  0  0  0
  1 10  1  0  0  0  0
  1 11  1  0  0  0  0
  1 12  1  0  0  0  0
  2  3  1  0  0  0  0
  2 13  1  0  0  0  0
  2 14  1  0  0  0  0
  3  4  1  0  0  0  0
  3  8  1  0  0  0  0
  3 15  1  6  0  0  0
  4  5  1  0  0  0  0
  4 16  1  0  0  0  0
  4 17  1  0  0  0  0
  5  6  1  0  0  0  0
  5  9  1  0  0  0  0
  5 18  1  6  0  0  0
  6  7  1  0  0  0  0
  6 19  1  0  0  0  0
  6 20  1  0  0  0  0
  7 21  1  0  0  0  0
  7 22  1  0  0  0  0
  7 23  1  0  0  0  0
M  END
$$$$
G-AG-G-
 OpenBabel12202214393D

 23 22  0  0  0  0  0  0  0  0999 V2000
    0.8834    2.8278    2.0910 C   0  0  0  0  0  0  0  0  0  0  0  0
    1.7137    1.8689    1.2392 C   0  0  0  0  0  0  0  0  0  0  0  0
    0.8475    0.9636    0.3916 C   0  0  2  0  0  0  0  0  0  0  0  0
    0.0014    0.0015    1.1930 C   0  0  0  0  0  0  0  0  0  0  0  0
   -0.8488   -0.9652    0.3904 C   0  0  1  0  0  0  0  0  0  0  0  0
   -1.6091   -0.3756   -0.7758 C   0  0  0  0  0  0  0  0  0  0  0  0
   -2.6062    0.6866   -0.3190 C   0  0  0  0  0  0  0  0  0  0  0  0
    1.7180    0.2068   -0.4442 F   0  0  0  0  0  0  0  0  0  0  0  0
   -0.0054   -1.9922   -0.1223 F   0  0  0  0  0  0  0  0  0  0  0  0
    0.1586    3.3634    1.4749 H   0  0  0  0  0  0  0  0  0  0  0  0
    1.5295    3.5648    2.5673 H   0  0  0  0  0  0  0  0  0  0  0  0
    0.3422    2.3009    2.8755 H   0  0  0  0  0  0  0  0  0  0  0  0
    2.3546    1.2497    1.8708 H   0  0  0  0  0  0  0  0  0  0  0  0
    2.3572    2.4373    0.5652 H   0  0  0  0  0  0  0  0  0  0  0  0
    0.2382    1.5571   -0.2896 H   0  0  0  0  0  0  0  0  0  0  0  0
    0.6404   -0.5697    1.8704 H   0  0  0  0  0  0  0  0  0  0  0  0
   -0.6775    0.5895    1.8133 H   0  0  0  0  0  0  0  0  0  0  0  0
   -1.5352   -1.4761    1.0652 H   0  0  0  0  0  0  0  0  0  0  0  0
   -0.9027    0.0398   -1.4970 H   0  0  0  0  0  0  0  0  0  0  0  0
   -2.1384   -1.1907   -1.2708 H   0  0  0  0  0  0  0  0  0  0  0  0
   -3.2740    0.2863    0.4456 H   0  0  0  0  0  0  0  0  0  0  0  0
   -3.2164    1.0184   -1.1584 H   0  0  0  0  0  0  0  0  0  0  0  0
   -2.1025    1.5605    0.0960 H   0  0  0  0  0  0  0  0  0  0  0  0
  1  2  1  0  0  0  0
  1 10  1  0  0  0  0
  1 11  1  0  0  0  0
  1 12  1  0  0  0  0
  2  3  1  0  0  0  0
  2 13  1  0  0  0  0
  2 14  1  0  0  0  0
  3  4  1  0  0  0  0
  3  8  1  0  0  0  0
  3 15  1  6  0  0  0
  4  5  1  0  0  0  0
  4 16  1  0  0  0  0
  4 17  1  0  0  0  0
  5  6  1  0  0  0  0
  5  9  1  0  0  0  0
  5 18  1  1  0  0  0
  6  7  1  0  0  0  0
  6 19  1  0  0  0  0
  6 20  1  0  0  0  0
  7 21  1  0  0  0  0
  7 22  1  0  0  0  0
  7 23  1  0  0  0  0
M  END
$$$$
G-AG-G
 OpenBabel12202214393D

 23 22  0  0  0  0  0  0  0  0999 V2000
    0.8355    2.8469    2.0974 C   0  0  0  0  0  0  0  0  0  0  0  0
    1.6887    1.8876    1.2699 C   0  0  0  0  0  0  0  0  0  0  0  0
    0.8557    0.9729    0.3988 C   0  0  2  0  0  0  0  0  0  0  0  0
    0.0017    0.0019    1.1789 C   0  0  0  0  0  0  0  0  0  0  0  0
   -0.8573   -0.9748    0.3973 C   0  0  1  0  0  0  0  0  0  0  0  0
   -1.6876   -0.4027   -0.7451 C   0  0  0  0  0  0  0  0  0  0  0  0
   -0.9676   -0.2938   -2.0881 C   0  0  0  0  0  0  0  0  0  0  0  0
    1.7650    0.2267   -0.4055 F   0  0  0  0  0  0  0  0  0  0  0  0
   -0.0274   -2.0115   -0.1150 F   0  0  0  0  0  0  0  0  0  0  0  0
    0.1190    3.3746    1.4642 H   0  0  0  0  0  0  0  0  0  0  0  0
    1.4677    3.5896    2.5820 H   0  0  0  0  0  0  0  0  0  0  0  0
    0.2802    2.3242    2.8759 H   0  0  0  0  0  0  0  0  0  0  0  0
    2.3150    1.2742    1.9221 H   0  0  0  0  0  0  0  0  0  0  0  0
    2.3474    2.4560    0.6116 H   0  0  0  0  0  0  0  0  0  0  0  0
    0.2548    1.5595   -0.2969 H   0  0  0  0  0  0  0  0  0  0  0  0
    0.6362   -0.5618    1.8675 H   0  0  0  0  0  0  0  0  0  0  0  0
   -0.6878    0.5924    1.7862 H   0  0  0  0  0  0  0  0  0  0  0  0
   -1.5110   -1.4753    1.1082 H   0  0  0  0  0  0  0  0  0  0  0  0
   -2.5675   -1.0328   -0.8754 H   0  0  0  0  0  0  0  0  0  0  0  0
   -2.0474    0.5779   -0.4247 H   0  0  0  0  0  0  0  0  0  0  0  0
   -0.0711    0.3206   -2.0391 H   0  0  0  0  0  0  0  0  0  0  0  0
   -1.6390    0.1494   -2.8227 H   0  0  0  0  0  0  0  0  0  0  0  0
   -0.6774   -1.2792   -2.4502 H   0  0  0  0  0  0  0  0  0  0  0  0
  1  2  1  0  0  0  0
  1 10  1  0  0  0  0
  1 11  1  0  0  0  0
  1 12  1  0  0  0  0
  2  3  1  0  0  0  0
  2 13  1  0  0  0  0
  2 14  1  0  0  0  0
  3  4  1  0  0  0  0
  3  8  1  0  0  0  0
  3 15  1  6  0  0  0
  4  5  1  0  0  0  0
  4 16  1  0  0  0  0
  4 17  1  0  0  0  0
  5  6  1  0  0  0  0
  5  9  1  0  0  0  0
  5 18  1  1  0  0  0
  6  7  1  0  0  0  0
  6 19  1  0  0  0  0
  6 20  1  0  0  0  0
  7 21  1  0  0  0  0
  7 22  1  0  0  0  0
  7 23  1  0  0  0  0
M  END
$$$$
G-AGG-
 OpenBabel12202214393D

 23 22  0  0  0  0  0  0  0  0999 V2000
    0.1741    3.1900    1.3668 C   0  0  0  0  0  0  0  0  0  0  0  0
    1.2991    2.1800    1.1620 C   0  0  0  0  0  0  0  0  0  0  0  0
    0.8448    0.9606    0.3881 C   0  0  2  0  0  0  0  0  0  0  0  0
    0.0004    0.0005    1.1991 C   0  0  0  0  0  0  0  0  0  0  0  0
   -0.8452   -0.9610    0.3877 C   0  0  1  0  0  0  0  0  0  0  0  0
   -0.1165   -1.9617   -0.4880 C   0  0  0  0  0  0  0  0  0  0  0  0
    0.1822   -1.4317   -1.8902 C   0  0  0  0  0  0  0  0  0  0  0  0
    2.0194    0.2637   -0.0201 F   0  0  0  0  0  0  0  0  0  0  0  0
   -1.5897   -1.7051    1.3540 F   0  0  0  0  0  0  0  0  0  0  0  0
   -0.2444    3.5004    0.4085 H   0  0  0  0  0  0  0  0  0  0  0  0
    0.5545    4.0772    1.8711 H   0  0  0  0  0  0  0  0  0  0  0  0
   -0.6327    2.7832    1.9752 H   0  0  0  0  0  0  0  0  0  0  0  0
    1.7099    1.8582    2.1220 H   0  0  0  0  0  0  0  0  0  0  0  0
    2.1044    2.6454    0.5925 H   0  0  0  0  0  0  0  0  0  0  0  0
    0.3462    1.2597   -0.5349 H   0  0  0  0  0  0  0  0  0  0  0  0
    0.6652   -0.5645    1.8571 H   0  0  0  0  0  0  0  0  0  0  0  0
   -0.6760    0.5813    1.8273 H   0  0  0  0  0  0  0  0  0  0  0  0
   -1.5919   -0.4182   -0.1944 H   0  0  0  0  0  0  0  0  0  0  0  0
    0.7975   -2.2874    0.0106 H   0  0  0  0  0  0  0  0  0  0  0  0
   -0.7712   -2.8306   -0.5792 H   0  0  0  0  0  0  0  0  0  0  0  0
   -0.7398   -1.1161   -2.3814 H   0  0  0  0  0  0  0  0  0  0  0  0
    0.6323   -2.2178   -2.4951 H   0  0  0  0  0  0  0  0  0  0  0  0
    0.8698   -0.5895   -1.8746 H   0  0  0  0  0  0  0  0  0  0  0  0
  1  2  1  0  0  0  0
  1 10  1  0  0  0  0
  1 11  1  0  0  0  0
  1 12  1  0  0  0  0
  2  3  1  0  0  0  0
  2 13  1  0  0  0  0
  2 14  1  0  0  0  0
  3  4  1  0  0  0  0
  3  8  1  0  0  0  0
  3 15  1  6  0  0  0
  4  5  1  0  0  0  0
  4 16  1  0  0  0  0
  4 17  1  0  0  0  0
  5  6  1  0  0  0  0
  5  9  1  0  0  0  0
  5 18  1  6  0  0  0
  6  7  1  0  0  0  0
  6 19  1  0  0  0  0
  6 20  1  0  0  0  0
  7 21  1  0  0  0  0
  7 22  1  0  0  0  0
  7 23  1  0  0  0  0
M  END
$$$$
G-AGG
 OpenBabel12202214393D

 23 22  0  0  0  0  0  0  0  0999 V2000
    0.3281    3.1434    1.5305 C   0  0  0  0  0  0  0  0  0  0  0  0
    1.3984    2.1192    1.1599 C   0  0  0  0  0  0  0  0  0  0  0  0
    0.8354    0.9498    0.3813 C   0  0  2  0  0  0  0  0  0  0  0  0
    0.0003    0.0003    1.2126 C   0  0  0  0  0  0  0  0  0  0  0  0
   -0.8356   -0.9502    0.3811 C   0  0  1  0  0  0  0  0  0  0  0  0
   -0.0972   -1.9846   -0.4384 C   0  0  0  0  0  0  0  0  0  0  0  0
    0.8484   -2.8635    0.3757 C   0  0  0  0  0  0  0  0  0  0  0  0
    1.9462    0.2190   -0.1365 F   0  0  0  0  0  0  0  0  0  0  0  0
   -1.6768   -1.6517    1.2972 F   0  0  0  0  0  0  0  0  0  0  0  0
   -0.2058    3.4831    0.6410 H   0  0  0  0  0  0  0  0  0  0  0  0
    0.7873    4.0116    2.0005 H   0  0  0  0  0  0  0  0  0  0  0  0
   -0.4003    2.7346    2.2296 H   0  0  0  0  0  0  0  0  0  0  0  0
    1.8960    1.7405    2.0549 H   0  0  0  0  0  0  0  0  0  0  0  0
    2.1547    2.5943    0.5325 H   0  0  0  0  0  0  0  0  0  0  0  0
    0.2867    1.3001   -0.4934 H   0  0  0  0  0  0  0  0  0  0  0  0
    0.6569   -0.5475    1.8918 H   0  0  0  0  0  0  0  0  0  0  0  0
   -0.6863    0.5930    1.8182 H   0  0  0  0  0  0  0  0  0  0  0  0
   -1.5149   -0.3832   -0.2554 H   0  0  0  0  0  0  0  0  0  0  0  0
   -0.8488   -2.6027   -0.9332 H   0  0  0  0  0  0  0  0  0  0  0  0
    0.4507   -1.4591   -1.2217 H   0  0  0  0  0  0  0  0  0  0  0  0
    1.6874   -2.2900    0.7676 H   0  0  0  0  0  0  0  0  0  0  0  0
    1.2506   -3.6602   -0.2498 H   0  0  0  0  0  0  0  0  0  0  0  0
    0.3273   -3.3267    1.2132 H   0  0  0  0  0  0  0  0  0  0  0  0
  1  2  1  0  0  0  0
  1 10  1  0  0  0  0
  1 11  1  0  0  0  0
  1 12  1  0  0  0  0
  2  3  1  0  0  0  0
  2 13  1  0  0  0  0
  2 14  1  0  0  0  0
  3  4  1  0  0  0  0
  3  8  1  0  0  0  0
  3 15  1  6  0  0  0
  4  5  1  0  0  0  0
  4 16  1  0  0  0  0
  4 17  1  0  0  0  0
  5  6  1  0  0  0  0
  5  9  1  0  0  0  0
  5 18  1  6  0  0  0
  6  7  1  0  0  0  0
  6 19  1  0  0  0  0
  6 20  1  0  0  0  0
  7 21  1  0  0  0  0
  7 22  1  0  0  0  0
  7 23  1  0  0  0  0
M  END
$$$$
GAG-G-
 OpenBabel12202214393D

 23 22  0  0  0  0  0  0  0  0999 V2000
    2.4740    1.3974    2.3128 C   0  0  0  0  0  0  0  0  0  0  0  0
    1.5848    1.9926    1.2240 C   0  0  0  0  0  0  0  0  0  0  0  0
    0.8480    0.9642    0.3917 C   0  0  2  0  0  0  0  0  0  0  0  0
    0.0014    0.0016    1.1928 C   0  0  0  0  0  0  0  0  0  0  0  0
   -0.8494   -0.9658    0.3905 C   0  0  1  0  0  0  0  0  0  0  0  0
   -1.6441   -0.3821   -0.7556 C   0  0  0  0  0  0  0  0  0  0  0  0
   -2.6274    0.6846   -0.2783 C   0  0  0  0  0  0  0  0  0  0  0  0
    1.8200    0.2069   -0.3271 F   0  0  0  0  0  0  0  0  0  0  0  0
    0.0044   -1.9680   -0.1556 F   0  0  0  0  0  0  0  0  0  0  0  0
    1.8875    0.9063    3.0878 H   0  0  0  0  0  0  0  0  0  0  0  0
    3.0611    2.1829    2.7889 H   0  0  0  0  0  0  0  0  0  0  0  0
    3.1679    0.6685    1.8938 H   0  0  0  0  0  0  0  0  0  0  0  0
    2.1828    2.6002    0.5425 H   0  0  0  0  0  0  0  0  0  0  0  0
    0.8345    2.6514    1.6647 H   0  0  0  0  0  0  0  0  0  0  0  0
    0.2591    1.4674   -0.3720 H   0  0  0  0  0  0  0  0  0  0  0  0
    0.6345   -0.5793    1.8644 H   0  0  0  0  0  0  0  0  0  0  0  0
   -0.6701    0.5956    1.8189 H   0  0  0  0  0  0  0  0  0  0  0  0
   -1.5122   -1.4988    1.0725 H   0  0  0  0  0  0  0  0  0  0  0  0
   -2.1865   -1.2004   -1.2304 H   0  0  0  0  0  0  0  0  0  0  0  0
   -0.9604    0.0289   -1.4996 H   0  0  0  0  0  0  0  0  0  0  0  0
   -3.2692    0.2941    0.5137 H   0  0  0  0  0  0  0  0  0  0  0  0
   -3.2645    1.0058   -1.1015 H   0  0  0  0  0  0  0  0  0  0  0  0
   -2.1085    1.5618    0.1081 H   0  0  0  0  0  0  0  0  0  0  0  0
  1  2  1  0  0  0  0
  1 10  1  0  0  0  0
  1 11  1  0  0  0  0
  1 12  1  0  0  0  0
  2  3  1  0  0  0  0
  2 13  1  0  0  0  0
  2 14  1  0  0  0  0
  3  4  1  0  0  0  0
  3  8  1  0  0  0  0
  3 15  1  6  0  0  0
  4  5  1  0  0  0  0
  4 16  1  0  0  0  0
  4 17  1  0  0  0  0
  5  6  1  0  0  0  0
  5  9  1  0  0  0  0
  5 18  1  1  0  0  0
  6  7  1  0  0  0  0
  6 19  1  0  0  0  0
  6 20  1  0  0  0  0
  7 21  1  0  0  0  0
  7 22  1  0  0  0  0
  7 23  1  0  0  0  0
M  END
$$$$
GAG-G
 OpenBabel12202214393D

 23 22  0  0  0  0  0  0  0  0999 V2000
    1.9139    1.9812    2.4649 C   0  0  0  0  0  0  0  0  0  0  0  0
    1.2259    2.2303    1.1259 C   0  0  0  0  0  0  0  0  0  0  0  0
    0.8478    0.9640    0.3867 C   0  0  2  0  0  0  0  0  0  0  0  0
    0.0011    0.0012    1.2027 C   0  0  0  0  0  0  0  0  0  0  0  0
   -0.8488   -0.9652    0.3857 C   0  0  1  0  0  0  0  0  0  0  0  0
   -2.2202   -0.4565   -0.0034 C   0  0  0  0  0  0  0  0  0  0  0  0
   -2.2355    0.8831   -0.7316 C   0  0  0  0  0  0  0  0  0  0  0  0
    2.0586    0.2868    0.0468 F   0  0  0  0  0  0  0  0  0  0  0  0
   -0.1437   -1.2940   -0.8086 F   0  0  0  0  0  0  0  0  0  0  0  0
    1.2514    1.4759    3.1675 H   0  0  0  0  0  0  0  0  0  0  0  0
    2.2164    2.9273    2.9135 H   0  0  0  0  0  0  0  0  0  0  0  0
    2.8071    1.3705    2.3372 H   0  0  0  0  0  0  0  0  0  0  0  0
    1.8728    2.8177    0.4729 H   0  0  0  0  0  0  0  0  0  0  0  0
    0.3078    2.8034    1.2717 H   0  0  0  0  0  0  0  0  0  0  0  0
    0.3909    1.2084   -0.5669 H   0  0  0  0  0  0  0  0  0  0  0  0
    0.6757   -0.5535    1.8548 H   0  0  0  0  0  0  0  0  0  0  0  0
   -0.6688    0.5752    1.8460 H   0  0  0  0  0  0  0  0  0  0  0  0
   -0.9550   -1.9075    0.9185 H   0  0  0  0  0  0  0  0  0  0  0  0
   -2.7997   -0.3855    0.9201 H   0  0  0  0  0  0  0  0  0  0  0  0
   -2.6949   -1.2229   -0.6187 H   0  0  0  0  0  0  0  0  0  0  0  0
   -1.8415    1.6848   -0.1057 H   0  0  0  0  0  0  0  0  0  0  0  0
   -3.2587    1.1468   -1.0001 H   0  0  0  0  0  0  0  0  0  0  0  0
   -1.6509    0.8423   -1.6507 H   0  0  0  0  0  0  0  0  0  0  0  0
  1  2  1  0  0  0  0
  1 10  1  0  0  0  0
  1 11  1  0  0  0  0
  1 12  1  0  0  0  0
  2  3  1  0  0  0  0
  2 13  1  0  0  0  0
  2 14  1  0  0  0  0
  3  4  1  0  0  0  0
  3  8  1  0  0  0  0
  3 15  1  6  0  0  0
  4  5  1  0  0  0  0
  4 16  1  0  0  0  0
  4 17  1  0  0  0  0
  5  6  1  0  0  0  0
  5  9  1  0  0  0  0
  5 18  1  1  0  0  0
  6  7  1  0  0  0  0
  6 19  1  0  0  0  0
  6 20  1  0  0  0  0
  7 21  1  0  0  0  0
  7 22  1  0  0  0  0
  7 23  1  0  0  0  0
M  END
$$$$
GAGG-
 OpenBabel12202214393D

 23 22  0  0  0  0  0  0  0  0999 V2000
    2.0049    1.8562    2.4650 C   0  0  0  0  0  0  0  0  0  0  0  0
    1.3010    2.1826    1.1517 C   0  0  0  0  0  0  0  0  0  0  0  0
    0.8436    0.9592    0.3867 C   0  0  2  0  0  0  0  0  0  0  0  0
    0.0000    0.0000    1.2016 C   0  0  0  0  0  0  0  0  0  0  0  0
   -0.8436   -0.9593    0.3867 C   0  0  1  0  0  0  0  0  0  0  0  0
   -0.1112   -1.9611   -0.4873 C   0  0  0  0  0  0  0  0  0  0  0  0
    0.1642   -1.4388   -1.8967 C   0  0  0  0  0  0  0  0  0  0  0  0
    2.0129    0.2605   -0.0402 F   0  0  0  0  0  0  0  0  0  0  0  0
   -1.5902   -1.7044    1.3510 F   0  0  0  0  0  0  0  0  0  0  0  0
    1.3289    1.3732    3.1701 H   0  0  0  0  0  0  0  0  0  0  0  0
    2.3761    2.7693    2.9287 H   0  0  0  0  0  0  0  0  0  0  0  0
    2.8560    1.1942    2.2979 H   0  0  0  0  0  0  0  0  0  0  0  0
    1.9616    2.7554    0.4999 H   0  0  0  0  0  0  0  0  0  0  0  0
    0.4172    2.7969    1.3371 H   0  0  0  0  0  0  0  0  0  0  0  0
    0.3344    1.2557   -0.5297 H   0  0  0  0  0  0  0  0  0  0  0  0
    0.6535   -0.5709    1.8647 H   0  0  0  0  0  0  0  0  0  0  0  0
   -0.6755    0.5918    1.8227 H   0  0  0  0  0  0  0  0  0  0  0  0
   -1.5894   -0.4196   -0.1977 H   0  0  0  0  0  0  0  0  0  0  0  0
   -0.7541   -2.8396   -0.5612 H   0  0  0  0  0  0  0  0  0  0  0  0
    0.8143   -2.2687    0.0042 H   0  0  0  0  0  0  0  0  0  0  0  0
    0.8292   -0.5775   -1.8940 H   0  0  0  0  0  0  0  0  0  0  0  0
   -0.7682   -1.1535   -2.3857 H   0  0  0  0  0  0  0  0  0  0  0  0
    0.6326   -2.2191   -2.4962 H   0  0  0  0  0  0  0  0  0  0  0  0
  1  2  1  0  0  0  0
  1 10  1  0  0  0  0
  1 11  1  0  0  0  0
  1 12  1  0  0  0  0
  2  3  1  0  0  0  0
  2 13  1  0  0  0  0
  2 14  1  0  0  0  0
  3  4  1  0  0  0  0
  3  8  1  0  0  0  0
  3 15  1  6  0  0  0
  4  5  1  0  0  0  0
  4 16  1  0  0  0  0
  4 17  1  0  0  0  0
  5  6  1  0  0  0  0
  5  9  1  0  0  0  0
  5 18  1  6  0  0  0
  6  7  1  0  0  0  0
  6 19  1  0  0  0  0
  6 20  1  0  0  0  0
  7 21  1  0  0  0  0
  7 22  1  0  0  0  0
  7 23  1  0  0  0  0
M  END
$$$$
GAGG
 OpenBabel12202214393D

 23 22  0  0  0  0  0  0  0  0999 V2000
    2.1020    1.8355    2.3975 C   0  0  0  0  0  0  0  0  0  0  0  0
    1.3268    2.1683    1.1263 C   0  0  0  0  0  0  0  0  0  0  0  0
    0.8337    0.9480    0.3792 C   0  0  2  0  0  0  0  0  0  0  0  0
    0.0001    0.0001    1.2167 C   0  0  0  0  0  0  0  0  0  0  0  0
   -0.8338   -0.9480    0.3791 C   0  0  1  0  0  0  0  0  0  0  0  0
   -0.0845   -1.9695   -0.4482 C   0  0  0  0  0  0  0  0  0  0  0  0
    0.8530   -2.8590    0.3637 C   0  0  0  0  0  0  0  0  0  0  0  0
    1.9786    0.2369   -0.0900 F   0  0  0  0  0  0  0  0  0  0  0  0
   -1.6697   -1.6631    1.2896 F   0  0  0  0  0  0  0  0  0  0  0  0
    1.4646    1.3508    3.1377 H   0  0  0  0  0  0  0  0  0  0  0  0
    2.5000    2.7446    2.8454 H   0  0  0  0  0  0  0  0  0  0  0  0
    2.9392    1.1723    2.1793 H   0  0  0  0  0  0  0  0  0  0  0  0
    1.9505    2.7482    0.4432 H   0  0  0  0  0  0  0  0  0  0  0  0
    0.4536    2.7783    1.3620 H   0  0  0  0  0  0  0  0  0  0  0  0
    0.2954    1.2469   -0.5204 H   0  0  0  0  0  0  0  0  0  0  0  0
    0.6471   -0.5558    1.8964 H   0  0  0  0  0  0  0  0  0  0  0  0
   -0.6835    0.6010    1.8211 H   0  0  0  0  0  0  0  0  0  0  0  0
   -1.5163   -0.3812   -0.2521 H   0  0  0  0  0  0  0  0  0  0  0  0
    0.4728   -1.4305   -1.2155 H   0  0  0  0  0  0  0  0  0  0  0  0
   -0.8282   -2.5797   -0.9629 H   0  0  0  0  0  0  0  0  0  0  0  0
    0.3237   -3.3325    1.1908 H   0  0  0  0  0  0  0  0  0  0  0  0
    1.6873   -2.2905    0.7719 H   0  0  0  0  0  0  0  0  0  0  0  0
    1.2623   -3.6475   -0.2670 H   0  0  0  0  0  0  0  0  0  0  0  0
  1  2  1  0  0  0  0
  1 10  1  0  0  0  0
  1 11  1  0  0  0  0
  1 12  1  0  0  0  0
  2  3  1  0  0  0  0
  2 13  1  0  0  0  0
  2 14  1  0  0  0  0
  3  4  1  0  0  0  0
  3  8  1  0  0  0  0
  3 15  1  6  0  0  0
  4  5  1  0  0  0  0
  4 16  1  0  0  0  0
  4 17  1  0  0  0  0
  5  6  1  0  0  0  0
  5  9  1  0  0  0  0
  5 18  1  6  0  0  0
  6  7  1  0  0  0  0
  6 19  1  0  0  0  0
  6 20  1  0  0  0  0
  7 21  1  0  0  0  0
  7 22  1  0  0  0  0
  7 23  1  0  0  0  0
M  END
$$$$
G-G-AA
 OpenBabel12202214393D

 23 22  0  0  0  0  0  0  0  0999 V2000
    2.6049   -0.6807   -0.3352 C   0  0  0  0  0  0  0  0  0  0  0  0
    1.6014    0.3791   -0.7834 C   0  0  0  0  0  0  0  0  0  0  0  0
    0.8496    0.9660    0.3909 C   0  0  2  0  0  0  0  0  0  0  0  0
   -0.0013   -0.0015    1.1920 C   0  0  0  0  0  0  0  0  0  0  0  0
   -0.8482   -0.9645    0.3921 C   0  0  1  0  0  0  0  0  0  0  0  0
   -1.7003   -1.8601    1.2620 C   0  0  0  0  0  0  0  0  0  0  0  0
   -2.5427   -2.8367    0.4484 C   0  0  0  0  0  0  0  0  0  0  0  0
    0.0063    1.9979   -0.1140 F   0  0  0  0  0  0  0  0  0  0  0  0
   -1.7188   -0.2115   -0.4467 F   0  0  0  0  0  0  0  0  0  0  0  0
    3.2797   -0.2785    0.4232 H   0  0  0  0  0  0  0  0  0  0  0  0
    3.2082   -1.0130   -1.1797 H   0  0  0  0  0  0  0  0  0  0  0  0
    2.1062   -1.5541    0.0851 H   0  0  0  0  0  0  0  0  0  0  0  0
    0.8901   -0.0389   -1.4978 H   0  0  0  0  0  0  0  0  0  0  0  0
    2.1235    1.1972   -1.2817 H   0  0  0  0  0  0  0  0  0  0  0  0
    1.5415    1.4704    1.0639 H   0  0  0  0  0  0  0  0  0  0  0  0
    0.6696   -0.5979    1.8145 H   0  0  0  0  0  0  0  0  0  0  0  0
   -0.6393    0.5734    1.8680 H   0  0  0  0  0  0  0  0  0  0  0  0
   -0.2419   -1.5615   -0.2890 H   0  0  0  0  0  0  0  0  0  0  0  0
   -1.0252   -2.4058    1.9239 H   0  0  0  0  0  0  0  0  0  0  0  0
   -2.3347   -1.2314    1.8907 H   0  0  0  0  0  0  0  0  0  0  0  0
   -3.2403   -2.3055   -0.1984 H   0  0  0  0  0  0  0  0  0  0  0  0
   -3.1211   -3.4866    1.1040 H   0  0  0  0  0  0  0  0  0  0  0  0
   -1.9070   -3.4645   -0.1776 H   0  0  0  0  0  0  0  0  0  0  0  0
  1  2  1  0  0  0  0
  1 10  1  0  0  0  0
  1 11  1  0  0  0  0
  1 12  1  0  0  0  0
  2  3  1  0  0  0  0
  2 13  1  0  0  0  0
  2 14  1  0  0  0  0
  3  4  1  0  0  0  0
  3  8  1  0  0  0  0
  3 15  1  1  0  0  0
  4  5  1  0  0  0  0
  4 16  1  0  0  0  0
  4 17  1  0  0  0  0
  5  6  1  0  0  0  0
  5  9  1  0  0  0  0
  5 18  1  6  0  0  0
  6  7  1  0  0  0  0
  6 19  1  0  0  0  0
  6 20  1  0  0  0  0
  7 21  1  0  0  0  0
  7 22  1  0  0  0  0
  7 23  1  0  0  0  0
M  END
$$$$
G-GAA
 OpenBabel12202214393D

 23 22  0  0  0  0  0  0  0  0999 V2000
   -0.1120    1.4602   -1.9095 C   0  0  0  0  0  0  0  0  0  0  0  0
    0.1090    1.9623   -0.4834 C   0  0  0  0  0  0  0  0  0  0  0  0
    0.8450    0.9608    0.3880 C   0  0  2  0  0  0  0  0  0  0  0  0
   -0.0006   -0.0007    1.1986 C   0  0  0  0  0  0  0  0  0  0  0  0
   -0.8444   -0.9601    0.3885 C   0  0  1  0  0  0  0  0  0  0  0  0
   -1.3608   -2.1245    1.2015 C   0  0  0  0  0  0  0  0  0  0  0  0
   -2.2379   -3.0650    0.3836 C   0  0  0  0  0  0  0  0  0  0  0  0
    1.5935    1.7002    1.3541 F   0  0  0  0  0  0  0  0  0  0  0  0
   -1.9767   -0.2435   -0.1023 F   0  0  0  0  0  0  0  0  0  0  0  0
    0.8449    1.2470   -2.3882 H   0  0  0  0  0  0  0  0  0  0  0  0
   -0.6203    2.2233   -2.4994 H   0  0  0  0  0  0  0  0  0  0  0  0
   -0.7188    0.5572   -1.9397 H   0  0  0  0  0  0  0  0  0  0  0  0
   -0.8375    2.2337   -0.0128 H   0  0  0  0  0  0  0  0  0  0  0  0
    0.7281    2.8601   -0.5234 H   0  0  0  0  0  0  0  0  0  0  0  0
    1.5894    0.4219   -0.1987 H   0  0  0  0  0  0  0  0  0  0  0  0
    0.6744   -0.5935    1.8182 H   0  0  0  0  0  0  0  0  0  0  0  0
   -0.6581    0.5668    1.8610 H   0  0  0  0  0  0  0  0  0  0  0  0
   -0.3183   -1.3108   -0.5001 H   0  0  0  0  0  0  0  0  0  0  0  0
   -0.4931   -2.6600    1.5870 H   0  0  0  0  0  0  0  0  0  0  0  0
   -1.9106   -1.7310    2.0607 H   0  0  0  0  0  0  0  0  0  0  0  0
   -3.1232   -2.5512    0.0093 H   0  0  0  0  0  0  0  0  0  0  0  0
   -2.5693   -3.9073    0.9905 H   0  0  0  0  0  0  0  0  0  0  0  0
   -1.6854   -3.4595   -0.4704 H   0  0  0  0  0  0  0  0  0  0  0  0
  1  2  1  0  0  0  0
  1 10  1  0  0  0  0
  1 11  1  0  0  0  0
  1 12  1  0  0  0  0
  2  3  1  0  0  0  0
  2 13  1  0  0  0  0
  2 14  1  0  0  0  0
  3  4  1  0  0  0  0
  3  8  1  0  0  0  0
  3 15  1  6  0  0  0
  4  5  1  0  0  0  0
  4 16  1  0  0  0  0
  4 17  1  0  0  0  0
  5  6  1  0  0  0  0
  5  9  1  0  0  0  0
  5 18  1  6  0  0  0
  6  7  1  0  0  0  0
  6 19  1  0  0  0  0
  6 20  1  0  0  0  0
  7 21  1  0  0  0  0
  7 22  1  0  0  0  0
  7 23  1  0  0  0  0
M  END
$$$$
GG-AA
 OpenBabel12202214393D

 23 22  0  0  0  0  0  0  0  0999 V2000
    0.9585    0.2724   -2.0840 C   0  0  0  0  0  0  0  0  0  0  0  0
    1.6885    0.4144   -0.7488 C   0  0  0  0  0  0  0  0  0  0  0  0
    0.8586    0.9763    0.3979 C   0  0  2  0  0  0  0  0  0  0  0  0
   -0.0020   -0.0022    1.1774 C   0  0  0  0  0  0  0  0  0  0  0  0
   -0.8567   -0.9741    0.3997 C   0  0  1  0  0  0  0  0  0  0  0  0
   -1.6649   -1.8886    1.2911 C   0  0  0  0  0  0  0  0  0  0  0  0
   -2.5152   -2.8733    0.4975 C   0  0  0  0  0  0  0  0  0  0  0  0
    0.0297    2.0164   -0.1091 F   0  0  0  0  0  0  0  0  0  0  0  0
   -1.7732   -0.2337   -0.4021 F   0  0  0  0  0  0  0  0  0  0  0  0
    0.0989   -0.3907   -2.0310 H   0  0  0  0  0  0  0  0  0  0  0  0
    1.6463   -0.1297   -2.8282 H   0  0  0  0  0  0  0  0  0  0  0  0
    0.6132    1.2419   -2.4389 H   0  0  0  0  0  0  0  0  0  0  0  0
    2.5479    1.0708   -0.8952 H   0  0  0  0  0  0  0  0  0  0  0  0
    2.0818   -0.5513   -0.4220 H   0  0  0  0  0  0  0  0  0  0  0  0
    1.5146    1.4717    1.1113 H   0  0  0  0  0  0  0  0  0  0  0  0
    0.6798   -0.5989    1.7877 H   0  0  0  0  0  0  0  0  0  0  0  0
   -0.6348    0.5651    1.8636 H   0  0  0  0  0  0  0  0  0  0  0  0
   -0.2610   -1.5585   -0.3006 H   0  0  0  0  0  0  0  0  0  0  0  0
   -2.2916   -1.2731    1.9410 H   0  0  0  0  0  0  0  0  0  0  0  0
   -0.9622   -2.4270    1.9295 H   0  0  0  0  0  0  0  0  0  0  0  0
   -3.2339   -2.3500   -0.1342 H   0  0  0  0  0  0  0  0  0  0  0  0
   -3.0710   -3.5297    1.1660 H   0  0  0  0  0  0  0  0  0  0  0  0
   -1.8873   -3.4948   -0.1439 H   0  0  0  0  0  0  0  0  0  0  0  0
  1  2  1  0  0  0  0
  1 10  1  0  0  0  0
  1 11  1  0  0  0  0
  1 12  1  0  0  0  0
  2  3  1  0  0  0  0
  2 13  1  0  0  0  0
  2 14  1  0  0  0  0
  3  4  1  0  0  0  0
  3  8  1  0  0  0  0
  3 15  1  1  0  0  0
  4  5  1  0  0  0  0
  4 16  1  0  0  0  0
  4 17  1  0  0  0  0
  5  6  1  0  0  0  0
  5  9  1  0  0  0  0
  5 18  1  6  0  0  0
  6  7  1  0  0  0  0
  6 19  1  0  0  0  0
  6 20  1  0  0  0  0
  7 21  1  0  0  0  0
  7 22  1  0  0  0  0
  7 23  1  0  0  0  0
M  END
$$$$
GGAA
 OpenBabel12202214393D

 23 22  0  0  0  0  0  0  0  0999 V2000
   -0.8664    2.8477    0.3536 C   0  0  0  0  0  0  0  0  0  0  0  0
    0.0971    1.9778   -0.4484 C   0  0  0  0  0  0  0  0  0  0  0  0
    0.8372    0.9519    0.3818 C   0  0  2  0  0  0  0  0  0  0  0  0
   -0.0004   -0.0004    1.2111 C   0  0  0  0  0  0  0  0  0  0  0  0
   -0.8368   -0.9515    0.3821 C   0  0  1  0  0  0  0  0  0  0  0  0
   -1.4032   -2.0982    1.1871 C   0  0  0  0  0  0  0  0  0  0  0  0
   -2.3003   -3.0100    0.3584 C   0  0  0  0  0  0  0  0  0  0  0  0
    1.6621    1.6633    1.3047 F   0  0  0  0  0  0  0  0  0  0  0  0
   -1.9341   -0.2230   -0.1632 F   0  0  0  0  0  0  0  0  0  0  0  0
   -1.6989    2.2631    0.7442 H   0  0  0  0  0  0  0  0  0  0  0  0
   -1.2774    3.6336   -0.2796 H   0  0  0  0  0  0  0  0  0  0  0  0
   -0.3574    3.3241    1.1921 H   0  0  0  0  0  0  0  0  0  0  0  0
    0.8487    2.6007   -0.9359 H   0  0  0  0  0  0  0  0  0  0  0  0
   -0.4370    1.4453   -1.2357 H   0  0  0  0  0  0  0  0  0  0  0  0
    1.5262    0.3886   -0.2454 H   0  0  0  0  0  0  0  0  0  0  0  0
    0.6825   -0.6024    1.8132 H   0  0  0  0  0  0  0  0  0  0  0  0
   -0.6531    0.5477    1.8916 H   0  0  0  0  0  0  0  0  0  0  0  0
   -0.2816   -1.3211   -0.4824 H   0  0  0  0  0  0  0  0  0  0  0  0
   -1.9509   -1.6852    2.0388 H   0  0  0  0  0  0  0  0  0  0  0  0
   -0.5578   -2.6614    1.5846 H   0  0  0  0  0  0  0  0  0  0  0  0
   -3.1702   -2.4708   -0.0157 H   0  0  0  0  0  0  0  0  0  0  0  0
   -2.6564   -3.8462    0.9602 H   0  0  0  0  0  0  0  0  0  0  0  0
   -1.7552   -3.4137   -0.4959 H   0  0  0  0  0  0  0  0  0  0  0  0
  1  2  1  0  0  0  0
  1 10  1  0  0  0  0
  1 11  1  0  0  0  0
  1 12  1  0  0  0  0
  2  3  1  0  0  0  0
  2 13  1  0  0  0  0
  2 14  1  0  0  0  0
  3  4  1  0  0  0  0
  3  8  1  0  0  0  0
  3 15  1  6  0  0  0
  4  5  1  0  0  0  0
  4 16  1  0  0  0  0
  4 17  1  0  0  0  0
  5  6  1  0  0  0  0
  5  9  1  0  0  0  0
  5 18  1  6  0  0  0
  6  7  1  0  0  0  0
  6 19  1  0  0  0  0
  6 20  1  0  0  0  0
  7 21  1  0  0  0  0
  7 22  1  0  0  0  0
  7 23  1  0  0  0  0
M  END
$$$$
G-G-AG-
 OpenBabel12202214393D

 23 22  0  0  0  0  0  0  0  0999 V2000
    2.6062   -0.6866   -0.3190 C   0  0  0  0  0  0  0  0  0  0  0  0
    1.6091    0.3756   -0.7758 C   0  0  0  0  0  0  0  0  0  0  0  0
    0.8488    0.9652    0.3904 C   0  0  2  0  0  0  0  0  0  0  0  0
   -0.0014   -0.0015    1.1930 C   0  0  0  0  0  0  0  0  0  0  0  0
   -0.8475   -0.9636    0.3916 C   0  0  1  0  0  0  0  0  0  0  0  0
   -1.7137   -1.8689    1.2392 C   0  0  0  0  0  0  0  0  0  0  0  0
   -0.8834   -2.8278    2.0910 C   0  0  0  0  0  0  0  0  0  0  0  0
    0.0054    1.9922   -0.1223 F   0  0  0  0  0  0  0  0  0  0  0  0
   -1.7180   -0.2068   -0.4442 F   0  0  0  0  0  0  0  0  0  0  0  0
    3.2740   -0.2863    0.4456 H   0  0  0  0  0  0  0  0  0  0  0  0
    3.2164   -1.0184   -1.1584 H   0  0  0  0  0  0  0  0  0  0  0  0
    2.1025   -1.5605    0.0960 H   0  0  0  0  0  0  0  0  0  0  0  0
    0.9027   -0.0398   -1.4970 H   0  0  0  0  0  0  0  0  0  0  0  0
    2.1384    1.1907   -1.2708 H   0  0  0  0  0  0  0  0  0  0  0  0
    1.5352    1.4761    1.0652 H   0  0  0  0  0  0  0  0  0  0  0  0
    0.6775   -0.5895    1.8133 H   0  0  0  0  0  0  0  0  0  0  0  0
   -0.6404    0.5697    1.8704 H   0  0  0  0  0  0  0  0  0  0  0  0
   -0.2382   -1.5571   -0.2896 H   0  0  0  0  0  0  0  0  0  0  0  0
   -2.3546   -1.2497    1.8708 H   0  0  0  0  0  0  0  0  0  0  0  0
   -2.3572   -2.4373    0.5652 H   0  0  0  0  0  0  0  0  0  0  0  0
   -0.1586   -3.3634    1.4749 H   0  0  0  0  0  0  0  0  0  0  0  0
   -1.5295   -3.5648    2.5673 H   0  0  0  0  0  0  0  0  0  0  0  0
   -0.3422   -2.3009    2.8755 H   0  0  0  0  0  0  0  0  0  0  0  0
  1  2  1  0  0  0  0
  1 10  1  0  0  0  0
  1 11  1  0  0  0  0
  1 12  1  0  0  0  0
  2  3  1  0  0  0  0
  2 13  1  0  0  0  0
  2 14  1  0  0  0  0
  3  4  1  0  0  0  0
  3  8  1  0  0  0  0
  3 15  1  1  0  0  0
  4  5  1  0  0  0  0
  4 16  1  0  0  0  0
  4 17  1  0  0  0  0
  5  6  1  0  0  0  0
  5  9  1  0  0  0  0
  5 18  1  6  0  0  0
  6  7  1  0  0  0  0
  6 19  1  0  0  0  0
  6 20  1  0  0  0  0
  7 21  1  0  0  0  0
  7 22  1  0  0  0  0
  7 23  1  0  0  0  0
M  END
$$$$
G-G-AG
 OpenBabel12202214393D

 23 22  0  0  0  0  0  0  0  0999 V2000
    2.6274   -0.6846   -0.2783 C   0  0  0  0  0  0  0  0  0  0  0  0
    1.6441    0.3821   -0.7556 C   0  0  0  0  0  0  0  0  0  0  0  0
    0.8494    0.9658    0.3905 C   0  0  2  0  0  0  0  0  0  0  0  0
   -0.0014   -0.0016    1.1928 C   0  0  0  0  0  0  0  0  0  0  0  0
   -0.8480   -0.9642    0.3917 C   0  0  1  0  0  0  0  0  0  0  0  0
   -1.5848   -1.9926    1.2240 C   0  0  0  0  0  0  0  0  0  0  0  0
   -2.4740   -1.3974    2.3128 C   0  0  0  0  0  0  0  0  0  0  0  0
   -0.0044    1.9680   -0.1556 F   0  0  0  0  0  0  0  0  0  0  0  0
   -1.8200   -0.2069   -0.3271 F   0  0  0  0  0  0  0  0  0  0  0  0
    3.2692   -0.2941    0.5137 H   0  0  0  0  0  0  0  0  0  0  0  0
    3.2645   -1.0058   -1.1015 H   0  0  0  0  0  0  0  0  0  0  0  0
    2.1085   -1.5618    0.1081 H   0  0  0  0  0  0  0  0  0  0  0  0
    0.9604   -0.0289   -1.4996 H   0  0  0  0  0  0  0  0  0  0  0  0
    2.1865    1.2004   -1.2304 H   0  0  0  0  0  0  0  0  0  0  0  0
    1.5122    1.4988    1.0725 H   0  0  0  0  0  0  0  0  0  0  0  0
    0.6701   -0.5956    1.8189 H   0  0  0  0  0  0  0  0  0  0  0  0
   -0.6345    0.5793    1.8644 H   0  0  0  0  0  0  0  0  0  0  0  0
   -0.2591   -1.4674   -0.3720 H   0  0  0  0  0  0  0  0  0  0  0  0
   -2.1828   -2.6002    0.5425 H   0  0  0  0  0  0  0  0  0  0  0  0
   -0.8345   -2.6514    1.6647 H   0  0  0  0  0  0  0  0  0  0  0  0
   -1.8875   -0.9063    3.0878 H   0  0  0  0  0  0  0  0  0  0  0  0
   -3.0611   -2.1829    2.7889 H   0  0  0  0  0  0  0  0  0  0  0  0
   -3.1679   -0.6685    1.8938 H   0  0  0  0  0  0  0  0  0  0  0  0
  1  2  1  0  0  0  0
  1 10  1  0  0  0  0
  1 11  1  0  0  0  0
  1 12  1  0  0  0  0
  2  3  1  0  0  0  0
  2 13  1  0  0  0  0
  2 14  1  0  0  0  0
  3  4  1  0  0  0  0
  3  8  1  0  0  0  0
  3 15  1  1  0  0  0
  4  5  1  0  0  0  0
  4 16  1  0  0  0  0
  4 17  1  0  0  0  0
  5  6  1  0  0  0  0
  5  9  1  0  0  0  0
  5 18  1  6  0  0  0
  6  7  1  0  0  0  0
  6 19  1  0  0  0  0
  6 20  1  0  0  0  0
  7 21  1  0  0  0  0
  7 22  1  0  0  0  0
  7 23  1  0  0  0  0
M  END
$$$$
G-GAG-
 OpenBabel12202214393D

 23 22  0  0  0  0  0  0  0  0999 V2000
   -0.1822    1.4317   -1.8902 C   0  0  0  0  0  0  0  0  0  0  0  0
    0.1165    1.9617   -0.4880 C   0  0  0  0  0  0  0  0  0  0  0  0
    0.8452    0.9610    0.3877 C   0  0  2  0  0  0  0  0  0  0  0  0
   -0.0004   -0.0005    1.1991 C   0  0  0  0  0  0  0  0  0  0  0  0
   -0.8448   -0.9606    0.3881 C   0  0  1  0  0  0  0  0  0  0  0  0
   -1.2991   -2.1800    1.1620 C   0  0  0  0  0  0  0  0  0  0  0  0
   -0.1741   -3.1900    1.3668 C   0  0  0  0  0  0  0  0  0  0  0  0
    1.5897    1.7051    1.3540 F   0  0  0  0  0  0  0  0  0  0  0  0
   -2.0194   -0.2637   -0.0201 F   0  0  0  0  0  0  0  0  0  0  0  0
    0.7398    1.1161   -2.3814 H   0  0  0  0  0  0  0  0  0  0  0  0
   -0.6323    2.2178   -2.4951 H   0  0  0  0  0  0  0  0  0  0  0  0
   -0.8698    0.5895   -1.8746 H   0  0  0  0  0  0  0  0  0  0  0  0
   -0.7975    2.2874    0.0106 H   0  0  0  0  0  0  0  0  0  0  0  0
    0.7712    2.8306   -0.5792 H   0  0  0  0  0  0  0  0  0  0  0  0
    1.5919    0.4182   -0.1944 H   0  0  0  0  0  0  0  0  0  0  0  0
    0.6760   -0.5813    1.8273 H   0  0  0  0  0  0  0  0  0  0  0  0
   -0.6652    0.5645    1.8571 H   0  0  0  0  0  0  0  0  0  0  0  0
   -0.3462   -1.2597   -0.5349 H   0  0  0  0  0  0  0  0  0  0  0  0
   -1.7099   -1.8582    2.1220 H   0  0  0  0  0  0  0  0  0  0  0  0
   -2.1044   -2.6454    0.5925 H   0  0  0  0  0  0  0  0  0  0  0  0
    0.2444   -3.5004    0.4085 H   0  0  0  0  0  0  0  0  0  0  0  0
   -0.5545   -4.0772    1.8711 H   0  0  0  0  0  0  0  0  0  0  0  0
    0.6327   -2.7832    1.9752 H   0  0  0  0  0  0  0  0  0  0  0  0
  1  2  1  0  0  0  0
  1 10  1  0  0  0  0
  1 11  1  0  0  0  0
  1 12  1  0  0  0  0
  2  3  1  0  0  0  0
  2 13  1  0  0  0  0
  2 14  1  0  0  0  0
  3  4  1  0  0  0  0
  3  8  1  0  0  0  0
  3 15  1  6  0  0  0
  4  5  1  0  0  0  0
  4 16  1  0  0  0  0
  4 17  1  0  0  0  0
  5  6  1  0  0  0  0
  5  9  1  0  0  0  0
  5 18  1  6  0  0  0
  6  7  1  0  0  0  0
  6 19  1  0  0  0  0
  6 20  1  0  0  0  0
  7 21  1  0  0  0  0
  7 22  1  0  0  0  0
  7 23  1  0  0  0  0
M  END
$$$$
G-GAG
 OpenBabel12202214393D

 23 22  0  0  0  0  0  0  0  0999 V2000
   -0.1642    1.4388   -1.8967 C   0  0  0  0  0  0  0  0  0  0  0  0
    0.1112    1.9611   -0.4873 C   0  0  0  0  0  0  0  0  0  0  0  0
    0.8436    0.9593    0.3867 C   0  0  2  0  0  0  0  0  0  0  0  0
   -0.0000   -0.0000    1.2016 C   0  0  0  0  0  0  0  0  0  0  0  0
   -0.8436   -0.9592    0.3867 C   0  0  1  0  0  0  0  0  0  0  0  0
   -1.3010   -2.1826    1.1517 C   0  0  0  0  0  0  0  0  0  0  0  0
   -2.0049   -1.8562    2.4650 C   0  0  0  0  0  0  0  0  0  0  0  0
    1.5902    1.7044    1.3510 F   0  0  0  0  0  0  0  0  0  0  0  0
   -2.0129   -0.2605   -0.0402 F   0  0  0  0  0  0  0  0  0  0  0  0
    0.7682    1.1535   -2.3857 H   0  0  0  0  0  0  0  0  0  0  0  0
   -0.6326    2.2191   -2.4962 H   0  0  0  0  0  0  0  0  0  0  0  0
   -0.8292    0.5775   -1.8940 H   0  0  0  0  0  0  0  0  0  0  0  0
   -0.8143    2.2687    0.0042 H   0  0  0  0  0  0  0  0  0  0  0  0
    0.7541    2.8396   -0.5612 H   0  0  0  0  0  0  0  0  0  0  0  0
    1.5894    0.4196   -0.1977 H   0  0  0  0  0  0  0  0  0  0  0  0
    0.6755   -0.5918    1.8227 H   0  0  0  0  0  0  0  0  0  0  0  0
   -0.6535    0.5709    1.8647 H   0  0  0  0  0  0  0  0  0  0  0  0
   -0.3344   -1.2557   -0.5297 H   0  0  0  0  0  0  0  0  0  0  0  0
   -1.9616   -2.7554    0.4999 H   0  0  0  0  0  0  0  0  0  0  0  0
   -0.4172   -2.7969    1.3371 H   0  0  0  0  0  0  0  0  0  0  0  0
   -1.3289   -1.3732    3.1701 H   0  0  0  0  0  0  0  0  0  0  0  0
   -2.3761   -2.7693    2.9287 H   0  0  0  0  0  0  0  0  0  0  0  0
   -2.8560   -1.1942    2.2979 H   0  0  0  0  0  0  0  0  0  0  0  0
  1  2  1  0  0  0  0
  1 10  1  0  0  0  0
  1 11  1  0  0  0  0
  1 12  1  0  0  0  0
  2  3  1  0  0  0  0
  2 13  1  0  0  0  0
  2 14  1  0  0  0  0
  3  4  1  0  0  0  0
  3  8  1  0  0  0  0
  3 15  1  6  0  0  0
  4  5  1  0  0  0  0
  4 16  1  0  0  0  0
  4 17  1  0  0  0  0
  5  6  1  0  0  0  0
  5  9  1  0  0  0  0
  5 18  1  6  0  0  0
  6  7  1  0  0  0  0
  6 19  1  0  0  0  0
  6 20  1  0  0  0  0
  7 21  1  0  0  0  0
  7 22  1  0  0  0  0
  7 23  1  0  0  0  0
M  END
$$$$
GG-AG-
 OpenBabel12202214393D

 23 22  0  0  0  0  0  0  0  0999 V2000
    0.9695    0.2921   -2.0873 C   0  0  0  0  0  0  0  0  0  0  0  0
    1.6885    0.4020   -0.7439 C   0  0  0  0  0  0  0  0  0  0  0  0
    0.8574    0.9749    0.3974 C   0  0  2  0  0  0  0  0  0  0  0  0
   -0.0018   -0.0020    1.1786 C   0  0  0  0  0  0  0  0  0  0  0  0
   -0.8556   -0.9729    0.3990 C   0  0  1  0  0  0  0  0  0  0  0  0
   -1.6893   -1.8869    1.2701 C   0  0  0  0  0  0  0  0  0  0  0  0
   -0.8367   -2.8456    2.0990 C   0  0  0  0  0  0  0  0  0  0  0  0
    0.0279    2.0112   -0.1162 F   0  0  0  0  0  0  0  0  0  0  0  0
   -1.7643   -0.2273   -0.4065 F   0  0  0  0  0  0  0  0  0  0  0  0
    0.0730   -0.3223   -2.0386 H   0  0  0  0  0  0  0  0  0  0  0  0
    1.6415   -0.1517   -2.8211 H   0  0  0  0  0  0  0  0  0  0  0  0
    0.6796    1.2772   -2.4505 H   0  0  0  0  0  0  0  0  0  0  0  0
    2.5686    1.0320   -0.8740 H   0  0  0  0  0  0  0  0  0  0  0  0
    2.0480   -0.5784   -0.4226 H   0  0  0  0  0  0  0  0  0  0  0  0
    1.5105    1.4759    1.1085 H   0  0  0  0  0  0  0  0  0  0  0  0
    0.6868   -0.5914    1.7873 H   0  0  0  0  0  0  0  0  0  0  0  0
   -0.6373    0.5629    1.8668 H   0  0  0  0  0  0  0  0  0  0  0  0
   -0.2542   -1.5599   -0.2959 H   0  0  0  0  0  0  0  0  0  0  0  0
   -2.3476   -2.4558    0.6117 H   0  0  0  0  0  0  0  0  0  0  0  0
   -2.3162   -1.2731    1.9214 H   0  0  0  0  0  0  0  0  0  0  0  0
   -0.1197   -3.3738    1.4667 H   0  0  0  0  0  0  0  0  0  0  0  0
   -1.4693   -3.5880    2.5836 H   0  0  0  0  0  0  0  0  0  0  0  0
   -0.2821   -2.3224    2.8775 H   0  0  0  0  0  0  0  0  0  0  0  0
  1  2  1  0  0  0  0
  1 10  1  0  0  0  0
  1 11  1  0  0  0  0
  1 12  1  0  0  0  0
  2  3  1  0  0  0  0
  2 13  1  0  0  0  0
  2 14  1  0  0  0  0
  3  4  1  0  0  0  0
  3  8  1  0  0  0  0
  3 15  1  1  0  0  0
  4  5  1  0  0  0  0
  4 16  1  0  0  0  0
  4 17  1  0  0  0  0
  5  6  1  0  0  0  0
  5  9  1  0  0  0  0
  5 18  1  6  0  0  0
  6  7  1  0  0  0  0
  6 19  1  0  0  0  0
  6 20  1  0  0  0  0
  7 21  1  0  0  0  0
  7 22  1  0  0  0  0
  7 23  1  0  0  0  0
M  END
$$$$
GG-AG
 OpenBabel12202214393D

 23 22  0  0  0  0  0  0  0  0999 V2000
    2.2355   -0.8831   -0.7316 C   0  0  0  0  0  0  0  0  0  0  0  0
    2.2202    0.4565   -0.0034 C   0  0  0  0  0  0  0  0  0  0  0  0
    0.8488    0.9652    0.3857 C   0  0  2  0  0  0  0  0  0  0  0  0
   -0.0011   -0.0012    1.2027 C   0  0  0  0  0  0  0  0  0  0  0  0
   -0.8478   -0.9640    0.3867 C   0  0  1  0  0  0  0  0  0  0  0  0
   -1.2259   -2.2303    1.1259 C   0  0  0  0  0  0  0  0  0  0  0  0
   -1.9139   -1.9812    2.4649 C   0  0  0  0  0  0  0  0  0  0  0  0
    0.1437    1.2940   -0.8086 F   0  0  0  0  0  0  0  0  0  0  0  0
   -2.0586   -0.2868    0.0468 F   0  0  0  0  0  0  0  0  0  0  0  0
    1.8415   -1.6848   -0.1057 H   0  0  0  0  0  0  0  0  0  0  0  0
    3.2587   -1.1468   -1.0001 H   0  0  0  0  0  0  0  0  0  0  0  0
    1.6509   -0.8423   -1.6507 H   0  0  0  0  0  0  0  0  0  0  0  0
    2.6949    1.2229   -0.6187 H   0  0  0  0  0  0  0  0  0  0  0  0
    2.7997    0.3855    0.9201 H   0  0  0  0  0  0  0  0  0  0  0  0
    0.9550    1.9075    0.9185 H   0  0  0  0  0  0  0  0  0  0  0  0
    0.6688   -0.5752    1.8460 H   0  0  0  0  0  0  0  0  0  0  0  0
   -0.6757    0.5535    1.8548 H   0  0  0  0  0  0  0  0  0  0  0  0
   -0.3909   -1.2084   -0.5669 H   0  0  0  0  0  0  0  0  0  0  0  0
   -0.3078   -2.8034    1.2717 H   0  0  0  0  0  0  0  0  0  0  0  0
   -1.8728   -2.8177    0.4729 H   0  0  0  0  0  0  0  0  0  0  0  0
   -1.2514   -1.4759    3.1675 H   0  0  0  0  0  0  0  0  0  0  0  0
   -2.2164   -2.9273    2.9135 H   0  0  0  0  0  0  0  0  0  0  0  0
   -2.8071   -1.3705    2.3372 H   0  0  0  0  0  0  0  0  0  0  0  0
  1  2  1  0  0  0  0
  1 10  1  0  0  0  0
  1 11  1  0  0  0  0
  1 12  1  0  0  0  0
  2  3  1  0  0  0  0
  2 13  1  0  0  0  0
  2 14  1  0  0  0  0
  3  4  1  0  0  0  0
  3  8  1  0  0  0  0
  3 15  1  1  0  0  0
  4  5  1  0  0  0  0
  4 16  1  0  0  0  0
  4 17  1  0  0  0  0
  5  6  1  0  0  0  0
  5  9  1  0  0  0  0
  5 18  1  6  0  0  0
  6  7  1  0  0  0  0
  6 19  1  0  0  0  0
  6 20  1  0  0  0  0
  7 21  1  0  0  0  0
  7 22  1  0  0  0  0
  7 23  1  0  0  0  0
M  END
$$$$
GGAG-
 OpenBabel12202214393D

 23 22  0  0  0  0  0  0  0  0999 V2000
   -0.8484    2.8635    0.3757 C   0  0  0  0  0  0  0  0  0  0  0  0
    0.0972    1.9846   -0.4384 C   0  0  0  0  0  0  0  0  0  0  0  0
    0.8356    0.9502    0.3811 C   0  0  2  0  0  0  0  0  0  0  0  0
   -0.0003   -0.0003    1.2126 C   0  0  0  0  0  0  0  0  0  0  0  0
   -0.8354   -0.9498    0.3813 C   0  0  1  0  0  0  0  0  0  0  0  0
   -1.3984   -2.1192    1.1599 C   0  0  0  0  0  0  0  0  0  0  0  0
   -0.3281   -3.1434    1.5305 C   0  0  0  0  0  0  0  0  0  0  0  0
    1.6768    1.6517    1.2972 F   0  0  0  0  0  0  0  0  0  0  0  0
   -1.9462   -0.2190   -0.1365 F   0  0  0  0  0  0  0  0  0  0  0  0
   -1.6874    2.2900    0.7676 H   0  0  0  0  0  0  0  0  0  0  0  0
   -1.2506    3.6602   -0.2498 H   0  0  0  0  0  0  0  0  0  0  0  0
   -0.3273    3.3267    1.2132 H   0  0  0  0  0  0  0  0  0  0  0  0
    0.8488    2.6027   -0.9332 H   0  0  0  0  0  0  0  0  0  0  0  0
   -0.4507    1.4591   -1.2217 H   0  0  0  0  0  0  0  0  0  0  0  0
    1.5149    0.3832   -0.2554 H   0  0  0  0  0  0  0  0  0  0  0  0
    0.6863   -0.5930    1.8182 H   0  0  0  0  0  0  0  0  0  0  0  0
   -0.6569    0.5475    1.8918 H   0  0  0  0  0  0  0  0  0  0  0  0
   -0.2867   -1.3001   -0.4934 H   0  0  0  0  0  0  0  0  0  0  0  0
   -2.1547   -2.5943    0.5325 H   0  0  0  0  0  0  0  0  0  0  0  0
   -1.8960   -1.7405    2.0549 H   0  0  0  0  0  0  0  0  0  0  0  0
    0.2058   -3.4831    0.6410 H   0  0  0  0  0  0  0  0  0  0  0  0
   -0.7873   -4.0116    2.0005 H   0  0  0  0  0  0  0  0  0  0  0  0
    0.4003   -2.7346    2.2296 H   0  0  0  0  0  0  0  0  0  0  0  0
  1  2  1  0  0  0  0
  1 10  1  0  0  0  0
  1 11  1  0  0  0  0
  1 12  1  0  0  0  0
  2  3  1  0  0  0  0
  2 13  1  0  0  0  0
  2 14  1  0  0  0  0
  3  4  1  0  0  0  0
  3  8  1  0  0  0  0
  3 15  1  6  0  0  0
  4  5  1  0  0  0  0
  4 16  1  0  0  0  0
  4 17  1  0  0  0  0
  5  6  1  0  0  0  0
  5  9  1  0  0  0  0
  5 18  1  6  0  0  0
  6  7  1  0  0  0  0
  6 19  1  0  0  0  0
  6 20  1  0  0  0  0
  7 21  1  0  0  0  0
  7 22  1  0  0  0  0
  7 23  1  0  0  0  0
M  END
$$$$
GGAG
 OpenBabel12202214393D

 23 22  0  0  0  0  0  0  0  0999 V2000
   -0.8530    2.8590    0.3637 C   0  0  0  0  0  0  0  0  0  0  0  0
    0.0845    1.9695   -0.4482 C   0  0  0  0  0  0  0  0  0  0  0  0
    0.8338    0.9480    0.3791 C   0  0  2  0  0  0  0  0  0  0  0  0
   -0.0001   -0.0001    1.2167 C   0  0  0  0  0  0  0  0  0  0  0  0
   -0.8337   -0.9480    0.3792 C   0  0  1  0  0  0  0  0  0  0  0  0
   -1.3268   -2.1683    1.1263 C   0  0  0  0  0  0  0  0  0  0  0  0
   -2.1020   -1.8355    2.3975 C   0  0  0  0  0  0  0  0  0  0  0  0
    1.6697    1.6631    1.2896 F   0  0  0  0  0  0  0  0  0  0  0  0
   -1.9786   -0.2369   -0.0900 F   0  0  0  0  0  0  0  0  0  0  0  0
   -1.6873    2.2905    0.7719 H   0  0  0  0  0  0  0  0  0  0  0  0
   -1.2623    3.6475   -0.2670 H   0  0  0  0  0  0  0  0  0  0  0  0
   -0.3237    3.3325    1.1908 H   0  0  0  0  0  0  0  0  0  0  0  0
    0.8282    2.5797   -0.9629 H   0  0  0  0  0  0  0  0  0  0  0  0
   -0.4728    1.4305   -1.2155 H   0  0  0  0  0  0  0  0  0  0  0  0
    1.5163    0.3812   -0.2521 H   0  0  0  0  0  0  0  0  0  0  0  0
    0.6835   -0.6010    1.8211 H   0  0  0  0  0  0  0  0  0  0  0  0
   -0.6471    0.5558    1.8964 H   0  0  0  0  0  0  0  0  0  0  0  0
   -0.2954   -1.2469   -0.5204 H   0  0  0  0  0  0  0  0  0  0  0  0
   -0.4536   -2.7783    1.3620 H   0  0  0  0  0  0  0  0  0  0  0  0
   -1.9505   -2.7482    0.4432 H   0  0  0  0  0  0  0  0  0  0  0  0
   -1.4646   -1.3508    3.1377 H   0  0  0  0  0  0  0  0  0  0  0  0
   -2.5000   -2.7446    2.8454 H   0  0  0  0  0  0  0  0  0  0  0  0
   -2.9392   -1.1723    2.1793 H   0  0  0  0  0  0  0  0  0  0  0  0
  1  2  1  0  0  0  0
  1 10  1  0  0  0  0
  1 11  1  0  0  0  0
  1 12  1  0  0  0  0
  2  3  1  0  0  0  0
  2 13  1  0  0  0  0
  2 14  1  0  0  0  0
  3  4  1  0  0  0  0
  3  8  1  0  0  0  0
  3 15  1  6  0  0  0
  4  5  1  0  0  0  0
  4 16  1  0  0  0  0
  4 17  1  0  0  0  0
  5  6  1  0  0  0  0
  5  9  1  0  0  0  0
  5 18  1  6  0  0  0
  6  7  1  0  0  0  0
  6 19  1  0  0  0  0
  6 20  1  0  0  0  0
  7 21  1  0  0  0  0
  7 22  1  0  0  0  0
  7 23  1  0  0  0  0
M  END
$$$$
G-G-G-A
 OpenBabel12202214393D

 23 22  0  0  0  0  0  0  0  0999 V2000
    2.8604   -0.4773   -0.0481 C   0  0  0  0  0  0  0  0  0  0  0  0
    1.7818    0.4129   -0.6598 C   0  0  0  0  0  0  0  0  0  0  0  0
    0.8604    0.9783    0.4001 C   0  0  2  0  0  0  0  0  0  0  0  0
    0.0001    0.0002    1.1750 C   0  0  0  0  0  0  0  0  0  0  0  0
   -0.8605   -0.9784    0.3999 C   0  0  1  0  0  0  0  0  0  0  0  0
   -1.7644   -0.4035   -0.6678 C   0  0  0  0  0  0  0  0  0  0  0  0
   -2.6695   -1.4696   -1.2767 C   0  0  0  0  0  0  0  0  0  0  0  0
    0.0013    1.9239   -0.2345 F   0  0  0  0  0  0  0  0  0  0  0  0
   -0.0098   -1.9424   -0.2217 F   0  0  0  0  0  0  0  0  0  0  0  0
    3.4182    0.0625    0.7202 H   0  0  0  0  0  0  0  0  0  0  0  0
    3.5677   -0.7957   -0.8134 H   0  0  0  0  0  0  0  0  0  0  0  0
    2.4299   -1.3683    0.4049 H   0  0  0  0  0  0  0  0  0  0  0  0
    1.2004   -0.1402   -1.3964 H   0  0  0  0  0  0  0  0  0  0  0  0
    2.2467    1.2598   -1.1663 H   0  0  0  0  0  0  0  0  0  0  0  0
    1.4426    1.5620    1.1136 H   0  0  0  0  0  0  0  0  0  0  0  0
    0.6546   -0.5709    1.8355 H   0  0  0  0  0  0  0  0  0  0  0  0
   -0.6652    0.5794    1.8186 H   0  0  0  0  0  0  0  0  0  0  0  0
   -1.4531   -1.5529    1.1127 H   0  0  0  0  0  0  0  0  0  0  0  0
   -2.3634    0.3787   -0.1981 H   0  0  0  0  0  0  0  0  0  0  0  0
   -1.1567    0.0727   -1.4365 H   0  0  0  0  0  0  0  0  0  0  0  0
   -2.0832   -2.2426   -1.7737 H   0  0  0  0  0  0  0  0  0  0  0  0
   -3.3418   -1.0311   -2.0129 H   0  0  0  0  0  0  0  0  0  0  0  0
   -3.2758   -1.9453   -0.5046 H   0  0  0  0  0  0  0  0  0  0  0  0
  1  2  1  0  0  0  0
  1 10  1  0  0  0  0
  1 11  1  0  0  0  0
  1 12  1  0  0  0  0
  2  3  1  0  0  0  0
  2 13  1  0  0  0  0
  2 14  1  0  0  0  0
  3  4  1  0  0  0  0
  3  8  1  0  0  0  0
  3 15  1  1  0  0  0
  4  5  1  0  0  0  0
  4 16  1  0  0  0  0
  4 17  1  0  0  0  0
  5  6  1  0  0  0  0
  5  9  1  0  0  0  0
  5 18  1  1  0  0  0
  6  7  1  0  0  0  0
  6 19  1  0  0  0  0
  6 20  1  0  0  0  0
  7 21  1  0  0  0  0
  7 22  1  0  0  0  0
  7 23  1  0  0  0  0
M  END
$$$$
G-G-GA
 OpenBabel12202214393D

 23 22  0  0  0  0  0  0  0  0999 V2000
    2.9513   -0.3865    0.1210 C   0  0  0  0  0  0  0  0  0  0  0  0
    1.8182    0.3441   -0.5951 C   0  0  0  0  0  0  0  0  0  0  0  0
    0.8408    0.9560    0.3834 C   0  0  2  0  0  0  0  0  0  0  0  0
    0.0014    0.0016    1.2094 C   0  0  0  0  0  0  0  0  0  0  0  0
   -0.8422   -0.9576    0.3822 C   0  0  1  0  0  0  0  0  0  0  0  0
   -0.2742   -2.3494    0.2322 C   0  0  0  0  0  0  0  0  0  0  0  0
   -1.1646   -3.2561   -0.6090 C   0  0  0  0  0  0  0  0  0  0  0  0
   -0.0663    1.7604   -0.3700 F   0  0  0  0  0  0  0  0  0  0  0  0
   -2.0994   -1.0912    1.0466 F   0  0  0  0  0  0  0  0  0  0  0  0
    3.4685    0.2877    0.8061 H   0  0  0  0  0  0  0  0  0  0  0  0
    3.6785   -0.7560   -0.6007 H   0  0  0  0  0  0  0  0  0  0  0  0
    2.5849   -1.2357    0.6964 H   0  0  0  0  0  0  0  0  0  0  0  0
    1.2883   -0.3257   -1.2749 H   0  0  0  0  0  0  0  0  0  0  0  0
    2.2299    1.1581   -1.1949 H   0  0  0  0  0  0  0  0  0  0  0  0
    1.3597    1.6468    1.0457 H   0  0  0  0  0  0  0  0  0  0  0  0
    0.6522   -0.5462    1.8933 H   0  0  0  0  0  0  0  0  0  0  0  0
   -0.6745    0.6072    1.8150 H   0  0  0  0  0  0  0  0  0  0  0  0
   -1.0846   -0.5276   -0.5894 H   0  0  0  0  0  0  0  0  0  0  0  0
    0.7114   -2.2615   -0.2271 H   0  0  0  0  0  0  0  0  0  0  0  0
   -0.1258   -2.7647    1.2323 H   0  0  0  0  0  0  0  0  0  0  0  0
   -2.1429   -3.3848   -0.1445 H   0  0  0  0  0  0  0  0  0  0  0  0
   -0.7145   -4.2413   -0.7240 H   0  0  0  0  0  0  0  0  0  0  0  0
   -1.3135   -2.8329   -1.6038 H   0  0  0  0  0  0  0  0  0  0  0  0
  1  2  1  0  0  0  0
  1 10  1  0  0  0  0
  1 11  1  0  0  0  0
  1 12  1  0  0  0  0
  2  3  1  0  0  0  0
  2 13  1  0  0  0  0
  2 14  1  0  0  0  0
  3  4  1  0  0  0  0
  3  8  1  0  0  0  0
  3 15  1  1  0  0  0
  4  5  1  0  0  0  0
  4 16  1  0  0  0  0
  4 17  1  0  0  0  0
  5  6  1  0  0  0  0
  5  9  1  0  0  0  0
  5 18  1  6  0  0  0
  6  7  1  0  0  0  0
  6 19  1  0  0  0  0
  6 20  1  0  0  0  0
  7 21  1  0  0  0  0
  7 22  1  0  0  0  0
  7 23  1  0  0  0  0
M  END
$$$$
G-GG-A
 OpenBabel12202214393D

 23 22  0  0  0  0  0  0  0  0999 V2000
    0.9586    2.8337    2.0835 C   0  0  0  0  0  0  0  0  0  0  0  0
    1.7470    1.8397    1.2364 C   0  0  0  0  0  0  0  0  0  0  0  0
    0.8478    0.9640    0.3916 C   0  0  2  0  0  0  0  0  0  0  0  0
    0.0012    0.0013    1.1928 C   0  0  0  0  0  0  0  0  0  0  0  0
   -0.8490   -0.9654    0.3906 C   0  0  1  0  0  0  0  0  0  0  0  0
   -1.5880   -0.3694   -0.7851 C   0  0  0  0  0  0  0  0  0  0  0  0
   -2.5384   -1.3715   -1.4322 C   0  0  0  0  0  0  0  0  0  0  0  0
    1.6890    0.2062   -0.4726 F   0  0  0  0  0  0  0  0  0  0  0  0
   -0.0110   -2.0079   -0.1043 F   0  0  0  0  0  0  0  0  0  0  0  0
    0.2668    3.4076    1.4633 H   0  0  0  0  0  0  0  0  0  0  0  0
    1.6360    3.5362    2.5686 H   0  0  0  0  0  0  0  0  0  0  0  0
    0.3836    2.3346    2.8625 H   0  0  0  0  0  0  0  0  0  0  0  0
    2.3661    1.2007    1.8694 H   0  0  0  0  0  0  0  0  0  0  0  0
    2.4095    2.3788    0.5567 H   0  0  0  0  0  0  0  0  0  0  0  0
    0.2335    1.5772   -0.2672 H   0  0  0  0  0  0  0  0  0  0  0  0
    0.6377   -0.5676    1.8745 H   0  0  0  0  0  0  0  0  0  0  0  0
   -0.6829    0.5937    1.8055 H   0  0  0  0  0  0  0  0  0  0  0  0
   -1.5461   -1.4676    1.0609 H   0  0  0  0  0  0  0  0  0  0  0  0
   -2.1413    0.4992   -0.4205 H   0  0  0  0  0  0  0  0  0  0  0  0
   -0.8610   -0.0099   -1.5160 H   0  0  0  0  0  0  0  0  0  0  0  0
   -1.9939   -2.2382   -1.8059 H   0  0  0  0  0  0  0  0  0  0  0  0
   -3.0656   -0.9174   -2.2703 H   0  0  0  0  0  0  0  0  0  0  0  0
   -3.2792   -1.7196   -0.7114 H   0  0  0  0  0  0  0  0  0  0  0  0
  1  2  1  0  0  0  0
  1 10  1  0  0  0  0
  1 11  1  0  0  0  0
  1 12  1  0  0  0  0
  2  3  1  0  0  0  0
  2 13  1  0  0  0  0
  2 14  1  0  0  0  0
  3  4  1  0  0  0  0
  3  8  1  0  0  0  0
  3 15  1  6  0  0  0
  4  5  1  0  0  0  0
  4 16  1  0  0  0  0
  4 17  1  0  0  0  0
  5  6  1  0  0  0  0
  5  9  1  0  0  0  0
  5 18  1  1  0  0  0
  6  7  1  0  0  0  0
  6 19  1  0  0  0  0
  6 20  1  0  0  0  0
  7 21  1  0  0  0  0
  7 22  1  0  0  0  0
  7 23  1  0  0  0  0
M  END
$$$$
G-GGA
 OpenBabel12202214393D

 23 22  0  0  0  0  0  0  0  0999 V2000
   -0.1404    1.4040   -1.9217 C   0  0  0  0  0  0  0  0  0  0  0  0
    0.0899    1.9292   -0.5042 C   0  0  0  0  0  0  0  0  0  0  0  0
    0.8458    0.9618    0.3869 C   0  0  2  0  0  0  0  0  0  0  0  0
   -0.0006   -0.0007    1.2007 C   0  0  0  0  0  0  0  0  0  0  0  0
   -0.8452   -0.9610    0.3874 C   0  0  1  0  0  0  0  0  0  0  0  0
   -0.0629   -1.9478   -0.4474 C   0  0  0  0  0  0  0  0  0  0  0  0
   -0.9704   -2.9084   -1.2080 C   0  0  0  0  0  0  0  0  0  0  0  0
    1.5463    1.7361    1.3606 F   0  0  0  0  0  0  0  0  0  0  0  0
   -1.6031   -1.7063    1.3386 F   0  0  0  0  0  0  0  0  0  0  0  0
    0.8087    1.1457   -2.3924 H   0  0  0  0  0  0  0  0  0  0  0  0
   -0.6173    2.1754   -2.5270 H   0  0  0  0  0  0  0  0  0  0  0  0
   -0.7817    0.5252   -1.9467 H   0  0  0  0  0  0  0  0  0  0  0  0
   -0.8571    2.1960   -0.0286 H   0  0  0  0  0  0  0  0  0  0  0  0
    0.6929    2.8356   -0.5646 H   0  0  0  0  0  0  0  0  0  0  0  0
    1.6230    0.4451   -0.1759 H   0  0  0  0  0  0  0  0  0  0  0  0
    0.6595   -0.5859    1.8436 H   0  0  0  0  0  0  0  0  0  0  0  0
   -0.6636    0.5938    1.8305 H   0  0  0  0  0  0  0  0  0  0  0  0
   -1.5888   -0.4377   -0.2108 H   0  0  0  0  0  0  0  0  0  0  0  0
    0.5513   -1.3823   -1.1504 H   0  0  0  0  0  0  0  0  0  0  0  0
    0.6175   -2.4908    0.2132 H   0  0  0  0  0  0  0  0  0  0  0  0
   -1.5757   -3.5013   -0.5234 H   0  0  0  0  0  0  0  0  0  0  0  0
   -0.3811   -3.5931   -1.8178 H   0  0  0  0  0  0  0  0  0  0  0  0
   -1.6419   -2.3592   -1.8706 H   0  0  0  0  0  0  0  0  0  0  0  0
  1  2  1  0  0  0  0
  1 10  1  0  0  0  0
  1 11  1  0  0  0  0
  1 12  1  0  0  0  0
  2  3  1  0  0  0  0
  2 13  1  0  0  0  0
  2 14  1  0  0  0  0
  3  4  1  0  0  0  0
  3  8  1  0  0  0  0
  3 15  1  6  0  0  0
  4  5  1  0  0  0  0
  4 16  1  0  0  0  0
  4 17  1  0  0  0  0
  5  6  1  0  0  0  0
  5  9  1  0  0  0  0
  5 18  1  6  0  0  0
  6  7  1  0  0  0  0
  6 19  1  0  0  0  0
  6 20  1  0  0  0  0
  7 21  1  0  0  0  0
  7 22  1  0  0  0  0
  7 23  1  0  0  0  0
M  END
$$$$
GG-G-A
 OpenBabel12202214393D

 23 22  0  0  0  0  0  0  0  0999 V2000
    1.4440    0.1034   -1.9625 C   0  0  0  0  0  0  0  0  0  0  0  0
    1.9273    0.4862   -0.5652 C   0  0  0  0  0  0  0  0  0  0  0  0
    0.8736    0.9934    0.4093 C   0  0  2  0  0  0  0  0  0  0  0  0
   -0.0015   -0.0017    1.1550 C   0  0  0  0  0  0  0  0  0  0  0  0
   -0.8722   -0.9917    0.4107 C   0  0  1  0  0  0  0  0  0  0  0  0
   -1.8049   -0.4341   -0.6413 C   0  0  0  0  0  0  0  0  0  0  0  0
   -2.6521   -1.5258   -1.2867 C   0  0  0  0  0  0  0  0  0  0  0  0
    0.0329    1.9206   -0.2729 F   0  0  0  0  0  0  0  0  0  0  0  0
   -0.0312   -1.9738   -0.1928 F   0  0  0  0  0  0  0  0  0  0  0  0
    0.7879   -0.7614   -1.9515 H   0  0  0  0  0  0  0  0  0  0  0  0
    2.3065   -0.1377   -2.5852 H   0  0  0  0  0  0  0  0  0  0  0  0
    0.9188    0.9347   -2.4323 H   0  0  0  0  0  0  0  0  0  0  0  0
    2.6729    1.2767   -0.6661 H   0  0  0  0  0  0  0  0  0  0  0  0
    2.4273   -0.3588   -0.0873 H   0  0  0  0  0  0  0  0  0  0  0  0
    1.3745    1.5856    1.1729 H   0  0  0  0  0  0  0  0  0  0  0  0
    0.6582   -0.5657    1.8184 H   0  0  0  0  0  0  0  0  0  0  0  0
   -0.6672    0.5779    1.7989 H   0  0  0  0  0  0  0  0  0  0  0  0
   -1.4532   -1.5481    1.1464 H   0  0  0  0  0  0  0  0  0  0  0  0
   -2.4458    0.2909   -0.1356 H   0  0  0  0  0  0  0  0  0  0  0  0
   -1.2390    0.1093   -1.3952 H   0  0  0  0  0  0  0  0  0  0  0  0
   -2.0286   -2.2238   -1.8447 H   0  0  0  0  0  0  0  0  0  0  0  0
   -3.3753   -1.0933   -1.9772 H   0  0  0  0  0  0  0  0  0  0  0  0
   -3.2004   -2.0894   -0.5290 H   0  0  0  0  0  0  0  0  0  0  0  0
  1  2  1  0  0  0  0
  1 10  1  0  0  0  0
  1 11  1  0  0  0  0
  1 12  1  0  0  0  0
  2  3  1  0  0  0  0
  2 13  1  0  0  0  0
  2 14  1  0  0  0  0
  3  4  1  0  0  0  0
  3  8  1  0  0  0  0
  3 15  1  1  0  0  0
  4  5  1  0  0  0  0
  4 16  1  0  0  0  0
  4 17  1  0  0  0  0
  5  6  1  0  0  0  0
  5  9  1  0  0  0  0
  5 18  1  1  0  0  0
  6  7  1  0  0  0  0
  6 19  1  0  0  0  0
  6 20  1  0  0  0  0
  7 21  1  0  0  0  0
  7 22  1  0  0  0  0
  7 23  1  0  0  0  0
M  END
$$$$
GG-GA
 OpenBabel12202214393D

 23 22  0  0  0  0  0  0  0  0999 V2000
    2.2431   -0.8784   -0.7303 C   0  0  0  0  0  0  0  0  0  0  0  0
    2.2231    0.4603    0.0010 C   0  0  0  0  0  0  0  0  0  0  0  0
    0.8504    0.9669    0.3873 C   0  0  2  0  0  0  0  0  0  0  0  0
   -0.0013   -0.0014    1.1993 C   0  0  0  0  0  0  0  0  0  0  0  0
   -0.8491   -0.9655    0.3884 C   0  0  1  0  0  0  0  0  0  0  0  0
   -1.2359   -2.2005    1.1680 C   0  0  0  0  0  0  0  0  0  0  0  0
   -2.1910   -3.1069    0.3997 C   0  0  0  0  0  0  0  0  0  0  0  0
    0.1479    1.2934   -0.8088 F   0  0  0  0  0  0  0  0  0  0  0  0
   -2.0507   -0.2812    0.0348 F   0  0  0  0  0  0  0  0  0  0  0  0
    1.8631   -1.6846   -0.1016 H   0  0  0  0  0  0  0  0  0  0  0  0
    3.2649   -1.1317   -1.0111 H   0  0  0  0  0  0  0  0  0  0  0  0
    1.6461   -0.8399   -1.6411 H   0  0  0  0  0  0  0  0  0  0  0  0
    2.6985    1.2287   -0.6105 H   0  0  0  0  0  0  0  0  0  0  0  0
    2.8009    0.3877    0.9254 H   0  0  0  0  0  0  0  0  0  0  0  0
    0.9536    1.9098    0.9204 H   0  0  0  0  0  0  0  0  0  0  0  0
    0.6680   -0.5760    1.8433 H   0  0  0  0  0  0  0  0  0  0  0  0
   -0.6815    0.5482    1.8511 H   0  0  0  0  0  0  0  0  0  0  0  0
   -0.3938   -1.2345   -0.5607 H   0  0  0  0  0  0  0  0  0  0  0  0
   -1.6754   -1.8915    2.1198 H   0  0  0  0  0  0  0  0  0  0  0  0
   -0.3123   -2.7366    1.3950 H   0  0  0  0  0  0  0  0  0  0  0  0
   -3.1360   -2.6032    0.1995 H   0  0  0  0  0  0  0  0  0  0  0  0
   -2.4050   -4.0109    0.9703 H   0  0  0  0  0  0  0  0  0  0  0  0
   -1.7554   -3.4037   -0.5557 H   0  0  0  0  0  0  0  0  0  0  0  0
  1  2  1  0  0  0  0
  1 10  1  0  0  0  0
  1 11  1  0  0  0  0
  1 12  1  0  0  0  0
  2  3  1  0  0  0  0
  2 13  1  0  0  0  0
  2 14  1  0  0  0  0
  3  4  1  0  0  0  0
  3  8  1  0  0  0  0
  3 15  1  1  0  0  0
  4  5  1  0  0  0  0
  4 16  1  0  0  0  0
  4 17  1  0  0  0  0
  5  6  1  0  0  0  0
  5  9  1  0  0  0  0
  5 18  1  6  0  0  0
  6  7  1  0  0  0  0
  6 19  1  0  0  0  0
  6 20  1  0  0  0  0
  7 21  1  0  0  0  0
  7 22  1  0  0  0  0
  7 23  1  0  0  0  0
M  END
$$$$
GGG-A
 OpenBabel12202214393D

 23 22  0  0  0  0  0  0  0  0999 V2000
   -0.3366    3.0853    1.1790 C   0  0  0  0  0  0  0  0  0  0  0  0
    0.2240    2.2914    0.0029 C   0  0  0  0  0  0  0  0  0  0  0  0
    0.8461    0.9621    0.3862 C   0  0  2  0  0  0  0  0  0  0  0  0
   -0.0011   -0.0013    1.2015 C   0  0  0  0  0  0  0  0  0  0  0  0
   -0.8449   -0.9607    0.3873 C   0  0  1  0  0  0  0  0  0  0  0  0
   -1.7738   -0.3570   -0.6400 C   0  0  0  0  0  0  0  0  0  0  0  0
   -2.7022   -1.4008   -1.2534 C   0  0  0  0  0  0  0  0  0  0  0  0
    1.9871    1.2682    1.1908 F   0  0  0  0  0  0  0  0  0  0  0  0
    0.0478   -1.8339   -0.3056 F   0  0  0  0  0  0  0  0  0  0  0  0
   -1.2268    2.6159    1.5974 H   0  0  0  0  0  0  0  0  0  0  0  0
   -0.6141    4.0864    0.8521 H   0  0  0  0  0  0  0  0  0  0  0  0
    0.4041    3.1846    1.9737 H   0  0  0  0  0  0  0  0  0  0  0  0
    1.0022    2.8696   -0.4978 H   0  0  0  0  0  0  0  0  0  0  0  0
   -0.5572    2.1085   -0.7349 H   0  0  0  0  0  0  0  0  0  0  0  0
    1.2478    0.4634   -0.4949 H   0  0  0  0  0  0  0  0  0  0  0  0
    0.6776   -0.6052    1.8044 H   0  0  0  0  0  0  0  0  0  0  0  0
   -0.6558    0.5356    1.8881 H   0  0  0  0  0  0  0  0  0  0  0  0
   -1.4015   -1.6053    1.0666 H   0  0  0  0  0  0  0  0  0  0  0  0
   -1.1765    0.1184   -1.4198 H   0  0  0  0  0  0  0  0  0  0  0  0
   -2.3531    0.4258   -0.1459 H   0  0  0  0  0  0  0  0  0  0  0  0
   -2.1302   -2.1912   -1.7398 H   0  0  0  0  0  0  0  0  0  0  0  0
   -3.3546   -0.9489   -1.9999 H   0  0  0  0  0  0  0  0  0  0  0  0
   -3.3276   -1.8562   -0.4847 H   0  0  0  0  0  0  0  0  0  0  0  0
  1  2  1  0  0  0  0
  1 10  1  0  0  0  0
  1 11  1  0  0  0  0
  1 12  1  0  0  0  0
  2  3  1  0  0  0  0
  2 13  1  0  0  0  0
  2 14  1  0  0  0  0
  3  4  1  0  0  0  0
  3  8  1  0  0  0  0
  3 15  1  6  0  0  0
  4  5  1  0  0  0  0
  4 16  1  0  0  0  0
  4 17  1  0  0  0  0
  5  6  1  0  0  0  0
  5  9  1  0  0  0  0
  5 18  1  1  0  0  0
  6  7  1  0  0  0  0
  6 19  1  0  0  0  0
  6 20  1  0  0  0  0
  7 21  1  0  0  0  0
  7 22  1  0  0  0  0
  7 23  1  0  0  0  0
M  END
$$$$
GGGA
 OpenBabel12202214393D

 23 22  0  0  0  0  0  0  0  0999 V2000
   -1.0864    2.5844    0.0060 C   0  0  0  0  0  0  0  0  0  0  0  0
    0.0734    1.8066   -0.6083 C   0  0  0  0  0  0  0  0  0  0  0  0
    0.8358    0.9503    0.3793 C   0  0  2  0  0  0  0  0  0  0  0  0
   -0.0003   -0.0003    1.2160 C   0  0  0  0  0  0  0  0  0  0  0  0
   -0.8355   -0.9500    0.3796 C   0  0  1  0  0  0  0  0  0  0  0  0
   -0.0422   -1.8899   -0.4964 C   0  0  0  0  0  0  0  0  0  0  0  0
   -0.9344   -2.8657   -1.2576 C   0  0  0  0  0  0  0  0  0  0  0  0
    1.4828    1.8221    1.3046 F   0  0  0  0  0  0  0  0  0  0  0  0
   -1.5811   -1.7367    1.3038 F   0  0  0  0  0  0  0  0  0  0  0  0
   -1.8749    1.9183    0.3577 H   0  0  0  0  0  0  0  0  0  0  0  0
   -1.5230    3.2535   -0.7343 H   0  0  0  0  0  0  0  0  0  0  0  0
   -0.7481    3.1888    0.8476 H   0  0  0  0  0  0  0  0  0  0  0  0
    0.7896    2.4926   -1.0630 H   0  0  0  0  0  0  0  0  0  0  0  0
   -0.2847    1.1533   -1.4077 H   0  0  0  0  0  0  0  0  0  0  0  0
    1.6436    0.4230   -0.1228 H   0  0  0  0  0  0  0  0  0  0  0  0
    0.6642   -0.5866    1.8532 H   0  0  0  0  0  0  0  0  0  0  0  0
   -0.6653    0.5827    1.8546 H   0  0  0  0  0  0  0  0  0  0  0  0
   -1.5838   -0.4133   -0.2046 H   0  0  0  0  0  0  0  0  0  0  0  0
    0.6773   -2.4243    0.1283 H   0  0  0  0  0  0  0  0  0  0  0  0
    0.5268   -1.2838   -1.2040 H   0  0  0  0  0  0  0  0  0  0  0  0
   -1.4847   -3.5109   -0.5740 H   0  0  0  0  0  0  0  0  0  0  0  0
   -0.3387   -3.4999   -1.9137 H   0  0  0  0  0  0  0  0  0  0  0  0
   -1.6563   -2.3249   -1.8727 H   0  0  0  0  0  0  0  0  0  0  0  0
  1  2  1  0  0  0  0
  1 10  1  0  0  0  0
  1 11  1  0  0  0  0
  1 12  1  0  0  0  0
  2  3  1  0  0  0  0
  2 13  1  0  0  0  0
  2 14  1  0  0  0  0
  3  4  1  0  0  0  0
  3  8  1  0  0  0  0
  3 15  1  6  0  0  0
  4  5  1  0  0  0  0
  4 16  1  0  0  0  0
  4 17  1  0  0  0  0
  5  6  1  0  0  0  0
  5  9  1  0  0  0  0
  5 18  1  6  0  0  0
  6  7  1  0  0  0  0
  6 19  1  0  0  0  0
  6 20  1  0  0  0  0
  7 21  1  0  0  0  0
  7 22  1  0  0  0  0
  7 23  1  0  0  0  0
M  END
$$$$
G-G-G-G-
 OpenBabel12202214393D

 23 22  0  0  0  0  0  0  0  0999 V2000
    2.8550   -0.4770   -0.0790 C   0  0  0  0  0  0  0  0  0  0  0  0
    1.7690    0.4160   -0.6720 C   0  0  0  0  0  0  0  0  0  0  0  0
    0.8610    0.9790    0.4000 C   0  0  2  0  0  0  0  0  0  0  0  0
    0.0000    0.0000    1.1750 C   0  0  0  0  0  0  0  0  0  0  0  0
   -0.8610   -0.9790    0.4000 C   0  0  1  0  0  0  0  0  0  0  0  0
   -1.7690   -0.4160   -0.6720 C   0  0  0  0  0  0  0  0  0  0  0  0
   -2.8550    0.4770   -0.0790 C   0  0  0  0  0  0  0  0  0  0  0  0
    0.0060    1.9380   -0.2200 F   0  0  0  0  0  0  0  0  0  0  0  0
   -0.0060   -1.9380   -0.2200 F   0  0  0  0  0  0  0  0  0  0  0  0
    3.4210    0.0580    0.6860 H   0  0  0  0  0  0  0  0  0  0  0  0
    3.5520   -0.7900   -0.8550 H   0  0  0  0  0  0  0  0  0  0  0  0
    2.4310   -1.3720    0.3740 H   0  0  0  0  0  0  0  0  0  0  0  0
    1.1790   -0.1330   -1.4050 H   0  0  0  0  0  0  0  0  0  0  0  0
    2.2300    1.2640   -1.1810 H   0  0  0  0  0  0  0  0  0  0  0  0
    1.4540    1.5520    1.1140 H   0  0  0  0  0  0  0  0  0  0  0  0
    0.6580   -0.5770    1.8280 H   0  0  0  0  0  0  0  0  0  0  0  0
   -0.6580    0.5770    1.8280 H   0  0  0  0  0  0  0  0  0  0  0  0
   -1.4540   -1.5520    1.1140 H   0  0  0  0  0  0  0  0  0  0  0  0
   -1.1790    0.1330   -1.4050 H   0  0  0  0  0  0  0  0  0  0  0  0
   -2.2300   -1.2640   -1.1810 H   0  0  0  0  0  0  0  0  0  0  0  0
   -3.4210   -0.0580    0.6860 H   0  0  0  0  0  0  0  0  0  0  0  0
   -3.5520    0.7900   -0.8550 H   0  0  0  0  0  0  0  0  0  0  0  0
   -2.4310    1.3720    0.3740 H   0  0  0  0  0  0  0  0  0  0  0  0
  1  2  1  0  0  0  0
  1 10  1  0  0  0  0
  1 11  1  0  0  0  0
  1 12  1  0  0  0  0
  2  3  1  0  0  0  0
  2 13  1  0  0  0  0
  2 14  1  0  0  0  0
  3  4  1  0  0  0  0
  3  8  1  0  0  0  0
  3 15  1  1  0  0  0
  4  5  1  0  0  0  0
  4 16  1  0  0  0  0
  4 17  1  0  0  0  0
  5  6  1  0  0  0  0
  5  9  1  0  0  0  0
  5 18  1  1  0  0  0
  6  7  1  0  0  0  0
  6 19  1  0  0  0  0
  6 20  1  0  0  0  0
  7 21  1  0  0  0  0
  7 22  1  0  0  0  0
  7 23  1  0  0  0  0
M  END
$$$$
G-G-G-G
 OpenBabel12202214393D

 23 22  0  0  0  0  0  0  0  0999 V2000
    2.9047   -0.4274    0.0248 C   0  0  0  0  0  0  0  0  0  0  0  0
    1.8325    0.4437   -0.6236 C   0  0  0  0  0  0  0  0  0  0  0  0
    0.8719    0.9914    0.4104 C   0  0  2  0  0  0  0  0  0  0  0  0
    0.0013    0.0015    1.1555 C   0  0  0  0  0  0  0  0  0  0  0  0
   -0.8733   -0.9929    0.4092 C   0  0  1  0  0  0  0  0  0  0  0  0
   -1.9260   -0.4804   -0.5642 C   0  0  0  0  0  0  0  0  0  0  0  0
   -1.4480   -0.1436   -1.9749 C   0  0  0  0  0  0  0  0  0  0  0  0
    0.0271    1.9490   -0.2267 F   0  0  0  0  0  0  0  0  0  0  0  0
   -0.0369   -1.9220   -0.2731 F   0  0  0  0  0  0  0  0  0  0  0  0
    3.4155    0.1160    0.8226 H   0  0  0  0  0  0  0  0  0  0  0  0
    3.6517   -0.7201   -0.7130 H   0  0  0  0  0  0  0  0  0  0  0  0
    2.4779   -1.3347    0.4489 H   0  0  0  0  0  0  0  0  0  0  0  0
    1.2901   -0.1207   -1.3796 H   0  0  0  0  0  0  0  0  0  0  0  0
    2.3004    1.2991   -1.1134 H   0  0  0  0  0  0  0  0  0  0  0  0
    1.4312    1.5646    1.1492 H   0  0  0  0  0  0  0  0  0  0  0  0
    0.6609   -0.5721    1.8111 H   0  0  0  0  0  0  0  0  0  0  0  0
   -0.6615    0.5700    1.8114 H   0  0  0  0  0  0  0  0  0  0  0  0
   -1.3755   -1.5849    1.1730 H   0  0  0  0  0  0  0  0  0  0  0  0
   -2.6940   -1.2511   -0.6396 H   0  0  0  0  0  0  0  0  0  0  0  0
   -2.3961    0.3893   -0.1023 H   0  0  0  0  0  0  0  0  0  0  0  0
   -0.7505    0.6887   -1.9880 H   0  0  0  0  0  0  0  0  0  0  0  0
   -2.3078    0.1299   -2.5862 H   0  0  0  0  0  0  0  0  0  0  0  0
   -0.9704   -1.0062   -2.4397 H   0  0  0  0  0  0  0  0  0  0  0  0
  1  2  1  0  0  0  0
  1 10  1  0  0  0  0
  1 11  1  0  0  0  0
  1 12  1  0  0  0  0
  2  3  1  0  0  0  0
  2 13  1  0  0  0  0
  2 14  1  0  0  0  0
  3  4  1  0  0  0  0
  3  8  1  0  0  0  0
  3 15  1  1  0  0  0
  4  5  1  0  0  0  0
  4 16  1  0  0  0  0
  4 17  1  0  0  0  0
  5  6  1  0  0  0  0
  5  9  1  0  0  0  0
  5 18  1  1  0  0  0
  6  7  1  0  0  0  0
  6 19  1  0  0  0  0
  6 20  1  0  0  0  0
  7 21  1  0  0  0  0
  7 22  1  0  0  0  0
  7 23  1  0  0  0  0
M  END
$$$$
G-G-GG-
 OpenBabel12202214393D

 23 22  0  0  0  0  0  0  0  0999 V2000
    2.6126   -0.7068   -0.2556 C   0  0  0  0  0  0  0  0  0  0  0  0
    1.6448    0.3668   -0.7473 C   0  0  0  0  0  0  0  0  0  0  0  0
    0.8495    0.9659    0.3912 C   0  0  2  0  0  0  0  0  0  0  0  0
   -0.0010   -0.0012    1.1916 C   0  0  0  0  0  0  0  0  0  0  0  0
   -0.8484   -0.9647    0.3921 C   0  0  1  0  0  0  0  0  0  0  0  0
   -1.6270   -1.9432    1.2452 C   0  0  0  0  0  0  0  0  0  0  0  0
   -0.7190   -2.9750    1.9104 C   0  0  0  0  0  0  0  0  0  0  0  0
    0.0021    1.9688   -0.1610 F   0  0  0  0  0  0  0  0  0  0  0  0
   -1.7941   -0.2053   -0.3555 F   0  0  0  0  0  0  0  0  0  0  0  0
    3.2536   -0.3166    0.5383 H   0  0  0  0  0  0  0  0  0  0  0  0
    3.2533   -1.0420   -1.0704 H   0  0  0  0  0  0  0  0  0  0  0  0
    2.0828   -1.5752    0.1358 H   0  0  0  0  0  0  0  0  0  0  0  0
    0.9598   -0.0422   -1.4915 H   0  0  0  0  0  0  0  0  0  0  0  0
    2.1992    1.1760   -1.2250 H   0  0  0  0  0  0  0  0  0  0  0  0
    1.5126    1.4994    1.0719 H   0  0  0  0  0  0  0  0  0  0  0  0
    0.6770   -0.5857    1.8165 H   0  0  0  0  0  0  0  0  0  0  0  0
   -0.6463    0.5675    1.8644 H   0  0  0  0  0  0  0  0  0  0  0  0
   -0.2590   -1.5018   -0.3496 H   0  0  0  0  0  0  0  0  0  0  0  0
   -2.1944   -1.3876    1.9955 H   0  0  0  0  0  0  0  0  0  0  0  0
   -2.3402   -2.4506    0.5943 H   0  0  0  0  0  0  0  0  0  0  0  0
   -0.1054   -3.4869    1.1665 H   0  0  0  0  0  0  0  0  0  0  0  0
   -1.3164   -3.7257    2.4275 H   0  0  0  0  0  0  0  0  0  0  0  0
   -0.0539   -2.5172    2.6429 H   0  0  0  0  0  0  0  0  0  0  0  0
  1  2  1  0  0  0  0
  1 10  1  0  0  0  0
  1 11  1  0  0  0  0
  1 12  1  0  0  0  0
  2  3  1  0  0  0  0
  2 13  1  0  0  0  0
  2 14  1  0  0  0  0
  3  4  1  0  0  0  0
  3  8  1  0  0  0  0
  3 15  1  1  0  0  0
  4  5  1  0  0  0  0
  4 16  1  0  0  0  0
  4 17  1  0  0  0  0
  5  6  1  0  0  0  0
  5  9  1  0  0  0  0
  5 18  1  6  0  0  0
  6  7  1  0  0  0  0
  6 19  1  0  0  0  0
  6 20  1  0  0  0  0
  7 21  1  0  0  0  0
  7 22  1  0  0  0  0
  7 23  1  0  0  0  0
M  END
$$$$
G-G-GG
 OpenBabel12202214393D

 23 22  0  0  0  0  0  0  0  0999 V2000
    3.1913    0.2575    0.9619 C   0  0  0  0  0  0  0  0  0  0  0  0
    2.1704    0.4606   -0.1551 C   0  0  0  0  0  0  0  0  0  0  0  0
    0.8502    0.9668    0.3882 C   0  0  2  0  0  0  0  0  0  0  0  0
   -0.0001   -0.0001    1.1986 C   0  0  0  0  0  0  0  0  0  0  0  0
   -0.8502   -0.9667    0.3882 C   0  0  1  0  0  0  0  0  0  0  0  0
   -0.1575   -2.0489   -0.4105 C   0  0  0  0  0  0  0  0  0  0  0  0
    0.8344   -2.8853    0.3916 C   0  0  0  0  0  0  0  0  0  0  0  0
    0.0640    1.4155   -0.7140 F   0  0  0  0  0  0  0  0  0  0  0  0
   -1.6790   -1.6251    1.3486 F   0  0  0  0  0  0  0  0  0  0  0  0
    3.3441    1.1844    1.5174 H   0  0  0  0  0  0  0  0  0  0  0  0
    4.1501   -0.0479    0.5450 H   0  0  0  0  0  0  0  0  0  0  0  0
    2.8746   -0.5120    1.6661 H   0  0  0  0  0  0  0  0  0  0  0  0
    2.0298   -0.4600   -0.7203 H   0  0  0  0  0  0  0  0  0  0  0  0
    2.5404    1.2188   -0.8473 H   0  0  0  0  0  0  0  0  0  0  0  0
    1.0378    1.8575    0.9858 H   0  0  0  0  0  0  0  0  0  0  0  0
    0.6455   -0.5541    1.8822 H   0  0  0  0  0  0  0  0  0  0  0  0
   -0.6947    0.5807    1.8062 H   0  0  0  0  0  0  0  0  0  0  0  0
   -1.5382   -0.4164   -0.2480 H   0  0  0  0  0  0  0  0  0  0  0  0
   -0.9423   -2.6893   -0.8166 H   0  0  0  0  0  0  0  0  0  0  0  0
    0.3304   -1.5770   -1.2652 H   0  0  0  0  0  0  0  0  0  0  0  0
    1.6869   -2.2943    0.7250 H   0  0  0  0  0  0  0  0  0  0  0  0
    1.2145   -3.7046   -0.2184 H   0  0  0  0  0  0  0  0  0  0  0  0
    0.3556   -3.3172    1.2716 H   0  0  0  0  0  0  0  0  0  0  0  0
  1  2  1  0  0  0  0
  1 10  1  0  0  0  0
  1 11  1  0  0  0  0
  1 12  1  0  0  0  0
  2  3  1  0  0  0  0
  2 13  1  0  0  0  0
  2 14  1  0  0  0  0
  3  4  1  0  0  0  0
  3  8  1  0  0  0  0
  3 15  1  1  0  0  0
  4  5  1  0  0  0  0
  4 16  1  0  0  0  0
  4 17  1  0  0  0  0
  5  6  1  0  0  0  0
  5  9  1  0  0  0  0
  5 18  1  6  0  0  0
  6  7  1  0  0  0  0
  6 19  1  0  0  0  0
  6 20  1  0  0  0  0
  7 21  1  0  0  0  0
  7 22  1  0  0  0  0
  7 23  1  0  0  0  0
M  END
$$$$
G-GG-G-
 OpenBabel12202214393D

 23 22  0  0  0  0  0  0  0  0999 V2000
    0.7190    2.9750    1.9104 C   0  0  0  0  0  0  0  0  0  0  0  0
    1.6270    1.9432    1.2452 C   0  0  0  0  0  0  0  0  0  0  0  0
    0.8484    0.9647    0.3921 C   0  0  2  0  0  0  0  0  0  0  0  0
    0.0010    0.0012    1.1916 C   0  0  0  0  0  0  0  0  0  0  0  0
   -0.8495   -0.9659    0.3912 C   0  0  1  0  0  0  0  0  0  0  0  0
   -1.6448   -0.3668   -0.7473 C   0  0  0  0  0  0  0  0  0  0  0  0
   -2.6126    0.7068   -0.2556 C   0  0  0  0  0  0  0  0  0  0  0  0
    1.7941    0.2053   -0.3555 F   0  0  0  0  0  0  0  0  0  0  0  0
   -0.0021   -1.9688   -0.1610 F   0  0  0  0  0  0  0  0  0  0  0  0
    0.1054    3.4869    1.1665 H   0  0  0  0  0  0  0  0  0  0  0  0
    1.3164    3.7257    2.4275 H   0  0  0  0  0  0  0  0  0  0  0  0
    0.0539    2.5172    2.6429 H   0  0  0  0  0  0  0  0  0  0  0  0
    2.1944    1.3876    1.9955 H   0  0  0  0  0  0  0  0  0  0  0  0
    2.3402    2.4506    0.5943 H   0  0  0  0  0  0  0  0  0  0  0  0
    0.2590    1.5018   -0.3496 H   0  0  0  0  0  0  0  0  0  0  0  0
    0.6463   -0.5675    1.8644 H   0  0  0  0  0  0  0  0  0  0  0  0
   -0.6770    0.5857    1.8165 H   0  0  0  0  0  0  0  0  0  0  0  0
   -1.5126   -1.4994    1.0719 H   0  0  0  0  0  0  0  0  0  0  0  0
   -0.9598    0.0422   -1.4915 H   0  0  0  0  0  0  0  0  0  0  0  0
   -2.1992   -1.1760   -1.2250 H   0  0  0  0  0  0  0  0  0  0  0  0
   -3.2536    0.3166    0.5383 H   0  0  0  0  0  0  0  0  0  0  0  0
   -3.2533    1.0420   -1.0704 H   0  0  0  0  0  0  0  0  0  0  0  0
   -2.0828    1.5752    0.1358 H   0  0  0  0  0  0  0  0  0  0  0  0
  1  2  1  0  0  0  0
  1 10  1  0  0  0  0
  1 11  1  0  0  0  0
  1 12  1  0  0  0  0
  2  3  1  0  0  0  0
  2 13  1  0  0  0  0
  2 14  1  0  0  0  0
  3  4  1  0  0  0  0
  3  8  1  0  0  0  0
  3 15  1  6  0  0  0
  4  5  1  0  0  0  0
  4 16  1  0  0  0  0
  4 17  1  0  0  0  0
  5  6  1  0  0  0  0
  5  9  1  0  0  0  0
  5 18  1  1  0  0  0
  6  7  1  0  0  0  0
  6 19  1  0  0  0  0
  6 20  1  0  0  0  0
  7 21  1  0  0  0  0
  7 22  1  0  0  0  0
  7 23  1  0  0  0  0
M  END
$$$$
G-GG-G
 OpenBabel12202214393D

 23 22  0  0  0  0  0  0  0  0999 V2000
    0.7952    2.9843    1.8672 C   0  0  0  0  0  0  0  0  0  0  0  0
    1.6572    1.9282    1.1794 C   0  0  0  0  0  0  0  0  0  0  0  0
    0.8320    0.9460    0.3799 C   0  0  2  0  0  0  0  0  0  0  0  0
    0.0004    0.0005    1.2156 C   0  0  0  0  0  0  0  0  0  0  0  0
   -0.8324   -0.9465    0.3795 C   0  0  1  0  0  0  0  0  0  0  0  0
   -1.5400   -2.0302    1.1621 C   0  0  0  0  0  0  0  0  0  0  0  0
   -2.3975   -1.5090    2.3108 C   0  0  0  0  0  0  0  0  0  0  0  0
    1.7381    0.1475   -0.3803 F   0  0  0  0  0  0  0  0  0  0  0  0
   -1.8242   -0.1580   -0.2814 F   0  0  0  0  0  0  0  0  0  0  0  0
    0.1664    3.5024    1.1415 H   0  0  0  0  0  0  0  0  0  0  0  0
    1.4277    3.7244    2.3547 H   0  0  0  0  0  0  0  0  0  0  0  0
    0.1491    2.5467    2.6275 H   0  0  0  0  0  0  0  0  0  0  0  0
    2.2477    1.3765    1.9139 H   0  0  0  0  0  0  0  0  0  0  0  0
    2.3499    2.4146    0.4909 H   0  0  0  0  0  0  0  0  0  0  0  0
    0.2184    1.4657   -0.3564 H   0  0  0  0  0  0  0  0  0  0  0  0
    0.6657   -0.5822    1.8578 H   0  0  0  0  0  0  0  0  0  0  0  0
   -0.6631    0.5834    1.8553 H   0  0  0  0  0  0  0  0  0  0  0  0
   -0.2385   -1.3838   -0.4214 H   0  0  0  0  0  0  0  0  0  0  0  0
   -2.1534   -2.5988    0.4611 H   0  0  0  0  0  0  0  0  0  0  0  0
   -0.7723   -2.7088    1.5398 H   0  0  0  0  0  0  0  0  0  0  0  0
   -1.7889   -1.0516    3.0908 H   0  0  0  0  0  0  0  0  0  0  0  0
   -2.9577   -2.3268    2.7628 H   0  0  0  0  0  0  0  0  0  0  0  0
   -3.1147   -0.7663    1.9576 H   0  0  0  0  0  0  0  0  0  0  0  0
  1  2  1  0  0  0  0
  1 10  1  0  0  0  0
  1 11  1  0  0  0  0
  1 12  1  0  0  0  0
  2  3  1  0  0  0  0
  2 13  1  0  0  0  0
  2 14  1  0  0  0  0
  3  4  1  0  0  0  0
  3  8  1  0  0  0  0
  3 15  1  6  0  0  0
  4  5  1  0  0  0  0
  4 16  1  0  0  0  0
  4 17  1  0  0  0  0
  5  6  1  0  0  0  0
  5  9  1  0  0  0  0
  5 18  1  6  0  0  0
  6  7  1  0  0  0  0
  6 19  1  0  0  0  0
  6 20  1  0  0  0  0
  7 21  1  0  0  0  0
  7 22  1  0  0  0  0
  7 23  1  0  0  0  0
M  END
$$$$
G-GGG-
 OpenBabel12202214393D

 23 22  0  0  0  0  0  0  0  0999 V2000
    1.7847   -0.1170    3.0383 C   0  0  0  0  0  0  0  0  0  0  0  0
    2.0704    0.4042    1.6313 C   0  0  0  0  0  0  0  0  0  0  0  0
    0.8615    0.9796    0.9183 C   0  0  2  0  0  0  0  0  0  0  0  0
    0.0000    0.0000    0.1383 C   0  0  0  0  0  0  0  0  0  0  0  0
   -0.8615   -0.9796    0.9183 C   0  0  1  0  0  0  0  0  0  0  0  0
   -2.0704   -0.4042    1.6313 C   0  0  0  0  0  0  0  0  0  0  0  0
   -1.7847    0.1170    3.0383 C   0  0  0  0  0  0  0  0  0  0  0  0
    1.3678    1.8691   -0.0807 F   0  0  0  0  0  0  0  0  0  0  0  0
   -1.3678   -1.8691   -0.0807 F   0  0  0  0  0  0  0  0  0  0  0  0
    1.3442    0.6661    3.6583 H   0  0  0  0  0  0  0  0  0  0  0  0
    2.7169   -0.4313    3.5063 H   0  0  0  0  0  0  0  0  0  0  0  0
    1.1103   -0.9707    3.0403 H   0  0  0  0  0  0  0  0  0  0  0  0
    2.5114   -0.3776    1.0103 H   0  0  0  0  0  0  0  0  0  0  0  0
    2.7982    1.2134    1.7053 H   0  0  0  0  0  0  0  0  0  0  0  0
    0.2767    1.6106    1.5833 H   0  0  0  0  0  0  0  0  0  0  0  0
   -0.6678    0.5803   -0.5007 H   0  0  0  0  0  0  0  0  0  0  0  0
    0.6678   -0.5803   -0.5007 H   0  0  0  0  0  0  0  0  0  0  0  0
   -0.2767   -1.6106    1.5833 H   0  0  0  0  0  0  0  0  0  0  0  0
   -2.5114    0.3776    1.0103 H   0  0  0  0  0  0  0  0  0  0  0  0
   -2.7982   -1.2134    1.7053 H   0  0  0  0  0  0  0  0  0  0  0  0
   -1.3442   -0.6661    3.6583 H   0  0  0  0  0  0  0  0  0  0  0  0
   -2.7169    0.4313    3.5063 H   0  0  0  0  0  0  0  0  0  0  0  0
   -1.1103    0.9707    3.0403 H   0  0  0  0  0  0  0  0  0  0  0  0
  1  2  1  0  0  0  0
  1 10  1  0  0  0  0
  1 11  1  0  0  0  0
  1 12  1  0  0  0  0
  2  3  1  0  0  0  0
  2 13  1  0  0  0  0
  2 14  1  0  0  0  0
  3  4  1  0  0  0  0
  3  8  1  0  0  0  0
  3 15  1  1  0  0  0
  4  5  1  0  0  0  0
  4 16  1  0  0  0  0
  4 17  1  0  0  0  0
  5  6  1  0  0  0  0
  5  9  1  0  0  0  0
  5 18  1  1  0  0  0
  6  7  1  0  0  0  0
  6 19  1  0  0  0  0
  6 20  1  0  0  0  0
  7 21  1  0  0  0  0
  7 22  1  0  0  0  0
  7 23  1  0  0  0  0
M  END
$$$$
G-GGG
 OpenBabel12202214393D

 23 22  0  0  0  0  0  0  0  0999 V2000
   -0.3983    1.6447   -1.7335 C   0  0  0  0  0  0  0  0  0  0  0  0
    0.1161    2.0633   -0.3562 C   0  0  0  0  0  0  0  0  0  0  0  0
    0.8476    0.9638    0.3883 C   0  0  2  0  0  0  0  0  0  0  0  0
   -0.0005   -0.0006    1.1980 C   0  0  0  0  0  0  0  0  0  0  0  0
   -0.8471   -0.9632    0.3887 C   0  0  1  0  0  0  0  0  0  0  0  0
   -0.1030   -1.8362   -0.5994 C   0  0  0  0  0  0  0  0  0  0  0  0
    1.0921   -2.5709    0.0004 C   0  0  0  0  0  0  0  0  0  0  0  0
    1.6870    1.6058    1.3483 F   0  0  0  0  0  0  0  0  0  0  0  0
   -1.4596   -1.8255    1.3472 F   0  0  0  0  0  0  0  0  0  0  0  0
    0.4134    1.2408   -2.3401 H   0  0  0  0  0  0  0  0  0  0  0  0
   -0.8055    2.5127   -2.2520 H   0  0  0  0  0  0  0  0  0  0  0  0
   -1.1873    0.8972   -1.6785 H   0  0  0  0  0  0  0  0  0  0  0  0
   -0.6991    2.4383    0.2654 H   0  0  0  0  0  0  0  0  0  0  0  0
    0.8316    2.8760   -0.4890 H   0  0  0  0  0  0  0  0  0  0  0  0
    1.5299    0.4345   -0.2783 H   0  0  0  0  0  0  0  0  0  0  0  0
    0.6712   -0.5898    1.8249 H   0  0  0  0  0  0  0  0  0  0  0  0
   -0.6558    0.5792    1.8515 H   0  0  0  0  0  0  0  0  0  0  0  0
   -1.6779   -0.4569   -0.0965 H   0  0  0  0  0  0  0  0  0  0  0  0
   -0.8212   -2.5493   -1.0075 H   0  0  0  0  0  0  0  0  0  0  0  0
    0.2179   -1.2043   -1.4294 H   0  0  0  0  0  0  0  0  0  0  0  0
    1.8791   -1.8783    0.2990 H   0  0  0  0  0  0  0  0  0  0  0  0
    1.5138   -3.2599   -0.7312 H   0  0  0  0  0  0  0  0  0  0  0  0
    0.7965   -3.1493    0.8758 H   0  0  0  0  0  0  0  0  0  0  0  0
  1  2  1  0  0  0  0
  1 10  1  0  0  0  0
  1 11  1  0  0  0  0
  1 12  1  0  0  0  0
  2  3  1  0  0  0  0
  2 13  1  0  0  0  0
  2 14  1  0  0  0  0
  3  4  1  0  0  0  0
  3  8  1  0  0  0  0
  3 15  1  6  0  0  0
  4  5  1  0  0  0  0
  4 16  1  0  0  0  0
  4 17  1  0  0  0  0
  5  6  1  0  0  0  0
  5  9  1  0  0  0  0
  5 18  1  6  0  0  0
  6  7  1  0  0  0  0
  6 19  1  0  0  0  0
  6 20  1  0  0  0  0
  7 21  1  0  0  0  0
  7 22  1  0  0  0  0
  7 23  1  0  0  0  0
M  END
$$$$
GG-G-G-
 OpenBabel12202214393D

 23 22  0  0  0  0  0  0  0  0999 V2000
    1.4480    0.1436   -1.9749 C   0  0  0  0  0  0  0  0  0  0  0  0
    1.9260    0.4804   -0.5642 C   0  0  0  0  0  0  0  0  0  0  0  0
    0.8733    0.9929    0.4092 C   0  0  2  0  0  0  0  0  0  0  0  0
   -0.0013   -0.0015    1.1555 C   0  0  0  0  0  0  0  0  0  0  0  0
   -0.8719   -0.9914    0.4104 C   0  0  1  0  0  0  0  0  0  0  0  0
   -1.8325   -0.4437   -0.6236 C   0  0  0  0  0  0  0  0  0  0  0  0
   -2.9047    0.4274    0.0248 C   0  0  0  0  0  0  0  0  0  0  0  0
    0.0369    1.9220   -0.2731 F   0  0  0  0  0  0  0  0  0  0  0  0
   -0.0271   -1.9490   -0.2267 F   0  0  0  0  0  0  0  0  0  0  0  0
    0.7505   -0.6887   -1.9880 H   0  0  0  0  0  0  0  0  0  0  0  0
    2.3078   -0.1298   -2.5862 H   0  0  0  0  0  0  0  0  0  0  0  0
    0.9704    1.0062   -2.4397 H   0  0  0  0  0  0  0  0  0  0  0  0
    2.6940    1.2511   -0.6396 H   0  0  0  0  0  0  0  0  0  0  0  0
    2.3961   -0.3893   -0.1023 H   0  0  0  0  0  0  0  0  0  0  0  0
    1.3755    1.5849    1.1730 H   0  0  0  0  0  0  0  0  0  0  0  0
    0.6615   -0.5700    1.8114 H   0  0  0  0  0  0  0  0  0  0  0  0
   -0.6609    0.5721    1.8111 H   0  0  0  0  0  0  0  0  0  0  0  0
   -1.4312   -1.5646    1.1492 H   0  0  0  0  0  0  0  0  0  0  0  0
   -1.2901    0.1207   -1.3796 H   0  0  0  0  0  0  0  0  0  0  0  0
   -2.3004   -1.2991   -1.1134 H   0  0  0  0  0  0  0  0  0  0  0  0
   -3.4155   -0.1160    0.8226 H   0  0  0  0  0  0  0  0  0  0  0  0
   -3.6517    0.7200   -0.7129 H   0  0  0  0  0  0  0  0  0  0  0  0
   -2.4779    1.3347    0.4489 H   0  0  0  0  0  0  0  0  0  0  0  0
  1  2  1  0  0  0  0
  1 10  1  0  0  0  0
  1 11  1  0  0  0  0
  1 12  1  0  0  0  0
  2  3  1  0  0  0  0
  2 13  1  0  0  0  0
  2 14  1  0  0  0  0
  3  4  1  0  0  0  0
  3  8  1  0  0  0  0
  3 15  1  1  0  0  0
  4  5  1  0  0  0  0
  4 16  1  0  0  0  0
  4 17  1  0  0  0  0
  5  6  1  0  0  0  0
  5  9  1  0  0  0  0
  5 18  1  1  0  0  0
  6  7  1  0  0  0  0
  6 19  1  0  0  0  0
  6 20  1  0  0  0  0
  7 21  1  0  0  0  0
  7 22  1  0  0  0  0
  7 23  1  0  0  0  0
M  END
$$$$
GG-G-G
 OpenBabel12202214393D

 23 22  0  0  0  0  0  0  0  0999 V2000
    1.7311    0.1138   -1.8647 C   0  0  0  0  0  0  0  0  0  0  0  0
    2.0508    0.5211   -0.4297 C   0  0  0  0  0  0  0  0  0  0  0  0
    0.8897    1.0117    0.4243 C   0  0  2  0  0  0  0  0  0  0  0  0
    0.0000    0.0000    1.1263 C   0  0  0  0  0  0  0  0  0  0  0  0
   -0.8897   -1.0117    0.4243 C   0  0  1  0  0  0  0  0  0  0  0  0
   -2.0508   -0.5211   -0.4297 C   0  0  0  0  0  0  0  0  0  0  0  0
   -1.7311   -0.1138   -1.8647 C   0  0  0  0  0  0  0  0  0  0  0  0
    0.0927    1.9066   -0.3437 F   0  0  0  0  0  0  0  0  0  0  0  0
   -0.0927   -1.9066   -0.3437 F   0  0  0  0  0  0  0  0  0  0  0  0
    1.0475   -0.7282   -1.9077 H   0  0  0  0  0  0  0  0  0  0  0  0
    2.6550   -0.1706   -2.3687 H   0  0  0  0  0  0  0  0  0  0  0  0
    1.2941    0.9460   -2.4157 H   0  0  0  0  0  0  0  0  0  0  0  0
    2.7899    1.3232   -0.4567 H   0  0  0  0  0  0  0  0  0  0  0  0
    2.5111   -0.3103    0.1083 H   0  0  0  0  0  0  0  0  0  0  0  0
    1.3031    1.6296    1.2193 H   0  0  0  0  0  0  0  0  0  0  0  0
    0.6687   -0.5616    1.7843 H   0  0  0  0  0  0  0  0  0  0  0  0
   -0.6687    0.5616    1.7843 H   0  0  0  0  0  0  0  0  0  0  0  0
   -1.3031   -1.6296    1.2193 H   0  0  0  0  0  0  0  0  0  0  0  0
   -2.7899   -1.3232   -0.4567 H   0  0  0  0  0  0  0  0  0  0  0  0
   -2.5111    0.3103    0.1083 H   0  0  0  0  0  0  0  0  0  0  0  0
   -1.0475    0.7282   -1.9077 H   0  0  0  0  0  0  0  0  0  0  0  0
   -2.6550    0.1706   -2.3687 H   0  0  0  0  0  0  0  0  0  0  0  0
   -1.2941   -0.9460   -2.4157 H   0  0  0  0  0  0  0  0  0  0  0  0
  1  2  1  0  0  0  0
  1 10  1  0  0  0  0
  1 11  1  0  0  0  0
  1 12  1  0  0  0  0
  2  3  1  0  0  0  0
  2 13  1  0  0  0  0
  2 14  1  0  0  0  0
  3  4  1  0  0  0  0
  3  8  1  0  0  0  0
  3 15  1  1  0  0  0
  4  5  1  0  0  0  0
  4 16  1  0  0  0  0
  4 17  1  0  0  0  0
  5  6  1  0  0  0  0
  5  9  1  0  0  0  0
  5 18  1  1  0  0  0
  6  7  1  0  0  0  0
  6 19  1  0  0  0  0
  6 20  1  0  0  0  0
  7 21  1  0  0  0  0
  7 22  1  0  0  0  0
  7 23  1  0  0  0  0
M  END
$$$$
GG-GG-
 OpenBabel12202214393D

 23 22  0  0  0  0  0  0  0  0999 V2000
    2.3975    1.5090    2.3108 C   0  0  0  0  0  0  0  0  0  0  0  0
    1.5400    2.0302    1.1621 C   0  0  0  0  0  0  0  0  0  0  0  0
    0.8324    0.9465    0.3795 C   0  0  2  0  0  0  0  0  0  0  0  0
   -0.0004   -0.0005    1.2156 C   0  0  0  0  0  0  0  0  0  0  0  0
   -0.8320   -0.9460    0.3799 C   0  0  1  0  0  0  0  0  0  0  0  0
   -1.6572   -1.9282    1.1794 C   0  0  0  0  0  0  0  0  0  0  0  0
   -0.7952   -2.9843    1.8672 C   0  0  0  0  0  0  0  0  0  0  0  0
    1.8242    0.1580   -0.2814 F   0  0  0  0  0  0  0  0  0  0  0  0
   -1.7381   -0.1475   -0.3803 F   0  0  0  0  0  0  0  0  0  0  0  0
    1.7889    1.0516    3.0908 H   0  0  0  0  0  0  0  0  0  0  0  0
    2.9577    2.3268    2.7628 H   0  0  0  0  0  0  0  0  0  0  0  0
    3.1147    0.7663    1.9576 H   0  0  0  0  0  0  0  0  0  0  0  0
    2.1534    2.5988    0.4611 H   0  0  0  0  0  0  0  0  0  0  0  0
    0.7723    2.7088    1.5398 H   0  0  0  0  0  0  0  0  0  0  0  0
    0.2385    1.3838   -0.4214 H   0  0  0  0  0  0  0  0  0  0  0  0
    0.6631   -0.5834    1.8553 H   0  0  0  0  0  0  0  0  0  0  0  0
   -0.6657    0.5822    1.8578 H   0  0  0  0  0  0  0  0  0  0  0  0
   -0.2184   -1.4657   -0.3564 H   0  0  0  0  0  0  0  0  0  0  0  0
   -2.3499   -2.4146    0.4909 H   0  0  0  0  0  0  0  0  0  0  0  0
   -2.2477   -1.3765    1.9139 H   0  0  0  0  0  0  0  0  0  0  0  0
   -0.1664   -3.5024    1.1415 H   0  0  0  0  0  0  0  0  0  0  0  0
   -1.4277   -3.7244    2.3547 H   0  0  0  0  0  0  0  0  0  0  0  0
   -0.1491   -2.5467    2.6275 H   0  0  0  0  0  0  0  0  0  0  0  0
  1  2  1  0  0  0  0
  1 10  1  0  0  0  0
  1 11  1  0  0  0  0
  1 12  1  0  0  0  0
  2  3  1  0  0  0  0
  2 13  1  0  0  0  0
  2 14  1  0  0  0  0
  3  4  1  0  0  0  0
  3  8  1  0  0  0  0
  3 15  1  6  0  0  0
  4  5  1  0  0  0  0
  4 16  1  0  0  0  0
  4 17  1  0  0  0  0
  5  6  1  0  0  0  0
  5  9  1  0  0  0  0
  5 18  1  6  0  0  0
  6  7  1  0  0  0  0
  6 19  1  0  0  0  0
  6 20  1  0  0  0  0
  7 21  1  0  0  0  0
  7 22  1  0  0  0  0
  7 23  1  0  0  0  0
M  END
$$$$
GG-GG
 OpenBabel12202214393D

 23 22  0  0  0  0  0  0  0  0999 V2000
    2.1020    1.8355    2.3975 C   0  0  0  0  0  0  0  0  0  0  0  0
    1.3268    2.1683    1.1263 C   0  0  0  0  0  0  0  0  0  0  0  0
    0.8337    0.9480    0.3792 C   0  0  2  0  0  0  0  0  0  0  0  0
    0.0001    0.0001    1.2167 C   0  0  0  0  0  0  0  0  0  0  0  0
   -0.8338   -0.9480    0.3791 C   0  0  1  0  0  0  0  0  0  0  0  0
   -0.0845   -1.9695   -0.4482 C   0  0  0  0  0  0  0  0  0  0  0  0
    0.8530   -2.8590    0.3637 C   0  0  0  0  0  0  0  0  0  0  0  0
    1.9786    0.2369   -0.0900 F   0  0  0  0  0  0  0  0  0  0  0  0
   -1.6697   -1.6631    1.2896 F   0  0  0  0  0  0  0  0  0  0  0  0
    1.4646    1.3508    3.1377 H   0  0  0  0  0  0  0  0  0  0  0  0
    2.5000    2.7446    2.8454 H   0  0  0  0  0  0  0  0  0  0  0  0
    2.9392    1.1723    2.1793 H   0  0  0  0  0  0  0  0  0  0  0  0
    1.9505    2.7482    0.4432 H   0  0  0  0  0  0  0  0  0  0  0  0
    0.4536    2.7783    1.3620 H   0  0  0  0  0  0  0  0  0  0  0  0
    0.2954    1.2469   -0.5204 H   0  0  0  0  0  0  0  0  0  0  0  0
    0.6471   -0.5558    1.8964 H   0  0  0  0  0  0  0  0  0  0  0  0
   -0.6835    0.6010    1.8211 H   0  0  0  0  0  0  0  0  0  0  0  0
   -1.5163   -0.3812   -0.2521 H   0  0  0  0  0  0  0  0  0  0  0  0
    0.4728   -1.4305   -1.2155 H   0  0  0  0  0  0  0  0  0  0  0  0
   -0.8282   -2.5797   -0.9629 H   0  0  0  0  0  0  0  0  0  0  0  0
    1.6873   -2.2905    0.7719 H   0  0  0  0  0  0  0  0  0  0  0  0
    1.2623   -3.6475   -0.2670 H   0  0  0  0  0  0  0  0  0  0  0  0
    0.3237   -3.3325    1.1908 H   0  0  0  0  0  0  0  0  0  0  0  0
  1  2  1  0  0  0  0
  1 10  1  0  0  0  0
  1 11  1  0  0  0  0
  1 12  1  0  0  0  0
  2  3  1  0  0  0  0
  2 13  1  0  0  0  0
  2 14  1  0  0  0  0
  3  4  1  0  0  0  0
  3  8  1  0  0  0  0
  3 15  1  6  0  0  0
  4  5  1  0  0  0  0
  4 16  1  0  0  0  0
  4 17  1  0  0  0  0
  5  6  1  0  0  0  0
  5  9  1  0  0  0  0
  5 18  1  6  0  0  0
  6  7  1  0  0  0  0
  6 19  1  0  0  0  0
  6 20  1  0  0  0  0
  7 21  1  0  0  0  0
  7 22  1  0  0  0  0
  7 23  1  0  0  0  0
M  END
$$$$
GGG-G-
 OpenBabel12202214393D

 23 22  0  0  0  0  0  0  0  0999 V2000
   -0.8344    2.8853    0.3916 C   0  0  0  0  0  0  0  0  0  0  0  0
    0.1575    2.0489   -0.4105 C   0  0  0  0  0  0  0  0  0  0  0  0
    0.8502    0.9667    0.3882 C   0  0  2  0  0  0  0  0  0  0  0  0
    0.0001    0.0001    1.1986 C   0  0  0  0  0  0  0  0  0  0  0  0
   -0.8502   -0.9668    0.3882 C   0  0  1  0  0  0  0  0  0  0  0  0
   -2.1704   -0.4606   -0.1551 C   0  0  0  0  0  0  0  0  0  0  0  0
   -3.1913   -0.2575    0.9619 C   0  0  0  0  0  0  0  0  0  0  0  0
    1.6790    1.6251    1.3486 F   0  0  0  0  0  0  0  0  0  0  0  0
   -0.0640   -1.4155   -0.7140 F   0  0  0  0  0  0  0  0  0  0  0  0
   -1.6869    2.2943    0.7250 H   0  0  0  0  0  0  0  0  0  0  0  0
   -1.2145    3.7046   -0.2184 H   0  0  0  0  0  0  0  0  0  0  0  0
   -0.3556    3.3172    1.2716 H   0  0  0  0  0  0  0  0  0  0  0  0
    0.9423    2.6893   -0.8166 H   0  0  0  0  0  0  0  0  0  0  0  0
   -0.3304    1.5770   -1.2652 H   0  0  0  0  0  0  0  0  0  0  0  0
    1.5382    0.4164   -0.2480 H   0  0  0  0  0  0  0  0  0  0  0  0
    0.6947   -0.5807    1.8062 H   0  0  0  0  0  0  0  0  0  0  0  0
   -0.6455    0.5541    1.8822 H   0  0  0  0  0  0  0  0  0  0  0  0
   -1.0378   -1.8575    0.9858 H   0  0  0  0  0  0  0  0  0  0  0  0
   -2.5404   -1.2188   -0.8473 H   0  0  0  0  0  0  0  0  0  0  0  0
   -2.0298    0.4600   -0.7203 H   0  0  0  0  0  0  0  0  0  0  0  0
   -3.3441   -1.1844    1.5174 H   0  0  0  0  0  0  0  0  0  0  0  0
   -4.1501    0.0479    0.5450 H   0  0  0  0  0  0  0  0  0  0  0  0
   -2.8746    0.5120    1.6661 H   0  0  0  0  0  0  0  0  0  0  0  0
  1  2  1  0  0  0  0
  1 10  1  0  0  0  0
  1 11  1  0  0  0  0
  1 12  1  0  0  0  0
  2  3  1  0  0  0  0
  2 13  1  0  0  0  0
  2 14  1  0  0  0  0
  3  4  1  0  0  0  0
  3  8  1  0  0  0  0
  3 15  1  6  0  0  0
  4  5  1  0  0  0  0
  4 16  1  0  0  0  0
  4 17  1  0  0  0  0
  5  6  1  0  0  0  0
  5  9  1  0  0  0  0
  5 18  1  1  0  0  0
  6  7  1  0  0  0  0
  6 19  1  0  0  0  0
  6 20  1  0  0  0  0
  7 21  1  0  0  0  0
  7 22  1  0  0  0  0
  7 23  1  0  0  0  0
M  END
$$$$
GGG-G
 OpenBabel12202214393D

 23 22  0  0  0  0  0  0  0  0999 V2000
   -0.8530    2.8590    0.3637 C   0  0  0  0  0  0  0  0  0  0  0  0
    0.0845    1.9695   -0.4482 C   0  0  0  0  0  0  0  0  0  0  0  0
    0.8338    0.9480    0.3791 C   0  0  2  0  0  0  0  0  0  0  0  0
   -0.0001   -0.0001    1.2167 C   0  0  0  0  0  0  0  0  0  0  0  0
   -0.8337   -0.9480    0.3792 C   0  0  1  0  0  0  0  0  0  0  0  0
   -1.3268   -2.1683    1.1263 C   0  0  0  0  0  0  0  0  0  0  0  0
   -2.1020   -1.8355    2.3975 C   0  0  0  0  0  0  0  0  0  0  0  0
    1.6697    1.6631    1.2896 F   0  0  0  0  0  0  0  0  0  0  0  0
   -1.9786   -0.2369   -0.0900 F   0  0  0  0  0  0  0  0  0  0  0  0
   -1.6873    2.2905    0.7719 H   0  0  0  0  0  0  0  0  0  0  0  0
   -1.2623    3.6475   -0.2670 H   0  0  0  0  0  0  0  0  0  0  0  0
   -0.3237    3.3325    1.1908 H   0  0  0  0  0  0  0  0  0  0  0  0
    0.8282    2.5797   -0.9629 H   0  0  0  0  0  0  0  0  0  0  0  0
   -0.4728    1.4305   -1.2155 H   0  0  0  0  0  0  0  0  0  0  0  0
    1.5163    0.3812   -0.2521 H   0  0  0  0  0  0  0  0  0  0  0  0
    0.6835   -0.6010    1.8211 H   0  0  0  0  0  0  0  0  0  0  0  0
   -0.6471    0.5558    1.8964 H   0  0  0  0  0  0  0  0  0  0  0  0
   -0.2954   -1.2469   -0.5204 H   0  0  0  0  0  0  0  0  0  0  0  0
   -0.4536   -2.7783    1.3620 H   0  0  0  0  0  0  0  0  0  0  0  0
   -1.9505   -2.7482    0.4432 H   0  0  0  0  0  0  0  0  0  0  0  0
   -1.4646   -1.3508    3.1377 H   0  0  0  0  0  0  0  0  0  0  0  0
   -2.5000   -2.7446    2.8454 H   0  0  0  0  0  0  0  0  0  0  0  0
   -2.9392   -1.1723    2.1793 H   0  0  0  0  0  0  0  0  0  0  0  0
  1  2  1  0  0  0  0
  1 10  1  0  0  0  0
  1 11  1  0  0  0  0
  1 12  1  0  0  0  0
  2  3  1  0  0  0  0
  2 13  1  0  0  0  0
  2 14  1  0  0  0  0
  3  4  1  0  0  0  0
  3  8  1  0  0  0  0
  3 15  1  6  0  0  0
  4  5  1  0  0  0  0
  4 16  1  0  0  0  0
  4 17  1  0  0  0  0
  5  6  1  0  0  0  0
  5  9  1  0  0  0  0
  5 18  1  6  0  0  0
  6  7  1  0  0  0  0
  6 19  1  0  0  0  0
  6 20  1  0  0  0  0
  7 21  1  0  0  0  0
  7 22  1  0  0  0  0
  7 23  1  0  0  0  0
M  END
$$$$
GGGG-
 OpenBabel12202214393D

 23 22  0  0  0  0  0  0  0  0999 V2000
   -1.0921    2.5709    0.0004 C   0  0  0  0  0  0  0  0  0  0  0  0
    0.1030    1.8362   -0.5994 C   0  0  0  0  0  0  0  0  0  0  0  0
    0.8471    0.9632    0.3887 C   0  0  2  0  0  0  0  0  0  0  0  0
    0.0005    0.0006    1.1980 C   0  0  0  0  0  0  0  0  0  0  0  0
   -0.8476   -0.9638    0.3883 C   0  0  1  0  0  0  0  0  0  0  0  0
   -0.1161   -2.0633   -0.3562 C   0  0  0  0  0  0  0  0  0  0  0  0
    0.3983   -1.6447   -1.7335 C   0  0  0  0  0  0  0  0  0  0  0  0
    1.4596    1.8255    1.3472 F   0  0  0  0  0  0  0  0  0  0  0  0
   -1.6870   -1.6058    1.3483 F   0  0  0  0  0  0  0  0  0  0  0  0
   -1.8791    1.8783    0.2990 H   0  0  0  0  0  0  0  0  0  0  0  0
   -1.5138    3.2599   -0.7312 H   0  0  0  0  0  0  0  0  0  0  0  0
   -0.7965    3.1493    0.8758 H   0  0  0  0  0  0  0  0  0  0  0  0
    0.8212    2.5493   -1.0075 H   0  0  0  0  0  0  0  0  0  0  0  0
   -0.2179    1.2043   -1.4294 H   0  0  0  0  0  0  0  0  0  0  0  0
    1.6779    0.4569   -0.0965 H   0  0  0  0  0  0  0  0  0  0  0  0
    0.6558   -0.5792    1.8515 H   0  0  0  0  0  0  0  0  0  0  0  0
   -0.6712    0.5898    1.8249 H   0  0  0  0  0  0  0  0  0  0  0  0
   -1.5299   -0.4345   -0.2783 H   0  0  0  0  0  0  0  0  0  0  0  0
   -0.8316   -2.8760   -0.4890 H   0  0  0  0  0  0  0  0  0  0  0  0
    0.6991   -2.4383    0.2654 H   0  0  0  0  0  0  0  0  0  0  0  0
   -0.4134   -1.2408   -2.3401 H   0  0  0  0  0  0  0  0  0  0  0  0
    0.8055   -2.5127   -2.2520 H   0  0  0  0  0  0  0  0  0  0  0  0
    1.1873   -0.8972   -1.6785 H   0  0  0  0  0  0  0  0  0  0  0  0
  1  2  1  0  0  0  0
  1 10  1  0  0  0  0
  1 11  1  0  0  0  0
  1 12  1  0  0  0  0
  2  3  1  0  0  0  0
  2 13  1  0  0  0  0
  2 14  1  0  0  0  0
  3  4  1  0  0  0  0
  3  8  1  0  0  0  0
  3 15  1  6  0  0  0
  4  5  1  0  0  0  0
  4 16  1  0  0  0  0
  4 17  1  0  0  0  0
  5  6  1  0  0  0  0
  5  9  1  0  0  0  0
  5 18  1  6  0  0  0
  6  7  1  0  0  0  0
  6 19  1  0  0  0  0
  6 20  1  0  0  0  0
  7 21  1  0  0  0  0
  7 22  1  0  0  0  0
  7 23  1  0  0  0  0
M  END
$$$$
GGGG
 OpenBabel12202214393D

 23 22  0  0  0  0  0  0  0  0999 V2000
    2.7351   -0.7246    1.2293 C   0  0  0  0  0  0  0  0  0  0  0  0
    1.8115    0.2937    1.8913 C   0  0  0  0  0  0  0  0  0  0  0  0
    0.8316    0.9456    0.9393 C   0  0  2  0  0  0  0  0  0  0  0  0
    0.0000    0.0000    0.0963 C   0  0  0  0  0  0  0  0  0  0  0  0
   -0.8316   -0.9456    0.9393 C   0  0  1  0  0  0  0  0  0  0  0  0
   -1.8115   -0.2937    1.8913 C   0  0  0  0  0  0  0  0  0  0  0  0
   -2.7351    0.7246    1.2293 C   0  0  0  0  0  0  0  0  0  0  0  0
    1.5816    1.7377    0.0213 F   0  0  0  0  0  0  0  0  0  0  0  0
   -1.5816   -1.7377    0.0213 F   0  0  0  0  0  0  0  0  0  0  0  0
    2.1855   -1.5992    0.8793 H   0  0  0  0  0  0  0  0  0  0  0  0
    3.4868   -1.0664    1.9413 H   0  0  0  0  0  0  0  0  0  0  0  0
    3.2547   -0.2848    0.3783 H   0  0  0  0  0  0  0  0  0  0  0  0
    2.3961    1.0911    2.3523 H   0  0  0  0  0  0  0  0  0  0  0  0
    1.2367   -0.1782    2.6913 H   0  0  0  0  0  0  0  0  0  0  0  0
    0.1976    1.6513    1.4733 H   0  0  0  0  0  0  0  0  0  0  0  0
   -0.6605    0.5853   -0.5437 H   0  0  0  0  0  0  0  0  0  0  0  0
    0.6605   -0.5853   -0.5437 H   0  0  0  0  0  0  0  0  0  0  0  0
   -0.1976   -1.6513    1.4733 H   0  0  0  0  0  0  0  0  0  0  0  0
   -1.2367    0.1782    2.6913 H   0  0  0  0  0  0  0  0  0  0  0  0
   -2.3961   -1.0911    2.3523 H   0  0  0  0  0  0  0  0  0  0  0  0
   -2.1855    1.5992    0.8793 H   0  0  0  0  0  0  0  0  0  0  0  0
   -3.4868    1.0664    1.9413 H   0  0  0  0  0  0  0  0  0  0  0  0
   -3.2547    0.2848    0.3783 H   0  0  0  0  0  0  0  0  0  0  0  0
  1  2  1  0  0  0  0
  1 10  1  0  0  0  0
  1 11  1  0  0  0  0
  1 12  1  0  0  0  0
  2  3  1  0  0  0  0
  2 13  1  0  0  0  0
  2 14  1  0  0  0  0
  3  4  1  0  0  0  0
  3  8  1  0  0  0  0
  3 15  1  1  0  0  0
  4  5  1  0  0  0  0
  4 16  1  0  0  0  0
  4 17  1  0  0  0  0
  5  6  1  0  0  0  0
  5  9  1  0  0  0  0
  5 18  1  1  0  0  0
  6  7  1  0  0  0  0
  6 19  1  0  0  0  0
  6 20  1  0  0  0  0
  7 21  1  0  0  0  0
  7 22  1  0  0  0  0
  7 23  1  0  0  0  0
M  END
$$$$
