# Supplementary material for: Conformational Analysis of 1,3-Difluorinated Alkanes
Source: J Org Chem. 2024 May 31;89(12):8789–803. doi: 10.1021/acs.joc.4c00670 (PMC11197103; doi:10.1021/acs.joc.4c00670)
Supplement: Supplementary file 2 — jo4c00670_si_004.zip [file jo4c00670_si_004.zip › SI/minimized_structures/difluoroheptane/syn/syn-3,5-difluoroheptane-water.sdf]

AAAA
 OpenBabel12202214343D

 23 22  0  0  0  0  0  0  0  0999 V2000
    2.7899   -2.4421   -1.3522 C   0  0  0  0  0  0  0  0  0  0  0  0
    1.6550   -1.5012   -1.7398 C   0  0  0  0  0  0  0  0  0  0  0  0
    1.1467   -0.6869   -0.5722 C   0  0  2  0  0  0  0  0  0  0  0  0
    0.0663    0.3000   -0.9578 C   0  0  0  0  0  0  0  0  0  0  0  0
   -0.7430    0.8369    0.2000 C   0  0  2  0  0  0  0  0  0  0  0  0
   -1.8381    1.7879   -0.2187 C   0  0  0  0  0  0  0  0  0  0  0  0
   -2.6611    2.2889    0.9633 C   0  0  0  0  0  0  0  0  0  0  0  0
    2.2504    0.0418   -0.0411 F   0  0  0  0  0  0  0  0  0  0  0  0
    0.1321    1.5402    1.0775 F   0  0  0  0  0  0  0  0  0  0  0  0
    3.6612   -1.8875   -1.0077 H   0  0  0  0  0  0  0  0  0  0  0  0
    2.4754   -3.1141   -0.5506 H   0  0  0  0  0  0  0  0  0  0  0  0
    3.0915   -3.0500   -2.2038 H   0  0  0  0  0  0  0  0  0  0  0  0
    1.9719   -0.8171   -2.5311 H   0  0  0  0  0  0  0  0  0  0  0  0
    0.8086   -2.0726   -2.1251 H   0  0  0  0  0  0  0  0  0  0  0  0
    0.8171   -1.3376    0.2389 H   0  0  0  0  0  0  0  0  0  0  0  0
   -0.6321   -0.2107   -1.6246 H   0  0  0  0  0  0  0  0  0  0  0  0
    0.5152    1.1243   -1.5179 H   0  0  0  0  0  0  0  0  0  0  0  0
   -1.1457    0.0169    0.7971 H   0  0  0  0  0  0  0  0  0  0  0  0
   -1.3827    2.6241   -0.7552 H   0  0  0  0  0  0  0  0  0  0  0  0
   -2.4792    1.2566   -0.9239 H   0  0  0  0  0  0  0  0  0  0  0  0
   -2.0384    2.8417    1.6668 H   0  0  0  0  0  0  0  0  0  0  0  0
   -3.1186    1.4541    1.4954 H   0  0  0  0  0  0  0  0  0  0  0  0
   -3.4565    2.9527    0.6255 H   0  0  0  0  0  0  0  0  0  0  0  0
  1  2  1  0  0  0  0
  1 10  1  0  0  0  0
  1 11  1  0  0  0  0
  1 12  1  0  0  0  0
  2  3  1  0  0  0  0
  2 13  1  0  0  0  0
  2 14  1  0  0  0  0
  3  4  1  0  0  0  0
  3  8  1  0  0  0  0
  3 15  1  1  0  0  0
  4  5  1  0  0  0  0
  4 16  1  0  0  0  0
  4 17  1  0  0  0  0
  5  6  1  0  0  0  0
  5  9  1  0  0  0  0
  5 18  1  1  0  0  0
  6  7  1  0  0  0  0
  6 19  1  0  0  0  0
  6 20  1  0  0  0  0
  7 21  1  0  0  0  0
  7 22  1  0  0  0  0
  7 23  1  0  0  0  0
M  END
$$$$
AAAG-
 OpenBabel12202214343D

 23 22  0  0  0  0  0  0  0  0999 V2000
    2.9866   -2.2362   -1.3246 C   0  0  0  0  0  0  0  0  0  0  0  0
    1.9325   -1.2176   -1.7415 C   0  0  0  0  0  0  0  0  0  0  0  0
    1.1438   -0.6848   -0.5697 C   0  0  2  0  0  0  0  0  0  0  0  0
    0.0675    0.2996   -0.9625 C   0  0  0  0  0  0  0  0  0  0  0  0
   -0.7413    0.8352    0.2023 C   0  0  2  0  0  0  0  0  0  0  0  0
   -2.0796    1.4247   -0.1860 C   0  0  0  0  0  0  0  0  0  0  0  0
   -1.9866    2.5086   -1.2552 C   0  0  0  0  0  0  0  0  0  0  0  0
    2.0567   -0.0288    0.3065 F   0  0  0  0  0  0  0  0  0  0  0  0
    0.0134    1.8678    0.8326 F   0  0  0  0  0  0  0  0  0  0  0  0
    2.5224   -3.0876   -0.8247 H   0  0  0  0  0  0  0  0  0  0  0  0
    3.5291   -2.6083   -2.1932 H   0  0  0  0  0  0  0  0  0  0  0  0
    3.7096   -1.7933   -0.6401 H   0  0  0  0  0  0  0  0  0  0  0  0
    2.3936   -0.3724   -2.2585 H   0  0  0  0  0  0  0  0  0  0  0  0
    1.2219   -1.6740   -2.4330 H   0  0  0  0  0  0  0  0  0  0  0  0
    0.7225   -1.5004    0.0210 H   0  0  0  0  0  0  0  0  0  0  0  0
   -0.6157   -0.2215   -1.6377 H   0  0  0  0  0  0  0  0  0  0  0  0
    0.5085    1.1308   -1.5177 H   0  0  0  0  0  0  0  0  0  0  0  0
   -0.8716    0.0690    0.9663 H   0  0  0  0  0  0  0  0  0  0  0  0
   -2.7085    0.6012   -0.5336 H   0  0  0  0  0  0  0  0  0  0  0  0
   -2.5431    1.8228    0.7177 H   0  0  0  0  0  0  0  0  0  0  0  0
   -1.6312    2.1051   -2.2033 H   0  0  0  0  0  0  0  0  0  0  0  0
   -2.9666    2.9522   -1.4303 H   0  0  0  0  0  0  0  0  0  0  0  0
   -1.3089    3.3043   -0.9469 H   0  0  0  0  0  0  0  0  0  0  0  0
  1  2  1  0  0  0  0
  1 10  1  0  0  0  0
  1 11  1  0  0  0  0
  1 12  1  0  0  0  0
  2  3  1  0  0  0  0
  2 13  1  0  0  0  0
  2 14  1  0  0  0  0
  3  4  1  0  0  0  0
  3  8  1  0  0  0  0
  3 15  1  1  0  0  0
  4  5  1  0  0  0  0
  4 16  1  0  0  0  0
  4 17  1  0  0  0  0
  5  6  1  0  0  0  0
  5  9  1  0  0  0  0
  5 18  1  1  0  0  0
  6  7  1  0  0  0  0
  6 19  1  0  0  0  0
  6 20  1  0  0  0  0
  7 21  1  0  0  0  0
  7 22  1  0  0  0  0
  7 23  1  0  0  0  0
M  END
$$$$
AAAG
 OpenBabel12202214343D

 23 22  0  0  0  0  0  0  0  0999 V2000
    2.8411   -2.3896   -1.3515 C   0  0  0  0  0  0  0  0  0  0  0  0
    1.7493   -1.4059   -1.7572 C   0  0  0  0  0  0  0  0  0  0  0  0
    1.1468   -0.6870   -0.5724 C   0  0  2  0  0  0  0  0  0  0  0  0
    0.0663    0.2999   -0.9575 C   0  0  0  0  0  0  0  0  0  0  0  0
   -0.7431    0.8371    0.1999 C   0  0  2  0  0  0  0  0  0  0  0  0
   -1.8927    1.7342   -0.2061 C   0  0  0  0  0  0  0  0  0  0  0  0
   -3.0029    0.9727   -0.9272 C   0  0  0  0  0  0  0  0  0  0  0  0
    2.1986    0.0189    0.0791 F   0  0  0  0  0  0  0  0  0  0  0  0
    0.1160    1.6135    1.0296 F   0  0  0  0  0  0  0  0  0  0  0  0
    2.4526   -3.1264   -0.6466 H   0  0  0  0  0  0  0  0  0  0  0  0
    3.2222   -2.9209   -2.2222 H   0  0  0  0  0  0  0  0  0  0  0  0
    3.6771   -1.8744   -0.8789 H   0  0  0  0  0  0  0  0  0  0  0  0
    2.1384   -0.6612   -2.4553 H   0  0  0  0  0  0  0  0  0  0  0  0
    0.9380   -1.9343   -2.2623 H   0  0  0  0  0  0  0  0  0  0  0  0
    0.7786   -1.3989    0.1669 H   0  0  0  0  0  0  0  0  0  0  0  0
   -0.6215   -0.2242   -1.6233 H   0  0  0  0  0  0  0  0  0  0  0  0
    0.5058    1.1279   -1.5192 H   0  0  0  0  0  0  0  0  0  0  0  0
   -1.0960    0.0211    0.8324 H   0  0  0  0  0  0  0  0  0  0  0  0
   -2.2897    2.1854    0.7038 H   0  0  0  0  0  0  0  0  0  0  0  0
   -1.5055    2.5383   -0.8357 H   0  0  0  0  0  0  0  0  0  0  0  0
   -3.3195    0.1062   -0.3441 H   0  0  0  0  0  0  0  0  0  0  0  0
   -3.8697    1.6169   -1.0701 H   0  0  0  0  0  0  0  0  0  0  0  0
   -2.6839    0.6231   -1.9084 H   0  0  0  0  0  0  0  0  0  0  0  0
  1  2  1  0  0  0  0
  1 10  1  0  0  0  0
  1 11  1  0  0  0  0
  1 12  1  0  0  0  0
  2  3  1  0  0  0  0
  2 13  1  0  0  0  0
  2 14  1  0  0  0  0
  3  4  1  0  0  0  0
  3  8  1  0  0  0  0
  3 15  1  1  0  0  0
  4  5  1  0  0  0  0
  4 16  1  0  0  0  0
  4 17  1  0  0  0  0
  5  6  1  0  0  0  0
  5  9  1  0  0  0  0
  5 18  1  1  0  0  0
  6  7  1  0  0  0  0
  6 19  1  0  0  0  0
  6 20  1  0  0  0  0
  7 21  1  0  0  0  0
  7 22  1  0  0  0  0
  7 23  1  0  0  0  0
M  END
$$$$
AAG-A
 OpenBabel12202214343D

 23 22  0  0  0  0  0  0  0  0999 V2000
    3.0834   -2.1153   -1.3030 C   0  0  0  0  0  0  0  0  0  0  0  0
    2.0208   -1.1065   -1.7199 C   0  0  0  0  0  0  0  0  0  0  0  0
    1.1423   -0.6839   -0.5669 C   0  0  2  0  0  0  0  0  0  0  0  0
    0.0661    0.3013   -0.9657 C   0  0  0  0  0  0  0  0  0  0  0  0
   -0.7383    0.8326    0.2026 C   0  0  2  0  0  0  0  0  0  0  0  0
   -1.5154   -0.2084    0.9739 C   0  0  0  0  0  0  0  0  0  0  0  0
   -2.4058    0.4086    2.0477 C   0  0  0  0  0  0  0  0  0  0  0  0
    1.9701   -0.0493    0.4077 F   0  0  0  0  0  0  0  0  0  0  0  0
   -1.6734    1.7549   -0.3539 F   0  0  0  0  0  0  0  0  0  0  0  0
    2.6226   -3.0075   -0.8758 H   0  0  0  0  0  0  0  0  0  0  0  0
    3.6821   -2.4217   -2.1608 H   0  0  0  0  0  0  0  0  0  0  0  0
    3.7565   -1.6892   -0.5586 H   0  0  0  0  0  0  0  0  0  0  0  0
    2.4802   -0.2140   -2.1504 H   0  0  0  0  0  0  0  0  0  0  0  0
    1.3674   -1.5379   -2.4809 H   0  0  0  0  0  0  0  0  0  0  0  0
    0.7240   -1.5530   -0.0614 H   0  0  0  0  0  0  0  0  0  0  0  0
   -0.6115   -0.2042   -1.6573 H   0  0  0  0  0  0  0  0  0  0  0  0
    0.5282    1.1403   -1.4905 H   0  0  0  0  0  0  0  0  0  0  0  0
   -0.1179    1.4264    0.8732 H   0  0  0  0  0  0  0  0  0  0  0  0
   -2.1065   -0.7991    0.2705 H   0  0  0  0  0  0  0  0  0  0  0  0
   -0.7925   -0.8806    1.4392 H   0  0  0  0  0  0  0  0  0  0  0  0
   -3.1779    1.0364    1.6058 H   0  0  0  0  0  0  0  0  0  0  0  0
   -2.8957   -0.3697    2.6314 H   0  0  0  0  0  0  0  0  0  0  0  0
   -1.8155    1.0234    2.7304 H   0  0  0  0  0  0  0  0  0  0  0  0
  1  2  1  0  0  0  0
  1 10  1  0  0  0  0
  1 11  1  0  0  0  0
  1 12  1  0  0  0  0
  2  3  1  0  0  0  0
  2 13  1  0  0  0  0
  2 14  1  0  0  0  0
  3  4  1  0  0  0  0
  3  8  1  0  0  0  0
  3 15  1  1  0  0  0
  4  5  1  0  0  0  0
  4 16  1  0  0  0  0
  4 17  1  0  0  0  0
  5  6  1  0  0  0  0
  5  9  1  0  0  0  0
  5 18  1  1  0  0  0
  6  7  1  0  0  0  0
  6 19  1  0  0  0  0
  6 20  1  0  0  0  0
  7 21  1  0  0  0  0
  7 22  1  0  0  0  0
  7 23  1  0  0  0  0
M  END
$$$$
AAGA
 OpenBabel12202214343D

 23 22  0  0  0  0  0  0  0  0999 V2000
    2.7840   -2.4474   -1.3597 C   0  0  0  0  0  0  0  0  0  0  0  0
    1.6514   -1.5015   -1.7441 C   0  0  0  0  0  0  0  0  0  0  0  0
    1.1487   -0.6885   -0.5740 C   0  0  2  0  0  0  0  0  0  0  0  0
    0.0670    0.2992   -0.9565 C   0  0  0  0  0  0  0  0  0  0  0  0
   -0.7457    0.8393    0.2005 C   0  0  2  0  0  0  0  0  0  0  0  0
    0.0288    1.4671    1.3359 C   0  0  0  0  0  0  0  0  0  0  0  0
   -0.8948    2.0733    2.3859 C   0  0  0  0  0  0  0  0  0  0  0  0
    2.2542    0.0503   -0.0546 F   0  0  0  0  0  0  0  0  0  0  0  0
   -1.4830   -0.2589    0.7419 F   0  0  0  0  0  0  0  0  0  0  0  0
    2.4615   -3.1330   -0.5739 H   0  0  0  0  0  0  0  0  0  0  0  0
    3.0973   -3.0400   -2.2184 H   0  0  0  0  0  0  0  0  0  0  0  0
    3.6497   -1.8950   -0.9961 H   0  0  0  0  0  0  0  0  0  0  0  0
    1.9709   -0.8151   -2.5321 H   0  0  0  0  0  0  0  0  0  0  0  0
    0.8032   -2.0695   -2.1304 H   0  0  0  0  0  0  0  0  0  0  0  0
    0.8302   -1.3382    0.2408 H   0  0  0  0  0  0  0  0  0  0  0  0
   -0.6200   -0.1932   -1.6480 H   0  0  0  0  0  0  0  0  0  0  0  0
    0.5254    1.1326   -1.4917 H   0  0  0  0  0  0  0  0  0  0  0  0
   -1.4999    1.5316   -0.1719 H   0  0  0  0  0  0  0  0  0  0  0  0
    0.6778    0.7125    1.7835 H   0  0  0  0  0  0  0  0  0  0  0  0
    0.6750    2.2366    0.9077 H   0  0  0  0  0  0  0  0  0  0  0  0
   -1.5372    1.3099    2.8263 H   0  0  0  0  0  0  0  0  0  0  0  0
   -0.3208    2.5347    3.1888 H   0  0  0  0  0  0  0  0  0  0  0  0
   -1.5328    2.8381    1.9409 H   0  0  0  0  0  0  0  0  0  0  0  0
  1  2  1  0  0  0  0
  1 10  1  0  0  0  0
  1 11  1  0  0  0  0
  1 12  1  0  0  0  0
  2  3  1  0  0  0  0
  2 13  1  0  0  0  0
  2 14  1  0  0  0  0
  3  4  1  0  0  0  0
  3  8  1  0  0  0  0
  3 15  1  1  0  0  0
  4  5  1  0  0  0  0
  4 16  1  0  0  0  0
  4 17  1  0  0  0  0
  5  6  1  0  0  0  0
  5  9  1  0  0  0  0
  5 18  1  6  0  0  0
  6  7  1  0  0  0  0
  6 19  1  0  0  0  0
  6 20  1  0  0  0  0
  7 21  1  0  0  0  0
  7 22  1  0  0  0  0
  7 23  1  0  0  0  0
M  END
$$$$
AAG-G-
 OpenBabel12202214343D

 23 22  0  0  0  0  0  0  0  0999 V2000
    3.0922   -2.1138   -1.2642 C   0  0  0  0  0  0  0  0  0  0  0  0
    2.0254   -1.1168   -1.7038 C   0  0  0  0  0  0  0  0  0  0  0  0
    1.1384   -0.6811   -0.5624 C   0  0  2  0  0  0  0  0  0  0  0  0
    0.0654    0.3027   -0.9716 C   0  0  0  0  0  0  0  0  0  0  0  0
   -0.7338    0.8285    0.2039 C   0  0  2  0  0  0  0  0  0  0  0  0
   -1.4630   -0.2076    1.0318 C   0  0  0  0  0  0  0  0  0  0  0  0
   -2.3635   -1.1335    0.2189 C   0  0  0  0  0  0  0  0  0  0  0  0
    1.9601   -0.0381    0.4131 F   0  0  0  0  0  0  0  0  0  0  0  0
   -1.7112    1.7118   -0.3451 F   0  0  0  0  0  0  0  0  0  0  0  0
    2.6318   -3.0037   -0.8320 H   0  0  0  0  0  0  0  0  0  0  0  0
    3.7013   -2.4263   -2.1121 H   0  0  0  0  0  0  0  0  0  0  0  0
    3.7545   -1.6766   -0.5178 H   0  0  0  0  0  0  0  0  0  0  0  0
    2.4818   -0.2289   -2.1461 H   0  0  0  0  0  0  0  0  0  0  0  0
    1.3790   -1.5645   -2.4612 H   0  0  0  0  0  0  0  0  0  0  0  0
    0.7151   -1.5456   -0.0511 H   0  0  0  0  0  0  0  0  0  0  0  0
   -0.6039   -0.1970   -1.6729 H   0  0  0  0  0  0  0  0  0  0  0  0
    0.5306    1.1445   -1.4884 H   0  0  0  0  0  0  0  0  0  0  0  0
   -0.1137    1.4521    0.8437 H   0  0  0  0  0  0  0  0  0  0  0  0
   -0.7153   -0.7853    1.5789 H   0  0  0  0  0  0  0  0  0  0  0  0
   -2.0504    0.3285    1.7778 H   0  0  0  0  0  0  0  0  0  0  0  0
   -1.7853   -1.7827   -0.4399 H   0  0  0  0  0  0  0  0  0  0  0  0
   -2.9478   -1.7684    0.8838 H   0  0  0  0  0  0  0  0  0  0  0  0
   -3.0596   -0.5586   -0.3936 H   0  0  0  0  0  0  0  0  0  0  0  0
  1  2  1  0  0  0  0
  1 10  1  0  0  0  0
  1 11  1  0  0  0  0
  1 12  1  0  0  0  0
  2  3  1  0  0  0  0
  2 13  1  0  0  0  0
  2 14  1  0  0  0  0
  3  4  1  0  0  0  0
  3  8  1  0  0  0  0
  3 15  1  1  0  0  0
  4  5  1  0  0  0  0
  4 16  1  0  0  0  0
  4 17  1  0  0  0  0
  5  6  1  0  0  0  0
  5  9  1  0  0  0  0
  5 18  1  1  0  0  0
  6  7  1  0  0  0  0
  6 19  1  0  0  0  0
  6 20  1  0  0  0  0
  7 21  1  0  0  0  0
  7 22  1  0  0  0  0
  7 23  1  0  0  0  0
M  END
$$$$
AAG-G
 OpenBabel12202214343D

 23 22  0  0  0  0  0  0  0  0999 V2000
    2.9865   -2.2349   -1.3205 C   0  0  0  0  0  0  0  0  0  0  0  0
    1.8699   -1.2864   -1.7438 C   0  0  0  0  0  0  0  0  0  0  0  0
    1.1426   -0.6843   -0.5654 C   0  0  2  0  0  0  0  0  0  0  0  0
    0.0665    0.3015   -0.9701 C   0  0  0  0  0  0  0  0  0  0  0  0
   -0.7391    0.8328    0.2055 C   0  0  2  0  0  0  0  0  0  0  0  0
   -2.0668    0.1466    0.4352 C   0  0  0  0  0  0  0  0  0  0  0  0
   -1.9147   -1.3349    0.7699 C   0  0  0  0  0  0  0  0  0  0  0  0
    2.0935    0.0365    0.2186 F   0  0  0  0  0  0  0  0  0  0  0  0
   -1.0300    2.2039   -0.0606 F   0  0  0  0  0  0  0  0  0  0  0  0
    2.5909   -3.0467   -0.7085 H   0  0  0  0  0  0  0  0  0  0  0  0
    3.4708   -2.6732   -2.1935 H   0  0  0  0  0  0  0  0  0  0  0  0
    3.7466   -1.7113   -0.7423 H   0  0  0  0  0  0  0  0  0  0  0  0
    2.2625   -0.4752   -2.3600 H   0  0  0  0  0  0  0  0  0  0  0  0
    1.1282   -1.8207   -2.3406 H   0  0  0  0  0  0  0  0  0  0  0  0
    0.7672   -1.4615    0.0974 H   0  0  0  0  0  0  0  0  0  0  0  0
   -0.5927   -0.1710   -1.7003 H   0  0  0  0  0  0  0  0  0  0  0  0
    0.5619    1.1418   -1.4588 H   0  0  0  0  0  0  0  0  0  0  0  0
   -0.1377    0.8399    1.1138 H   0  0  0  0  0  0  0  0  0  0  0  0
   -2.5765    0.6615    1.2505 H   0  0  0  0  0  0  0  0  0  0  0  0
   -2.6706    0.2674   -0.4673 H   0  0  0  0  0  0  0  0  0  0  0  0
   -1.2526   -1.4786    1.6250 H   0  0  0  0  0  0  0  0  0  0  0  0
   -2.8855   -1.7607    1.0201 H   0  0  0  0  0  0  0  0  0  0  0  0
   -1.5132   -1.8960   -0.0736 H   0  0  0  0  0  0  0  0  0  0  0  0
  1  2  1  0  0  0  0
  1 10  1  0  0  0  0
  1 11  1  0  0  0  0
  1 12  1  0  0  0  0
  2  3  1  0  0  0  0
  2 13  1  0  0  0  0
  2 14  1  0  0  0  0
  3  4  1  0  0  0  0
  3  8  1  0  0  0  0
  3 15  1  1  0  0  0
  4  5  1  0  0  0  0
  4 16  1  0  0  0  0
  4 17  1  0  0  0  0
  5  6  1  0  0  0  0
  5  9  1  0  0  0  0
  5 18  1  1  0  0  0
  6  7  1  0  0  0  0
  6 19  1  0  0  0  0
  6 20  1  0  0  0  0
  7 21  1  0  0  0  0
  7 22  1  0  0  0  0
  7 23  1  0  0  0  0
M  END
$$$$
AAGG-
 OpenBabel12202214343D

 23 22  0  0  0  0  0  0  0  0999 V2000
    2.8055   -2.4089   -1.4510 C   0  0  0  0  0  0  0  0  0  0  0  0
    1.6391   -1.4862   -1.7850 C   0  0  0  0  0  0  0  0  0  0  0  0
    1.1600   -0.6961   -0.5886 C   0  0  2  0  0  0  0  0  0  0  0  0
    0.0712    0.2932   -0.9391 C   0  0  0  0  0  0  0  0  0  0  0  0
   -0.7612    0.8529    0.1977 C   0  0  2  0  0  0  0  0  0  0  0  0
   -0.0508    1.5349    1.3571 C   0  0  0  0  0  0  0  0  0  0  0  0
    0.5393    0.6021    2.4136 C   0  0  0  0  0  0  0  0  0  0  0  0
    2.2740    0.0418   -0.0866 F   0  0  0  0  0  0  0  0  0  0  0  0
   -1.5425   -0.2198    0.7204 F   0  0  0  0  0  0  0  0  0  0  0  0
    2.5337   -3.0991   -0.6502 H   0  0  0  0  0  0  0  0  0  0  0  0
    3.0916   -2.9981   -2.3220 H   0  0  0  0  0  0  0  0  0  0  0  0
    3.6773   -1.8401   -1.1293 H   0  0  0  0  0  0  0  0  0  0  0  0
    1.9130   -0.7859   -2.5777 H   0  0  0  0  0  0  0  0  0  0  0  0
    0.7901   -2.0705   -2.1441 H   0  0  0  0  0  0  0  0  0  0  0  0
    0.8639   -1.3634    0.2205 H   0  0  0  0  0  0  0  0  0  0  0  0
   -0.6185   -0.1939   -1.6309 H   0  0  0  0  0  0  0  0  0  0  0  0
    0.5276    1.1280   -1.4769 H   0  0  0  0  0  0  0  0  0  0  0  0
   -1.4847    1.5425   -0.2342 H   0  0  0  0  0  0  0  0  0  0  0  0
    0.7255    2.1745    0.9330 H   0  0  0  0  0  0  0  0  0  0  0  0
   -0.7723    2.1930    1.8446 H   0  0  0  0  0  0  0  0  0  0  0  0
    1.3050   -0.0564    2.0123 H   0  0  0  0  0  0  0  0  0  0  0  0
    0.9967    1.1976    3.2049 H   0  0  0  0  0  0  0  0  0  0  0  0
   -0.2396   -0.0083    2.8690 H   0  0  0  0  0  0  0  0  0  0  0  0
  1  2  1  0  0  0  0
  1 10  1  0  0  0  0
  1 11  1  0  0  0  0
  1 12  1  0  0  0  0
  2  3  1  0  0  0  0
  2 13  1  0  0  0  0
  2 14  1  0  0  0  0
  3  4  1  0  0  0  0
  3  8  1  0  0  0  0
  3 15  1  1  0  0  0
  4  5  1  0  0  0  0
  4 16  1  0  0  0  0
  4 17  1  0  0  0  0
  5  6  1  0  0  0  0
  5  9  1  0  0  0  0
  5 18  1  6  0  0  0
  6  7  1  0  0  0  0
  6 19  1  0  0  0  0
  6 20  1  0  0  0  0
  7 21  1  0  0  0  0
  7 22  1  0  0  0  0
  7 23  1  0  0  0  0
M  END
$$$$
AAGG
 OpenBabel12202214343D

 23 22  0  0  0  0  0  0  0  0999 V2000
    2.7773   -2.4556   -1.3483 C   0  0  0  0  0  0  0  0  0  0  0  0
    1.6549   -1.5028   -1.7412 C   0  0  0  0  0  0  0  0  0  0  0  0
    1.1485   -0.6883   -0.5734 C   0  0  2  0  0  0  0  0  0  0  0  0
    0.0672    0.2992   -0.9580 C   0  0  0  0  0  0  0  0  0  0  0  0
   -0.7457    0.8391    0.2014 C   0  0  2  0  0  0  0  0  0  0  0  0
    0.0151    1.4870    1.3356 C   0  0  0  0  0  0  0  0  0  0  0  0
    0.7353    2.7542    0.8830 C   0  0  0  0  0  0  0  0  0  0  0  0
    2.2541    0.0480   -0.0522 F   0  0  0  0  0  0  0  0  0  0  0  0
   -1.4631   -0.2663    0.7530 F   0  0  0  0  0  0  0  0  0  0  0  0
    2.4451   -3.1364   -0.5620 H   0  0  0  0  0  0  0  0  0  0  0  0
    3.0917   -3.0537   -2.2030 H   0  0  0  0  0  0  0  0  0  0  0  0
    3.6459   -1.9101   -0.9817 H   0  0  0  0  0  0  0  0  0  0  0  0
    1.9852   -0.8175   -2.5259 H   0  0  0  0  0  0  0  0  0  0  0  0
    0.8058   -2.0653   -2.1349 H   0  0  0  0  0  0  0  0  0  0  0  0
    0.8282   -1.3378    0.2410 H   0  0  0  0  0  0  0  0  0  0  0  0
   -0.6224   -0.1959   -1.6428 H   0  0  0  0  0  0  0  0  0  0  0  0
    0.5223    1.1306   -1.5013 H   0  0  0  0  0  0  0  0  0  0  0  0
   -1.5106    1.5175   -0.1761 H   0  0  0  0  0  0  0  0  0  0  0  0
   -0.7078    1.7319    2.1155 H   0  0  0  0  0  0  0  0  0  0  0  0
    0.7232    0.7700    1.7512 H   0  0  0  0  0  0  0  0  0  0  0  0
    0.0361    3.4540    0.4218 H   0  0  0  0  0  0  0  0  0  0  0  0
    1.1949    3.2530    1.7358 H   0  0  0  0  0  0  0  0  0  0  0  0
    1.5193    2.5287    0.1623 H   0  0  0  0  0  0  0  0  0  0  0  0
  1  2  1  0  0  0  0
  1 10  1  0  0  0  0
  1 11  1  0  0  0  0
  1 12  1  0  0  0  0
  2  3  1  0  0  0  0
  2 13  1  0  0  0  0
  2 14  1  0  0  0  0
  3  4  1  0  0  0  0
  3  8  1  0  0  0  0
  3 15  1  1  0  0  0
  4  5  1  0  0  0  0
  4 16  1  0  0  0  0
  4 17  1  0  0  0  0
  5  6  1  0  0  0  0
  5  9  1  0  0  0  0
  5 18  1  6  0  0  0
  6  7  1  0  0  0  0
  6 19  1  0  0  0  0
  6 20  1  0  0  0  0
  7 21  1  0  0  0  0
  7 22  1  0  0  0  0
  7 23  1  0  0  0  0
M  END
$$$$
AG-AA
 OpenBabel12202214343D

 23 22  0  0  0  0  0  0  0  0999 V2000
    3.2420   -1.2626    0.6944 C   0  0  0  0  0  0  0  0  0  0  0  0
    2.1389   -0.2345    0.4731 C   0  0  0  0  0  0  0  0  0  0  0  0
    1.1486   -0.6884   -0.5741 C   0  0  2  0  0  0  0  0  0  0  0  0
    0.0672    0.2991   -0.9566 C   0  0  0  0  0  0  0  0  0  0  0  0
   -0.7458    0.8393    0.2006 C   0  0  2  0  0  0  0  0  0  0  0  0
   -2.0443    1.4786   -0.2330 C   0  0  0  0  0  0  0  0  0  0  0  0
   -2.8244    2.0752    0.9335 C   0  0  0  0  0  0  0  0  0  0  0  0
    0.4918   -1.8514   -0.0655 F   0  0  0  0  0  0  0  0  0  0  0  0
    0.0324    1.8420    0.8539 F   0  0  0  0  0  0  0  0  0  0  0  0
    3.7846   -1.4498   -0.2333 H   0  0  0  0  0  0  0  0  0  0  0  0
    3.9550   -0.9133    1.4405 H   0  0  0  0  0  0  0  0  0  0  0  0
    2.8272   -2.2095    1.0417 H   0  0  0  0  0  0  0  0  0  0  0  0
    1.6055   -0.0356    1.4042 H   0  0  0  0  0  0  0  0  0  0  0  0
    2.5642    0.7132    0.1353 H   0  0  0  0  0  0  0  0  0  0  0  0
    1.6712   -1.0256   -1.4685 H   0  0  0  0  0  0  0  0  0  0  0  0
   -0.6120   -0.1997   -1.6513 H   0  0  0  0  0  0  0  0  0  0  0  0
    0.5198    1.1371   -1.4894 H   0  0  0  0  0  0  0  0  0  0  0  0
   -0.9237    0.0762    0.9580 H   0  0  0  0  0  0  0  0  0  0  0  0
   -1.8218    2.2433   -0.9813 H   0  0  0  0  0  0  0  0  0  0  0  0
   -2.6369    0.7046   -0.7237 H   0  0  0  0  0  0  0  0  0  0  0  0
   -2.2575    2.8686    1.4193 H   0  0  0  0  0  0  0  0  0  0  0  0
   -3.7681    2.4963    0.5888 H   0  0  0  0  0  0  0  0  0  0  0  0
   -3.0469    1.3090    1.6784 H   0  0  0  0  0  0  0  0  0  0  0  0
  1  2  1  0  0  0  0
  1 10  1  0  0  0  0
  1 11  1  0  0  0  0
  1 12  1  0  0  0  0
  2  3  1  0  0  0  0
  2 13  1  0  0  0  0
  2 14  1  0  0  0  0
  3  4  1  0  0  0  0
  3  8  1  0  0  0  0
  3 15  1  6  0  0  0
  4  5  1  0  0  0  0
  4 16  1  0  0  0  0
  4 17  1  0  0  0  0
  5  6  1  0  0  0  0
  5  9  1  0  0  0  0
  5 18  1  1  0  0  0
  6  7  1  0  0  0  0
  6 19  1  0  0  0  0
  6 20  1  0  0  0  0
  7 21  1  0  0  0  0
  7 22  1  0  0  0  0
  7 23  1  0  0  0  0
M  END
$$$$
AGAA
 OpenBabel12202214343D

 23 22  0  0  0  0  0  0  0  0999 V2000
    1.7643   -2.9542    0.3426 C   0  0  0  0  0  0  0  0  0  0  0  0
    0.6442   -1.9499    0.0909 C   0  0  0  0  0  0  0  0  0  0  0  0
    1.1429   -0.6844   -0.5666 C   0  0  2  0  0  0  0  0  0  0  0  0
    0.0650    0.3022   -0.9653 C   0  0  0  0  0  0  0  0  0  0  0  0
   -0.7379    0.8323    0.2019 C   0  0  2  0  0  0  0  0  0  0  0  0
   -1.7200    1.9100   -0.1903 C   0  0  0  0  0  0  0  0  0  0  0  0
   -2.5343    2.4148    0.9940 C   0  0  0  0  0  0  0  0  0  0  0  0
    1.8049   -1.0499   -1.7761 F   0  0  0  0  0  0  0  0  0  0  0  0
    0.1806    1.3937    1.1394 F   0  0  0  0  0  0  0  0  0  0  0  0
    2.5578   -2.5033    0.9422 H   0  0  0  0  0  0  0  0  0  0  0  0
    1.3855   -3.8220    0.8809 H   0  0  0  0  0  0  0  0  0  0  0  0
    2.2002   -3.3005   -0.5932 H   0  0  0  0  0  0  0  0  0  0  0  0
   -0.1371   -2.3873   -0.5348 H   0  0  0  0  0  0  0  0  0  0  0  0
    0.1845   -1.6684    1.0397 H   0  0  0  0  0  0  0  0  0  0  0  0
    1.9093   -0.2083    0.0443 H   0  0  0  0  0  0  0  0  0  0  0  0
   -0.6267   -0.1919   -1.6510 H   0  0  0  0  0  0  0  0  0  0  0  0
    0.5269    1.1413   -1.4900 H   0  0  0  0  0  0  0  0  0  0  0  0
   -1.2397    0.0305    0.7416 H   0  0  0  0  0  0  0  0  0  0  0  0
   -1.1678    2.7277   -0.6588 H   0  0  0  0  0  0  0  0  0  0  0  0
   -2.3796    1.4836   -0.9488 H   0  0  0  0  0  0  0  0  0  0  0  0
   -1.8888    2.8632    1.7498 H   0  0  0  0  0  0  0  0  0  0  0  0
   -3.2523    3.1702    0.6746 H   0  0  0  0  0  0  0  0  0  0  0  0
   -3.0875    1.5971    1.4590 H   0  0  0  0  0  0  0  0  0  0  0  0
  1  2  1  0  0  0  0
  1 10  1  0  0  0  0
  1 11  1  0  0  0  0
  1 12  1  0  0  0  0
  2  3  1  0  0  0  0
  2 13  1  0  0  0  0
  2 14  1  0  0  0  0
  3  4  1  0  0  0  0
  3  8  1  0  0  0  0
  3 15  1  1  0  0  0
  4  5  1  0  0  0  0
  4 16  1  0  0  0  0
  4 17  1  0  0  0  0
  5  6  1  0  0  0  0
  5  9  1  0  0  0  0
  5 18  1  1  0  0  0
  6  7  1  0  0  0  0
  6 19  1  0  0  0  0
  6 20  1  0  0  0  0
  7 21  1  0  0  0  0
  7 22  1  0  0  0  0
  7 23  1  0  0  0  0
M  END
$$$$
AG-AG-
 OpenBabel12202214343D

 23 22  0  0  0  0  0  0  0  0999 V2000
    3.2396   -1.2524    0.7112 C   0  0  0  0  0  0  0  0  0  0  0  0
    2.1462   -0.2189    0.4589 C   0  0  0  0  0  0  0  0  0  0  0  0
    1.1477   -0.6878   -0.5725 C   0  0  2  0  0  0  0  0  0  0  0  0
    0.0669    0.2996   -0.9589 C   0  0  0  0  0  0  0  0  0  0  0  0
   -0.7446    0.8382    0.2014 C   0  0  2  0  0  0  0  0  0  0  0  0
   -2.0643    1.4595   -0.2017 C   0  0  0  0  0  0  0  0  0  0  0  0
   -1.9240    2.5587   -1.2495 C   0  0  0  0  0  0  0  0  0  0  0  0
    0.4933   -1.8442   -0.0461 F   0  0  0  0  0  0  0  0  0  0  0  0
    0.0258    1.8537    0.8462 F   0  0  0  0  0  0  0  0  0  0  0  0
    3.7743   -1.4818   -0.2115 H   0  0  0  0  0  0  0  0  0  0  0  0
    3.9620   -0.8781    1.4354 H   0  0  0  0  0  0  0  0  0  0  0  0
    2.8197   -2.1787    1.1018 H   0  0  0  0  0  0  0  0  0  0  0  0
    1.6180    0.0150    1.3852 H   0  0  0  0  0  0  0  0  0  0  0  0
    2.5815    0.7123    0.0908 H   0  0  0  0  0  0  0  0  0  0  0  0
    1.6619   -1.0376   -1.4677 H   0  0  0  0  0  0  0  0  0  0  0  0
   -0.6148   -0.1981   -1.6513 H   0  0  0  0  0  0  0  0  0  0  0  0
    0.5263    1.1315   -1.4954 H   0  0  0  0  0  0  0  0  0  0  0  0
   -0.8993    0.0729    0.9600 H   0  0  0  0  0  0  0  0  0  0  0  0
   -2.7031    0.6566   -0.5753 H   0  0  0  0  0  0  0  0  0  0  0  0
   -2.5388    1.8548    0.6982 H   0  0  0  0  0  0  0  0  0  0  0  0
   -1.5503    2.1648   -2.1946 H   0  0  0  0  0  0  0  0  0  0  0  0
   -2.8906    3.0234   -1.4415 H   0  0  0  0  0  0  0  0  0  0  0  0
   -1.2402    3.3369   -0.9090 H   0  0  0  0  0  0  0  0  0  0  0  0
  1  2  1  0  0  0  0
  1 10  1  0  0  0  0
  1 11  1  0  0  0  0
  1 12  1  0  0  0  0
  2  3  1  0  0  0  0
  2 13  1  0  0  0  0
  2 14  1  0  0  0  0
  3  4  1  0  0  0  0
  3  8  1  0  0  0  0
  3 15  1  6  0  0  0
  4  5  1  0  0  0  0
  4 16  1  0  0  0  0
  4 17  1  0  0  0  0
  5  6  1  0  0  0  0
  5  9  1  0  0  0  0
  5 18  1  1  0  0  0
  6  7  1  0  0  0  0
  6 19  1  0  0  0  0
  6 20  1  0  0  0  0
  7 21  1  0  0  0  0
  7 22  1  0  0  0  0
  7 23  1  0  0  0  0
M  END
$$$$
AG-AG
 OpenBabel12202214343D

 23 22  0  0  0  0  0  0  0  0999 V2000
    3.2301   -1.2656    0.7189 C   0  0  0  0  0  0  0  0  0  0  0  0
    2.1417   -0.2281    0.4676 C   0  0  0  0  0  0  0  0  0  0  0  0
    1.1483   -0.6881   -0.5734 C   0  0  2  0  0  0  0  0  0  0  0  0
    0.0668    0.2995   -0.9574 C   0  0  0  0  0  0  0  0  0  0  0  0
   -0.7451    0.8387    0.2007 C   0  0  2  0  0  0  0  0  0  0  0  0
   -2.0589    1.4682   -0.2070 C   0  0  0  0  0  0  0  0  0  0  0  0
   -3.1022    0.4242   -0.5993 C   0  0  0  0  0  0  0  0  0  0  0  0
    0.4900   -1.8473   -0.0579 F   0  0  0  0  0  0  0  0  0  0  0  0
    0.0309    1.8557    0.8338 F   0  0  0  0  0  0  0  0  0  0  0  0
    3.7799   -1.4788   -0.1989 H   0  0  0  0  0  0  0  0  0  0  0  0
    3.9404   -0.9063    1.4628 H   0  0  0  0  0  0  0  0  0  0  0  0
    2.8025   -2.1991    1.0844 H   0  0  0  0  0  0  0  0  0  0  0  0
    1.6078    0.0008    1.3915 H   0  0  0  0  0  0  0  0  0  0  0  0
    2.5824    0.7052    0.1094 H   0  0  0  0  0  0  0  0  0  0  0  0
    1.6672   -1.0311   -1.4685 H   0  0  0  0  0  0  0  0  0  0  0  0
   -0.6051   -0.1983   -1.6585 H   0  0  0  0  0  0  0  0  0  0  0  0
    0.5203    1.1418   -1.4845 H   0  0  0  0  0  0  0  0  0  0  0  0
   -0.9062    0.0792    0.9661 H   0  0  0  0  0  0  0  0  0  0  0  0
   -2.4234    2.0459    0.6442 H   0  0  0  0  0  0  0  0  0  0  0  0
   -1.8803    2.1635   -1.0309 H   0  0  0  0  0  0  0  0  0  0  0  0
   -3.2536   -0.2912    0.2112 H   0  0  0  0  0  0  0  0  0  0  0  0
   -4.0569    0.9059   -0.8077 H   0  0  0  0  0  0  0  0  0  0  0  0
   -2.8061   -0.1290   -1.4901 H   0  0  0  0  0  0  0  0  0  0  0  0
  1  2  1  0  0  0  0
  1 10  1  0  0  0  0
  1 11  1  0  0  0  0
  1 12  1  0  0  0  0
  2  3  1  0  0  0  0
  2 13  1  0  0  0  0
  2 14  1  0  0  0  0
  3  4  1  0  0  0  0
  3  8  1  0  0  0  0
  3 15  1  6  0  0  0
  4  5  1  0  0  0  0
  4 16  1  0  0  0  0
  4 17  1  0  0  0  0
  5  6  1  0  0  0  0
  5  9  1  0  0  0  0
  5 18  1  1  0  0  0
  6  7  1  0  0  0  0
  6 19  1  0  0  0  0
  6 20  1  0  0  0  0
  7 21  1  0  0  0  0
  7 22  1  0  0  0  0
  7 23  1  0  0  0  0
M  END
$$$$
AGAG-
 OpenBabel12202214343D

 23 22  0  0  0  0  0  0  0  0999 V2000
    1.7717   -3.0105    0.1745 C   0  0  0  0  0  0  0  0  0  0  0  0
    0.6384   -2.0558   -0.1852 C   0  0  0  0  0  0  0  0  0  0  0  0
    1.1402   -0.6826   -0.5630 C   0  0  2  0  0  0  0  0  0  0  0  0
    0.0643    0.3035   -0.9701 C   0  0  0  0  0  0  0  0  0  0  0  0
   -0.7344    0.8291    0.2031 C   0  0  2  0  0  0  0  0  0  0  0  0
   -1.8990    1.7174   -0.1760 C   0  0  0  0  0  0  0  0  0  0  0  0
   -1.5224    2.8845   -1.0834 C   0  0  0  0  0  0  0  0  0  0  0  0
    1.9988   -0.8344   -1.6924 F   0  0  0  0  0  0  0  0  0  0  0  0
    0.1606    1.5972    1.0101 F   0  0  0  0  0  0  0  0  0  0  0  0
    2.3662   -2.6088    0.9970 H   0  0  0  0  0  0  0  0  0  0  0  0
    1.3795   -3.9797    0.4808 H   0  0  0  0  0  0  0  0  0  0  0  0
    2.4342   -3.1688   -0.6762 H   0  0  0  0  0  0  0  0  0  0  0  0
    0.0494   -2.4490   -1.0176 H   0  0  0  0  0  0  0  0  0  0  0  0
   -0.0361   -1.9440    0.6658 H   0  0  0  0  0  0  0  0  0  0  0  0
    1.7739   -0.2689    0.2218 H   0  0  0  0  0  0  0  0  0  0  0  0
   -0.6209   -0.1739   -1.6739 H   0  0  0  0  0  0  0  0  0  0  0  0
    0.5414    1.1455   -1.4728 H   0  0  0  0  0  0  0  0  0  0  0  0
   -1.0758    0.0238    0.8500 H   0  0  0  0  0  0  0  0  0  0  0  0
   -2.6452    1.0837   -0.6603 H   0  0  0  0  0  0  0  0  0  0  0  0
   -2.3441    2.0875    0.7492 H   0  0  0  0  0  0  0  0  0  0  0  0
   -1.2075    2.5422   -2.0687 H   0  0  0  0  0  0  0  0  0  0  0  0
   -2.3790    3.5450   -1.2185 H   0  0  0  0  0  0  0  0  0  0  0  0
   -0.7123    3.4711   -0.6486 H   0  0  0  0  0  0  0  0  0  0  0  0
  1  2  1  0  0  0  0
  1 10  1  0  0  0  0
  1 11  1  0  0  0  0
  1 12  1  0  0  0  0
  2  3  1  0  0  0  0
  2 13  1  0  0  0  0
  2 14  1  0  0  0  0
  3  4  1  0  0  0  0
  3  8  1  0  0  0  0
  3 15  1  1  0  0  0
  4  5  1  0  0  0  0
  4 16  1  0  0  0  0
  4 17  1  0  0  0  0
  5  6  1  0  0  0  0
  5  9  1  0  0  0  0
  5 18  1  1  0  0  0
  6  7  1  0  0  0  0
  6 19  1  0  0  0  0
  6 20  1  0  0  0  0
  7 21  1  0  0  0  0
  7 22  1  0  0  0  0
  7 23  1  0  0  0  0
M  END
$$$$
AGAG
 OpenBabel12202214343D

 23 22  0  0  0  0  0  0  0  0999 V2000
    1.7673   -2.9361    0.3846 C   0  0  0  0  0  0  0  0  0  0  0  0
    0.6415   -1.9533    0.0809 C   0  0  0  0  0  0  0  0  0  0  0  0
    1.1424   -0.6842   -0.5656 C   0  0  2  0  0  0  0  0  0  0  0  0
    0.0647    0.3027   -0.9668 C   0  0  0  0  0  0  0  0  0  0  0  0
   -0.7371    0.8315    0.2024 C   0  0  2  0  0  0  0  0  0  0  0  0
   -1.6531    1.9800   -0.1496 C   0  0  0  0  0  0  0  0  0  0  0  0
   -2.7354    1.5674   -1.1434 C   0  0  0  0  0  0  0  0  0  0  0  0
    1.8120   -1.0451   -1.7731 F   0  0  0  0  0  0  0  0  0  0  0  0
    0.1888    1.3100    1.1776 F   0  0  0  0  0  0  0  0  0  0  0  0
    2.5096   -2.4802    1.0410 H   0  0  0  0  0  0  0  0  0  0  0  0
    1.3770   -3.8251    0.8799 H   0  0  0  0  0  0  0  0  0  0  0  0
    2.2693   -3.2533   -0.5288 H   0  0  0  0  0  0  0  0  0  0  0  0
   -0.1063   -2.4073   -0.5741 H   0  0  0  0  0  0  0  0  0  0  0  0
    0.1371   -1.6754    1.0094 H   0  0  0  0  0  0  0  0  0  0  0  0
    1.9049   -0.2100    0.0511 H   0  0  0  0  0  0  0  0  0  0  0  0
   -0.6200   -0.1952   -1.6563 H   0  0  0  0  0  0  0  0  0  0  0  0
    0.5283    1.1425   -1.4898 H   0  0  0  0  0  0  0  0  0  0  0  0
   -1.2917    0.0355    0.6979 H   0  0  0  0  0  0  0  0  0  0  0  0
   -2.1135    2.3349    0.7732 H   0  0  0  0  0  0  0  0  0  0  0  0
   -1.0487    2.7938   -0.5582 H   0  0  0  0  0  0  0  0  0  0  0  0
   -3.2823    0.6951   -0.7811 H   0  0  0  0  0  0  0  0  0  0  0  0
   -3.4491    2.3783   -1.2817 H   0  0  0  0  0  0  0  0  0  0  0  0
   -2.3128    1.3250   -2.1175 H   0  0  0  0  0  0  0  0  0  0  0  0
  1  2  1  0  0  0  0
  1 10  1  0  0  0  0
  1 11  1  0  0  0  0
  1 12  1  0  0  0  0
  2  3  1  0  0  0  0
  2 13  1  0  0  0  0
  2 14  1  0  0  0  0
  3  4  1  0  0  0  0
  3  8  1  0  0  0  0
  3 15  1  1  0  0  0
  4  5  1  0  0  0  0
  4 16  1  0  0  0  0
  4 17  1  0  0  0  0
  5  6  1  0  0  0  0
  5  9  1  0  0  0  0
  5 18  1  1  0  0  0
  6  7  1  0  0  0  0
  6 19  1  0  0  0  0
  6 20  1  0  0  0  0
  7 21  1  0  0  0  0
  7 22  1  0  0  0  0
  7 23  1  0  0  0  0
M  END
$$$$
AG-G-A
 OpenBabel12202214343D

 23 22  0  0  0  0  0  0  0  0999 V2000
    3.1693   -1.2934    0.8067 C   0  0  0  0  0  0  0  0  0  0  0  0
    2.0348   -0.2995    0.5852 C   0  0  0  0  0  0  0  0  0  0  0  0
    1.1543   -0.6925   -0.5796 C   0  0  2  0  0  0  0  0  0  0  0  0
    0.0682    0.2973   -0.9505 C   0  0  0  0  0  0  0  0  0  0  0  0
   -0.7525    0.8452    0.2001 C   0  0  2  0  0  0  0  0  0  0  0  0
   -1.6010   -0.1634    0.9371 C   0  0  0  0  0  0  0  0  0  0  0  0
   -2.4844    0.4827    1.9989 C   0  0  0  0  0  0  0  0  0  0  0  0
    0.5415   -1.9418   -0.2636 F   0  0  0  0  0  0  0  0  0  0  0  0
   -1.6325    1.8073   -0.3841 F   0  0  0  0  0  0  0  0  0  0  0  0
    3.7939   -1.3702   -0.0846 H   0  0  0  0  0  0  0  0  0  0  0  0
    3.7999   -0.9809    1.6384 H   0  0  0  0  0  0  0  0  0  0  0  0
    2.7770   -2.2851    1.0345 H   0  0  0  0  0  0  0  0  0  0  0  0
    1.4233   -0.2161    1.4856 H   0  0  0  0  0  0  0  0  0  0  0  0
    2.4356    0.6929    0.3694 H   0  0  0  0  0  0  0  0  0  0  0  0
    1.7616   -0.8962   -1.4606 H   0  0  0  0  0  0  0  0  0  0  0  0
   -0.6016   -0.1747   -1.6718 H   0  0  0  0  0  0  0  0  0  0  0  0
    0.5563    1.1369   -1.4497 H   0  0  0  0  0  0  0  0  0  0  0  0
   -0.1367    1.4150    0.8951 H   0  0  0  0  0  0  0  0  0  0  0  0
   -2.2048   -0.7108    0.2091 H   0  0  0  0  0  0  0  0  0  0  0  0
   -0.9249   -0.8819    1.4009 H   0  0  0  0  0  0  0  0  0  0  0  0
   -3.2048    1.1663    1.5519 H   0  0  0  0  0  0  0  0  0  0  0  0
   -3.0395   -0.2766    2.5491 H   0  0  0  0  0  0  0  0  0  0  0  0
   -1.8803    1.0436    2.7138 H   0  0  0  0  0  0  0  0  0  0  0  0
  1  2  1  0  0  0  0
  1 10  1  0  0  0  0
  1 11  1  0  0  0  0
  1 12  1  0  0  0  0
  2  3  1  0  0  0  0
  2 13  1  0  0  0  0
  2 14  1  0  0  0  0
  3  4  1  0  0  0  0
  3  8  1  0  0  0  0
  3 15  1  6  0  0  0
  4  5  1  0  0  0  0
  4 16  1  0  0  0  0
  4 17  1  0  0  0  0
  5  6  1  0  0  0  0
  5  9  1  0  0  0  0
  5 18  1  1  0  0  0
  6  7  1  0  0  0  0
  6 19  1  0  0  0  0
  6 20  1  0  0  0  0
  7 21  1  0  0  0  0
  7 22  1  0  0  0  0
  7 23  1  0  0  0  0
M  END
$$$$
AG-GA
 OpenBabel12202214343D

 23 22  0  0  0  0  0  0  0  0999 V2000
    3.5186   -1.2096    0.1541 C   0  0  0  0  0  0  0  0  0  0  0  0
    2.4820   -0.1234   -0.1126 C   0  0  0  0  0  0  0  0  0  0  0  0
    1.1700   -0.7039   -0.5953 C   0  0  2  0  0  0  0  0  0  0  0  0
    0.0704    0.2928   -0.9321 C   0  0  0  0  0  0  0  0  0  0  0  0
   -0.7705    0.8610    0.1974 C   0  0  2  0  0  0  0  0  0  0  0  0
   -0.0644    1.3779    1.4292 C   0  0  0  0  0  0  0  0  0  0  0  0
   -1.0368    2.0423    2.3989 C   0  0  0  0  0  0  0  0  0  0  0  0
    0.6869   -1.6100    0.3901 F   0  0  0  0  0  0  0  0  0  0  0  0
   -1.6887   -0.1474    0.6190 F   0  0  0  0  0  0  0  0  0  0  0  0
    3.6726   -1.8210   -0.7375 H   0  0  0  0  0  0  0  0  0  0  0  0
    4.4751   -0.7692    0.4328 H   0  0  0  0  0  0  0  0  0  0  0  0
    3.2006   -1.8654    0.9642 H   0  0  0  0  0  0  0  0  0  0  0  0
    2.3265    0.4815    0.7794 H   0  0  0  0  0  0  0  0  0  0  0  0
    2.8364    0.5450   -0.9014 H   0  0  0  0  0  0  0  0  0  0  0  0
    1.3660   -1.3219   -1.4723 H   0  0  0  0  0  0  0  0  0  0  0  0
   -0.6262   -0.1657   -1.6357 H   0  0  0  0  0  0  0  0  0  0  0  0
    0.5364    1.1327   -1.4515 H   0  0  0  0  0  0  0  0  0  0  0  0
   -1.4007    1.6476   -0.2181 H   0  0  0  0  0  0  0  0  0  0  0  0
    0.4572    0.5556    1.9185 H   0  0  0  0  0  0  0  0  0  0  0  0
    0.6866    2.0992    1.1005 H   0  0  0  0  0  0  0  0  0  0  0  0
   -1.7710    1.3258    2.7669 H   0  0  0  0  0  0  0  0  0  0  0  0
   -0.5058    2.4511    3.2579 H   0  0  0  0  0  0  0  0  0  0  0  0
   -1.5714    2.8575    1.9099 H   0  0  0  0  0  0  0  0  0  0  0  0
  1  2  1  0  0  0  0
  1 10  1  0  0  0  0
  1 11  1  0  0  0  0
  1 12  1  0  0  0  0
  2  3  1  0  0  0  0
  2 13  1  0  0  0  0
  2 14  1  0  0  0  0
  3  4  1  0  0  0  0
  3  8  1  0  0  0  0
  3 15  1  6  0  0  0
  4  5  1  0  0  0  0
  4 16  1  0  0  0  0
  4 17  1  0  0  0  0
  5  6  1  0  0  0  0
  5  9  1  0  0  0  0
  5 18  1  6  0  0  0
  6  7  1  0  0  0  0
  6 19  1  0  0  0  0
  6 20  1  0  0  0  0
  7 21  1  0  0  0  0
  7 22  1  0  0  0  0
  7 23  1  0  0  0  0
M  END
$$$$
AGG-A
 OpenBabel12202214343D

 23 22  0  0  0  0  0  0  0  0999 V2000
    1.8502   -3.0955   -0.2913 C   0  0  0  0  0  0  0  0  0  0  0  0
    0.7840   -2.1330   -0.7987 C   0  0  0  0  0  0  0  0  0  0  0  0
    1.1421   -0.6847   -0.5603 C   0  0  2  0  0  0  0  0  0  0  0  0
    0.0621    0.3061   -0.9751 C   0  0  0  0  0  0  0  0  0  0  0  0
   -0.7342    0.8286    0.2054 C   0  0  2  0  0  0  0  0  0  0  0  0
   -1.5299   -0.2038    0.9664 C   0  0  0  0  0  0  0  0  0  0  0  0
   -2.3781    0.4166    2.0723 C   0  0  0  0  0  0  0  0  0  0  0  0
    2.3045   -0.4083   -1.3395 F   0  0  0  0  0  0  0  0  0  0  0  0
   -1.6506    1.7809   -0.3272 F   0  0  0  0  0  0  0  0  0  0  0  0
    1.9979   -2.9742    0.7832 H   0  0  0  0  0  0  0  0  0  0  0  0
    1.5572   -4.1285   -0.4784 H   0  0  0  0  0  0  0  0  0  0  0  0
    2.8041   -2.9197   -0.7885 H   0  0  0  0  0  0  0  0  0  0  0  0
    0.6199   -2.2612   -1.8711 H   0  0  0  0  0  0  0  0  0  0  0  0
   -0.1698   -2.3277   -0.3047 H   0  0  0  0  0  0  0  0  0  0  0  0
    1.4527   -0.5201    0.4728 H   0  0  0  0  0  0  0  0  0  0  0  0
   -0.6179   -0.1529   -1.6959 H   0  0  0  0  0  0  0  0  0  0  0  0
    0.5465    1.1585   -1.4520 H   0  0  0  0  0  0  0  0  0  0  0  0
   -0.0915    1.3930    0.8818 H   0  0  0  0  0  0  0  0  0  0  0  0
   -2.1531   -0.7606    0.2622 H   0  0  0  0  0  0  0  0  0  0  0  0
   -0.8191   -0.9092    1.4018 H   0  0  0  0  0  0  0  0  0  0  0  0
   -3.1298    1.0876    1.6602 H   0  0  0  0  0  0  0  0  0  0  0  0
   -2.8929   -0.3580    2.6405 H   0  0  0  0  0  0  0  0  0  0  0  0
   -1.7538    0.9855    2.7622 H   0  0  0  0  0  0  0  0  0  0  0  0
  1  2  1  0  0  0  0
  1 10  1  0  0  0  0
  1 11  1  0  0  0  0
  1 12  1  0  0  0  0
  2  3  1  0  0  0  0
  2 13  1  0  0  0  0
  2 14  1  0  0  0  0
  3  4  1  0  0  0  0
  3  8  1  0  0  0  0
  3 15  1  1  0  0  0
  4  5  1  0  0  0  0
  4 16  1  0  0  0  0
  4 17  1  0  0  0  0
  5  6  1  0  0  0  0
  5  9  1  0  0  0  0
  5 18  1  1  0  0  0
  6  7  1  0  0  0  0
  6 19  1  0  0  0  0
  6 20  1  0  0  0  0
  7 21  1  0  0  0  0
  7 22  1  0  0  0  0
  7 23  1  0  0  0  0
M  END
$$$$
AGGA
 OpenBabel12202214343D

 23 22  0  0  0  0  0  0  0  0999 V2000
    1.8160   -2.9851    0.2405 C   0  0  0  0  0  0  0  0  0  0  0  0
    0.6762   -1.9997    0.0060 C   0  0  0  0  0  0  0  0  0  0  0  0
    1.1544   -0.6926   -0.5796 C   0  0  2  0  0  0  0  0  0  0  0  0
    0.0681    0.2974   -0.9504 C   0  0  0  0  0  0  0  0  0  0  0  0
   -0.7525    0.8452    0.2000 C   0  0  2  0  0  0  0  0  0  0  0  0
    0.0320    1.3156    1.4041 C   0  0  0  0  0  0  0  0  0  0  0  0
   -0.8643    1.9593    2.4560 C   0  0  0  0  0  0  0  0  0  0  0  0
    1.8337   -0.9878   -1.8013 F   0  0  0  0  0  0  0  0  0  0  0  0
   -1.6573   -0.1687    0.6355 F   0  0  0  0  0  0  0  0  0  0  0  0
    2.5748   -2.5489    0.8922 H   0  0  0  0  0  0  0  0  0  0  0  0
    1.4455   -3.8933    0.7152 H   0  0  0  0  0  0  0  0  0  0  0  0
    2.2939   -3.2678   -0.6964 H   0  0  0  0  0  0  0  0  0  0  0  0
   -0.0765   -2.4270   -0.6612 H   0  0  0  0  0  0  0  0  0  0  0  0
    0.1794   -1.7724    0.9494 H   0  0  0  0  0  0  0  0  0  0  0  0
    1.9109   -0.2362    0.0578 H   0  0  0  0  0  0  0  0  0  0  0  0
   -0.6081   -0.1695   -1.6692 H   0  0  0  0  0  0  0  0  0  0  0  0
    0.5395    1.1504   -1.4429 H   0  0  0  0  0  0  0  0  0  0  0  0
   -1.3906    1.6457   -0.1717 H   0  0  0  0  0  0  0  0  0  0  0  0
    0.5725    0.4700    1.8335 H   0  0  0  0  0  0  0  0  0  0  0  0
    0.7753    2.0318    1.0483 H   0  0  0  0  0  0  0  0  0  0  0  0
   -1.6025    1.2465    2.8251 H   0  0  0  0  0  0  0  0  0  0  0  0
   -0.2761    2.3060    3.3050 H   0  0  0  0  0  0  0  0  0  0  0  0
   -1.3962    2.8151    2.0375 H   0  0  0  0  0  0  0  0  0  0  0  0
  1  2  1  0  0  0  0
  1 10  1  0  0  0  0
  1 11  1  0  0  0  0
  1 12  1  0  0  0  0
  2  3  1  0  0  0  0
  2 13  1  0  0  0  0
  2 14  1  0  0  0  0
  3  4  1  0  0  0  0
  3  8  1  0  0  0  0
  3 15  1  1  0  0  0
  4  5  1  0  0  0  0
  4 16  1  0  0  0  0
  4 17  1  0  0  0  0
  5  6  1  0  0  0  0
  5  9  1  0  0  0  0
  5 18  1  6  0  0  0
  6  7  1  0  0  0  0
  6 19  1  0  0  0  0
  6 20  1  0  0  0  0
  7 21  1  0  0  0  0
  7 22  1  0  0  0  0
  7 23  1  0  0  0  0
M  END
$$$$
AG-G-G-
 OpenBabel12202214343D

 23 22  0  0  0  0  0  0  0  0999 V2000
    3.1963   -1.2602    0.7822 C   0  0  0  0  0  0  0  0  0  0  0  0
    2.0527   -0.2762    0.5639 C   0  0  0  0  0  0  0  0  0  0  0  0
    1.1524   -0.6912   -0.5769 C   0  0  2  0  0  0  0  0  0  0  0  0
    0.0675    0.2984   -0.9539 C   0  0  0  0  0  0  0  0  0  0  0  0
   -0.7499    0.8428    0.2009 C   0  0  2  0  0  0  0  0  0  0  0  0
   -1.6137   -0.1443    0.9546 C   0  0  0  0  0  0  0  0  0  0  0  0
   -2.5758   -0.9331    0.0709 C   0  0  0  0  0  0  0  0  0  0  0  0
    0.5384   -1.9286   -0.2200 F   0  0  0  0  0  0  0  0  0  0  0  0
   -1.6211    1.8219   -0.3714 F   0  0  0  0  0  0  0  0  0  0  0  0
    3.8011   -1.3559   -0.1210 H   0  0  0  0  0  0  0  0  0  0  0  0
    3.8448   -0.9237    1.5903 H   0  0  0  0  0  0  0  0  0  0  0  0
    2.8164   -2.2470    1.0440 H   0  0  0  0  0  0  0  0  0  0  0  0
    1.4587   -0.1811    1.4747 H   0  0  0  0  0  0  0  0  0  0  0  0
    2.4449    0.7146    0.3252 H   0  0  0  0  0  0  0  0  0  0  0  0
    1.7450   -0.9192   -1.4629 H   0  0  0  0  0  0  0  0  0  0  0  0
   -0.5921   -0.1634   -1.6891 H   0  0  0  0  0  0  0  0  0  0  0  0
    0.5624    1.1419   -1.4406 H   0  0  0  0  0  0  0  0  0  0  0  0
   -0.1212    1.4004    0.8923 H   0  0  0  0  0  0  0  0  0  0  0  0
   -0.9488   -0.8211    1.4933 H   0  0  0  0  0  0  0  0  0  0  0  0
   -2.1706    0.4204    1.7041 H   0  0  0  0  0  0  0  0  0  0  0  0
   -2.0441   -1.6123   -0.5934 H   0  0  0  0  0  0  0  0  0  0  0  0
   -3.2469   -1.5293    0.6891 H   0  0  0  0  0  0  0  0  0  0  0  0
   -3.1862   -0.2641   -0.5368 H   0  0  0  0  0  0  0  0  0  0  0  0
  1  2  1  0  0  0  0
  1 10  1  0  0  0  0
  1 11  1  0  0  0  0
  1 12  1  0  0  0  0
  2  3  1  0  0  0  0
  2 13  1  0  0  0  0
  2 14  1  0  0  0  0
  3  4  1  0  0  0  0
  3  8  1  0  0  0  0
  3 15  1  6  0  0  0
  4  5  1  0  0  0  0
  4 16  1  0  0  0  0
  4 17  1  0  0  0  0
  5  6  1  0  0  0  0
  5  9  1  0  0  0  0
  5 18  1  1  0  0  0
  6  7  1  0  0  0  0
  6 19  1  0  0  0  0
  6 20  1  0  0  0  0
  7 21  1  0  0  0  0
  7 22  1  0  0  0  0
  7 23  1  0  0  0  0
M  END
$$$$
AG-G-G
 OpenBabel12202214343D

 23 22  0  0  0  0  0  0  0  0999 V2000
    3.2206   -1.3052    0.7286 C   0  0  0  0  0  0  0  0  0  0  0  0
    2.1008   -0.2904    0.5229 C   0  0  0  0  0  0  0  0  0  0  0  0
    1.1628   -0.6983   -0.5905 C   0  0  2  0  0  0  0  0  0  0  0  0
    0.0714    0.2928   -0.9377 C   0  0  0  0  0  0  0  0  0  0  0  0
   -0.7642    0.8555    0.1982 C   0  0  2  0  0  0  0  0  0  0  0  0
   -1.7353   -0.0890    0.8856 C   0  0  0  0  0  0  0  0  0  0  0  0
   -1.1599   -0.7846    2.1172 C   0  0  0  0  0  0  0  0  0  0  0  0
    0.5598   -1.9416   -0.2403 F   0  0  0  0  0  0  0  0  0  0  0  0
   -1.5505    1.8790   -0.4196 F   0  0  0  0  0  0  0  0  0  0  0  0
    3.7808   -1.4533   -0.1959 H   0  0  0  0  0  0  0  0  0  0  0  0
    3.9144   -0.9609    1.4946 H   0  0  0  0  0  0  0  0  0  0  0  0
    2.8204   -2.2676    1.0438 H   0  0  0  0  0  0  0  0  0  0  0  0
    1.5401   -0.1546    1.4485 H   0  0  0  0  0  0  0  0  0  0  0  0
    2.5175    0.6820    0.2493 H   0  0  0  0  0  0  0  0  0  0  0  0
    1.7322   -0.9130   -1.4947 H   0  0  0  0  0  0  0  0  0  0  0  0
   -0.5983   -0.1673   -1.6664 H   0  0  0  0  0  0  0  0  0  0  0  0
    0.5652    1.1338   -1.4283 H   0  0  0  0  0  0  0  0  0  0  0  0
   -0.1498    1.3793    0.9305 H   0  0  0  0  0  0  0  0  0  0  0  0
   -2.5834    0.5205    1.2006 H   0  0  0  0  0  0  0  0  0  0  0  0
   -2.1052   -0.8194    0.1632 H   0  0  0  0  0  0  0  0  0  0  0  0
   -0.7866   -0.0495    2.8325 H   0  0  0  0  0  0  0  0  0  0  0  0
   -1.9392   -1.3647    2.6100 H   0  0  0  0  0  0  0  0  0  0  0  0
   -0.3473   -1.4616    1.8638 H   0  0  0  0  0  0  0  0  0  0  0  0
  1  2  1  0  0  0  0
  1 10  1  0  0  0  0
  1 11  1  0  0  0  0
  1 12  1  0  0  0  0
  2  3  1  0  0  0  0
  2 13  1  0  0  0  0
  2 14  1  0  0  0  0
  3  4  1  0  0  0  0
  3  8  1  0  0  0  0
  3 15  1  6  0  0  0
  4  5  1  0  0  0  0
  4 16  1  0  0  0  0
  4 17  1  0  0  0  0
  5  6  1  0  0  0  0
  5  9  1  0  0  0  0
  5 18  1  1  0  0  0
  6  7  1  0  0  0  0
  6 19  1  0  0  0  0
  6 20  1  0  0  0  0
  7 21  1  0  0  0  0
  7 22  1  0  0  0  0
  7 23  1  0  0  0  0
M  END
$$$$
AG-GG-
 OpenBabel12202214343D

 23 22  0  0  0  0  0  0  0  0999 V2000
    3.2396   -1.2524    0.7112 C   0  0  0  0  0  0  0  0  0  0  0  0
    2.1462   -0.2189    0.4589 C   0  0  0  0  0  0  0  0  0  0  0  0
    1.1477   -0.6878   -0.5725 C   0  0  2  0  0  0  0  0  0  0  0  0
    0.0669    0.2996   -0.9589 C   0  0  0  0  0  0  0  0  0  0  0  0
   -0.7446    0.8382    0.2014 C   0  0  2  0  0  0  0  0  0  0  0  0
   -2.0643    1.4595   -0.2017 C   0  0  0  0  0  0  0  0  0  0  0  0
   -1.9240    2.5587   -1.2495 C   0  0  0  0  0  0  0  0  0  0  0  0
    0.4933   -1.8442   -0.0461 F   0  0  0  0  0  0  0  0  0  0  0  0
    0.0258    1.8537    0.8462 F   0  0  0  0  0  0  0  0  0  0  0  0
    3.7743   -1.4818   -0.2115 H   0  0  0  0  0  0  0  0  0  0  0  0
    3.9620   -0.8781    1.4354 H   0  0  0  0  0  0  0  0  0  0  0  0
    2.8197   -2.1787    1.1018 H   0  0  0  0  0  0  0  0  0  0  0  0
    1.6180    0.0150    1.3852 H   0  0  0  0  0  0  0  0  0  0  0  0
    2.5815    0.7123    0.0908 H   0  0  0  0  0  0  0  0  0  0  0  0
    1.6619   -1.0376   -1.4677 H   0  0  0  0  0  0  0  0  0  0  0  0
   -0.6148   -0.1981   -1.6513 H   0  0  0  0  0  0  0  0  0  0  0  0
    0.5263    1.1315   -1.4954 H   0  0  0  0  0  0  0  0  0  0  0  0
   -0.8993    0.0729    0.9600 H   0  0  0  0  0  0  0  0  0  0  0  0
   -2.7031    0.6566   -0.5753 H   0  0  0  0  0  0  0  0  0  0  0  0
   -2.5388    1.8548    0.6982 H   0  0  0  0  0  0  0  0  0  0  0  0
   -1.5503    2.1648   -2.1946 H   0  0  0  0  0  0  0  0  0  0  0  0
   -2.8906    3.0234   -1.4415 H   0  0  0  0  0  0  0  0  0  0  0  0
   -1.2402    3.3369   -0.9090 H   0  0  0  0  0  0  0  0  0  0  0  0
  1  2  1  0  0  0  0
  1 10  1  0  0  0  0
  1 11  1  0  0  0  0
  1 12  1  0  0  0  0
  2  3  1  0  0  0  0
  2 13  1  0  0  0  0
  2 14  1  0  0  0  0
  3  4  1  0  0  0  0
  3  8  1  0  0  0  0
  3 15  1  6  0  0  0
  4  5  1  0  0  0  0
  4 16  1  0  0  0  0
  4 17  1  0  0  0  0
  5  6  1  0  0  0  0
  5  9  1  0  0  0  0
  5 18  1  1  0  0  0
  6  7  1  0  0  0  0
  6 19  1  0  0  0  0
  6 20  1  0  0  0  0
  7 21  1  0  0  0  0
  7 22  1  0  0  0  0
  7 23  1  0  0  0  0
M  END
$$$$
AG-GG
 OpenBabel12202214343D

 23 22  0  0  0  0  0  0  0  0999 V2000
    3.5409   -1.2367    0.0656 C   0  0  0  0  0  0  0  0  0  0  0  0
    2.4864   -0.1460   -0.0967 C   0  0  0  0  0  0  0  0  0  0  0  0
    1.1728   -0.7058   -0.5989 C   0  0  2  0  0  0  0  0  0  0  0  0
    0.0715    0.2913   -0.9278 C   0  0  0  0  0  0  0  0  0  0  0  0
   -0.7743    0.8644    0.1967 C   0  0  2  0  0  0  0  0  0  0  0  0
   -0.0837    1.4562    1.4049 C   0  0  0  0  0  0  0  0  0  0  0  0
    0.7140    2.7063    1.0423 C   0  0  0  0  0  0  0  0  0  0  0  0
    0.6884   -1.6325    0.3675 F   0  0  0  0  0  0  0  0  0  0  0  0
   -1.6427   -0.1655    0.6635 F   0  0  0  0  0  0  0  0  0  0  0  0
    3.6981   -1.7641   -0.8775 H   0  0  0  0  0  0  0  0  0  0  0  0
    4.4928   -0.8085    0.3770 H   0  0  0  0  0  0  0  0  0  0  0  0
    3.2386   -1.9673    0.8163 H   0  0  0  0  0  0  0  0  0  0  0  0
    2.3412    0.3770    0.8468 H   0  0  0  0  0  0  0  0  0  0  0  0
    2.8212    0.5902   -0.8296 H   0  0  0  0  0  0  0  0  0  0  0  0
    1.3703   -1.3049   -1.4884 H   0  0  0  0  0  0  0  0  0  0  0  0
   -0.6273   -0.1758   -1.6238 H   0  0  0  0  0  0  0  0  0  0  0  0
    0.5321    1.1240   -1.4636 H   0  0  0  0  0  0  0  0  0  0  0  0
   -1.4388    1.6115   -0.2395 H   0  0  0  0  0  0  0  0  0  0  0  0
   -0.8641    1.7232    2.1202 H   0  0  0  0  0  0  0  0  0  0  0  0
    0.5472    0.7046    1.8794 H   0  0  0  0  0  0  0  0  0  0  0  0
    0.0598    3.4618    0.6033 H   0  0  0  0  0  0  0  0  0  0  0  0
    1.1724    3.1349    1.9328 H   0  0  0  0  0  0  0  0  0  0  0  0
    1.5053    2.4900    0.3263 H   0  0  0  0  0  0  0  0  0  0  0  0
  1  2  1  0  0  0  0
  1 10  1  0  0  0  0
  1 11  1  0  0  0  0
  1 12  1  0  0  0  0
  2  3  1  0  0  0  0
  2 13  1  0  0  0  0
  2 14  1  0  0  0  0
  3  4  1  0  0  0  0
  3  8  1  0  0  0  0
  3 15  1  6  0  0  0
  4  5  1  0  0  0  0
  4 16  1  0  0  0  0
  4 17  1  0  0  0  0
  5  6  1  0  0  0  0
  5  9  1  0  0  0  0
  5 18  1  6  0  0  0
  6  7  1  0  0  0  0
  6 19  1  0  0  0  0
  6 20  1  0  0  0  0
  7 21  1  0  0  0  0
  7 22  1  0  0  0  0
  7 23  1  0  0  0  0
M  END
$$$$
AGG-G-
 OpenBabel12202214343D

 23 22  0  0  0  0  0  0  0  0999 V2000
    1.8810   -3.0692   -0.2066 C   0  0  0  0  0  0  0  0  0  0  0  0
    0.7584   -2.1420   -0.6569 C   0  0  0  0  0  0  0  0  0  0  0  0
    1.1422   -0.6845   -0.5619 C   0  0  2  0  0  0  0  0  0  0  0  0
    0.0633    0.3047   -0.9732 C   0  0  0  0  0  0  0  0  0  0  0  0
   -0.7355    0.8297    0.2051 C   0  0  2  0  0  0  0  0  0  0  0  0
   -1.6588   -0.1408    0.9079 C   0  0  0  0  0  0  0  0  0  0  0  0
   -2.6887   -0.7953   -0.0079 C   0  0  0  0  0  0  0  0  0  0  0  0
    2.2453   -0.4880   -1.4462 F   0  0  0  0  0  0  0  0  0  0  0  0
   -1.5417    1.8891   -0.3044 F   0  0  0  0  0  0  0  0  0  0  0  0
    2.1630   -2.8581    0.8268 H   0  0  0  0  0  0  0  0  0  0  0  0
    1.5683   -4.1118   -0.2637 H   0  0  0  0  0  0  0  0  0  0  0  0
    2.7650   -2.9482   -0.8314 H   0  0  0  0  0  0  0  0  0  0  0  0
    0.4714   -2.3492   -1.6914 H   0  0  0  0  0  0  0  0  0  0  0  0
   -0.1272   -2.3008   -0.0403 H   0  0  0  0  0  0  0  0  0  0  0  0
    1.5306   -0.4453    0.4293 H   0  0  0  0  0  0  0  0  0  0  0  0
   -0.5970   -0.1339   -1.7232 H   0  0  0  0  0  0  0  0  0  0  0  0
    0.5626    1.1648   -1.4216 H   0  0  0  0  0  0  0  0  0  0  0  0
   -0.0653    1.2967    0.9243 H   0  0  0  0  0  0  0  0  0  0  0  0
   -1.0418   -0.8948    1.3997 H   0  0  0  0  0  0  0  0  0  0  0  0
   -2.1648    0.4127    1.7020 H   0  0  0  0  0  0  0  0  0  0  0  0
   -2.2190   -1.4355   -0.7555 H   0  0  0  0  0  0  0  0  0  0  0  0
   -3.3719   -1.4109    0.5767 H   0  0  0  0  0  0  0  0  0  0  0  0
   -3.2790   -0.0404   -0.5290 H   0  0  0  0  0  0  0  0  0  0  0  0
  1  2  1  0  0  0  0
  1 10  1  0  0  0  0
  1 11  1  0  0  0  0
  1 12  1  0  0  0  0
  2  3  1  0  0  0  0
  2 13  1  0  0  0  0
  2 14  1  0  0  0  0
  3  4  1  0  0  0  0
  3  8  1  0  0  0  0
  3 15  1  1  0  0  0
  4  5  1  0  0  0  0
  4 16  1  0  0  0  0
  4 17  1  0  0  0  0
  5  6  1  0  0  0  0
  5  9  1  0  0  0  0
  5 18  1  1  0  0  0
  6  7  1  0  0  0  0
  6 19  1  0  0  0  0
  6 20  1  0  0  0  0
  7 21  1  0  0  0  0
  7 22  1  0  0  0  0
  7 23  1  0  0  0  0
M  END
$$$$
AGG-G
 OpenBabel12202214343D

 23 22  0  0  0  0  0  0  0  0999 V2000
    1.7673   -2.9361    0.3846 C   0  0  0  0  0  0  0  0  0  0  0  0
    0.6415   -1.9533    0.0809 C   0  0  0  0  0  0  0  0  0  0  0  0
    1.1424   -0.6842   -0.5656 C   0  0  2  0  0  0  0  0  0  0  0  0
    0.0647    0.3027   -0.9668 C   0  0  0  0  0  0  0  0  0  0  0  0
   -0.7371    0.8315    0.2024 C   0  0  2  0  0  0  0  0  0  0  0  0
   -1.6531    1.9800   -0.1496 C   0  0  0  0  0  0  0  0  0  0  0  0
   -2.7354    1.5674   -1.1434 C   0  0  0  0  0  0  0  0  0  0  0  0
    1.8120   -1.0451   -1.7731 F   0  0  0  0  0  0  0  0  0  0  0  0
    0.1888    1.3100    1.1776 F   0  0  0  0  0  0  0  0  0  0  0  0
    2.5096   -2.4802    1.0410 H   0  0  0  0  0  0  0  0  0  0  0  0
    1.3770   -3.8251    0.8799 H   0  0  0  0  0  0  0  0  0  0  0  0
    2.2693   -3.2533   -0.5288 H   0  0  0  0  0  0  0  0  0  0  0  0
   -0.1063   -2.4073   -0.5741 H   0  0  0  0  0  0  0  0  0  0  0  0
    0.1370   -1.6756    1.0084 H   0  0  0  0  0  0  0  0  0  0  0  0
    1.9049   -0.2100    0.0511 H   0  0  0  0  0  0  0  0  0  0  0  0
   -0.6200   -0.1952   -1.6563 H   0  0  0  0  0  0  0  0  0  0  0  0
    0.5283    1.1425   -1.4898 H   0  0  0  0  0  0  0  0  0  0  0  0
   -1.2917    0.0355    0.6979 H   0  0  0  0  0  0  0  0  0  0  0  0
   -2.1135    2.3349    0.7732 H   0  0  0  0  0  0  0  0  0  0  0  0
   -1.0487    2.7938   -0.5582 H   0  0  0  0  0  0  0  0  0  0  0  0
   -3.2823    0.6951   -0.7811 H   0  0  0  0  0  0  0  0  0  0  0  0
   -3.4491    2.3783   -1.2817 H   0  0  0  0  0  0  0  0  0  0  0  0
   -2.3128    1.3250   -2.1175 H   0  0  0  0  0  0  0  0  0  0  0  0
  1  2  1  0  0  0  0
  1 10  1  0  0  0  0
  1 11  1  0  0  0  0
  1 12  1  0  0  0  0
  2  3  1  0  0  0  0
  2 13  1  0  0  0  0
  2 14  1  0  0  0  0
  3  4  1  0  0  0  0
  3  8  1  0  0  0  0
  3 15  1  1  0  0  0
  4  5  1  0  0  0  0
  4 16  1  0  0  0  0
  4 17  1  0  0  0  0
  5  6  1  0  0  0  0
  5  9  1  0  0  0  0
  5 18  1  1  0  0  0
  6  7  1  0  0  0  0
  6 19  1  0  0  0  0
  6 20  1  0  0  0  0
  7 21  1  0  0  0  0
  7 22  1  0  0  0  0
  7 23  1  0  0  0  0
M  END
$$$$
AGGG-
 OpenBabel12202214343D

 23 22  0  0  0  0  0  0  0  0999 V2000
    1.8371   -2.9806    0.2377 C   0  0  0  0  0  0  0  0  0  0  0  0
    0.6835   -2.0467   -0.1068 C   0  0  0  0  0  0  0  0  0  0  0  0
    1.1617   -0.6975   -0.5895 C   0  0  2  0  0  0  0  0  0  0  0  0
    0.0714    0.2930   -0.9389 C   0  0  0  0  0  0  0  0  0  0  0  0
   -0.7631    0.8545    0.1985 C   0  0  2  0  0  0  0  0  0  0  0  0
   -0.0251    1.4364    1.3954 C   0  0  0  0  0  0  0  0  0  0  0  0
    0.4402    0.4333    2.4514 C   0  0  0  0  0  0  0  0  0  0  0  0
    1.8848   -0.9166   -1.8038 F   0  0  0  0  0  0  0  0  0  0  0  0
   -1.6546   -0.1566    0.6612 F   0  0  0  0  0  0  0  0  0  0  0  0
    2.4611   -2.5467    1.0214 H   0  0  0  0  0  0  0  0  0  0  0  0
    1.4638   -3.9397    0.5951 H   0  0  0  0  0  0  0  0  0  0  0  0
    2.4663   -3.1669   -0.6326 H   0  0  0  0  0  0  0  0  0  0  0  0
    0.0476   -2.4769   -0.8839 H   0  0  0  0  0  0  0  0  0  0  0  0
    0.0540   -1.8865    0.7685 H   0  0  0  0  0  0  0  0  0  0  0  0
    1.8937   -0.2654    0.0905 H   0  0  0  0  0  0  0  0  0  0  0  0
   -0.6042   -0.1658   -1.6643 H   0  0  0  0  0  0  0  0  0  0  0  0
    0.5423    1.1507   -1.4241 H   0  0  0  0  0  0  0  0  0  0  0  0
   -1.4095    1.6183   -0.2290 H   0  0  0  0  0  0  0  0  0  0  0  0
    0.8219    2.0055    1.0082 H   0  0  0  0  0  0  0  0  0  0  0  0
   -0.6922    2.1525    1.8779 H   0  0  0  0  0  0  0  0  0  0  0  0
    1.1765   -0.2754    2.0757 H   0  0  0  0  0  0  0  0  0  0  0  0
    0.8982    0.9735    3.2791 H   0  0  0  0  0  0  0  0  0  0  0  0
   -0.4034   -0.1316    2.8469 H   0  0  0  0  0  0  0  0  0  0  0  0
  1  2  1  0  0  0  0
  1 10  1  0  0  0  0
  1 11  1  0  0  0  0
  1 12  1  0  0  0  0
  2  3  1  0  0  0  0
  2 13  1  0  0  0  0
  2 14  1  0  0  0  0
  3  4  1  0  0  0  0
  3  8  1  0  0  0  0
  3 15  1  1  0  0  0
  4  5  1  0  0  0  0
  4 16  1  0  0  0  0
  4 17  1  0  0  0  0
  5  6  1  0  0  0  0
  5  9  1  0  0  0  0
  5 18  1  6  0  0  0
  6  7  1  0  0  0  0
  6 19  1  0  0  0  0
  6 20  1  0  0  0  0
  7 21  1  0  0  0  0
  7 22  1  0  0  0  0
  7 23  1  0  0  0  0
M  END
$$$$
AGGG
 OpenBabel12202214343D

 23 22  0  0  0  0  0  0  0  0999 V2000
    1.8242   -2.9712    0.2638 C   0  0  0  0  0  0  0  0  0  0  0  0
    0.6749   -2.0088   -0.0166 C   0  0  0  0  0  0  0  0  0  0  0  0
    1.1539   -0.6923   -0.5788 C   0  0  2  0  0  0  0  0  0  0  0  0
    0.0678    0.2978   -0.9515 C   0  0  0  0  0  0  0  0  0  0  0  0
   -0.7517    0.8445    0.2003 C   0  0  2  0  0  0  0  0  0  0  0  0
    0.0238    1.2925    1.4198 C   0  0  0  0  0  0  0  0  0  0  0  0
    0.9722    2.4429    1.0896 C   0  0  0  0  0  0  0  0  0  0  0  0
    1.8558   -0.9691   -1.7915 F   0  0  0  0  0  0  0  0  0  0  0  0
   -1.6690   -0.1623    0.6222 F   0  0  0  0  0  0  0  0  0  0  0  0
    2.5351   -2.5280    0.9639 H   0  0  0  0  0  0  0  0  0  0  0  0
    1.4518   -3.8970    0.7023 H   0  0  0  0  0  0  0  0  0  0  0  0
    2.3595   -3.2240   -0.6512 H   0  0  0  0  0  0  0  0  0  0  0  0
   -0.0401   -2.4477   -0.7175 H   0  0  0  0  0  0  0  0  0  0  0  0
    0.1347   -1.7958    0.9063 H   0  0  0  0  0  0  0  0  0  0  0  0
    1.8973   -0.2403    0.0774 H   0  0  0  0  0  0  0  0  0  0  0  0
   -0.6111   -0.1672   -1.6693 H   0  0  0  0  0  0  0  0  0  0  0  0
    0.5398    1.1471   -1.4499 H   0  0  0  0  0  0  0  0  0  0  0  0
   -1.3749    1.6579   -0.1669 H   0  0  0  0  0  0  0  0  0  0  0  0
   -0.6987    1.6114    2.1723 H   0  0  0  0  0  0  0  0  0  0  0  0
    0.5747    0.4456    1.8335 H   0  0  0  0  0  0  0  0  0  0  0  0
    0.4303    3.2733    0.6343 H   0  0  0  0  0  0  0  0  0  0  0  0
    1.4522    2.8092    1.9956 H   0  0  0  0  0  0  0  0  0  0  0  0
    1.7540    2.1285    0.3984 H   0  0  0  0  0  0  0  0  0  0  0  0
  1  2  1  0  0  0  0
  1 10  1  0  0  0  0
  1 11  1  0  0  0  0
  1 12  1  0  0  0  0
  2  3  1  0  0  0  0
  2 13  1  0  0  0  0
  2 14  1  0  0  0  0
  3  4  1  0  0  0  0
  3  8  1  0  0  0  0
  3 15  1  1  0  0  0
  4  5  1  0  0  0  0
  4 16  1  0  0  0  0
  4 17  1  0  0  0  0
  5  6  1  0  0  0  0
  5  9  1  0  0  0  0
  5 18  1  6  0  0  0
  6  7  1  0  0  0  0
  6 19  1  0  0  0  0
  6 20  1  0  0  0  0
  7 21  1  0  0  0  0
  7 22  1  0  0  0  0
  7 23  1  0  0  0  0
M  END
$$$$
G-AAA
 OpenBabel12202214343D

 23 22  0  0  0  0  0  0  0  0999 V2000
    0.9863   -2.2442   -2.5584 C   0  0  0  0  0  0  0  0  0  0  0  0
    1.8750   -1.3041   -1.7467 C   0  0  0  0  0  0  0  0  0  0  0  0
    1.1461   -0.6864   -0.5726 C   0  0  2  0  0  0  0  0  0  0  0  0
    0.0675    0.2990   -0.9579 C   0  0  0  0  0  0  0  0  0  0  0  0
   -0.7436    0.8374    0.2006 C   0  0  2  0  0  0  0  0  0  0  0  0
   -1.9752    1.5974   -0.2343 C   0  0  0  0  0  0  0  0  0  0  0  0
   -2.7751    2.1393    0.9449 C   0  0  0  0  0  0  0  0  0  0  0  0
    2.1222   -0.0043    0.2093 F   0  0  0  0  0  0  0  0  0  0  0  0
    0.0703    1.7352    0.9493 F   0  0  0  0  0  0  0  0  0  0  0  0
    1.5807   -2.7783   -3.2987 H   0  0  0  0  0  0  0  0  0  0  0  0
    0.5116   -2.9831   -1.9106 H   0  0  0  0  0  0  0  0  0  0  0  0
    0.2025   -1.7045   -3.0886 H   0  0  0  0  0  0  0  0  0  0  0  0
    2.7247   -1.8582   -1.3465 H   0  0  0  0  0  0  0  0  0  0  0  0
    2.2665   -0.5033   -2.3780 H   0  0  0  0  0  0  0  0  0  0  0  0
    0.7422   -1.4612    0.0808 H   0  0  0  0  0  0  0  0  0  0  0  0
   -0.6282   -0.2189   -1.6206 H   0  0  0  0  0  0  0  0  0  0  0  0
    0.5053    1.1283   -1.5190 H   0  0  0  0  0  0  0  0  0  0  0  0
   -1.0057    0.0400    0.8965 H   0  0  0  0  0  0  0  0  0  0  0  0
   -1.6675    2.4079   -0.8992 H   0  0  0  0  0  0  0  0  0  0  0  0
   -2.5898    0.9106   -0.8198 H   0  0  0  0  0  0  0  0  0  0  0  0
   -3.0728    1.3293    1.6126 H   0  0  0  0  0  0  0  0  0  0  0  0
   -2.1893    2.8563    1.5198 H   0  0  0  0  0  0  0  0  0  0  0  0
   -3.6767    2.6424    0.5987 H   0  0  0  0  0  0  0  0  0  0  0  0
  1  2  1  0  0  0  0
  1 10  1  0  0  0  0
  1 11  1  0  0  0  0
  1 12  1  0  0  0  0
  2  3  1  0  0  0  0
  2 13  1  0  0  0  0
  2 14  1  0  0  0  0
  3  4  1  0  0  0  0
  3  8  1  0  0  0  0
  3 15  1  1  0  0  0
  4  5  1  0  0  0  0
  4 16  1  0  0  0  0
  4 17  1  0  0  0  0
  5  6  1  0  0  0  0
  5  9  1  0  0  0  0
  5 18  1  1  0  0  0
  6  7  1  0  0  0  0
  6 19  1  0  0  0  0
  6 20  1  0  0  0  0
  7 21  1  0  0  0  0
  7 22  1  0  0  0  0
  7 23  1  0  0  0  0
M  END
$$$$
GAAA
 OpenBabel12202214343D

 23 22  0  0  0  0  0  0  0  0999 V2000
    2.0996   -0.7865   -2.9260 C   0  0  0  0  0  0  0  0  0  0  0  0
    1.6282   -1.5653   -1.7020 C   0  0  0  0  0  0  0  0  0  0  0  0
    1.1454   -0.6862   -0.5692 C   0  0  2  0  0  0  0  0  0  0  0  0
    0.0648    0.3018   -0.9615 C   0  0  0  0  0  0  0  0  0  0  0  0
   -0.7401    0.8344    0.2006 C   0  0  2  0  0  0  0  0  0  0  0  0
   -1.8194    1.8079   -0.2074 C   0  0  0  0  0  0  0  0  0  0  0  0
   -2.6416    2.3023    0.9767 C   0  0  0  0  0  0  0  0  0  0  0  0
    2.2695    0.0485   -0.0898 F   0  0  0  0  0  0  0  0  0  0  0  0
    0.1445    1.5131    1.0883 F   0  0  0  0  0  0  0  0  0  0  0  0
    2.8764   -0.0706   -2.6583 H   0  0  0  0  0  0  0  0  0  0  0  0
    2.5129   -1.4664   -3.6708 H   0  0  0  0  0  0  0  0  0  0  0  0
    1.2793   -0.2419   -3.3933 H   0  0  0  0  0  0  0  0  0  0  0  0
    0.8042   -2.2314   -1.9699 H   0  0  0  0  0  0  0  0  0  0  0  0
    2.4347   -2.1913   -1.3176 H   0  0  0  0  0  0  0  0  0  0  0  0
    0.8223   -1.2970    0.2737 H   0  0  0  0  0  0  0  0  0  0  0  0
   -0.6328   -0.2077   -1.6307 H   0  0  0  0  0  0  0  0  0  0  0  0
    0.5083    1.1309   -1.5176 H   0  0  0  0  0  0  0  0  0  0  0  0
   -1.1558    0.0143    0.7890 H   0  0  0  0  0  0  0  0  0  0  0  0
   -1.3483    2.6450   -0.7285 H   0  0  0  0  0  0  0  0  0  0  0  0
   -2.4642    1.2985   -0.9258 H   0  0  0  0  0  0  0  0  0  0  0  0
   -2.0131    2.8216    1.6999 H   0  0  0  0  0  0  0  0  0  0  0  0
   -3.4171    2.9931    0.6470 H   0  0  0  0  0  0  0  0  0  0  0  0
   -3.1255    1.4669    1.4847 H   0  0  0  0  0  0  0  0  0  0  0  0
  1  2  1  0  0  0  0
  1 10  1  0  0  0  0
  1 11  1  0  0  0  0
  1 12  1  0  0  0  0
  2  3  1  0  0  0  0
  2 13  1  0  0  0  0
  2 14  1  0  0  0  0
  3  4  1  0  0  0  0
  3  8  1  0  0  0  0
  3 15  1  1  0  0  0
  4  5  1  0  0  0  0
  4 16  1  0  0  0  0
  4 17  1  0  0  0  0
  5  6  1  0  0  0  0
  5  9  1  0  0  0  0
  5 18  1  1  0  0  0
  6  7  1  0  0  0  0
  6 19  1  0  0  0  0
  6 20  1  0  0  0  0
  7 21  1  0  0  0  0
  7 22  1  0  0  0  0
  7 23  1  0  0  0  0
M  END
$$$$
G-AAG-
 OpenBabel12202214343D

 23 22  0  0  0  0  0  0  0  0999 V2000
    1.1796   -2.0029   -2.7197 C   0  0  0  0  0  0  0  0  0  0  0  0
    1.9886   -1.1818   -1.7185 C   0  0  0  0  0  0  0  0  0  0  0  0
    1.1431   -0.6844   -0.5685 C   0  0  2  0  0  0  0  0  0  0  0  0
    0.0668    0.3004   -0.9638 C   0  0  0  0  0  0  0  0  0  0  0  0
   -0.7400    0.8340    0.2023 C   0  0  2  0  0  0  0  0  0  0  0  0
   -2.0702    1.4419   -0.1873 C   0  0  0  0  0  0  0  0  0  0  0  0
   -1.9592    2.5366   -1.2438 C   0  0  0  0  0  0  0  0  0  0  0  0
    2.0218   -0.0417    0.3511 F   0  0  0  0  0  0  0  0  0  0  0  0
    0.0209    1.8526    0.8470 F   0  0  0  0  0  0  0  0  0  0  0  0
    1.8408   -2.4700   -3.4489 H   0  0  0  0  0  0  0  0  0  0  0  0
    0.6258   -2.7955   -2.2131 H   0  0  0  0  0  0  0  0  0  0  0  0
    0.4674   -1.3841   -3.2633 H   0  0  0  0  0  0  0  0  0  0  0  0
    2.7902   -1.7937   -1.3006 H   0  0  0  0  0  0  0  0  0  0  0  0
    2.4476   -0.3215   -2.2102 H   0  0  0  0  0  0  0  0  0  0  0  0
    0.7101   -1.5194   -0.0155 H   0  0  0  0  0  0  0  0  0  0  0  0
   -0.6227   -0.2169   -1.6349 H   0  0  0  0  0  0  0  0  0  0  0  0
    0.5078    1.1323   -1.5189 H   0  0  0  0  0  0  0  0  0  0  0  0
   -0.8826    0.0614    0.9572 H   0  0  0  0  0  0  0  0  0  0  0  0
   -2.7062    0.6296   -0.5473 H   0  0  0  0  0  0  0  0  0  0  0  0
   -2.5345    1.8359    0.7181 H   0  0  0  0  0  0  0  0  0  0  0  0
   -1.2737    3.3213   -0.9223 H   0  0  0  0  0  0  0  0  0  0  0  0
   -1.6017    2.1400   -2.1943 H   0  0  0  0  0  0  0  0  0  0  0  0
   -2.9335    2.9931   -1.4174 H   0  0  0  0  0  0  0  0  0  0  0  0
  1  2  1  0  0  0  0
  1 10  1  0  0  0  0
  1 11  1  0  0  0  0
  1 12  1  0  0  0  0
  2  3  1  0  0  0  0
  2 13  1  0  0  0  0
  2 14  1  0  0  0  0
  3  4  1  0  0  0  0
  3  8  1  0  0  0  0
  3 15  1  1  0  0  0
  4  5  1  0  0  0  0
  4 16  1  0  0  0  0
  4 17  1  0  0  0  0
  5  6  1  0  0  0  0
  5  9  1  0  0  0  0
  5 18  1  1  0  0  0
  6  7  1  0  0  0  0
  6 19  1  0  0  0  0
  6 20  1  0  0  0  0
  7 21  1  0  0  0  0
  7 22  1  0  0  0  0
  7 23  1  0  0  0  0
M  END
$$$$
G-AAG
 OpenBabel12202214343D

 23 22  0  0  0  0  0  0  0  0999 V2000
    0.9471   -2.3257   -2.4897 C   0  0  0  0  0  0  0  0  0  0  0  0
    1.8420   -1.3307   -1.7544 C   0  0  0  0  0  0  0  0  0  0  0  0
    1.1476   -0.6875   -0.5738 C   0  0  2  0  0  0  0  0  0  0  0  0
    0.0672    0.2990   -0.9564 C   0  0  0  0  0  0  0  0  0  0  0  0
   -0.7448    0.8385    0.2001 C   0  0  2  0  0  0  0  0  0  0  0  0
   -1.9716    1.6217   -0.2165 C   0  0  0  0  0  0  0  0  0  0  0  0
   -3.0662    0.7323   -0.7982 C   0  0  0  0  0  0  0  0  0  0  0  0
    2.1443    0.0036    0.1723 F   0  0  0  0  0  0  0  0  0  0  0  0
    0.0786    1.7258    0.9504 F   0  0  0  0  0  0  0  0  0  0  0  0
    1.5151   -2.8427   -3.2616 H   0  0  0  0  0  0  0  0  0  0  0  0
    0.5568   -3.0761   -1.8000 H   0  0  0  0  0  0  0  0  0  0  0  0
    0.1026   -1.8333   -2.9720 H   0  0  0  0  0  0  0  0  0  0  0  0
    2.7232   -1.8480   -1.3722 H   0  0  0  0  0  0  0  0  0  0  0  0
    2.1855   -0.5468   -2.4335 H   0  0  0  0  0  0  0  0  0  0  0  0
    0.7537   -1.4474    0.1027 H   0  0  0  0  0  0  0  0  0  0  0  0
   -0.6203   -0.2173   -1.6276 H   0  0  0  0  0  0  0  0  0  0  0  0
    0.5062    1.1318   -1.5129 H   0  0  0  0  0  0  0  0  0  0  0  0
   -1.0167    0.0379    0.8904 H   0  0  0  0  0  0  0  0  0  0  0  0
   -2.3500    2.1307    0.6708 H   0  0  0  0  0  0  0  0  0  0  0  0
   -1.6739    2.3878   -0.9370 H   0  0  0  0  0  0  0  0  0  0  0  0
   -2.7669    0.2858   -1.7466 H   0  0  0  0  0  0  0  0  0  0  0  0
   -3.3193   -0.0727   -0.1058 H   0  0  0  0  0  0  0  0  0  0  0  0
   -3.9677    1.3167   -0.9782 H   0  0  0  0  0  0  0  0  0  0  0  0
  1  2  1  0  0  0  0
  1 10  1  0  0  0  0
  1 11  1  0  0  0  0
  1 12  1  0  0  0  0
  2  3  1  0  0  0  0
  2 13  1  0  0  0  0
  2 14  1  0  0  0  0
  3  4  1  0  0  0  0
  3  8  1  0  0  0  0
  3 15  1  1  0  0  0
  4  5  1  0  0  0  0
  4 16  1  0  0  0  0
  4 17  1  0  0  0  0
  5  6  1  0  0  0  0
  5  9  1  0  0  0  0
  5 18  1  1  0  0  0
  6  7  1  0  0  0  0
  6 19  1  0  0  0  0
  6 20  1  0  0  0  0
  7 21  1  0  0  0  0
  7 22  1  0  0  0  0
  7 23  1  0  0  0  0
M  END
$$$$
GAAG-
 OpenBabel12202214343D

 23 22  0  0  0  0  0  0  0  0999 V2000
    2.1563   -0.6805   -2.9055 C   0  0  0  0  0  0  0  0  0  0  0  0
    1.6836   -1.5122   -1.7164 C   0  0  0  0  0  0  0  0  0  0  0  0
    1.1443   -0.6853   -0.5689 C   0  0  2  0  0  0  0  0  0  0  0  0
    0.0657    0.3011   -0.9623 C   0  0  0  0  0  0  0  0  0  0  0  0
   -0.7400    0.8342    0.2013 C   0  0  2  0  0  0  0  0  0  0  0  0
   -1.9359    1.6762   -0.1893 C   0  0  0  0  0  0  0  0  0  0  0  0
   -1.5967    2.8626   -1.0864 C   0  0  0  0  0  0  0  0  0  0  0  0
    2.2362    0.0486   -0.0177 F   0  0  0  0  0  0  0  0  0  0  0  0
    0.1161    1.6436    1.0051 F   0  0  0  0  0  0  0  0  0  0  0  0
    2.8925    0.0627   -2.5958 H   0  0  0  0  0  0  0  0  0  0  0  0
    2.6227   -1.3237   -3.6519 H   0  0  0  0  0  0  0  0  0  0  0  0
    1.3275   -0.1611   -3.3850 H   0  0  0  0  0  0  0  0  0  0  0  0
    0.8907   -2.1959   -2.0246 H   0  0  0  0  0  0  0  0  0  0  0  0
    2.5031   -2.1213   -1.3332 H   0  0  0  0  0  0  0  0  0  0  0  0
    0.8010   -1.3330    0.2373 H   0  0  0  0  0  0  0  0  0  0  0  0
   -0.6295   -0.2088   -1.6349 H   0  0  0  0  0  0  0  0  0  0  0  0
    0.5159    1.1256   -1.5174 H   0  0  0  0  0  0  0  0  0  0  0  0
   -1.0510    0.0169    0.8516 H   0  0  0  0  0  0  0  0  0  0  0  0
   -2.6510    1.0159   -0.6848 H   0  0  0  0  0  0  0  0  0  0  0  0
   -2.4078    2.0243    0.7315 H   0  0  0  0  0  0  0  0  0  0  0  0
   -1.2425    2.5389   -2.0646 H   0  0  0  0  0  0  0  0  0  0  0  0
   -2.4797    3.4810   -1.2406 H   0  0  0  0  0  0  0  0  0  0  0  0
   -0.8252    3.4870   -0.6332 H   0  0  0  0  0  0  0  0  0  0  0  0
  1  2  1  0  0  0  0
  1 10  1  0  0  0  0
  1 11  1  0  0  0  0
  1 12  1  0  0  0  0
  2  3  1  0  0  0  0
  2 13  1  0  0  0  0
  2 14  1  0  0  0  0
  3  4  1  0  0  0  0
  3  8  1  0  0  0  0
  3 15  1  1  0  0  0
  4  5  1  0  0  0  0
  4 16  1  0  0  0  0
  4 17  1  0  0  0  0
  5  6  1  0  0  0  0
  5  9  1  0  0  0  0
  5 18  1  1  0  0  0
  6  7  1  0  0  0  0
  6 19  1  0  0  0  0
  6 20  1  0  0  0  0
  7 21  1  0  0  0  0
  7 22  1  0  0  0  0
  7 23  1  0  0  0  0
M  END
$$$$
GAAG
 OpenBabel12202214343D

 23 22  0  0  0  0  0  0  0  0999 V2000
    2.1268   -0.7584   -2.9145 C   0  0  0  0  0  0  0  0  0  0  0  0
    1.6420   -1.5515   -1.7051 C   0  0  0  0  0  0  0  0  0  0  0  0
    1.1442   -0.6854   -0.5681 C   0  0  2  0  0  0  0  0  0  0  0  0
    0.0649    0.3019   -0.9630 C   0  0  0  0  0  0  0  0  0  0  0  0
   -0.7391    0.8335    0.2011 C   0  0  2  0  0  0  0  0  0  0  0  0
   -1.7830    1.8595   -0.1764 C   0  0  0  0  0  0  0  0  0  0  0  0
   -2.8808    1.2714   -1.0595 C   0  0  0  0  0  0  0  0  0  0  0  0
    2.2618    0.0456   -0.0692 F   0  0  0  0  0  0  0  0  0  0  0  0
    0.1567    1.4623    1.1138 F   0  0  0  0  0  0  0  0  0  0  0  0
    2.8990   -0.0435   -2.6285 H   0  0  0  0  0  0  0  0  0  0  0  0
    2.5517   -1.4301   -3.6603 H   0  0  0  0  0  0  0  0  0  0  0  0
    1.3113   -0.2090   -3.3854 H   0  0  0  0  0  0  0  0  0  0  0  0
    0.8230   -2.2163   -1.9904 H   0  0  0  0  0  0  0  0  0  0  0  0
    2.4456   -2.1800   -1.3183 H   0  0  0  0  0  0  0  0  0  0  0  0
    0.8126   -1.3056    0.2641 H   0  0  0  0  0  0  0  0  0  0  0  0
   -0.6268   -0.2136   -1.6332 H   0  0  0  0  0  0  0  0  0  0  0  0
    0.5091    1.1312   -1.5195 H   0  0  0  0  0  0  0  0  0  0  0  0
   -1.1878    0.0111    0.7606 H   0  0  0  0  0  0  0  0  0  0  0  0
   -2.2184    2.2452    0.7474 H   0  0  0  0  0  0  0  0  0  0  0  0
   -1.2868    2.6899   -0.6832 H   0  0  0  0  0  0  0  0  0  0  0  0
   -3.3006    0.3707   -0.6077 H   0  0  0  0  0  0  0  0  0  0  0  0
   -3.6898    1.9898   -1.1875 H   0  0  0  0  0  0  0  0  0  0  0  0
   -2.5048    1.0126   -2.0480 H   0  0  0  0  0  0  0  0  0  0  0  0
  1  2  1  0  0  0  0
  1 10  1  0  0  0  0
  1 11  1  0  0  0  0
  1 12  1  0  0  0  0
  2  3  1  0  0  0  0
  2 13  1  0  0  0  0
  2 14  1  0  0  0  0
  3  4  1  0  0  0  0
  3  8  1  0  0  0  0
  3 15  1  1  0  0  0
  4  5  1  0  0  0  0
  4 16  1  0  0  0  0
  4 17  1  0  0  0  0
  5  6  1  0  0  0  0
  5  9  1  0  0  0  0
  5 18  1  1  0  0  0
  6  7  1  0  0  0  0
  6 19  1  0  0  0  0
  6 20  1  0  0  0  0
  7 21  1  0  0  0  0
  7 22  1  0  0  0  0
  7 23  1  0  0  0  0
M  END
$$$$
G-AG-A
 OpenBabel12202214343D

 23 22  0  0  0  0  0  0  0  0999 V2000
    1.3900   -1.7592   -2.8302 C   0  0  0  0  0  0  0  0  0  0  0  0
    2.0945   -1.0420   -1.6820 C   0  0  0  0  0  0  0  0  0  0  0  0
    1.1417   -0.6836   -0.5658 C   0  0  2  0  0  0  0  0  0  0  0  0
    0.0658    0.3017   -0.9673 C   0  0  0  0  0  0  0  0  0  0  0  0
   -0.7376    0.8318    0.2031 C   0  0  2  0  0  0  0  0  0  0  0  0
   -1.5225   -0.2082    0.9658 C   0  0  0  0  0  0  0  0  0  0  0  0
   -2.3711    0.4010    2.0768 C   0  0  0  0  0  0  0  0  0  0  0  0
    1.9122   -0.0797    0.4730 F   0  0  0  0  0  0  0  0  0  0  0  0
   -1.6685    1.7615   -0.3500 F   0  0  0  0  0  0  0  0  0  0  0  0
    2.1190   -2.1117   -3.5584 H   0  0  0  0  0  0  0  0  0  0  0  0
    0.8337   -2.6241   -2.4641 H   0  0  0  0  0  0  0  0  0  0  0  0
    0.6940   -1.0997   -3.3470 H   0  0  0  0  0  0  0  0  0  0  0  0
    2.8709   -1.6845   -1.2649 H   0  0  0  0  0  0  0  0  0  0  0  0
    2.5721   -0.1260   -2.0387 H   0  0  0  0  0  0  0  0  0  0  0  0
    0.7140   -1.5819   -0.1222 H   0  0  0  0  0  0  0  0  0  0  0  0
   -0.6175   -0.1973   -1.6574 H   0  0  0  0  0  0  0  0  0  0  0  0
    0.5292    1.1418   -1.4901 H   0  0  0  0  0  0  0  0  0  0  0  0
   -0.1159    1.4196    0.8774 H   0  0  0  0  0  0  0  0  0  0  0  0
   -2.1451   -0.7633    0.2595 H   0  0  0  0  0  0  0  0  0  0  0  0
   -0.8076   -0.9137    1.3957 H   0  0  0  0  0  0  0  0  0  0  0  0
   -1.7458    0.9513    2.7810 H   0  0  0  0  0  0  0  0  0  0  0  0
   -3.1140    1.0877    1.6724 H   0  0  0  0  0  0  0  0  0  0  0  0
   -2.8980   -0.3778    2.6278 H   0  0  0  0  0  0  0  0  0  0  0  0
  1  2  1  0  0  0  0
  1 10  1  0  0  0  0
  1 11  1  0  0  0  0
  1 12  1  0  0  0  0
  2  3  1  0  0  0  0
  2 13  1  0  0  0  0
  2 14  1  0  0  0  0
  3  4  1  0  0  0  0
  3  8  1  0  0  0  0
  3 15  1  1  0  0  0
  4  5  1  0  0  0  0
  4 16  1  0  0  0  0
  4 17  1  0  0  0  0
  5  6  1  0  0  0  0
  5  9  1  0  0  0  0
  5 18  1  1  0  0  0
  6  7  1  0  0  0  0
  6 19  1  0  0  0  0
  6 20  1  0  0  0  0
  7 21  1  0  0  0  0
  7 22  1  0  0  0  0
  7 23  1  0  0  0  0
M  END
$$$$
G-AGA
 OpenBabel12202214343D

 23 22  0  0  0  0  0  0  0  0999 V2000
    0.6571   -2.6073   -2.1365 C   0  0  0  0  0  0  0  0  0  0  0  0
    1.6553   -1.5269   -1.7256 C   0  0  0  0  0  0  0  0  0  0  0  0
    1.1482   -0.6880   -0.5734 C   0  0  2  0  0  0  0  0  0  0  0  0
    0.0670    0.2993   -0.9575 C   0  0  0  0  0  0  0  0  0  0  0  0
   -0.7452    0.8387    0.2008 C   0  0  2  0  0  0  0  0  0  0  0  0
    0.0316    1.4734    1.3304 C   0  0  0  0  0  0  0  0  0  0  0  0
   -0.8852    2.0530    2.4016 C   0  0  0  0  0  0  0  0  0  0  0  0
    2.2575    0.0601   -0.0766 F   0  0  0  0  0  0  0  0  0  0  0  0
   -1.4758   -0.2621    0.7458 F   0  0  0  0  0  0  0  0  0  0  0  0
    1.0867   -3.2418   -2.9108 H   0  0  0  0  0  0  0  0  0  0  0  0
    0.4021   -3.2392   -1.2836 H   0  0  0  0  0  0  0  0  0  0  0  0
   -0.2643   -2.1787   -2.5294 H   0  0  0  0  0  0  0  0  0  0  0  0
    2.5876   -1.9949   -1.4047 H   0  0  0  0  0  0  0  0  0  0  0  0
    1.8836   -0.8718   -2.5699 H   0  0  0  0  0  0  0  0  0  0  0  0
    0.8348   -1.3247    0.2543 H   0  0  0  0  0  0  0  0  0  0  0  0
   -0.6226   -0.1841   -1.6513 H   0  0  0  0  0  0  0  0  0  0  0  0
    0.5318    1.1325   -1.4891 H   0  0  0  0  0  0  0  0  0  0  0  0
   -1.5044    1.5265   -0.1717 H   0  0  0  0  0  0  0  0  0  0  0  0
    0.7041    0.7295    1.7610 H   0  0  0  0  0  0  0  0  0  0  0  0
    0.6544    2.2599    0.8977 H   0  0  0  0  0  0  0  0  0  0  0  0
   -1.5427    2.8133    1.9774 H   0  0  0  0  0  0  0  0  0  0  0  0
   -1.5063    1.2755    2.8462 H   0  0  0  0  0  0  0  0  0  0  0  0
   -0.3030    2.5156    3.1979 H   0  0  0  0  0  0  0  0  0  0  0  0
  1  2  1  0  0  0  0
  1 10  1  0  0  0  0
  1 11  1  0  0  0  0
  1 12  1  0  0  0  0
  2  3  1  0  0  0  0
  2 13  1  0  0  0  0
  2 14  1  0  0  0  0
  3  4  1  0  0  0  0
  3  8  1  0  0  0  0
  3 15  1  1  0  0  0
  4  5  1  0  0  0  0
  4 16  1  0  0  0  0
  4 17  1  0  0  0  0
  5  6  1  0  0  0  0
  5  9  1  0  0  0  0
  5 18  1  6  0  0  0
  6  7  1  0  0  0  0
  6 19  1  0  0  0  0
  6 20  1  0  0  0  0
  7 21  1  0  0  0  0
  7 22  1  0  0  0  0
  7 23  1  0  0  0  0
M  END
$$$$
GAG-A
 OpenBabel12202214343D

 23 22  0  0  0  0  0  0  0  0999 V2000
    2.4639   -0.3300   -2.7134 C   0  0  0  0  0  0  0  0  0  0  0  0
    1.8743   -1.3253   -1.7189 C   0  0  0  0  0  0  0  0  0  0  0  0
    1.1397   -0.6821   -0.5632 C   0  0  2  0  0  0  0  0  0  0  0  0
    0.0651    0.3028   -0.9704 C   0  0  0  0  0  0  0  0  0  0  0  0
   -0.7348    0.8294    0.2036 C   0  0  2  0  0  0  0  0  0  0  0  0
   -1.7330   -0.1435    0.7845 C   0  0  0  0  0  0  0  0  0  0  0  0
   -2.5321    0.4601    1.9343 C   0  0  0  0  0  0  0  0  0  0  0  0
    2.0945    0.0377    0.2193 F   0  0  0  0  0  0  0  0  0  0  0  0
   -1.4639    1.9579   -0.2765 F   0  0  0  0  0  0  0  0  0  0  0  0
    3.0987    0.3980   -2.2069 H   0  0  0  0  0  0  0  0  0  0  0  0
    3.0752   -0.8533   -3.4487 H   0  0  0  0  0  0  0  0  0  0  0  0
    1.6852    0.2095   -3.2515 H   0  0  0  0  0  0  0  0  0  0  0  0
    1.1689   -1.9920   -2.2199 H   0  0  0  0  0  0  0  0  0  0  0  0
    2.6637   -1.9508   -1.2984 H   0  0  0  0  0  0  0  0  0  0  0  0
    0.7504   -1.4488    0.1033 H   0  0  0  0  0  0  0  0  0  0  0  0
   -0.6064   -0.1856   -1.6798 H   0  0  0  0  0  0  0  0  0  0  0  0
    0.5382    1.1481   -1.4714 H   0  0  0  0  0  0  0  0  0  0  0  0
   -0.0782    1.2246    0.9791 H   0  0  0  0  0  0  0  0  0  0  0  0
   -2.3973   -0.4760   -0.0172 H   0  0  0  0  0  0  0  0  0  0  0  0
   -1.1831   -1.0190    1.1348 H   0  0  0  0  0  0  0  0  0  0  0  0
   -3.1219    1.3116    1.5957 H   0  0  0  0  0  0  0  0  0  0  0  0
   -3.2149   -0.2748    2.3594 H   0  0  0  0  0  0  0  0  0  0  0  0
   -1.8653    0.8035    2.7272 H   0  0  0  0  0  0  0  0  0  0  0  0
  1  2  1  0  0  0  0
  1 10  1  0  0  0  0
  1 11  1  0  0  0  0
  1 12  1  0  0  0  0
  2  3  1  0  0  0  0
  2 13  1  0  0  0  0
  2 14  1  0  0  0  0
  3  4  1  0  0  0  0
  3  8  1  0  0  0  0
  3 15  1  1  0  0  0
  4  5  1  0  0  0  0
  4 16  1  0  0  0  0
  4 17  1  0  0  0  0
  5  6  1  0  0  0  0
  5  9  1  0  0  0  0
  5 18  1  1  0  0  0
  6  7  1  0  0  0  0
  6 19  1  0  0  0  0
  6 20  1  0  0  0  0
  7 21  1  0  0  0  0
  7 22  1  0  0  0  0
  7 23  1  0  0  0  0
M  END
$$$$
GAGA
 OpenBabel12202214343D

 23 22  0  0  0  0  0  0  0  0999 V2000
    2.1404   -0.7187   -2.9114 C   0  0  0  0  0  0  0  0  0  0  0  0
    1.6505   -1.5361   -1.7206 C   0  0  0  0  0  0  0  0  0  0  0  0
    1.1480   -0.6880   -0.5725 C   0  0  2  0  0  0  0  0  0  0  0  0
    0.0665    0.3000   -0.9587 C   0  0  0  0  0  0  0  0  0  0  0  0
   -0.7444    0.8380    0.2011 C   0  0  2  0  0  0  0  0  0  0  0  0
    0.0355    1.4833    1.3219 C   0  0  0  0  0  0  0  0  0  0  0  0
   -0.8779    2.0680    2.3947 C   0  0  0  0  0  0  0  0  0  0  0  0
    2.2619    0.0505   -0.0681 F   0  0  0  0  0  0  0  0  0  0  0  0
   -1.4680   -0.2626    0.7559 F   0  0  0  0  0  0  0  0  0  0  0  0
    2.9155   -0.0142   -2.6081 H   0  0  0  0  0  0  0  0  0  0  0  0
    2.5634   -1.3747   -3.6716 H   0  0  0  0  0  0  0  0  0  0  0  0
    1.3281   -0.1563   -3.3715 H   0  0  0  0  0  0  0  0  0  0  0  0
    0.8340   -2.1958   -2.0216 H   0  0  0  0  0  0  0  0  0  0  0  0
    2.4538   -2.1713   -1.3432 H   0  0  0  0  0  0  0  0  0  0  0  0
    0.8257   -1.3182    0.2547 H   0  0  0  0  0  0  0  0  0  0  0  0
   -0.6183   -0.1953   -1.6499 H   0  0  0  0  0  0  0  0  0  0  0  0
    0.5171    1.1389   -1.4917 H   0  0  0  0  0  0  0  0  0  0  0  0
   -1.5092    1.5196   -0.1711 H   0  0  0  0  0  0  0  0  0  0  0  0
    0.7128    0.7449    1.7553 H   0  0  0  0  0  0  0  0  0  0  0  0
    0.6525    2.2679    0.8796 H   0  0  0  0  0  0  0  0  0  0  0  0
   -1.4820    1.2902    2.8607 H   0  0  0  0  0  0  0  0  0  0  0  0
   -0.2925    2.5527    3.1750 H   0  0  0  0  0  0  0  0  0  0  0  0
   -1.5504    2.8120    1.9657 H   0  0  0  0  0  0  0  0  0  0  0  0
  1  2  1  0  0  0  0
  1 10  1  0  0  0  0
  1 11  1  0  0  0  0
  1 12  1  0  0  0  0
  2  3  1  0  0  0  0
  2 13  1  0  0  0  0
  2 14  1  0  0  0  0
  3  4  1  0  0  0  0
  3  8  1  0  0  0  0
  3 15  1  1  0  0  0
  4  5  1  0  0  0  0
  4 16  1  0  0  0  0
  4 17  1  0  0  0  0
  5  6  1  0  0  0  0
  5  9  1  0  0  0  0
  5 18  1  6  0  0  0
  6  7  1  0  0  0  0
  6 19  1  0  0  0  0
  6 20  1  0  0  0  0
  7 21  1  0  0  0  0
  7 22  1  0  0  0  0
  7 23  1  0  0  0  0
M  END
$$$$
G-AG-G-
 OpenBabel12202214343D

 23 22  0  0  0  0  0  0  0  0999 V2000
    1.2175   -2.0828   -2.6533 C   0  0  0  0  0  0  0  0  0  0  0  0
    1.9960   -1.1746   -1.7049 C   0  0  0  0  0  0  0  0  0  0  0  0
    1.1385   -0.6812   -0.5626 C   0  0  2  0  0  0  0  0  0  0  0  0
    0.0657    0.3024   -0.9716 C   0  0  0  0  0  0  0  0  0  0  0  0
   -0.7343    0.8288    0.2042 C   0  0  2  0  0  0  0  0  0  0  0  0
   -1.4565   -0.2135    1.0304 C   0  0  0  0  0  0  0  0  0  0  0  0
   -2.3036   -1.1797    0.2076 C   0  0  0  0  0  0  0  0  0  0  0  0
    1.9956   -0.0107    0.3617 F   0  0  0  0  0  0  0  0  0  0  0  0
   -1.7194    1.7017   -0.3487 F   0  0  0  0  0  0  0  0  0  0  0  0
    1.8874   -2.5109   -3.3984 H   0  0  0  0  0  0  0  0  0  0  0  0
    0.7528   -2.9055   -2.1071 H   0  0  0  0  0  0  0  0  0  0  0  0
    0.4349   -1.5389   -3.1825 H   0  0  0  0  0  0  0  0  0  0  0  0
    2.8324   -1.7266   -1.2728 H   0  0  0  0  0  0  0  0  0  0  0  0
    2.4025   -0.3153   -2.2416 H   0  0  0  0  0  0  0  0  0  0  0  0
    0.7223   -1.5231   -0.0099 H   0  0  0  0  0  0  0  0  0  0  0  0
   -0.6136   -0.1897   -1.6681 H   0  0  0  0  0  0  0  0  0  0  0  0
    0.5351    1.1402   -1.4904 H   0  0  0  0  0  0  0  0  0  0  0  0
   -0.1208    1.4598    0.8429 H   0  0  0  0  0  0  0  0  0  0  0  0
   -0.7071   -0.7584    1.6091 H   0  0  0  0  0  0  0  0  0  0  0  0
   -2.0810    0.3185    1.7500 H   0  0  0  0  0  0  0  0  0  0  0  0
   -2.9992   -0.6375   -0.4342 H   0  0  0  0  0  0  0  0  0  0  0  0
   -1.6864   -1.8200   -0.4242 H   0  0  0  0  0  0  0  0  0  0  0  0
   -2.8862   -1.8235    0.8660 H   0  0  0  0  0  0  0  0  0  0  0  0
  1  2  1  0  0  0  0
  1 10  1  0  0  0  0
  1 11  1  0  0  0  0
  1 12  1  0  0  0  0
  2  3  1  0  0  0  0
  2 13  1  0  0  0  0
  2 14  1  0  0  0  0
  3  4  1  0  0  0  0
  3  8  1  0  0  0  0
  3 15  1  1  0  0  0
  4  5  1  0  0  0  0
  4 16  1  0  0  0  0
  4 17  1  0  0  0  0
  5  6  1  0  0  0  0
  5  9  1  0  0  0  0
  5 18  1  1  0  0  0
  6  7  1  0  0  0  0
  6 19  1  0  0  0  0
  6 20  1  0  0  0  0
  7 21  1  0  0  0  0
  7 22  1  0  0  0  0
  7 23  1  0  0  0  0
M  END
$$$$
G-AG-G
 OpenBabel12202214343D

 23 22  0  0  0  0  0  0  0  0999 V2000
    1.3360   -1.8665   -2.7885 C   0  0  0  0  0  0  0  0  0  0  0  0
    2.0640   -1.0785   -1.7011 C   0  0  0  0  0  0  0  0  0  0  0  0
    1.1434   -0.6845   -0.5690 C   0  0  2  0  0  0  0  0  0  0  0  0
    0.0674    0.2999   -0.9637 C   0  0  0  0  0  0  0  0  0  0  0  0
   -0.7408    0.8347    0.2027 C   0  0  2  0  0  0  0  0  0  0  0  0
   -1.4967   -0.1983    1.0184 C   0  0  0  0  0  0  0  0  0  0  0  0
   -0.7190   -0.6904    2.2399 C   0  0  0  0  0  0  0  0  0  0  0  0
    1.9472   -0.0630    0.4326 F   0  0  0  0  0  0  0  0  0  0  0  0
   -1.7011    1.7146   -0.3844 F   0  0  0  0  0  0  0  0  0  0  0  0
    2.0484   -2.2448   -3.5198 H   0  0  0  0  0  0  0  0  0  0  0  0
    0.8068   -2.7188   -2.3603 H   0  0  0  0  0  0  0  0  0  0  0  0
    0.6124   -1.2462   -3.3160 H   0  0  0  0  0  0  0  0  0  0  0  0
    2.8653   -1.6864   -1.2789 H   0  0  0  0  0  0  0  0  0  0  0  0
    2.5124   -0.1744   -2.1180 H   0  0  0  0  0  0  0  0  0  0  0  0
    0.7200   -1.5708   -0.0989 H   0  0  0  0  0  0  0  0  0  0  0  0
   -0.6217   -0.2048   -1.6434 H   0  0  0  0  0  0  0  0  0  0  0  0
    0.5262    1.1370   -1.4937 H   0  0  0  0  0  0  0  0  0  0  0  0
   -0.1365    1.4691    0.8503 H   0  0  0  0  0  0  0  0  0  0  0  0
   -2.4143    0.2806    1.3622 H   0  0  0  0  0  0  0  0  0  0  0  0
   -1.7848   -1.0345    0.3767 H   0  0  0  0  0  0  0  0  0  0  0  0
    0.1973   -1.2108    1.9711 H   0  0  0  0  0  0  0  0  0  0  0  0
   -0.4519    0.1499    2.8826 H   0  0  0  0  0  0  0  0  0  0  0  0
   -1.3341   -1.3772    2.8212 H   0  0  0  0  0  0  0  0  0  0  0  0
  1  2  1  0  0  0  0
  1 10  1  0  0  0  0
  1 11  1  0  0  0  0
  1 12  1  0  0  0  0
  2  3  1  0  0  0  0
  2 13  1  0  0  0  0
  2 14  1  0  0  0  0
  3  4  1  0  0  0  0
  3  8  1  0  0  0  0
  3 15  1  1  0  0  0
  4  5  1  0  0  0  0
  4 16  1  0  0  0  0
  4 17  1  0  0  0  0
  5  6  1  0  0  0  0
  5  9  1  0  0  0  0
  5 18  1  1  0  0  0
  6  7  1  0  0  0  0
  6 19  1  0  0  0  0
  6 20  1  0  0  0  0
  7 21  1  0  0  0  0
  7 22  1  0  0  0  0
  7 23  1  0  0  0  0
M  END
$$$$
G-AGG-
 OpenBabel12202214343D

 23 22  0  0  0  0  0  0  0  0999 V2000
    0.5895   -2.6497   -2.0748 C   0  0  0  0  0  0  0  0  0  0  0  0
    1.6008   -1.5517   -1.7572 C   0  0  0  0  0  0  0  0  0  0  0  0
    1.1600   -0.6962   -0.5882 C   0  0  2  0  0  0  0  0  0  0  0  0
    0.0707    0.2937   -0.9394 C   0  0  0  0  0  0  0  0  0  0  0  0
   -0.7607    0.8526    0.1976 C   0  0  2  0  0  0  0  0  0  0  0  0
   -0.0546    1.5444    1.3539 C   0  0  0  0  0  0  0  0  0  0  0  0
    0.5965    0.6262    2.3870 C   0  0  0  0  0  0  0  0  0  0  0  0
    2.2988    0.0527   -0.1617 F   0  0  0  0  0  0  0  0  0  0  0  0
   -1.5339   -0.2234    0.7273 F   0  0  0  0  0  0  0  0  0  0  0  0
    0.9548   -3.2753   -2.8880 H   0  0  0  0  0  0  0  0  0  0  0  0
    0.4285   -3.2884   -1.2049 H   0  0  0  0  0  0  0  0  0  0  0  0
   -0.3724   -2.2390   -2.3780 H   0  0  0  0  0  0  0  0  0  0  0  0
    2.5583   -2.0026   -1.4931 H   0  0  0  0  0  0  0  0  0  0  0  0
    1.7602   -0.9104   -2.6272 H   0  0  0  0  0  0  0  0  0  0  0  0
    0.8866   -1.3236    0.2598 H   0  0  0  0  0  0  0  0  0  0  0  0
   -0.6229   -0.1853   -1.6323 H   0  0  0  0  0  0  0  0  0  0  0  0
    0.5307    1.1263   -1.4760 H   0  0  0  0  0  0  0  0  0  0  0  0
   -1.4899    1.5375   -0.2317 H   0  0  0  0  0  0  0  0  0  0  0  0
    0.6845    2.2220    0.9235 H   0  0  0  0  0  0  0  0  0  0  0  0
   -0.7938    2.1641    1.8626 H   0  0  0  0  0  0  0  0  0  0  0  0
   -0.1357   -0.0571    2.8154 H   0  0  0  0  0  0  0  0  0  0  0  0
    1.4139    0.0424    1.9723 H   0  0  0  0  0  0  0  0  0  0  0  0
    1.0001    1.2305    3.1988 H   0  0  0  0  0  0  0  0  0  0  0  0
  1  2  1  0  0  0  0
  1 10  1  0  0  0  0
  1 11  1  0  0  0  0
  1 12  1  0  0  0  0
  2  3  1  0  0  0  0
  2 13  1  0  0  0  0
  2 14  1  0  0  0  0
  3  4  1  0  0  0  0
  3  8  1  0  0  0  0
  3 15  1  1  0  0  0
  4  5  1  0  0  0  0
  4 16  1  0  0  0  0
  4 17  1  0  0  0  0
  5  6  1  0  0  0  0
  5  9  1  0  0  0  0
  5 18  1  6  0  0  0
  6  7  1  0  0  0  0
  6 19  1  0  0  0  0
  6 20  1  0  0  0  0
  7 21  1  0  0  0  0
  7 22  1  0  0  0  0
  7 23  1  0  0  0  0
M  END
$$$$
G-AGG
 OpenBabel12202214343D

 23 22  0  0  0  0  0  0  0  0999 V2000
    0.6347   -2.6265   -2.1033 C   0  0  0  0  0  0  0  0  0  0  0  0
    1.6402   -1.5421   -1.7210 C   0  0  0  0  0  0  0  0  0  0  0  0
    1.1481   -0.6881   -0.5727 C   0  0  2  0  0  0  0  0  0  0  0  0
    0.0668    0.2997   -0.9587 C   0  0  0  0  0  0  0  0  0  0  0  0
   -0.7450    0.8384    0.2014 C   0  0  2  0  0  0  0  0  0  0  0  0
    0.0232    1.4688    1.3413 C   0  0  0  0  0  0  0  0  0  0  0  0
    0.7454    2.7395    0.9005 C   0  0  0  0  0  0  0  0  0  0  0  0
    2.2657    0.0571   -0.0911 F   0  0  0  0  0  0  0  0  0  0  0  0
   -1.4719   -0.2655    0.7425 F   0  0  0  0  0  0  0  0  0  0  0  0
    1.0538   -3.2733   -2.8726 H   0  0  0  0  0  0  0  0  0  0  0  0
    0.3880   -3.2441   -1.2384 H   0  0  0  0  0  0  0  0  0  0  0  0
   -0.2909   -2.2030   -2.4923 H   0  0  0  0  0  0  0  0  0  0  0  0
    2.5749   -2.0085   -1.4059 H   0  0  0  0  0  0  0  0  0  0  0  0
    1.8594   -0.9006   -2.5773 H   0  0  0  0  0  0  0  0  0  0  0  0
    0.8377   -1.3147    0.2635 H   0  0  0  0  0  0  0  0  0  0  0  0
   -0.6265   -0.1844   -1.6464 H   0  0  0  0  0  0  0  0  0  0  0  0
    0.5292    1.1295   -1.4985 H   0  0  0  0  0  0  0  0  0  0  0  0
   -1.5016    1.5285   -0.1707 H   0  0  0  0  0  0  0  0  0  0  0  0
   -0.6932    1.7050    2.1285 H   0  0  0  0  0  0  0  0  0  0  0  0
    0.7325    0.7439    1.7429 H   0  0  0  0  0  0  0  0  0  0  0  0
    1.5218    2.5201    0.1701 H   0  0  0  0  0  0  0  0  0  0  0  0
    0.0447    3.4482    0.4545 H   0  0  0  0  0  0  0  0  0  0  0  0
    1.2134    3.2253    1.7562 H   0  0  0  0  0  0  0  0  0  0  0  0
  1  2  1  0  0  0  0
  1 10  1  0  0  0  0
  1 11  1  0  0  0  0
  1 12  1  0  0  0  0
  2  3  1  0  0  0  0
  2 13  1  0  0  0  0
  2 14  1  0  0  0  0
  3  4  1  0  0  0  0
  3  8  1  0  0  0  0
  3 15  1  1  0  0  0
  4  5  1  0  0  0  0
  4 16  1  0  0  0  0
  4 17  1  0  0  0  0
  5  6  1  0  0  0  0
  5  9  1  0  0  0  0
  5 18  1  6  0  0  0
  6  7  1  0  0  0  0
  6 19  1  0  0  0  0
  6 20  1  0  0  0  0
  7 21  1  0  0  0  0
  7 22  1  0  0  0  0
  7 23  1  0  0  0  0
M  END
$$$$
GAG-G-
 OpenBabel12202214343D

 23 22  0  0  0  0  0  0  0  0999 V2000
    2.5912   -0.2151   -2.6095 C   0  0  0  0  0  0  0  0  0  0  0  0
    1.9423   -1.2594   -1.7072 C   0  0  0  0  0  0  0  0  0  0  0  0
    1.1386   -0.6813   -0.5626 C   0  0  2  0  0  0  0  0  0  0  0  0
    0.0654    0.3027   -0.9713 C   0  0  0  0  0  0  0  0  0  0  0  0
   -0.7340    0.8286    0.2038 C   0  0  2  0  0  0  0  0  0  0  0  0
   -1.4550   -0.2043    1.0425 C   0  0  0  0  0  0  0  0  0  0  0  0
   -2.2997   -1.1852    0.2344 C   0  0  0  0  0  0  0  0  0  0  0  0
    2.0387    0.0095    0.3060 F   0  0  0  0  0  0  0  0  0  0  0  0
   -1.7194    1.6999   -0.3521 F   0  0  0  0  0  0  0  0  0  0  0  0
    3.1756    0.4963   -2.0248 H   0  0  0  0  0  0  0  0  0  0  0  0
    3.2626   -0.6984   -3.3190 H   0  0  0  0  0  0  0  0  0  0  0  0
    1.8483    0.3404   -3.1812 H   0  0  0  0  0  0  0  0  0  0  0  0
    1.2691   -1.8973   -2.2837 H   0  0  0  0  0  0  0  0  0  0  0  0
    2.7045   -1.9086   -1.2745 H   0  0  0  0  0  0  0  0  0  0  0  0
    0.7254   -1.4866    0.0427 H   0  0  0  0  0  0  0  0  0  0  0  0
   -0.6051   -0.1971   -1.6735 H   0  0  0  0  0  0  0  0  0  0  0  0
    0.5236    1.1474   -1.4849 H   0  0  0  0  0  0  0  0  0  0  0  0
   -0.1177    1.4639    0.8367 H   0  0  0  0  0  0  0  0  0  0  0  0
   -0.7072   -0.7400    1.6310 H   0  0  0  0  0  0  0  0  0  0  0  0
   -2.0809    0.3369    1.7535 H   0  0  0  0  0  0  0  0  0  0  0  0
   -1.6799   -1.8236   -0.3954 H   0  0  0  0  0  0  0  0  0  0  0  0
   -2.8697   -1.8299    0.9019 H   0  0  0  0  0  0  0  0  0  0  0  0
   -3.0057   -0.6564   -0.4056 H   0  0  0  0  0  0  0  0  0  0  0  0
  1  2  1  0  0  0  0
  1 10  1  0  0  0  0
  1 11  1  0  0  0  0
  1 12  1  0  0  0  0
  2  3  1  0  0  0  0
  2 13  1  0  0  0  0
  2 14  1  0  0  0  0
  3  4  1  0  0  0  0
  3  8  1  0  0  0  0
  3 15  1  1  0  0  0
  4  5  1  0  0  0  0
  4 16  1  0  0  0  0
  4 17  1  0  0  0  0
  5  6  1  0  0  0  0
  5  9  1  0  0  0  0
  5 18  1  1  0  0  0
  6  7  1  0  0  0  0
  6 19  1  0  0  0  0
  6 20  1  0  0  0  0
  7 21  1  0  0  0  0
  7 22  1  0  0  0  0
  7 23  1  0  0  0  0
M  END
$$$$
GAG-G
 OpenBabel12202214343D

 23 22  0  0  0  0  0  0  0  0999 V2000
    2.4088   -0.4684   -2.7604 C   0  0  0  0  0  0  0  0  0  0  0  0
    1.8130   -1.3994   -1.7104 C   0  0  0  0  0  0  0  0  0  0  0  0
    1.1392   -0.6820   -0.5617 C   0  0  2  0  0  0  0  0  0  0  0  0
    0.0658    0.3028   -0.9744 C   0  0  0  0  0  0  0  0  0  0  0  0
   -0.7350    0.8292    0.2061 C   0  0  2  0  0  0  0  0  0  0  0  0
   -2.0582    0.1371    0.4461 C   0  0  0  0  0  0  0  0  0  0  0  0
   -1.9028   -1.3481    0.7604 C   0  0  0  0  0  0  0  0  0  0  0  0
    2.1361    0.0617    0.1408 F   0  0  0  0  0  0  0  0  0  0  0  0
   -1.0359    2.1996   -0.0551 F   0  0  0  0  0  0  0  0  0  0  0  0
    3.1037    0.2387   -2.3065 H   0  0  0  0  0  0  0  0  0  0  0  0
    2.9561   -1.0444   -3.5054 H   0  0  0  0  0  0  0  0  0  0  0  0
    1.6363    0.0986   -3.2805 H   0  0  0  0  0  0  0  0  0  0  0  0
    1.0655   -2.0555   -2.1614 H   0  0  0  0  0  0  0  0  0  0  0  0
    2.5901   -2.0409   -1.2907 H   0  0  0  0  0  0  0  0  0  0  0  0
    0.7690   -1.4018    0.1654 H   0  0  0  0  0  0  0  0  0  0  0  0
   -0.5967   -0.1709   -1.7032 H   0  0  0  0  0  0  0  0  0  0  0  0
    0.5536    1.1478   -1.4624 H   0  0  0  0  0  0  0  0  0  0  0  0
   -0.1266    0.8397    1.1103 H   0  0  0  0  0  0  0  0  0  0  0  0
   -2.5583    0.6412    1.2736 H   0  0  0  0  0  0  0  0  0  0  0  0
   -2.6727    0.2688   -0.4474 H   0  0  0  0  0  0  0  0  0  0  0  0
   -1.2392   -1.5037    1.6126 H   0  0  0  0  0  0  0  0  0  0  0  0
   -2.8719   -1.7796    1.0058 H   0  0  0  0  0  0  0  0  0  0  0  0
   -1.5006   -1.8964   -0.0924 H   0  0  0  0  0  0  0  0  0  0  0  0
  1  2  1  0  0  0  0
  1 10  1  0  0  0  0
  1 11  1  0  0  0  0
  1 12  1  0  0  0  0
  2  3  1  0  0  0  0
  2 13  1  0  0  0  0
  2 14  1  0  0  0  0
  3  4  1  0  0  0  0
  3  8  1  0  0  0  0
  3 15  1  1  0  0  0
  4  5  1  0  0  0  0
  4 16  1  0  0  0  0
  4 17  1  0  0  0  0
  5  6  1  0  0  0  0
  5  9  1  0  0  0  0
  5 18  1  1  0  0  0
  6  7  1  0  0  0  0
  6 19  1  0  0  0  0
  6 20  1  0  0  0  0
  7 21  1  0  0  0  0
  7 22  1  0  0  0  0
  7 23  1  0  0  0  0
M  END
$$$$
GAGG-
 OpenBabel12202214343D

 23 22  0  0  0  0  0  0  0  0999 V2000
    2.0623   -0.7551   -2.9658 C   0  0  0  0  0  0  0  0  0  0  0  0
    1.6194   -1.5538   -1.7439 C   0  0  0  0  0  0  0  0  0  0  0  0
    1.1578   -0.6947   -0.5854 C   0  0  2  0  0  0  0  0  0  0  0  0
    0.0703    0.2945   -0.9432 C   0  0  0  0  0  0  0  0  0  0  0  0
   -0.7581    0.8502    0.1986 C   0  0  2  0  0  0  0  0  0  0  0  0
   -0.0447    1.5587    1.3409 C   0  0  0  0  0  0  0  0  0  0  0  0
    0.5772    0.6536    2.4036 C   0  0  0  0  0  0  0  0  0  0  0  0
    2.2901    0.0445   -0.1265 F   0  0  0  0  0  0  0  0  0  0  0  0
   -1.5105   -0.2324    0.7447 F   0  0  0  0  0  0  0  0  0  0  0  0
    2.8499   -0.0467   -2.7058 H   0  0  0  0  0  0  0  0  0  0  0  0
    2.4532   -1.4245   -3.7315 H   0  0  0  0  0  0  0  0  0  0  0  0
    1.2321   -0.1985   -3.4028 H   0  0  0  0  0  0  0  0  0  0  0  0
    0.7922   -2.2181   -2.0023 H   0  0  0  0  0  0  0  0  0  0  0  0
    2.4370   -2.1820   -1.3869 H   0  0  0  0  0  0  0  0  0  0  0  0
    0.8616   -1.3248    0.2523 H   0  0  0  0  0  0  0  0  0  0  0  0
   -0.6206   -0.1964   -1.6323 H   0  0  0  0  0  0  0  0  0  0  0  0
    0.5164    1.1339   -1.4812 H   0  0  0  0  0  0  0  0  0  0  0  0
   -1.5009    1.5194   -0.2297 H   0  0  0  0  0  0  0  0  0  0  0  0
    0.7140    2.2067    0.8969 H   0  0  0  0  0  0  0  0  0  0  0  0
   -0.7712    2.2113    1.8279 H   0  0  0  0  0  0  0  0  0  0  0  0
    1.3569    0.0102    2.0030 H   0  0  0  0  0  0  0  0  0  0  0  0
    1.0248    1.2705    3.1825 H   0  0  0  0  0  0  0  0  0  0  0  0
   -0.1822    0.0282    2.8707 H   0  0  0  0  0  0  0  0  0  0  0  0
  1  2  1  0  0  0  0
  1 10  1  0  0  0  0
  1 11  1  0  0  0  0
  1 12  1  0  0  0  0
  2  3  1  0  0  0  0
  2 13  1  0  0  0  0
  2 14  1  0  0  0  0
  3  4  1  0  0  0  0
  3  8  1  0  0  0  0
  3 15  1  1  0  0  0
  4  5  1  0  0  0  0
  4 16  1  0  0  0  0
  4 17  1  0  0  0  0
  5  6  1  0  0  0  0
  5  9  1  0  0  0  0
  5 18  1  6  0  0  0
  6  7  1  0  0  0  0
  6 19  1  0  0  0  0
  6 20  1  0  0  0  0
  7 21  1  0  0  0  0
  7 22  1  0  0  0  0
  7 23  1  0  0  0  0
M  END
$$$$
GAGG
 OpenBabel12202214343D

 23 22  0  0  0  0  0  0  0  0999 V2000
    2.0872   -0.8019   -2.9304 C   0  0  0  0  0  0  0  0  0  0  0  0
    1.6153   -1.5750   -1.7020 C   0  0  0  0  0  0  0  0  0  0  0  0
    1.1463   -0.6868   -0.5703 C   0  0  2  0  0  0  0  0  0  0  0  0
    0.0663    0.3005   -0.9617 C   0  0  0  0  0  0  0  0  0  0  0  0
   -0.7425    0.8363    0.2021 C   0  0  2  0  0  0  0  0  0  0  0  0
    0.0275    1.4945    1.3245 C   0  0  0  0  0  0  0  0  0  0  0  0
    0.7014    2.7855    0.8676 C   0  0  0  0  0  0  0  0  0  0  0  0
    2.2774    0.0521   -0.1074 F   0  0  0  0  0  0  0  0  0  0  0  0
   -1.4405   -0.2754    0.7654 F   0  0  0  0  0  0  0  0  0  0  0  0
    2.8788   -0.1006   -2.6681 H   0  0  0  0  0  0  0  0  0  0  0  0
    2.4818   -1.4894   -3.6786 H   0  0  0  0  0  0  0  0  0  0  0  0
    1.2714   -0.2430   -3.3882 H   0  0  0  0  0  0  0  0  0  0  0  0
    0.7840   -2.2328   -1.9637 H   0  0  0  0  0  0  0  0  0  0  0  0
    2.4186   -2.2076   -1.3215 H   0  0  0  0  0  0  0  0  0  0  0  0
    0.8346   -1.2924    0.2804 H   0  0  0  0  0  0  0  0  0  0  0  0
   -0.6228   -0.1955   -1.6475 H   0  0  0  0  0  0  0  0  0  0  0  0
    0.5156    1.1348   -1.5026 H   0  0  0  0  0  0  0  0  0  0  0  0
   -1.5182    1.5060   -0.1680 H   0  0  0  0  0  0  0  0  0  0  0  0
   -0.6840    1.7113    2.1230 H   0  0  0  0  0  0  0  0  0  0  0  0
    0.7648    0.7939    1.7175 H   0  0  0  0  0  0  0  0  0  0  0  0
   -0.0292    3.4736    0.4377 H   0  0  0  0  0  0  0  0  0  0  0  0
    1.1749    3.2837    1.7136 H   0  0  0  0  0  0  0  0  0  0  0  0
    1.4688    2.5912    0.1193 H   0  0  0  0  0  0  0  0  0  0  0  0
  1  2  1  0  0  0  0
  1 10  1  0  0  0  0
  1 11  1  0  0  0  0
  1 12  1  0  0  0  0
  2  3  1  0  0  0  0
  2 13  1  0  0  0  0
  2 14  1  0  0  0  0
  3  4  1  0  0  0  0
  3  8  1  0  0  0  0
  3 15  1  1  0  0  0
  4  5  1  0  0  0  0
  4 16  1  0  0  0  0
  4 17  1  0  0  0  0
  5  6  1  0  0  0  0
  5  9  1  0  0  0  0
  5 18  1  6  0  0  0
  6  7  1  0  0  0  0
  6 19  1  0  0  0  0
  6 20  1  0  0  0  0
  7 21  1  0  0  0  0
  7 22  1  0  0  0  0
  7 23  1  0  0  0  0
M  END
$$$$
G-G-AA
 OpenBabel12202214343D

 23 22  0  0  0  0  0  0  0  0999 V2000
    3.0063    0.9229   -0.0456 C   0  0  0  0  0  0  0  0  0  0  0  0
    2.1577   -0.2408    0.4595 C   0  0  0  0  0  0  0  0  0  0  0  0
    1.1488   -0.6886   -0.5733 C   0  0  2  0  0  0  0  0  0  0  0  0
    0.0665    0.2998   -0.9577 C   0  0  0  0  0  0  0  0  0  0  0  0
   -0.7454    0.8389    0.2010 C   0  0  2  0  0  0  0  0  0  0  0  0
   -2.0444    1.4803   -0.2286 C   0  0  0  0  0  0  0  0  0  0  0  0
   -2.8259    2.0628    0.9428 C   0  0  0  0  0  0  0  0  0  0  0  0
    0.4883   -1.8398   -0.0448 F   0  0  0  0  0  0  0  0  0  0  0  0
    0.0315    1.8403    0.8566 F   0  0  0  0  0  0  0  0  0  0  0  0
    3.4899    0.6688   -0.9905 H   0  0  0  0  0  0  0  0  0  0  0  0
    3.7865    1.1632    0.6761 H   0  0  0  0  0  0  0  0  0  0  0  0
    2.4031    1.8160   -0.1991 H   0  0  0  0  0  0  0  0  0  0  0  0
    2.7986   -1.0957    0.6818 H   0  0  0  0  0  0  0  0  0  0  0  0
    1.6374    0.0328    1.3774 H   0  0  0  0  0  0  0  0  0  0  0  0
    1.6579   -1.0375   -1.4716 H   0  0  0  0  0  0  0  0  0  0  0  0
   -0.6117   -0.2045   -1.6472 H   0  0  0  0  0  0  0  0  0  0  0  0
    0.5141    1.1373   -1.4979 H   0  0  0  0  0  0  0  0  0  0  0  0
   -0.9231    0.0744    0.9571 H   0  0  0  0  0  0  0  0  0  0  0  0
   -1.8226    2.2531   -0.9690 H   0  0  0  0  0  0  0  0  0  0  0  0
   -2.6355    0.7097   -0.7278 H   0  0  0  0  0  0  0  0  0  0  0  0
   -3.0429    1.2891    1.6819 H   0  0  0  0  0  0  0  0  0  0  0  0
   -3.7728    2.4818    0.6038 H   0  0  0  0  0  0  0  0  0  0  0  0
   -2.2642    2.8557    1.4349 H   0  0  0  0  0  0  0  0  0  0  0  0
  1  2  1  0  0  0  0
  1 10  1  0  0  0  0
  1 11  1  0  0  0  0
  1 12  1  0  0  0  0
  2  3  1  0  0  0  0
  2 13  1  0  0  0  0
  2 14  1  0  0  0  0
  3  4  1  0  0  0  0
  3  8  1  0  0  0  0
  3 15  1  6  0  0  0
  4  5  1  0  0  0  0
  4 16  1  0  0  0  0
  4 17  1  0  0  0  0
  5  6  1  0  0  0  0
  5  9  1  0  0  0  0
  5 18  1  1  0  0  0
  6  7  1  0  0  0  0
  6 19  1  0  0  0  0
  6 20  1  0  0  0  0
  7 21  1  0  0  0  0
  7 22  1  0  0  0  0
  7 23  1  0  0  0  0
M  END
$$$$
G-GAA
 OpenBabel12202214343D

 23 22  0  0  0  0  0  0  0  0999 V2000
   -0.4070   -2.5507    0.1534 C   0  0  0  0  0  0  0  0  0  0  0  0
    0.7722   -2.1428   -0.7256 C   0  0  0  0  0  0  0  0  0  0  0  0
    1.1445   -0.6861   -0.5647 C   0  0  2  0  0  0  0  0  0  0  0  0
    0.0631    0.3043   -0.9688 C   0  0  0  0  0  0  0  0  0  0  0  0
   -0.7376    0.8318    0.2034 C   0  0  2  0  0  0  0  0  0  0  0  0
   -1.8752    1.7336   -0.2124 C   0  0  0  0  0  0  0  0  0  0  0  0
   -2.6386    2.3011    0.9795 C   0  0  0  0  0  0  0  0  0  0  0  0
    2.2707   -0.4578   -1.4102 F   0  0  0  0  0  0  0  0  0  0  0  0
    0.1592    1.5963    1.0095 F   0  0  0  0  0  0  0  0  0  0  0  0
   -0.5748   -3.6240    0.0753 H   0  0  0  0  0  0  0  0  0  0  0  0
   -0.2163   -2.3142    1.2013 H   0  0  0  0  0  0  0  0  0  0  0  0
   -1.3249   -2.0479   -0.1506 H   0  0  0  0  0  0  0  0  0  0  0  0
    1.6472   -2.7445   -0.4765 H   0  0  0  0  0  0  0  0  0  0  0  0
    0.5340   -2.3168   -1.7776 H   0  0  0  0  0  0  0  0  0  0  0  0
    1.4991   -0.4800    0.4445 H   0  0  0  0  0  0  0  0  0  0  0  0
   -0.6185   -0.1502   -1.6897 H   0  0  0  0  0  0  0  0  0  0  0  0
    0.5392    1.1602   -1.4495 H   0  0  0  0  0  0  0  0  0  0  0  0
   -1.0913    0.0372    0.8573 H   0  0  0  0  0  0  0  0  0  0  0  0
   -1.4720    2.5364   -0.8330 H   0  0  0  0  0  0  0  0  0  0  0  0
   -2.5434    1.1401   -0.8393 H   0  0  0  0  0  0  0  0  0  0  0  0
   -3.0438    1.4971    1.5955 H   0  0  0  0  0  0  0  0  0  0  0  0
   -1.9901    2.9148    1.6034 H   0  0  0  0  0  0  0  0  0  0  0  0
   -3.4689    2.9230    0.6441 H   0  0  0  0  0  0  0  0  0  0  0  0
  1  2  1  0  0  0  0
  1 10  1  0  0  0  0
  1 11  1  0  0  0  0
  1 12  1  0  0  0  0
  2  3  1  0  0  0  0
  2 13  1  0  0  0  0
  2 14  1  0  0  0  0
  3  4  1  0  0  0  0
  3  8  1  0  0  0  0
  3 15  1  1  0  0  0
  4  5  1  0  0  0  0
  4 16  1  0  0  0  0
  4 17  1  0  0  0  0
  5  6  1  0  0  0  0
  5  9  1  0  0  0  0
  5 18  1  1  0  0  0
  6  7  1  0  0  0  0
  6 19  1  0  0  0  0
  6 20  1  0  0  0  0
  7 21  1  0  0  0  0
  7 22  1  0  0  0  0
  7 23  1  0  0  0  0
M  END
$$$$
GG-AA
 OpenBabel12202214343D

 23 22  0  0  0  0  0  0  0  0999 V2000
    1.8049   -0.4185    1.8961 C   0  0  0  0  0  0  0  0  0  0  0  0
    2.2166   -0.2935    0.4300 C   0  0  0  0  0  0  0  0  0  0  0  0
    1.1611   -0.6971   -0.5882 C   0  0  2  0  0  0  0  0  0  0  0  0
    0.0692    0.2947   -0.9383 C   0  0  0  0  0  0  0  0  0  0  0  0
   -0.7603    0.8524    0.1966 C   0  0  2  0  0  0  0  0  0  0  0  0
   -2.0479    1.4870   -0.2774 C   0  0  0  0  0  0  0  0  0  0  0  0
   -2.8335    2.1384    0.8547 C   0  0  0  0  0  0  0  0  0  0  0  0
    0.5228   -1.8853   -0.1241 F   0  0  0  0  0  0  0  0  0  0  0  0
    0.0085    1.8687    0.8397 F   0  0  0  0  0  0  0  0  0  0  0  0
    1.5464   -1.4485    2.1388 H   0  0  0  0  0  0  0  0  0  0  0  0
    2.6435   -0.1303    2.5316 H   0  0  0  0  0  0  0  0  0  0  0  0
    0.9631    0.2193    2.1521 H   0  0  0  0  0  0  0  0  0  0  0  0
    2.5154    0.7312    0.2012 H   0  0  0  0  0  0  0  0  0  0  0  0
    3.0923   -0.9235    0.2644 H   0  0  0  0  0  0  0  0  0  0  0  0
    1.6513   -0.9864   -1.5164 H   0  0  0  0  0  0  0  0  0  0  0  0
   -0.6050   -0.2048   -1.6364 H   0  0  0  0  0  0  0  0  0  0  0  0
    0.5222    1.1324   -1.4747 H   0  0  0  0  0  0  0  0  0  0  0  0
   -0.9586    0.1063    0.9657 H   0  0  0  0  0  0  0  0  0  0  0  0
   -1.8106    2.2168   -1.0552 H   0  0  0  0  0  0  0  0  0  0  0  0
   -2.6426    0.6977   -0.7405 H   0  0  0  0  0  0  0  0  0  0  0  0
   -2.2716    2.9570    1.3031 H   0  0  0  0  0  0  0  0  0  0  0  0
   -3.7770    2.5408    0.4864 H   0  0  0  0  0  0  0  0  0  0  0  0
   -3.0584    1.4103    1.6363 H   0  0  0  0  0  0  0  0  0  0  0  0
  1  2  1  0  0  0  0
  1 10  1  0  0  0  0
  1 11  1  0  0  0  0
  1 12  1  0  0  0  0
  2  3  1  0  0  0  0
  2 13  1  0  0  0  0
  2 14  1  0  0  0  0
  3  4  1  0  0  0  0
  3  8  1  0  0  0  0
  3 15  1  6  0  0  0
  4  5  1  0  0  0  0
  4 16  1  0  0  0  0
  4 17  1  0  0  0  0
  5  6  1  0  0  0  0
  5  9  1  0  0  0  0
  5 18  1  1  0  0  0
  6  7  1  0  0  0  0
  6 19  1  0  0  0  0
  6 20  1  0  0  0  0
  7 21  1  0  0  0  0
  7 22  1  0  0  0  0
  7 23  1  0  0  0  0
M  END
$$$$
GGAA
 OpenBabel12202214343D

 23 22  0  0  0  0  0  0  0  0999 V2000
   -0.4312   -2.6917   -0.5712 C   0  0  0  0  0  0  0  0  0  0  0  0
    0.6657   -1.9242    0.1614 C   0  0  0  0  0  0  0  0  0  0  0  0
    1.1394   -0.6821   -0.5620 C   0  0  2  0  0  0  0  0  0  0  0  0
    0.0636    0.3041   -0.9708 C   0  0  0  0  0  0  0  0  0  0  0  0
   -0.7330    0.8279    0.2028 C   0  0  2  0  0  0  0  0  0  0  0  0
   -1.7223    1.9053   -0.1713 C   0  0  0  0  0  0  0  0  0  0  0  0
   -2.5163    2.4090    1.0291 C   0  0  0  0  0  0  0  0  0  0  0  0
    1.7743   -1.0990   -1.7703 F   0  0  0  0  0  0  0  0  0  0  0  0
    0.1940    1.3861    1.1353 F   0  0  0  0  0  0  0  0  0  0  0  0
   -0.1267   -2.9236   -1.5929 H   0  0  0  0  0  0  0  0  0  0  0  0
   -0.6368   -3.6320   -0.0611 H   0  0  0  0  0  0  0  0  0  0  0  0
   -1.3618   -2.1242   -0.6130 H   0  0  0  0  0  0  0  0  0  0  0  0
    0.3242   -1.6235    1.1539 H   0  0  0  0  0  0  0  0  0  0  0  0
    1.5361   -2.5637    0.3113 H   0  0  0  0  0  0  0  0  0  0  0  0
    1.9184   -0.1866    0.0128 H   0  0  0  0  0  0  0  0  0  0  0  0
   -0.6281   -0.1775   -1.6630 H   0  0  0  0  0  0  0  0  0  0  0  0
    0.5314    1.1438   -1.4888 H   0  0  0  0  0  0  0  0  0  0  0  0
   -1.2275    0.0210    0.7433 H   0  0  0  0  0  0  0  0  0  0  0  0
   -1.1792    2.7234   -0.6492 H   0  0  0  0  0  0  0  0  0  0  0  0
   -2.3955    1.4793   -0.9179 H   0  0  0  0  0  0  0  0  0  0  0  0
   -1.8591    2.8502    1.7775 H   0  0  0  0  0  0  0  0  0  0  0  0
   -3.2363    3.1682    0.7246 H   0  0  0  0  0  0  0  0  0  0  0  0
   -3.0654    1.5905    1.4975 H   0  0  0  0  0  0  0  0  0  0  0  0
  1  2  1  0  0  0  0
  1 10  1  0  0  0  0
  1 11  1  0  0  0  0
  1 12  1  0  0  0  0
  2  3  1  0  0  0  0
  2 13  1  0  0  0  0
  2 14  1  0  0  0  0
  3  4  1  0  0  0  0
  3  8  1  0  0  0  0
  3 15  1  1  0  0  0
  4  5  1  0  0  0  0
  4 16  1  0  0  0  0
  4 17  1  0  0  0  0
  5  6  1  0  0  0  0
  5  9  1  0  0  0  0
  5 18  1  1  0  0  0
  6  7  1  0  0  0  0
  6 19  1  0  0  0  0
  6 20  1  0  0  0  0
  7 21  1  0  0  0  0
  7 22  1  0  0  0  0
  7 23  1  0  0  0  0
M  END
$$$$
G-G-AG-
 OpenBabel12202214343D

 23 22  0  0  0  0  0  0  0  0999 V2000
    3.0305    0.9073   -0.0848 C   0  0  0  0  0  0  0  0  0  0  0  0
    2.1581   -0.2237    0.4533 C   0  0  0  0  0  0  0  0  0  0  0  0
    1.1464   -0.6869   -0.5703 C   0  0  2  0  0  0  0  0  0  0  0  0
    0.0661    0.3007   -0.9616 C   0  0  0  0  0  0  0  0  0  0  0  0
   -0.7425    0.8362    0.2019 C   0  0  2  0  0  0  0  0  0  0  0  0
   -2.0869    1.4104   -0.1883 C   0  0  0  0  0  0  0  0  0  0  0  0
   -2.0010    2.4947   -1.2588 C   0  0  0  0  0  0  0  0  0  0  0  0
    0.4834   -1.8269   -0.0213 F   0  0  0  0  0  0  0  0  0  0  0  0
    0.0079    1.8822    0.8206 F   0  0  0  0  0  0  0  0  0  0  0  0
    3.5211    0.6106   -1.0140 H   0  0  0  0  0  0  0  0  0  0  0  0
    3.8057    1.1622    0.6379 H   0  0  0  0  0  0  0  0  0  0  0  0
    2.4443    1.8046   -0.2796 H   0  0  0  0  0  0  0  0  0  0  0  0
    2.7813   -1.0831    0.7061 H   0  0  0  0  0  0  0  0  0  0  0  0
    1.6393    0.0887    1.3600 H   0  0  0  0  0  0  0  0  0  0  0  0
    1.6520   -1.0505   -1.4643 H   0  0  0  0  0  0  0  0  0  0  0  0
   -0.6135   -0.2030   -1.6513 H   0  0  0  0  0  0  0  0  0  0  0  0
    0.5179    1.1330   -1.5036 H   0  0  0  0  0  0  0  0  0  0  0  0
   -0.8657    0.0787    0.9756 H   0  0  0  0  0  0  0  0  0  0  0  0
   -2.7049    0.5806   -0.5372 H   0  0  0  0  0  0  0  0  0  0  0  0
   -2.5578    1.8053    0.7133 H   0  0  0  0  0  0  0  0  0  0  0  0
   -1.3401    3.3015   -0.9430 H   0  0  0  0  0  0  0  0  0  0  0  0
   -2.9873    2.9209   -1.4423 H   0  0  0  0  0  0  0  0  0  0  0  0
   -1.6291    2.0960   -2.2022 H   0  0  0  0  0  0  0  0  0  0  0  0
  1  2  1  0  0  0  0
  1 10  1  0  0  0  0
  1 11  1  0  0  0  0
  1 12  1  0  0  0  0
  2  3  1  0  0  0  0
  2 13  1  0  0  0  0
  2 14  1  0  0  0  0
  3  4  1  0  0  0  0
  3  8  1  0  0  0  0
  3 15  1  6  0  0  0
  4  5  1  0  0  0  0
  4 16  1  0  0  0  0
  4 17  1  0  0  0  0
  5  6  1  0  0  0  0
  5  9  1  0  0  0  0
  5 18  1  1  0  0  0
  6  7  1  0  0  0  0
  6 19  1  0  0  0  0
  6 20  1  0  0  0  0
  7 21  1  0  0  0  0
  7 22  1  0  0  0  0
  7 23  1  0  0  0  0
M  END
$$$$
G-G-AG
 OpenBabel12202214343D

 23 22  0  0  0  0  0  0  0  0999 V2000
    3.0001    0.9213   -0.0214 C   0  0  0  0  0  0  0  0  0  0  0  0
    2.1433   -0.2409    0.4744 C   0  0  0  0  0  0  0  0  0  0  0  0
    1.1482   -0.6882   -0.5727 C   0  0  2  0  0  0  0  0  0  0  0  0
    0.0666    0.2998   -0.9586 C   0  0  0  0  0  0  0  0  0  0  0  0
   -0.7449    0.8384    0.2013 C   0  0  2  0  0  0  0  0  0  0  0  0
   -2.0688    1.4488   -0.2044 C   0  0  0  0  0  0  0  0  0  0  0  0
   -3.1021    0.3869   -0.5754 C   0  0  0  0  0  0  0  0  0  0  0  0
    0.4851   -1.8436   -0.0577 F   0  0  0  0  0  0  0  0  0  0  0  0
    0.0209    1.8673    0.8268 F   0  0  0  0  0  0  0  0  0  0  0  0
    3.4987    0.6629   -0.9578 H   0  0  0  0  0  0  0  0  0  0  0  0
    3.7692    1.1643    0.7111 H   0  0  0  0  0  0  0  0  0  0  0  0
    2.3988    1.8129   -0.1884 H   0  0  0  0  0  0  0  0  0  0  0  0
    2.7791   -1.0951    0.7087 H   0  0  0  0  0  0  0  0  0  0  0  0
    1.6096    0.0367    1.3843 H   0  0  0  0  0  0  0  0  0  0  0  0
    1.6691   -1.0284   -1.4672 H   0  0  0  0  0  0  0  0  0  0  0  0
   -0.6027   -0.2035   -1.6561 H   0  0  0  0  0  0  0  0  0  0  0  0
    0.5137    1.1420   -1.4921 H   0  0  0  0  0  0  0  0  0  0  0  0
   -0.8934    0.0813    0.9713 H   0  0  0  0  0  0  0  0  0  0  0  0
   -2.4347    2.0313    0.6425 H   0  0  0  0  0  0  0  0  0  0  0  0
   -1.9069    2.1364   -1.0374 H   0  0  0  0  0  0  0  0  0  0  0  0
   -2.8084   -0.1730   -1.4629 H   0  0  0  0  0  0  0  0  0  0  0  0
   -4.0643    0.8539   -0.7799 H   0  0  0  0  0  0  0  0  0  0  0  0
   -3.2362   -0.3216    0.2435 H   0  0  0  0  0  0  0  0  0  0  0  0
  1  2  1  0  0  0  0
  1 10  1  0  0  0  0
  1 11  1  0  0  0  0
  1 12  1  0  0  0  0
  2  3  1  0  0  0  0
  2 13  1  0  0  0  0
  2 14  1  0  0  0  0
  3  4  1  0  0  0  0
  3  8  1  0  0  0  0
  3 15  1  6  0  0  0
  4  5  1  0  0  0  0
  4 16  1  0  0  0  0
  4 17  1  0  0  0  0
  5  6  1  0  0  0  0
  5  9  1  0  0  0  0
  5 18  1  1  0  0  0
  6  7  1  0  0  0  0
  6 19  1  0  0  0  0
  6 20  1  0  0  0  0
  7 21  1  0  0  0  0
  7 22  1  0  0  0  0
  7 23  1  0  0  0  0
M  END
$$$$
G-GAG-
 OpenBabel12202214343D

 23 22  0  0  0  0  0  0  0  0999 V2000
   -0.4243   -2.5404    0.1559 C   0  0  0  0  0  0  0  0  0  0  0  0
    0.7679   -2.1418   -0.7095 C   0  0  0  0  0  0  0  0  0  0  0  0
    1.1412   -0.6837   -0.5610 C   0  0  2  0  0  0  0  0  0  0  0  0
    0.0624    0.3055   -0.9730 C   0  0  0  0  0  0  0  0  0  0  0  0
   -0.7336    0.8282    0.2041 C   0  0  2  0  0  0  0  0  0  0  0  0
   -1.9547    1.6389   -0.1699 C   0  0  0  0  0  0  0  0  0  0  0  0
   -1.6609    2.8133   -1.0963 C   0  0  0  0  0  0  0  0  0  0  0  0
    2.2699   -0.4662   -1.4068 F   0  0  0  0  0  0  0  0  0  0  0  0
    0.1423    1.6694    0.9561 F   0  0  0  0  0  0  0  0  0  0  0  0
   -0.5994   -3.6122    0.0766 H   0  0  0  0  0  0  0  0  0  0  0  0
   -0.2456   -2.3050    1.2064 H   0  0  0  0  0  0  0  0  0  0  0  0
   -1.3349   -2.0300   -0.1601 H   0  0  0  0  0  0  0  0  0  0  0  0
    1.6378   -2.7425   -0.4421 H   0  0  0  0  0  0  0  0  0  0  0  0
    0.5444   -2.3254   -1.7629 H   0  0  0  0  0  0  0  0  0  0  0  0
    1.4962   -0.4689    0.4467 H   0  0  0  0  0  0  0  0  0  0  0  0
   -0.6193   -0.1527   -1.6940 H   0  0  0  0  0  0  0  0  0  0  0  0
    0.5437    1.1558   -1.4583 H   0  0  0  0  0  0  0  0  0  0  0  0
   -1.0080    0.0311    0.8920 H   0  0  0  0  0  0  0  0  0  0  0  0
   -2.6648    0.9526   -0.6362 H   0  0  0  0  0  0  0  0  0  0  0  0
   -2.4132    1.9937    0.7550 H   0  0  0  0  0  0  0  0  0  0  0  0
   -0.8990    3.4664   -0.6698 H   0  0  0  0  0  0  0  0  0  0  0  0
   -1.3142    2.4778   -2.0741 H   0  0  0  0  0  0  0  0  0  0  0  0
   -2.5622    3.4055   -1.2490 H   0  0  0  0  0  0  0  0  0  0  0  0
  1  2  1  0  0  0  0
  1 10  1  0  0  0  0
  1 11  1  0  0  0  0
  1 12  1  0  0  0  0
  2  3  1  0  0  0  0
  2 13  1  0  0  0  0
  2 14  1  0  0  0  0
  3  4  1  0  0  0  0
  3  8  1  0  0  0  0
  3 15  1  1  0  0  0
  4  5  1  0  0  0  0
  4 16  1  0  0  0  0
  4 17  1  0  0  0  0
  5  6  1  0  0  0  0
  5  9  1  0  0  0  0
  5 18  1  1  0  0  0
  6  7  1  0  0  0  0
  6 19  1  0  0  0  0
  6 20  1  0  0  0  0
  7 21  1  0  0  0  0
  7 22  1  0  0  0  0
  7 23  1  0  0  0  0
M  END
$$$$
G-GAG
 OpenBabel12202214343D

 23 22  0  0  0  0  0  0  0  0999 V2000
    0.7062   -1.8397    1.6571 C   0  0  0  0  0  0  0  0  0  0  0  0
    0.6714   -1.9466    0.1319 C   0  0  0  0  0  0  0  0  0  0  0  0
    1.1450   -0.6860   -0.5684 C   0  0  2  0  0  0  0  0  0  0  0  0
    0.0645    0.3022   -0.9625 C   0  0  0  0  0  0  0  0  0  0  0  0
   -0.7395    0.8338    0.2009 C   0  0  2  0  0  0  0  0  0  0  0  0
   -1.6910    1.9495   -0.1657 C   0  0  0  0  0  0  0  0  0  0  0  0
   -2.8065    1.4739   -1.0947 C   0  0  0  0  0  0  0  0  0  0  0  0
    1.7582   -1.0749   -1.7988 F   0  0  0  0  0  0  0  0  0  0  0  0
    0.1819    1.3605    1.1544 F   0  0  0  0  0  0  0  0  0  0  0  0
    0.4200   -2.7918    2.1040 H   0  0  0  0  0  0  0  0  0  0  0  0
    1.7143   -1.5968    1.9969 H   0  0  0  0  0  0  0  0  0  0  0  0
    0.0314   -1.0770    2.0389 H   0  0  0  0  0  0  0  0  0  0  0  0
    1.3432   -2.7494   -0.1742 H   0  0  0  0  0  0  0  0  0  0  0  0
   -0.3305   -2.2073   -0.2180 H   0  0  0  0  0  0  0  0  0  0  0  0
    1.9388   -0.2044    0.0018 H   0  0  0  0  0  0  0  0  0  0  0  0
   -0.6200   -0.2062   -1.6441 H   0  0  0  0  0  0  0  0  0  0  0  0
    0.5228    1.1397   -1.4924 H   0  0  0  0  0  0  0  0  0  0  0  0
   -1.2719    0.0355    0.7156 H   0  0  0  0  0  0  0  0  0  0  0  0
   -2.1210    2.3345    0.7599 H   0  0  0  0  0  0  0  0  0  0  0  0
   -1.1213    2.7558   -0.6322 H   0  0  0  0  0  0  0  0  0  0  0  0
   -2.4207    1.1996   -2.0758 H   0  0  0  0  0  0  0  0  0  0  0  0
   -3.3169    0.6065   -0.6742 H   0  0  0  0  0  0  0  0  0  0  0  0
   -3.5427    2.2638   -1.2336 H   0  0  0  0  0  0  0  0  0  0  0  0
  1  2  1  0  0  0  0
  1 10  1  0  0  0  0
  1 11  1  0  0  0  0
  1 12  1  0  0  0  0
  2  3  1  0  0  0  0
  2 13  1  0  0  0  0
  2 14  1  0  0  0  0
  3  4  1  0  0  0  0
  3  8  1  0  0  0  0
  3 15  1  1  0  0  0
  4  5  1  0  0  0  0
  4 16  1  0  0  0  0
  4 17  1  0  0  0  0
  5  6  1  0  0  0  0
  5  9  1  0  0  0  0
  5 18  1  1  0  0  0
  6  7  1  0  0  0  0
  6 19  1  0  0  0  0
  6 20  1  0  0  0  0
  7 21  1  0  0  0  0
  7 22  1  0  0  0  0
  7 23  1  0  0  0  0
M  END
$$$$
GG-AG-
 OpenBabel12202214343D

 23 22  0  0  0  0  0  0  0  0999 V2000
    1.8423   -0.3666    1.8863 C   0  0  0  0  0  0  0  0  0  0  0  0
    2.2297   -0.2755    0.4109 C   0  0  0  0  0  0  0  0  0  0  0  0
    1.1587   -0.6955   -0.5851 C   0  0  2  0  0  0  0  0  0  0  0  0
    0.0687    0.2958   -0.9425 C   0  0  0  0  0  0  0  0  0  0  0  0
   -0.7574    0.8497    0.1977 C   0  0  2  0  0  0  0  0  0  0  0  0
   -2.0874    1.4353   -0.2283 C   0  0  0  0  0  0  0  0  0  0  0  0
   -1.9729    2.4989   -1.3159 C   0  0  0  0  0  0  0  0  0  0  0  0
    0.5193   -1.8692   -0.0852 F   0  0  0  0  0  0  0  0  0  0  0  0
   -0.0086    1.8982    0.8135 F   0  0  0  0  0  0  0  0  0  0  0  0
    1.5738   -1.3878    2.1527 H   0  0  0  0  0  0  0  0  0  0  0  0
    2.6952   -0.0766    2.4995 H   0  0  0  0  0  0  0  0  0  0  0  0
    1.0128    0.2877    2.1437 H   0  0  0  0  0  0  0  0  0  0  0  0
    2.5288    0.7433    0.1549 H   0  0  0  0  0  0  0  0  0  0  0  0
    3.1010   -0.9112    0.2447 H   0  0  0  0  0  0  0  0  0  0  0  0
    1.6345   -1.0090   -1.5117 H   0  0  0  0  0  0  0  0  0  0  0  0
   -0.6077   -0.2069   -1.6377 H   0  0  0  0  0  0  0  0  0  0  0  0
    0.5267    1.1257   -1.4854 H   0  0  0  0  0  0  0  0  0  0  0  0
   -0.9098    0.1037    0.9766 H   0  0  0  0  0  0  0  0  0  0  0  0
   -2.7101    0.6061   -0.5703 H   0  0  0  0  0  0  0  0  0  0  0  0
   -2.5663    1.8526    0.6589 H   0  0  0  0  0  0  0  0  0  0  0  0
   -1.5922    2.0790   -2.2479 H   0  0  0  0  0  0  0  0  0  0  0  0
   -2.9506    2.9332   -1.5220 H   0  0  0  0  0  0  0  0  0  0  0  0
   -1.3064    3.3049   -1.0064 H   0  0  0  0  0  0  0  0  0  0  0  0
  1  2  1  0  0  0  0
  1 10  1  0  0  0  0
  1 11  1  0  0  0  0
  1 12  1  0  0  0  0
  2  3  1  0  0  0  0
  2 13  1  0  0  0  0
  2 14  1  0  0  0  0
  3  4  1  0  0  0  0
  3  8  1  0  0  0  0
  3 15  1  6  0  0  0
  4  5  1  0  0  0  0
  4 16  1  0  0  0  0
  4 17  1  0  0  0  0
  5  6  1  0  0  0  0
  5  9  1  0  0  0  0
  5 18  1  1  0  0  0
  6  7  1  0  0  0  0
  6 19  1  0  0  0  0
  6 20  1  0  0  0  0
  7 21  1  0  0  0  0
  7 22  1  0  0  0  0
  7 23  1  0  0  0  0
M  END
$$$$
GG-AG
 OpenBabel12202214343D

 23 22  0  0  0  0  0  0  0  0999 V2000
    1.8085   -0.3512    1.8914 C   0  0  0  0  0  0  0  0  0  0  0  0
    2.2239   -0.2930    0.4223 C   0  0  0  0  0  0  0  0  0  0  0  0
    1.1606   -0.6968   -0.5880 C   0  0  2  0  0  0  0  0  0  0  0  0
    0.0696    0.2945   -0.9389 C   0  0  0  0  0  0  0  0  0  0  0  0
   -0.7602    0.8523    0.1969 C   0  0  2  0  0  0  0  0  0  0  0  0
   -2.0896    1.4242   -0.2483 C   0  0  0  0  0  0  0  0  0  0  0  0
   -3.1053    0.3298   -0.5641 C   0  0  0  0  0  0  0  0  0  0  0  0
    0.5219   -1.8812   -0.1132 F   0  0  0  0  0  0  0  0  0  0  0  0
   -0.0181    1.9210    0.7857 F   0  0  0  0  0  0  0  0  0  0  0  0
    1.4685   -1.3508    2.1594 H   0  0  0  0  0  0  0  0  0  0  0  0
    2.6695   -0.1157    2.5162 H   0  0  0  0  0  0  0  0  0  0  0  0
    1.0219    0.3585    2.1326 H   0  0  0  0  0  0  0  0  0  0  0  0
    2.5574    0.7118    0.1577 H   0  0  0  0  0  0  0  0  0  0  0  0
    3.0770   -0.9573    0.2800 H   0  0  0  0  0  0  0  0  0  0  0  0
    1.6485   -0.9933   -1.5149 H   0  0  0  0  0  0  0  0  0  0  0  0
   -0.5975   -0.2058   -1.6427 H   0  0  0  0  0  0  0  0  0  0  0  0
    0.5208    1.1343   -1.4720 H   0  0  0  0  0  0  0  0  0  0  0  0
   -0.9079    0.1235    0.9935 H   0  0  0  0  0  0  0  0  0  0  0  0
   -2.4671    2.0498    0.5616 H   0  0  0  0  0  0  0  0  0  0  0  0
   -1.9280    2.0638   -1.1191 H   0  0  0  0  0  0  0  0  0  0  0  0
   -3.2645   -0.3104    0.3051 H   0  0  0  0  0  0  0  0  0  0  0  0
   -4.0631    0.7711   -0.8363 H   0  0  0  0  0  0  0  0  0  0  0  0
   -2.7806   -0.2970   -1.3933 H   0  0  0  0  0  0  0  0  0  0  0  0
  1  2  1  0  0  0  0
  1 10  1  0  0  0  0
  1 11  1  0  0  0  0
  1 12  1  0  0  0  0
  2  3  1  0  0  0  0
  2 13  1  0  0  0  0
  2 14  1  0  0  0  0
  3  4  1  0  0  0  0
  3  8  1  0  0  0  0
  3 15  1  6  0  0  0
  4  5  1  0  0  0  0
  4 16  1  0  0  0  0
  4 17  1  0  0  0  0
  5  6  1  0  0  0  0
  5  9  1  0  0  0  0
  5 18  1  1  0  0  0
  6  7  1  0  0  0  0
  6 19  1  0  0  0  0
  6 20  1  0  0  0  0
  7 21  1  0  0  0  0
  7 22  1  0  0  0  0
  7 23  1  0  0  0  0
M  END
$$$$
GGAG-
 OpenBabel12202214343D

 23 22  0  0  0  0  0  0  0  0999 V2000
   -0.4765   -2.6555   -0.5111 C   0  0  0  0  0  0  0  0  0  0  0  0
    0.6727   -1.9201    0.1725 C   0  0  0  0  0  0  0  0  0  0  0  0
    1.1395   -0.6822   -0.5622 C   0  0  2  0  0  0  0  0  0  0  0  0
    0.0638    0.3040   -0.9706 C   0  0  0  0  0  0  0  0  0  0  0  0
   -0.7333    0.8282    0.2028 C   0  0  2  0  0  0  0  0  0  0  0  0
   -1.8420    1.7923   -0.1598 C   0  0  0  0  0  0  0  0  0  0  0  0
   -1.3865    2.9925   -0.9831 C   0  0  0  0  0  0  0  0  0  0  0  0
    1.7615   -1.1070   -1.7754 F   0  0  0  0  0  0  0  0  0  0  0  0
    0.1801    1.5082    1.0660 F   0  0  0  0  0  0  0  0  0  0  0  0
   -0.2244   -2.8993   -1.5429 H   0  0  0  0  0  0  0  0  0  0  0  0
   -0.6910   -3.5868    0.0110 H   0  0  0  0  0  0  0  0  0  0  0  0
   -1.3887   -2.0585   -0.5145 H   0  0  0  0  0  0  0  0  0  0  0  0
    0.3870   -1.6223    1.1836 H   0  0  0  0  0  0  0  0  0  0  0  0
    1.5357   -2.5795    0.2747 H   0  0  0  0  0  0  0  0  0  0  0  0
    1.9261   -0.1842    0.0010 H   0  0  0  0  0  0  0  0  0  0  0  0
   -0.6283   -0.1783   -1.6640 H   0  0  0  0  0  0  0  0  0  0  0  0
    0.5363    1.1372   -1.4901 H   0  0  0  0  0  0  0  0  0  0  0  0
   -1.1340    0.0129    0.8030 H   0  0  0  0  0  0  0  0  0  0  0  0
   -2.5999    1.2226   -0.7017 H   0  0  0  0  0  0  0  0  0  0  0  0
   -2.3000    2.1270    0.7718 H   0  0  0  0  0  0  0  0  0  0  0  0
   -1.0762    2.6987   -1.9854 H   0  0  0  0  0  0  0  0  0  0  0  0
   -2.2021    3.7083   -1.0846 H   0  0  0  0  0  0  0  0  0  0  0  0
   -0.5508    3.5012   -0.5011 H   0  0  0  0  0  0  0  0  0  0  0  0
  1  2  1  0  0  0  0
  1 10  1  0  0  0  0
  1 11  1  0  0  0  0
  1 12  1  0  0  0  0
  2  3  1  0  0  0  0
  2 13  1  0  0  0  0
  2 14  1  0  0  0  0
  3  4  1  0  0  0  0
  3  8  1  0  0  0  0
  3 15  1  1  0  0  0
  4  5  1  0  0  0  0
  4 16  1  0  0  0  0
  4 17  1  0  0  0  0
  5  6  1  0  0  0  0
  5  9  1  0  0  0  0
  5 18  1  1  0  0  0
  6  7  1  0  0  0  0
  6 19  1  0  0  0  0
  6 20  1  0  0  0  0
  7 21  1  0  0  0  0
  7 22  1  0  0  0  0
  7 23  1  0  0  0  0
M  END
$$$$
GGAG
 OpenBabel12202214343D

 23 22  0  0  0  0  0  0  0  0999 V2000
   -0.4833   -2.6476   -0.5367 C   0  0  0  0  0  0  0  0  0  0  0  0
    0.6592   -1.9196    0.1653 C   0  0  0  0  0  0  0  0  0  0  0  0
    1.1399   -0.6825   -0.5621 C   0  0  2  0  0  0  0  0  0  0  0  0
    0.0633    0.3043   -0.9706 C   0  0  0  0  0  0  0  0  0  0  0  0
   -0.7333    0.8282    0.2027 C   0  0  2  0  0  0  0  0  0  0  0  0
   -1.7711    1.8632   -0.1646 C   0  0  0  0  0  0  0  0  0  0  0  0
   -2.9256    1.2582   -0.9592 C   0  0  0  0  0  0  0  0  0  0  0  0
    1.7646   -1.1078   -1.7732 F   0  0  0  0  0  0  0  0  0  0  0  0
    0.1916    1.4440    1.0993 F   0  0  0  0  0  0  0  0  0  0  0  0
   -0.2210   -2.8777   -1.5701 H   0  0  0  0  0  0  0  0  0  0  0  0
   -0.6999   -3.5866   -0.0280 H   0  0  0  0  0  0  0  0  0  0  0  0
   -1.3978   -2.0527   -0.5422 H   0  0  0  0  0  0  0  0  0  0  0  0
    0.3608   -1.6196    1.1724 H   0  0  0  0  0  0  0  0  0  0  0  0
    1.5178   -2.5836    0.2785 H   0  0  0  0  0  0  0  0  0  0  0  0
    1.9256   -0.1904    0.0062 H   0  0  0  0  0  0  0  0  0  0  0  0
   -0.6185   -0.1857   -1.6661 H   0  0  0  0  0  0  0  0  0  0  0  0
    0.5262    1.1473   -1.4868 H   0  0  0  0  0  0  0  0  0  0  0  0
   -1.1898    0.0188    0.7720 H   0  0  0  0  0  0  0  0  0  0  0  0
   -2.1505    2.2917    0.7647 H   0  0  0  0  0  0  0  0  0  0  0  0
   -1.2910    2.6630   -0.7314 H   0  0  0  0  0  0  0  0  0  0  0  0
   -3.3633    0.4136   -0.4240 H   0  0  0  0  0  0  0  0  0  0  0  0
   -3.7080    2.0013   -1.1105 H   0  0  0  0  0  0  0  0  0  0  0  0
   -2.6025    0.9104   -1.9405 H   0  0  0  0  0  0  0  0  0  0  0  0
  1  2  1  0  0  0  0
  1 10  1  0  0  0  0
  1 11  1  0  0  0  0
  1 12  1  0  0  0  0
  2  3  1  0  0  0  0
  2 13  1  0  0  0  0
  2 14  1  0  0  0  0
  3  4  1  0  0  0  0
  3  8  1  0  0  0  0
  3 15  1  1  0  0  0
  4  5  1  0  0  0  0
  4 16  1  0  0  0  0
  4 17  1  0  0  0  0
  5  6  1  0  0  0  0
  5  9  1  0  0  0  0
  5 18  1  1  0  0  0
  6  7  1  0  0  0  0
  6 19  1  0  0  0  0
  6 20  1  0  0  0  0
  7 21  1  0  0  0  0
  7 22  1  0  0  0  0
  7 23  1  0  0  0  0
M  END
$$$$
G-G-G-A
 OpenBabel12202214343D

 23 22  0  0  0  0  0  0  0  0999 V2000
    2.7992    0.9697    0.3426 C   0  0  0  0  0  0  0  0  0  0  0  0
    2.0222   -0.3190    0.6027 C   0  0  0  0  0  0  0  0  0  0  0  0
    1.1538   -0.6921   -0.5788 C   0  0  2  0  0  0  0  0  0  0  0  0
    0.0681    0.2976   -0.9516 C   0  0  0  0  0  0  0  0  0  0  0  0
   -0.7518    0.8445    0.2005 C   0  0  2  0  0  0  0  0  0  0  0  0
   -1.6191   -0.1589    0.9213 C   0  0  0  0  0  0  0  0  0  0  0  0
   -2.4623    0.4855    2.0165 C   0  0  0  0  0  0  0  0  0  0  0  0
    0.5424   -1.9455   -0.2820 F   0  0  0  0  0  0  0  0  0  0  0  0
   -1.6137    1.8286   -0.3729 F   0  0  0  0  0  0  0  0  0  0  0  0
    2.1307    1.8247    0.2444 H   0  0  0  0  0  0  0  0  0  0  0  0
    3.3857    0.8902   -0.5741 H   0  0  0  0  0  0  0  0  0  0  0  0
    3.4837    1.1710    1.1650 H   0  0  0  0  0  0  0  0  0  0  0  0
    2.7163   -1.1425    0.7760 H   0  0  0  0  0  0  0  0  0  0  0  0
    1.4014   -0.2211    1.4955 H   0  0  0  0  0  0  0  0  0  0  0  0
    1.7730   -0.8805   -1.4540 H   0  0  0  0  0  0  0  0  0  0  0  0
   -0.5994   -0.1767   -1.6741 H   0  0  0  0  0  0  0  0  0  0  0  0
    0.5500    1.1388   -1.4542 H   0  0  0  0  0  0  0  0  0  0  0  0
   -0.1302    1.3946    0.9064 H   0  0  0  0  0  0  0  0  0  0  0  0
   -2.2521   -0.6639    0.1870 H   0  0  0  0  0  0  0  0  0  0  0  0
   -0.9605   -0.9126    1.3542 H   0  0  0  0  0  0  0  0  0  0  0  0
   -1.8255    0.9884    2.7469 H   0  0  0  0  0  0  0  0  0  0  0  0
   -3.0491   -0.2674    2.5427 H   0  0  0  0  0  0  0  0  0  0  0  0
   -3.1522    1.2206    1.6024 H   0  0  0  0  0  0  0  0  0  0  0  0
  1  2  1  0  0  0  0
  1 10  1  0  0  0  0
  1 11  1  0  0  0  0
  1 12  1  0  0  0  0
  2  3  1  0  0  0  0
  2 13  1  0  0  0  0
  2 14  1  0  0  0  0
  3  4  1  0  0  0  0
  3  8  1  0  0  0  0
  3 15  1  6  0  0  0
  4  5  1  0  0  0  0
  4 16  1  0  0  0  0
  4 17  1  0  0  0  0
  5  6  1  0  0  0  0
  5  9  1  0  0  0  0
  5 18  1  1  0  0  0
  6  7  1  0  0  0  0
  6 19  1  0  0  0  0
  6 20  1  0  0  0  0
  7 21  1  0  0  0  0
  7 22  1  0  0  0  0
  7 23  1  0  0  0  0
M  END
$$$$
G-G-GA
 OpenBabel12202214343D

 23 22  0  0  0  0  0  0  0  0999 V2000
    3.0376    0.8326    0.0923 C   0  0  0  0  0  0  0  0  0  0  0  0
    2.1716   -0.3624    0.4828 C   0  0  0  0  0  0  0  0  0  0  0  0
    1.1721   -0.7051   -0.5992 C   0  0  2  0  0  0  0  0  0  0  0  0
    0.0727    0.2904   -0.9282 C   0  0  0  0  0  0  0  0  0  0  0  0
   -0.7748    0.8648    0.1974 C   0  0  2  0  0  0  0  0  0  0  0  0
   -0.1841    2.0074    0.9952 C   0  0  0  0  0  0  0  0  0  0  0  0
   -1.1848    2.5741    1.9978 C   0  0  0  0  0  0  0  0  0  0  0  0
    0.5554   -1.9381   -0.2352 F   0  0  0  0  0  0  0  0  0  0  0  0
   -1.1137   -0.1793    1.1044 F   0  0  0  0  0  0  0  0  0  0  0  0
    3.5762    0.6262   -0.8344 H   0  0  0  0  0  0  0  0  0  0  0  0
    3.7726    1.0382    0.8696 H   0  0  0  0  0  0  0  0  0  0  0  0
    2.4440    1.7330   -0.0575 H   0  0  0  0  0  0  0  0  0  0  0  0
    2.8086   -1.2385    0.6185 H   0  0  0  0  0  0  0  0  0  0  0  0
    1.6547   -0.1885    1.4266 H   0  0  0  0  0  0  0  0  0  0  0  0
    1.7056   -0.9241   -1.5252 H   0  0  0  0  0  0  0  0  0  0  0  0
   -0.5848   -0.2100   -1.6412 H   0  0  0  0  0  0  0  0  0  0  0  0
    0.5242    1.1303   -1.4604 H   0  0  0  0  0  0  0  0  0  0  0  0
   -1.7265    1.1923   -0.2222 H   0  0  0  0  0  0  0  0  0  0  0  0
    0.7192    1.6850    1.5100 H   0  0  0  0  0  0  0  0  0  0  0  0
    0.1059    2.7798    0.2807 H   0  0  0  0  0  0  0  0  0  0  0  0
   -2.0929    2.9058    1.4903 H   0  0  0  0  0  0  0  0  0  0  0  0
   -0.7603    3.4277    2.5249 H   0  0  0  0  0  0  0  0  0  0  0  0
   -1.4650    1.8257    2.7395 H   0  0  0  0  0  0  0  0  0  0  0  0
  1  2  1  0  0  0  0
  1 10  1  0  0  0  0
  1 11  1  0  0  0  0
  1 12  1  0  0  0  0
  2  3  1  0  0  0  0
  2 13  1  0  0  0  0
  2 14  1  0  0  0  0
  3  4  1  0  0  0  0
  3  8  1  0  0  0  0
  3 15  1  6  0  0  0
  4  5  1  0  0  0  0
  4 16  1  0  0  0  0
  4 17  1  0  0  0  0
  5  6  1  0  0  0  0
  5  9  1  0  0  0  0
  5 18  1  6  0  0  0
  6  7  1  0  0  0  0
  6 19  1  0  0  0  0
  6 20  1  0  0  0  0
  7 21  1  0  0  0  0
  7 22  1  0  0  0  0
  7 23  1  0  0  0  0
M  END
$$$$
G-GG-A
 OpenBabel12202214343D

 23 22  0  0  0  0  0  0  0  0999 V2000
    1.3900   -1.7592   -2.8302 C   0  0  0  0  0  0  0  0  0  0  0  0
    2.0945   -1.0420   -1.6820 C   0  0  0  0  0  0  0  0  0  0  0  0
    1.1417   -0.6836   -0.5658 C   0  0  2  0  0  0  0  0  0  0  0  0
    0.0658    0.3017   -0.9673 C   0  0  0  0  0  0  0  0  0  0  0  0
   -0.7376    0.8318    0.2031 C   0  0  2  0  0  0  0  0  0  0  0  0
   -1.5225   -0.2082    0.9658 C   0  0  0  0  0  0  0  0  0  0  0  0
   -2.3711    0.4010    2.0768 C   0  0  0  0  0  0  0  0  0  0  0  0
    1.9122   -0.0797    0.4730 F   0  0  0  0  0  0  0  0  0  0  0  0
   -1.6685    1.7615   -0.3500 F   0  0  0  0  0  0  0  0  0  0  0  0
    0.6940   -1.0997   -3.3470 H   0  0  0  0  0  0  0  0  0  0  0  0
    2.1190   -2.1117   -3.5584 H   0  0  0  0  0  0  0  0  0  0  0  0
    0.8337   -2.6241   -2.4641 H   0  0  0  0  0  0  0  0  0  0  0  0
    2.8709   -1.6845   -1.2649 H   0  0  0  0  0  0  0  0  0  0  0  0
    2.5721   -0.1260   -2.0387 H   0  0  0  0  0  0  0  0  0  0  0  0
    0.7140   -1.5819   -0.1222 H   0  0  0  0  0  0  0  0  0  0  0  0
   -0.6175   -0.1973   -1.6574 H   0  0  0  0  0  0  0  0  0  0  0  0
    0.5292    1.1418   -1.4901 H   0  0  0  0  0  0  0  0  0  0  0  0
   -0.1159    1.4196    0.8774 H   0  0  0  0  0  0  0  0  0  0  0  0
   -2.1451   -0.7633    0.2595 H   0  0  0  0  0  0  0  0  0  0  0  0
   -0.8081   -0.9135    1.3949 H   0  0  0  0  0  0  0  0  0  0  0  0
   -2.8980   -0.3778    2.6278 H   0  0  0  0  0  0  0  0  0  0  0  0
   -3.1140    1.0877    1.6724 H   0  0  0  0  0  0  0  0  0  0  0  0
   -1.7458    0.9513    2.7810 H   0  0  0  0  0  0  0  0  0  0  0  0
  1  2  1  0  0  0  0
  1 10  1  0  0  0  0
  1 11  1  0  0  0  0
  1 12  1  0  0  0  0
  2  3  1  0  0  0  0
  2 13  1  0  0  0  0
  2 14  1  0  0  0  0
  3  4  1  0  0  0  0
  3  8  1  0  0  0  0
  3 15  1  1  0  0  0
  4  5  1  0  0  0  0
  4 16  1  0  0  0  0
  4 17  1  0  0  0  0
  5  6  1  0  0  0  0
  5  9  1  0  0  0  0
  5 18  1  1  0  0  0
  6  7  1  0  0  0  0
  6 19  1  0  0  0  0
  6 20  1  0  0  0  0
  7 21  1  0  0  0  0
  7 22  1  0  0  0  0
  7 23  1  0  0  0  0
M  END
$$$$
G-GGA
 OpenBabel12202214343D

 23 22  0  0  0  0  0  0  0  0999 V2000
    0.6116   -2.2131    1.3928 C   0  0  0  0  0  0  0  0  0  0  0  0
    0.7325   -2.0791   -0.1235 C   0  0  0  0  0  0  0  0  0  0  0  0
    1.1639   -0.6993   -0.5901 C   0  0  2  0  0  0  0  0  0  0  0  0
    0.0695    0.2943   -0.9369 C   0  0  0  0  0  0  0  0  0  0  0  0
   -0.7634    0.8549    0.1970 C   0  0  2  0  0  0  0  0  0  0  0  0
    0.0054    1.3994    1.3797 C   0  0  0  0  0  0  0  0  0  0  0  0
   -0.9152    2.0298    2.4196 C   0  0  0  0  0  0  0  0  0  0  0  0
    1.8731   -0.8818   -1.8195 F   0  0  0  0  0  0  0  0  0  0  0  0
   -1.6485   -0.1608    0.6626 F   0  0  0  0  0  0  0  0  0  0  0  0
    0.3968   -3.2485    1.6548 H   0  0  0  0  0  0  0  0  0  0  0  0
    1.5483   -1.9324    1.8778 H   0  0  0  0  0  0  0  0  0  0  0  0
   -0.1847   -1.5927    1.7974 H   0  0  0  0  0  0  0  0  0  0  0  0
    1.5004   -2.7726   -0.4691 H   0  0  0  0  0  0  0  0  0  0  0  0
   -0.2035   -2.3529   -0.6143 H   0  0  0  0  0  0  0  0  0  0  0  0
    1.8965   -0.2708    0.0938 H   0  0  0  0  0  0  0  0  0  0  0  0
   -0.5994   -0.1664   -1.6659 H   0  0  0  0  0  0  0  0  0  0  0  0
    0.5455    1.1497   -1.4202 H   0  0  0  0  0  0  0  0  0  0  0  0
   -1.4180    1.6273   -0.2066 H   0  0  0  0  0  0  0  0  0  0  0  0
    0.5986    0.6046    1.8334 H   0  0  0  0  0  0  0  0  0  0  0  0
    0.7033    2.1450    0.9911 H   0  0  0  0  0  0  0  0  0  0  0  0
   -1.5188    2.8202    1.9710 H   0  0  0  0  0  0  0  0  0  0  0  0
   -1.5871    1.2866    2.8459 H   0  0  0  0  0  0  0  0  0  0  0  0
   -0.3346    2.4654    3.2319 H   0  0  0  0  0  0  0  0  0  0  0  0
  1  2  1  0  0  0  0
  1 10  1  0  0  0  0
  1 11  1  0  0  0  0
  1 12  1  0  0  0  0
  2  3  1  0  0  0  0
  2 13  1  0  0  0  0
  2 14  1  0  0  0  0
  3  4  1  0  0  0  0
  3  8  1  0  0  0  0
  3 15  1  1  0  0  0
  4  5  1  0  0  0  0
  4 16  1  0  0  0  0
  4 17  1  0  0  0  0
  5  6  1  0  0  0  0
  5  9  1  0  0  0  0
  5 18  1  6  0  0  0
  6  7  1  0  0  0  0
  6 19  1  0  0  0  0
  6 20  1  0  0  0  0
  7 21  1  0  0  0  0
  7 22  1  0  0  0  0
  7 23  1  0  0  0  0
M  END
$$$$
GG-G-A
 OpenBabel12202214343D

 23 22  0  0  0  0  0  0  0  0999 V2000
    1.6821   -0.5681    1.9436 C   0  0  0  0  0  0  0  0  0  0  0  0
    2.1438   -0.3125    0.5086 C   0  0  0  0  0  0  0  0  0  0  0  0
    1.1630   -0.6987   -0.5891 C   0  0  2  0  0  0  0  0  0  0  0  0
    0.0691    0.2948   -0.9380 C   0  0  0  0  0  0  0  0  0  0  0  0
   -0.7621    0.8539    0.1971 C   0  0  2  0  0  0  0  0  0  0  0  0
   -1.6941   -0.1294    0.8653 C   0  0  0  0  0  0  0  0  0  0  0  0
   -2.4838    0.5037    2.0044 C   0  0  0  0  0  0  0  0  0  0  0  0
    0.5635   -1.9453   -0.2458 F   0  0  0  0  0  0  0  0  0  0  0  0
   -1.5755    1.8738   -0.3889 F   0  0  0  0  0  0  0  0  0  0  0  0
    2.4879   -0.3083    2.6291 H   0  0  0  0  0  0  0  0  0  0  0  0
    0.8102    0.0200    2.2255 H   0  0  0  0  0  0  0  0  0  0  0  0
    1.4434   -1.6209    2.0917 H   0  0  0  0  0  0  0  0  0  0  0  0
    2.3895    0.7414    0.3672 H   0  0  0  0  0  0  0  0  0  0  0  0
    3.0633   -0.8759    0.3423 H   0  0  0  0  0  0  0  0  0  0  0  0
    1.7133   -0.9000   -1.5058 H   0  0  0  0  0  0  0  0  0  0  0  0
   -0.5965   -0.1720   -1.6675 H   0  0  0  0  0  0  0  0  0  0  0  0
    0.5647    1.1327   -1.4333 H   0  0  0  0  0  0  0  0  0  0  0  0
   -0.1463    1.3796    0.9246 H   0  0  0  0  0  0  0  0  0  0  0  0
   -2.3617   -0.5340    0.1012 H   0  0  0  0  0  0  0  0  0  0  0  0
   -1.0950   -0.9600    1.2383 H   0  0  0  0  0  0  0  0  0  0  0  0
   -1.8087    0.8965    2.7672 H   0  0  0  0  0  0  0  0  0  0  0  0
   -3.1038    1.3248    1.6449 H   0  0  0  0  0  0  0  0  0  0  0  0
   -3.1365   -0.2300    2.4761 H   0  0  0  0  0  0  0  0  0  0  0  0
  1  2  1  0  0  0  0
  1 10  1  0  0  0  0
  1 11  1  0  0  0  0
  1 12  1  0  0  0  0
  2  3  1  0  0  0  0
  2 13  1  0  0  0  0
  2 14  1  0  0  0  0
  3  4  1  0  0  0  0
  3  8  1  0  0  0  0
  3 15  1  6  0  0  0
  4  5  1  0  0  0  0
  4 16  1  0  0  0  0
  4 17  1  0  0  0  0
  5  6  1  0  0  0  0
  5  9  1  0  0  0  0
  5 18  1  1  0  0  0
  6  7  1  0  0  0  0
  6 19  1  0  0  0  0
  6 20  1  0  0  0  0
  7 21  1  0  0  0  0
  7 22  1  0  0  0  0
  7 23  1  0  0  0  0
M  END
$$$$
GG-GA
 OpenBabel12202214343D

 23 22  0  0  0  0  0  0  0  0999 V2000
    2.1404   -0.7187   -2.9114 C   0  0  0  0  0  0  0  0  0  0  0  0
    1.6505   -1.5361   -1.7206 C   0  0  0  0  0  0  0  0  0  0  0  0
    1.1480   -0.6880   -0.5725 C   0  0  2  0  0  0  0  0  0  0  0  0
    0.0665    0.3000   -0.9587 C   0  0  0  0  0  0  0  0  0  0  0  0
   -0.7444    0.8380    0.2011 C   0  0  2  0  0  0  0  0  0  0  0  0
    0.0355    1.4833    1.3219 C   0  0  0  0  0  0  0  0  0  0  0  0
   -0.8779    2.0680    2.3947 C   0  0  0  0  0  0  0  0  0  0  0  0
    2.2619    0.0505   -0.0681 F   0  0  0  0  0  0  0  0  0  0  0  0
   -1.4680   -0.2626    0.7559 F   0  0  0  0  0  0  0  0  0  0  0  0
    2.5634   -1.3747   -3.6716 H   0  0  0  0  0  0  0  0  0  0  0  0
    1.3281   -0.1563   -3.3715 H   0  0  0  0  0  0  0  0  0  0  0  0
    2.9155   -0.0142   -2.6081 H   0  0  0  0  0  0  0  0  0  0  0  0
    0.8340   -2.1958   -2.0216 H   0  0  0  0  0  0  0  0  0  0  0  0
    2.4538   -2.1713   -1.3432 H   0  0  0  0  0  0  0  0  0  0  0  0
    0.8257   -1.3182    0.2547 H   0  0  0  0  0  0  0  0  0  0  0  0
   -0.6183   -0.1953   -1.6499 H   0  0  0  0  0  0  0  0  0  0  0  0
    0.5171    1.1389   -1.4917 H   0  0  0  0  0  0  0  0  0  0  0  0
   -1.5092    1.5196   -0.1711 H   0  0  0  0  0  0  0  0  0  0  0  0
    0.7128    0.7449    1.7553 H   0  0  0  0  0  0  0  0  0  0  0  0
    0.6525    2.2679    0.8796 H   0  0  0  0  0  0  0  0  0  0  0  0
   -0.2925    2.5527    3.1750 H   0  0  0  0  0  0  0  0  0  0  0  0
   -1.4820    1.2902    2.8607 H   0  0  0  0  0  0  0  0  0  0  0  0
   -1.5504    2.8120    1.9657 H   0  0  0  0  0  0  0  0  0  0  0  0
  1  2  1  0  0  0  0
  1 10  1  0  0  0  0
  1 11  1  0  0  0  0
  1 12  1  0  0  0  0
  2  3  1  0  0  0  0
  2 13  1  0  0  0  0
  2 14  1  0  0  0  0
  3  4  1  0  0  0  0
  3  8  1  0  0  0  0
  3 15  1  1  0  0  0
  4  5  1  0  0  0  0
  4 16  1  0  0  0  0
  4 17  1  0  0  0  0
  5  6  1  0  0  0  0
  5  9  1  0  0  0  0
  5 18  1  6  0  0  0
  6  7  1  0  0  0  0
  6 19  1  0  0  0  0
  6 20  1  0  0  0  0
  7 21  1  0  0  0  0
  7 22  1  0  0  0  0
  7 23  1  0  0  0  0
M  END
$$$$
GGG-A
 OpenBabel12202214343D

 23 22  0  0  0  0  0  0  0  0999 V2000
   -0.2005   -2.8018   -1.0253 C   0  0  0  0  0  0  0  0  0  0  0  0
    0.6890   -2.0340   -0.0521 C   0  0  0  0  0  0  0  0  0  0  0  0
    1.1413   -0.6836   -0.5622 C   0  0  2  0  0  0  0  0  0  0  0  0
    0.0649    0.3034   -0.9739 C   0  0  0  0  0  0  0  0  0  0  0  0
   -0.7362    0.8302    0.2061 C   0  0  2  0  0  0  0  0  0  0  0  0
   -2.0338    0.1096    0.4848 C   0  0  0  0  0  0  0  0  0  0  0  0
   -2.7667    0.6786    1.6938 C   0  0  0  0  0  0  0  0  0  0  0  0
    1.9330   -0.9129   -1.7251 F   0  0  0  0  0  0  0  0  0  0  0  0
   -1.0705    2.1859   -0.0903 F   0  0  0  0  0  0  0  0  0  0  0  0
    0.2942   -2.9219   -1.9900 H   0  0  0  0  0  0  0  0  0  0  0  0
   -0.4151   -3.7952   -0.6323 H   0  0  0  0  0  0  0  0  0  0  0  0
   -1.1522   -2.2958   -1.1917 H   0  0  0  0  0  0  0  0  0  0  0  0
    0.1791   -1.8793    0.9004 H   0  0  0  0  0  0  0  0  0  0  0  0
    1.5883   -2.6137    0.1675 H   0  0  0  0  0  0  0  0  0  0  0  0
    1.8119   -0.2170    0.1567 H   0  0  0  0  0  0  0  0  0  0  0  0
   -0.5954   -0.1351   -1.7238 H   0  0  0  0  0  0  0  0  0  0  0  0
    0.5763    1.1538   -1.4271 H   0  0  0  0  0  0  0  0  0  0  0  0
   -0.1170    0.8833    1.1030 H   0  0  0  0  0  0  0  0  0  0  0  0
   -2.6543    0.1713   -0.4133 H   0  0  0  0  0  0  0  0  0  0  0  0
   -1.8082   -0.9452    0.6471 H   0  0  0  0  0  0  0  0  0  0  0  0
   -3.0292    1.7242    1.5378 H   0  0  0  0  0  0  0  0  0  0  0  0
   -3.6862    0.1254    1.8848 H   0  0  0  0  0  0  0  0  0  0  0  0
   -2.1427    0.6140    2.5874 H   0  0  0  0  0  0  0  0  0  0  0  0
  1  2  1  0  0  0  0
  1 10  1  0  0  0  0
  1 11  1  0  0  0  0
  1 12  1  0  0  0  0
  2  3  1  0  0  0  0
  2 13  1  0  0  0  0
  2 14  1  0  0  0  0
  3  4  1  0  0  0  0
  3  8  1  0  0  0  0
  3 15  1  1  0  0  0
  4  5  1  0  0  0  0
  4 16  1  0  0  0  0
  4 17  1  0  0  0  0
  5  6  1  0  0  0  0
  5  9  1  0  0  0  0
  5 18  1  1  0  0  0
  6  7  1  0  0  0  0
  6 19  1  0  0  0  0
  6 20  1  0  0  0  0
  7 21  1  0  0  0  0
  7 22  1  0  0  0  0
  7 23  1  0  0  0  0
M  END
$$$$
GGGA
 OpenBabel12202214343D

 23 22  0  0  0  0  0  0  0  0999 V2000
   -0.2986   -2.7694   -0.8602 C   0  0  0  0  0  0  0  0  0  0  0  0
    0.7023   -2.0120    0.0076 C   0  0  0  0  0  0  0  0  0  0  0  0
    1.1524   -0.6912   -0.5769 C   0  0  2  0  0  0  0  0  0  0  0  0
    0.0676    0.2984   -0.9540 C   0  0  0  0  0  0  0  0  0  0  0  0
   -0.7500    0.8428    0.2009 C   0  0  2  0  0  0  0  0  0  0  0  0
    0.0412    1.3458    1.3864 C   0  0  0  0  0  0  0  0  0  0  0  0
   -0.8485    2.0016    2.4361 C   0  0  0  0  0  0  0  0  0  0  0  0
    1.8512   -0.9781   -1.7912 F   0  0  0  0  0  0  0  0  0  0  0  0
   -1.6257   -0.1834    0.6649 F   0  0  0  0  0  0  0  0  0  0  0  0
    0.0829   -2.9003   -1.8734 H   0  0  0  0  0  0  0  0  0  0  0  0
   -0.4821   -3.7588   -0.4413 H   0  0  0  0  0  0  0  0  0  0  0  0
   -1.2536   -2.2498   -0.9166 H   0  0  0  0  0  0  0  0  0  0  0  0
    0.2773   -1.8098    0.9919 H   0  0  0  0  0  0  0  0  0  0  0  0
    1.5966   -2.6175    0.1637 H   0  0  0  0  0  0  0  0  0  0  0  0
    1.8951   -0.2256    0.0678 H   0  0  0  0  0  0  0  0  0  0  0  0
   -0.6068   -0.1515   -1.6831 H   0  0  0  0  0  0  0  0  0  0  0  0
    0.5474    1.1540   -1.4345 H   0  0  0  0  0  0  0  0  0  0  0  0
   -1.4104    1.6253   -0.1727 H   0  0  0  0  0  0  0  0  0  0  0  0
    0.5951    0.5153    1.8278 H   0  0  0  0  0  0  0  0  0  0  0  0
    0.7737    2.0623    1.0086 H   0  0  0  0  0  0  0  0  0  0  0  0
   -1.5683    1.2888    2.8368 H   0  0  0  0  0  0  0  0  0  0  0  0
   -0.2515    2.3796    3.2652 H   0  0  0  0  0  0  0  0  0  0  0  0
   -1.4007    2.8388    2.0059 H   0  0  0  0  0  0  0  0  0  0  0  0
  1  2  1  0  0  0  0
  1 10  1  0  0  0  0
  1 11  1  0  0  0  0
  1 12  1  0  0  0  0
  2  3  1  0  0  0  0
  2 13  1  0  0  0  0
  2 14  1  0  0  0  0
  3  4  1  0  0  0  0
  3  8  1  0  0  0  0
  3 15  1  1  0  0  0
  4  5  1  0  0  0  0
  4 16  1  0  0  0  0
  4 17  1  0  0  0  0
  5  6  1  0  0  0  0
  5  9  1  0  0  0  0
  5 18  1  6  0  0  0
  6  7  1  0  0  0  0
  6 19  1  0  0  0  0
  6 20  1  0  0  0  0
  7 21  1  0  0  0  0
  7 22  1  0  0  0  0
  7 23  1  0  0  0  0
M  END
$$$$
G-G-G-G-
 OpenBabel12202214343D

 23 22  0  0  0  0  0  0  0  0999 V2000
    2.8050    0.9940    0.2940 C   0  0  0  0  0  0  0  0  0  0  0  0
    2.0450   -0.2980    0.5810 C   0  0  0  0  0  0  0  0  0  0  0  0
    1.1520   -0.6910   -0.5760 C   0  0  2  0  0  0  0  0  0  0  0  0
    0.0670    0.2990   -0.9550 C   0  0  0  0  0  0  0  0  0  0  0  0
   -0.7490    0.8420    0.2010 C   0  0  2  0  0  0  0  0  0  0  0  0
   -1.6130   -0.1460    0.9540 C   0  0  0  0  0  0  0  0  0  0  0  0
   -2.6010   -0.9060    0.0750 C   0  0  0  0  0  0  0  0  0  0  0  0
    0.5340   -1.9310   -0.2370 F   0  0  0  0  0  0  0  0  0  0  0  0
   -1.6190    1.8250   -0.3640 F   0  0  0  0  0  0  0  0  0  0  0  0
    2.1310    1.8480    0.2210 H   0  0  0  0  0  0  0  0  0  0  0  0
    3.3580    0.9170   -0.6440 H   0  0  0  0  0  0  0  0  0  0  0  0
    3.5200    1.1970    1.0910 H   0  0  0  0  0  0  0  0  0  0  0  0
    2.7500   -1.1140    0.7450 H   0  0  0  0  0  0  0  0  0  0  0  0
    1.4450   -0.1970    1.4880 H   0  0  0  0  0  0  0  0  0  0  0  0
    1.7540   -0.9060   -1.4570 H   0  0  0  0  0  0  0  0  0  0  0  0
   -0.5910   -0.1700   -1.6880 H   0  0  0  0  0  0  0  0  0  0  0  0
    0.5530    1.1420   -1.4500 H   0  0  0  0  0  0  0  0  0  0  0  0
   -0.1170    1.3940    0.8940 H   0  0  0  0  0  0  0  0  0  0  0  0
   -0.9490   -0.8420    1.4690 H   0  0  0  0  0  0  0  0  0  0  0  0
   -2.1510    0.4140    1.7220 H   0  0  0  0  0  0  0  0  0  0  0  0
   -3.2210   -0.2180   -0.5010 H   0  0  0  0  0  0  0  0  0  0  0  0
   -3.2620   -1.5130    0.6940 H   0  0  0  0  0  0  0  0  0  0  0  0
   -2.0900   -1.5710   -0.6190 H   0  0  0  0  0  0  0  0  0  0  0  0
  1  2  1  0  0  0  0
  1 10  1  0  0  0  0
  1 11  1  0  0  0  0
  1 12  1  0  0  0  0
  2  3  1  0  0  0  0
  2 13  1  0  0  0  0
  2 14  1  0  0  0  0
  3  4  1  0  0  0  0
  3  8  1  0  0  0  0
  3 15  1  6  0  0  0
  4  5  1  0  0  0  0
  4 16  1  0  0  0  0
  4 17  1  0  0  0  0
  5  6  1  0  0  0  0
  5  9  1  0  0  0  0
  5 18  1  1  0  0  0
  6  7  1  0  0  0  0
  6 19  1  0  0  0  0
  6 20  1  0  0  0  0
  7 21  1  0  0  0  0
  7 22  1  0  0  0  0
  7 23  1  0  0  0  0
M  END
$$$$
G-G-G-G
 OpenBabel12202214343D

 23 22  0  0  0  0  0  0  0  0999 V2000
    2.8439    0.9716    0.2407 C   0  0  0  0  0  0  0  0  0  0  0  0
    2.0870   -0.3189    0.5458 C   0  0  0  0  0  0  0  0  0  0  0  0
    1.1628   -0.6982   -0.5908 C   0  0  2  0  0  0  0  0  0  0  0  0
    0.0718    0.2925   -0.9376 C   0  0  0  0  0  0  0  0  0  0  0  0
   -0.7646    0.8558    0.1984 C   0  0  2  0  0  0  0  0  0  0  0  0
   -1.7630   -0.0761    0.8606 C   0  0  0  0  0  0  0  0  0  0  0  0
   -1.2110   -0.8119    2.0797 C   0  0  0  0  0  0  0  0  0  0  0  0
    0.5581   -1.9488   -0.2688 F   0  0  0  0  0  0  0  0  0  0  0  0
   -1.5211    1.9063   -0.4118 F   0  0  0  0  0  0  0  0  0  0  0  0
    2.1706    1.8282    0.2015 H   0  0  0  0  0  0  0  0  0  0  0  0
    3.3605    0.9016   -0.7178 H   0  0  0  0  0  0  0  0  0  0  0  0
    3.5882    1.1653    1.0118 H   0  0  0  0  0  0  0  0  0  0  0  0
    2.7919   -1.1400    0.6849 H   0  0  0  0  0  0  0  0  0  0  0  0
    1.5170   -0.2162    1.4697 H   0  0  0  0  0  0  0  0  0  0  0  0
    1.7463   -0.8927   -1.4904 H   0  0  0  0  0  0  0  0  0  0  0  0
   -0.5950   -0.1699   -1.6687 H   0  0  0  0  0  0  0  0  0  0  0  0
    0.5607    1.1355   -1.4302 H   0  0  0  0  0  0  0  0  0  0  0  0
   -0.1459    1.3527    0.9455 H   0  0  0  0  0  0  0  0  0  0  0  0
   -2.5982    0.5469    1.1845 H   0  0  0  0  0  0  0  0  0  0  0  0
   -2.1471   -0.7824    0.1215 H   0  0  0  0  0  0  0  0  0  0  0  0
   -0.4117   -1.4992    1.8164 H   0  0  0  0  0  0  0  0  0  0  0  0
   -2.0062   -1.3873    2.5528 H   0  0  0  0  0  0  0  0  0  0  0  0
   -0.8284   -0.1012    2.8137 H   0  0  0  0  0  0  0  0  0  0  0  0
  1  2  1  0  0  0  0
  1 10  1  0  0  0  0
  1 11  1  0  0  0  0
  1 12  1  0  0  0  0
  2  3  1  0  0  0  0
  2 13  1  0  0  0  0
  2 14  1  0  0  0  0
  3  4  1  0  0  0  0
  3  8  1  0  0  0  0
  3 15  1  6  0  0  0
  4  5  1  0  0  0  0
  4 16  1  0  0  0  0
  4 17  1  0  0  0  0
  5  6  1  0  0  0  0
  5  9  1  0  0  0  0
  5 18  1  1  0  0  0
  6  7  1  0  0  0  0
  6 19  1  0  0  0  0
  6 20  1  0  0  0  0
  7 21  1  0  0  0  0
  7 22  1  0  0  0  0
  7 23  1  0  0  0  0
M  END
$$$$
G-G-GG-
 OpenBabel12202214343D

 23 22  0  0  0  0  0  0  0  0999 V2000
    3.0305    0.9073   -0.0848 C   0  0  0  0  0  0  0  0  0  0  0  0
    2.1581   -0.2237    0.4533 C   0  0  0  0  0  0  0  0  0  0  0  0
    1.1464   -0.6869   -0.5703 C   0  0  2  0  0  0  0  0  0  0  0  0
    0.0661    0.3007   -0.9616 C   0  0  0  0  0  0  0  0  0  0  0  0
   -0.7425    0.8362    0.2019 C   0  0  2  0  0  0  0  0  0  0  0  0
   -2.0869    1.4104   -0.1883 C   0  0  0  0  0  0  0  0  0  0  0  0
   -2.0010    2.4947   -1.2588 C   0  0  0  0  0  0  0  0  0  0  0  0
    0.4834   -1.8269   -0.0213 F   0  0  0  0  0  0  0  0  0  0  0  0
    0.0079    1.8822    0.8206 F   0  0  0  0  0  0  0  0  0  0  0  0
    3.5211    0.6106   -1.0140 H   0  0  0  0  0  0  0  0  0  0  0  0
    2.4443    1.8046   -0.2796 H   0  0  0  0  0  0  0  0  0  0  0  0
    3.8057    1.1622    0.6379 H   0  0  0  0  0  0  0  0  0  0  0  0
    2.7813   -1.0831    0.7061 H   0  0  0  0  0  0  0  0  0  0  0  0
    1.6393    0.0887    1.3600 H   0  0  0  0  0  0  0  0  0  0  0  0
    1.6520   -1.0505   -1.4643 H   0  0  0  0  0  0  0  0  0  0  0  0
   -0.6135   -0.2030   -1.6513 H   0  0  0  0  0  0  0  0  0  0  0  0
    0.5179    1.1330   -1.5036 H   0  0  0  0  0  0  0  0  0  0  0  0
   -0.8657    0.0787    0.9756 H   0  0  0  0  0  0  0  0  0  0  0  0
   -2.7049    0.5806   -0.5372 H   0  0  0  0  0  0  0  0  0  0  0  0
   -2.5578    1.8053    0.7133 H   0  0  0  0  0  0  0  0  0  0  0  0
   -2.9873    2.9209   -1.4423 H   0  0  0  0  0  0  0  0  0  0  0  0
   -1.6291    2.0960   -2.2022 H   0  0  0  0  0  0  0  0  0  0  0  0
   -1.3401    3.3015   -0.9430 H   0  0  0  0  0  0  0  0  0  0  0  0
  1  2  1  0  0  0  0
  1 10  1  0  0  0  0
  1 11  1  0  0  0  0
  1 12  1  0  0  0  0
  2  3  1  0  0  0  0
  2 13  1  0  0  0  0
  2 14  1  0  0  0  0
  3  4  1  0  0  0  0
  3  8  1  0  0  0  0
  3 15  1  6  0  0  0
  4  5  1  0  0  0  0
  4 16  1  0  0  0  0
  4 17  1  0  0  0  0
  5  6  1  0  0  0  0
  5  9  1  0  0  0  0
  5 18  1  1  0  0  0
  6  7  1  0  0  0  0
  6 19  1  0  0  0  0
  6 20  1  0  0  0  0
  7 21  1  0  0  0  0
  7 22  1  0  0  0  0
  7 23  1  0  0  0  0
M  END
$$$$
G-G-GG
 OpenBabel12202214343D

 23 22  0  0  0  0  0  0  0  0999 V2000
    3.0326    0.8183    0.1285 C   0  0  0  0  0  0  0  0  0  0  0  0
    2.1442   -0.3644    0.5086 C   0  0  0  0  0  0  0  0  0  0  0  0
    1.1705   -0.7041   -0.5961 C   0  0  2  0  0  0  0  0  0  0  0  0
    0.0721    0.2915   -0.9330 C   0  0  0  0  0  0  0  0  0  0  0  0
   -0.7725    0.8626    0.1991 C   0  0  2  0  0  0  0  0  0  0  0  0
   -0.2088    2.0274    0.9902 C   0  0  0  0  0  0  0  0  0  0  0  0
   -0.0974    3.2912    0.1399 C   0  0  0  0  0  0  0  0  0  0  0  0
    0.5518   -1.9435   -0.2572 F   0  0  0  0  0  0  0  0  0  0  0  0
   -1.0682   -0.1802    1.1214 F   0  0  0  0  0  0  0  0  0  0  0  0
    3.6075    0.5892   -0.7695 H   0  0  0  0  0  0  0  0  0  0  0  0
    3.7348    1.0378    0.9317 H   0  0  0  0  0  0  0  0  0  0  0  0
    2.4517    1.7195   -0.0658 H   0  0  0  0  0  0  0  0  0  0  0  0
    2.7669   -1.2463    0.6704 H   0  0  0  0  0  0  0  0  0  0  0  0
    1.6027   -0.1751    1.4348 H   0  0  0  0  0  0  0  0  0  0  0  0
    1.7214   -0.9119   -1.5133 H   0  0  0  0  0  0  0  0  0  0  0  0
   -0.5872   -0.2101   -1.6436 H   0  0  0  0  0  0  0  0  0  0  0  0
    0.5267    1.1241   -1.4718 H   0  0  0  0  0  0  0  0  0  0  0  0
   -1.7372    1.1637   -0.2100 H   0  0  0  0  0  0  0  0  0  0  0  0
   -0.9011    2.2091    1.8140 H   0  0  0  0  0  0  0  0  0  0  0  0
    0.7559    1.7737    1.4251 H   0  0  0  0  0  0  0  0  0  0  0  0
    0.6458    3.1855   -0.6499 H   0  0  0  0  0  0  0  0  0  0  0  0
    0.1971    4.1363    0.7617 H   0  0  0  0  0  0  0  0  0  0  0  0
   -1.0559    3.5316   -0.3245 H   0  0  0  0  0  0  0  0  0  0  0  0
  1  2  1  0  0  0  0
  1 10  1  0  0  0  0
  1 11  1  0  0  0  0
  1 12  1  0  0  0  0
  2  3  1  0  0  0  0
  2 13  1  0  0  0  0
  2 14  1  0  0  0  0
  3  4  1  0  0  0  0
  3  8  1  0  0  0  0
  3 15  1  6  0  0  0
  4  5  1  0  0  0  0
  4 16  1  0  0  0  0
  4 17  1  0  0  0  0
  5  6  1  0  0  0  0
  5  9  1  0  0  0  0
  5 18  1  6  0  0  0
  6  7  1  0  0  0  0
  6 19  1  0  0  0  0
  6 20  1  0  0  0  0
  7 21  1  0  0  0  0
  7 22  1  0  0  0  0
  7 23  1  0  0  0  0
M  END
$$$$
G-GG-G-
 OpenBabel12202214343D

 23 22  0  0  0  0  0  0  0  0999 V2000
    1.2175   -2.0828   -2.6533 C   0  0  0  0  0  0  0  0  0  0  0  0
    1.9960   -1.1746   -1.7049 C   0  0  0  0  0  0  0  0  0  0  0  0
    1.1385   -0.6812   -0.5626 C   0  0  2  0  0  0  0  0  0  0  0  0
    0.0657    0.3024   -0.9716 C   0  0  0  0  0  0  0  0  0  0  0  0
   -0.7343    0.8288    0.2042 C   0  0  2  0  0  0  0  0  0  0  0  0
   -1.4565   -0.2135    1.0304 C   0  0  0  0  0  0  0  0  0  0  0  0
   -2.3036   -1.1797    0.2076 C   0  0  0  0  0  0  0  0  0  0  0  0
    1.9956   -0.0107    0.3617 F   0  0  0  0  0  0  0  0  0  0  0  0
   -1.7194    1.7017   -0.3487 F   0  0  0  0  0  0  0  0  0  0  0  0
    0.7528   -2.9055   -2.1071 H   0  0  0  0  0  0  0  0  0  0  0  0
    1.8874   -2.5109   -3.3984 H   0  0  0  0  0  0  0  0  0  0  0  0
    0.4349   -1.5389   -3.1825 H   0  0  0  0  0  0  0  0  0  0  0  0
    2.8324   -1.7266   -1.2728 H   0  0  0  0  0  0  0  0  0  0  0  0
    2.4025   -0.3153   -2.2416 H   0  0  0  0  0  0  0  0  0  0  0  0
    0.7223   -1.5231   -0.0099 H   0  0  0  0  0  0  0  0  0  0  0  0
   -0.6136   -0.1897   -1.6681 H   0  0  0  0  0  0  0  0  0  0  0  0
    0.5351    1.1402   -1.4904 H   0  0  0  0  0  0  0  0  0  0  0  0
   -0.1208    1.4598    0.8429 H   0  0  0  0  0  0  0  0  0  0  0  0
   -0.7071   -0.7584    1.6091 H   0  0  0  0  0  0  0  0  0  0  0  0
   -2.0810    0.3185    1.7500 H   0  0  0  0  0  0  0  0  0  0  0  0
   -2.9992   -0.6375   -0.4342 H   0  0  0  0  0  0  0  0  0  0  0  0
   -2.8862   -1.8235    0.8660 H   0  0  0  0  0  0  0  0  0  0  0  0
   -1.6864   -1.8200   -0.4242 H   0  0  0  0  0  0  0  0  0  0  0  0
  1  2  1  0  0  0  0
  1 10  1  0  0  0  0
  1 11  1  0  0  0  0
  1 12  1  0  0  0  0
  2  3  1  0  0  0  0
  2 13  1  0  0  0  0
  2 14  1  0  0  0  0
  3  4  1  0  0  0  0
  3  8  1  0  0  0  0
  3 15  1  1  0  0  0
  4  5  1  0  0  0  0
  4 16  1  0  0  0  0
  4 17  1  0  0  0  0
  5  6  1  0  0  0  0
  5  9  1  0  0  0  0
  5 18  1  1  0  0  0
  6  7  1  0  0  0  0
  6 19  1  0  0  0  0
  6 20  1  0  0  0  0
  7 21  1  0  0  0  0
  7 22  1  0  0  0  0
  7 23  1  0  0  0  0
M  END
$$$$
G-GG-G
 OpenBabel12202214343D

 23 22  0  0  0  0  0  0  0  0999 V2000
    0.9564   -2.4130   -2.3846 C   0  0  0  0  0  0  0  0  0  0  0  0
    1.8380   -1.3541   -1.7264 C   0  0  0  0  0  0  0  0  0  0  0  0
    1.1418   -0.6839   -0.5638 C   0  0  2  0  0  0  0  0  0  0  0  0
    0.0660    0.3023   -0.9723 C   0  0  0  0  0  0  0  0  0  0  0  0
   -0.7378    0.8316    0.2061 C   0  0  2  0  0  0  0  0  0  0  0  0
   -2.0735    0.1561    0.4163 C   0  0  0  0  0  0  0  0  0  0  0  0
   -1.9395   -1.3351    0.7116 C   0  0  0  0  0  0  0  0  0  0  0  0
    2.1208    0.0613    0.1609 F   0  0  0  0  0  0  0  0  0  0  0  0
   -1.0105    2.2088   -0.0440 F   0  0  0  0  0  0  0  0  0  0  0  0
    1.5035   -2.9157   -3.1815 H   0  0  0  0  0  0  0  0  0  0  0  0
    0.6516   -3.1674   -1.6582 H   0  0  0  0  0  0  0  0  0  0  0  0
    0.0584   -1.9781   -2.8212 H   0  0  0  0  0  0  0  0  0  0  0  0
    2.7447   -1.8235   -1.3418 H   0  0  0  0  0  0  0  0  0  0  0  0
    2.1356   -0.5931   -2.4499 H   0  0  0  0  0  0  0  0  0  0  0  0
    0.7758   -1.4261    0.1426 H   0  0  0  0  0  0  0  0  0  0  0  0
   -0.6005   -0.1600   -1.7014 H   0  0  0  0  0  0  0  0  0  0  0  0
    0.5672    1.1399   -1.4606 H   0  0  0  0  0  0  0  0  0  0  0  0
   -0.1416    0.8187    1.1183 H   0  0  0  0  0  0  0  0  0  0  0  0
   -2.5820    0.6544    1.2435 H   0  0  0  0  0  0  0  0  0  0  0  0
   -2.6732    0.3066   -0.4858 H   0  0  0  0  0  0  0  0  0  0  0  0
   -1.5272   -1.8760   -0.1413 H   0  0  0  0  0  0  0  0  0  0  0  0
   -1.2911   -1.5087    1.5724 H   0  0  0  0  0  0  0  0  0  0  0  0
   -2.9170   -1.7606    0.9346 H   0  0  0  0  0  0  0  0  0  0  0  0
  1  2  1  0  0  0  0
  1 10  1  0  0  0  0
  1 11  1  0  0  0  0
  1 12  1  0  0  0  0
  2  3  1  0  0  0  0
  2 13  1  0  0  0  0
  2 14  1  0  0  0  0
  3  4  1  0  0  0  0
  3  8  1  0  0  0  0
  3 15  1  1  0  0  0
  4  5  1  0  0  0  0
  4 16  1  0  0  0  0
  4 17  1  0  0  0  0
  5  6  1  0  0  0  0
  5  9  1  0  0  0  0
  5 18  1  1  0  0  0
  6  7  1  0  0  0  0
  6 19  1  0  0  0  0
  6 20  1  0  0  0  0
  7 21  1  0  0  0  0
  7 22  1  0  0  0  0
  7 23  1  0  0  0  0
M  END
$$$$
G-GGG-
 OpenBabel12202214343D

 23 22  0  0  0  0  0  0  0  0999 V2000
    0.5193   -2.4496    1.1546 C   0  0  0  0  0  0  0  0  0  0  0  0
    0.7676   -2.1430   -0.3205 C   0  0  0  0  0  0  0  0  0  0  0  0
    1.1809   -0.7111   -0.6104 C   0  0  2  0  0  0  0  0  0  0  0  0
    0.0739    0.2870   -0.9121 C   0  0  0  0  0  0  0  0  0  0  0  0
   -0.7848    0.8741    0.1925 C   0  0  2  0  0  0  0  0  0  0  0  0
   -0.0977    1.6354    1.3157 C   0  0  0  0  0  0  0  0  0  0  0  0
    0.5327    0.7968    2.4256 C   0  0  0  0  0  0  0  0  0  0  0  0
    1.9338   -0.7557   -1.8302 F   0  0  0  0  0  0  0  0  0  0  0  0
   -1.6000   -0.1471    0.7568 F   0  0  0  0  0  0  0  0  0  0  0  0
    0.2739   -3.5059    1.2694 H   0  0  0  0  0  0  0  0  0  0  0  0
    1.4130   -2.2466    1.7454 H   0  0  0  0  0  0  0  0  0  0  0  0
   -0.3013   -1.8658    1.5626 H   0  0  0  0  0  0  0  0  0  0  0  0
    1.5856   -2.7748   -0.6693 H   0  0  0  0  0  0  0  0  0  0  0  0
   -0.1117   -2.3855   -0.9203 H   0  0  0  0  0  0  0  0  0  0  0  0
    1.8833   -0.3404    0.1322 H   0  0  0  0  0  0  0  0  0  0  0  0
   -0.5915   -0.1680   -1.6493 H   0  0  0  0  0  0  0  0  0  0  0  0
    0.5470    1.1466   -1.3917 H   0  0  0  0  0  0  0  0  0  0  0  0
   -1.4860    1.5461   -0.2986 H   0  0  0  0  0  0  0  0  0  0  0  0
    0.6524    2.2794    0.8520 H   0  0  0  0  0  0  0  0  0  0  0  0
   -0.8439    2.2936    1.7633 H   0  0  0  0  0  0  0  0  0  0  0  0
   -0.2088    0.1496    2.8924 H   0  0  0  0  0  0  0  0  0  0  0  0
    1.3529    0.1778    2.0726 H   0  0  0  0  0  0  0  0  0  0  0  0
    0.9269    1.4605    3.1949 H   0  0  0  0  0  0  0  0  0  0  0  0
  1  2  1  0  0  0  0
  1 10  1  0  0  0  0
  1 11  1  0  0  0  0
  1 12  1  0  0  0  0
  2  3  1  0  0  0  0
  2 13  1  0  0  0  0
  2 14  1  0  0  0  0
  3  4  1  0  0  0  0
  3  8  1  0  0  0  0
  3 15  1  1  0  0  0
  4  5  1  0  0  0  0
  4 16  1  0  0  0  0
  4 17  1  0  0  0  0
  5  6  1  0  0  0  0
  5  9  1  0  0  0  0
  5 18  1  6  0  0  0
  6  7  1  0  0  0  0
  6 19  1  0  0  0  0
  6 20  1  0  0  0  0
  7 21  1  0  0  0  0
  7 22  1  0  0  0  0
  7 23  1  0  0  0  0
M  END
$$$$
G-GGG
 OpenBabel12202214343D

 23 22  0  0  0  0  0  0  0  0999 V2000
    0.5757   -2.2527    1.3491 C   0  0  0  0  0  0  0  0  0  0  0  0
    0.7356   -2.0909   -0.1610 C   0  0  0  0  0  0  0  0  0  0  0  0
    1.1642   -0.6996   -0.5903 C   0  0  2  0  0  0  0  0  0  0  0  0
    0.0692    0.2945   -0.9366 C   0  0  0  0  0  0  0  0  0  0  0  0
   -0.7635    0.8551    0.1968 C   0  0  2  0  0  0  0  0  0  0  0  0
   -0.0083    1.3707    1.4025 C   0  0  0  0  0  0  0  0  0  0  0  0
    0.9236    2.5201    1.0258 C   0  0  0  0  0  0  0  0  0  0  0  0
    1.8979   -0.8507   -1.8097 F   0  0  0  0  0  0  0  0  0  0  0  0
   -1.6675   -0.1540    0.6413 F   0  0  0  0  0  0  0  0  0  0  0  0
    0.3578   -3.2937    1.5862 H   0  0  0  0  0  0  0  0  0  0  0  0
    1.4982   -1.9773    1.8624 H   0  0  0  0  0  0  0  0  0  0  0  0
   -0.2329   -1.6433    1.7433 H   0  0  0  0  0  0  0  0  0  0  0  0
    1.5180   -2.7724   -0.4985 H   0  0  0  0  0  0  0  0  0  0  0  0
   -0.1852   -2.3644   -0.6806 H   0  0  0  0  0  0  0  0  0  0  0  0
    1.8792   -0.2803    0.1175 H   0  0  0  0  0  0  0  0  0  0  0  0
   -0.6030   -0.1634   -1.6654 H   0  0  0  0  0  0  0  0  0  0  0  0
    0.5466    1.1469   -1.4245 H   0  0  0  0  0  0  0  0  0  0  0  0
   -1.3993    1.6440   -0.2042 H   0  0  0  0  0  0  0  0  0  0  0  0
   -0.7451    1.7122    2.1311 H   0  0  0  0  0  0  0  0  0  0  0  0
    0.5558    0.5589    1.8627 H   0  0  0  0  0  0  0  0  0  0  0  0
    1.7337    2.1805    0.3801 H   0  0  0  0  0  0  0  0  0  0  0  0
    0.3783    3.3064    0.5016 H   0  0  0  0  0  0  0  0  0  0  0  0
    1.3677    2.9559    1.9197 H   0  0  0  0  0  0  0  0  0  0  0  0
  1  2  1  0  0  0  0
  1 10  1  0  0  0  0
  1 11  1  0  0  0  0
  1 12  1  0  0  0  0
  2  3  1  0  0  0  0
  2 13  1  0  0  0  0
  2 14  1  0  0  0  0
  3  4  1  0  0  0  0
  3  8  1  0  0  0  0
  3 15  1  1  0  0  0
  4  5  1  0  0  0  0
  4 16  1  0  0  0  0
  4 17  1  0  0  0  0
  5  6  1  0  0  0  0
  5  9  1  0  0  0  0
  5 18  1  6  0  0  0
  6  7  1  0  0  0  0
  6 19  1  0  0  0  0
  6 20  1  0  0  0  0
  7 21  1  0  0  0  0
  7 22  1  0  0  0  0
  7 23  1  0  0  0  0
M  END
$$$$
GG-G-G-
 OpenBabel12202214343D

 23 22  0  0  0  0  0  0  0  0999 V2000
    1.8239   -0.3980    1.8950 C   0  0  0  0  0  0  0  0  0  0  0  0
    2.2179   -0.2795    0.4234 C   0  0  0  0  0  0  0  0  0  0  0  0
    1.1643   -0.6996   -0.5906 C   0  0  2  0  0  0  0  0  0  0  0  0
    0.0699    0.2940   -0.9369 C   0  0  0  0  0  0  0  0  0  0  0  0
   -0.7642    0.8556    0.1975 C   0  0  2  0  0  0  0  0  0  0  0  0
   -1.6509   -0.1170    0.9450 C   0  0  0  0  0  0  0  0  0  0  0  0
   -2.5849   -0.9218    0.0471 C   0  0  0  0  0  0  0  0  0  0  0  0
    0.5650   -1.9118   -0.1439 F   0  0  0  0  0  0  0  0  0  0  0  0
   -1.6235    1.8245   -0.4114 F   0  0  0  0  0  0  0  0  0  0  0  0
    2.6899   -0.1703    2.5163 H   0  0  0  0  0  0  0  0  0  0  0  0
    1.0277    0.2874    2.1792 H   0  0  0  0  0  0  0  0  0  0  0  0
    1.5024   -1.4111    2.1306 H   0  0  0  0  0  0  0  0  0  0  0  0
    2.5056    0.7463    0.1846 H   0  0  0  0  0  0  0  0  0  0  0  0
    3.0980   -0.9014    0.2548 H   0  0  0  0  0  0  0  0  0  0  0  0
    1.6586   -0.9614   -1.5232 H   0  0  0  0  0  0  0  0  0  0  0  0
   -0.5932   -0.1705   -1.6697 H   0  0  0  0  0  0  0  0  0  0  0  0
    0.5635    1.1327   -1.4323 H   0  0  0  0  0  0  0  0  0  0  0  0
   -0.1508    1.4293    0.8875 H   0  0  0  0  0  0  0  0  0  0  0  0
   -1.0081   -0.7867    1.5154 H   0  0  0  0  0  0  0  0  0  0  0  0
   -2.2311    0.4625    1.6668 H   0  0  0  0  0  0  0  0  0  0  0  0
   -3.1688   -0.2664   -0.6009 H   0  0  0  0  0  0  0  0  0  0  0  0
   -2.0304   -1.6187   -0.5803 H   0  0  0  0  0  0  0  0  0  0  0  0
   -3.2821   -1.4996    0.6539 H   0  0  0  0  0  0  0  0  0  0  0  0
  1  2  1  0  0  0  0
  1 10  1  0  0  0  0
  1 11  1  0  0  0  0
  1 12  1  0  0  0  0
  2  3  1  0  0  0  0
  2 13  1  0  0  0  0
  2 14  1  0  0  0  0
  3  4  1  0  0  0  0
  3  8  1  0  0  0  0
  3 15  1  6  0  0  0
  4  5  1  0  0  0  0
  4 16  1  0  0  0  0
  4 17  1  0  0  0  0
  5  6  1  0  0  0  0
  5  9  1  0  0  0  0
  5 18  1  1  0  0  0
  6  7  1  0  0  0  0
  6 19  1  0  0  0  0
  6 20  1  0  0  0  0
  7 21  1  0  0  0  0
  7 22  1  0  0  0  0
  7 23  1  0  0  0  0
M  END
$$$$
GG-G-G
 OpenBabel12202214343D

 23 22  0  0  0  0  0  0  0  0999 V2000
    1.9837   -0.3733    1.8323 C   0  0  0  0  0  0  0  0  0  0  0  0
    2.2918   -0.2915    0.3386 C   0  0  0  0  0  0  0  0  0  0  0  0
    1.1799   -0.7102   -0.6107 C   0  0  2  0  0  0  0  0  0  0  0  0
    0.0756    0.2856   -0.9129 C   0  0  0  0  0  0  0  0  0  0  0  0
   -0.7855    0.8746    0.1936 C   0  0  2  0  0  0  0  0  0  0  0  0
   -1.8843   -0.0046    0.7637 C   0  0  0  0  0  0  0  0  0  0  0  0
   -1.4677   -0.8473    1.9670 C   0  0  0  0  0  0  0  0  0  0  0  0
    0.6094   -1.9288   -0.1466 F   0  0  0  0  0  0  0  0  0  0  0  0
   -1.4495    1.9726   -0.4468 F   0  0  0  0  0  0  0  0  0  0  0  0
    2.8792   -0.1139    2.3967 H   0  0  0  0  0  0  0  0  0  0  0  0
    1.1932    0.3066    2.1379 H   0  0  0  0  0  0  0  0  0  0  0  0
    1.6939   -1.3847    2.1145 H   0  0  0  0  0  0  0  0  0  0  0  0
    2.5794    0.7255    0.0641 H   0  0  0  0  0  0  0  0  0  0  0  0
    3.1523   -0.9289    0.1294 H   0  0  0  0  0  0  0  0  0  0  0  0
    1.6257   -0.9632   -1.5709 H   0  0  0  0  0  0  0  0  0  0  0  0
   -0.5929   -0.1668   -1.6487 H   0  0  0  0  0  0  0  0  0  0  0  0
    0.5751    1.1239   -1.4033 H   0  0  0  0  0  0  0  0  0  0  0  0
   -0.1930    1.3339    0.9812 H   0  0  0  0  0  0  0  0  0  0  0  0
   -2.6840    0.6682    1.0764 H   0  0  0  0  0  0  0  0  0  0  0  0
   -2.2809   -0.6362   -0.0334 H   0  0  0  0  0  0  0  0  0  0  0  0
   -0.6836   -1.5575    1.7189 H   0  0  0  0  0  0  0  0  0  0  0  0
   -1.1115   -0.2109    2.7775 H   0  0  0  0  0  0  0  0  0  0  0  0
   -2.3287   -1.4071    2.3335 H   0  0  0  0  0  0  0  0  0  0  0  0
  1  2  1  0  0  0  0
  1 10  1  0  0  0  0
  1 11  1  0  0  0  0
  1 12  1  0  0  0  0
  2  3  1  0  0  0  0
  2 13  1  0  0  0  0
  2 14  1  0  0  0  0
  3  4  1  0  0  0  0
  3  8  1  0  0  0  0
  3 15  1  6  0  0  0
  4  5  1  0  0  0  0
  4 16  1  0  0  0  0
  4 17  1  0  0  0  0
  5  6  1  0  0  0  0
  5  9  1  0  0  0  0
  5 18  1  1  0  0  0
  6  7  1  0  0  0  0
  6 19  1  0  0  0  0
  6 20  1  0  0  0  0
  7 21  1  0  0  0  0
  7 22  1  0  0  0  0
  7 23  1  0  0  0  0
M  END
$$$$
GG-GG-
 OpenBabel12202214343D

 23 22  0  0  0  0  0  0  0  0999 V2000
    2.1563   -0.6805   -2.9055 C   0  0  0  0  0  0  0  0  0  0  0  0
    1.6836   -1.5122   -1.7164 C   0  0  0  0  0  0  0  0  0  0  0  0
    1.1443   -0.6853   -0.5689 C   0  0  2  0  0  0  0  0  0  0  0  0
    0.0657    0.3011   -0.9623 C   0  0  0  0  0  0  0  0  0  0  0  0
   -0.7400    0.8342    0.2013 C   0  0  2  0  0  0  0  0  0  0  0  0
   -1.9359    1.6762   -0.1893 C   0  0  0  0  0  0  0  0  0  0  0  0
   -1.5967    2.8626   -1.0864 C   0  0  0  0  0  0  0  0  0  0  0  0
    2.2362    0.0486   -0.0177 F   0  0  0  0  0  0  0  0  0  0  0  0
    0.1161    1.6436    1.0051 F   0  0  0  0  0  0  0  0  0  0  0  0
    2.8925    0.0627   -2.5958 H   0  0  0  0  0  0  0  0  0  0  0  0
    2.6227   -1.3237   -3.6519 H   0  0  0  0  0  0  0  0  0  0  0  0
    1.3275   -0.1611   -3.3850 H   0  0  0  0  0  0  0  0  0  0  0  0
    0.8907   -2.1959   -2.0246 H   0  0  0  0  0  0  0  0  0  0  0  0
    2.5031   -2.1213   -1.3332 H   0  0  0  0  0  0  0  0  0  0  0  0
    0.8010   -1.3330    0.2373 H   0  0  0  0  0  0  0  0  0  0  0  0
   -0.6295   -0.2088   -1.6349 H   0  0  0  0  0  0  0  0  0  0  0  0
    0.5159    1.1256   -1.5174 H   0  0  0  0  0  0  0  0  0  0  0  0
   -1.0510    0.0169    0.8516 H   0  0  0  0  0  0  0  0  0  0  0  0
   -2.6510    1.0159   -0.6848 H   0  0  0  0  0  0  0  0  0  0  0  0
   -2.4078    2.0243    0.7315 H   0  0  0  0  0  0  0  0  0  0  0  0
   -1.2425    2.5389   -2.0646 H   0  0  0  0  0  0  0  0  0  0  0  0
   -2.4797    3.4810   -1.2406 H   0  0  0  0  0  0  0  0  0  0  0  0
   -0.8252    3.4870   -0.6332 H   0  0  0  0  0  0  0  0  0  0  0  0
  1  2  1  0  0  0  0
  1 10  1  0  0  0  0
  1 11  1  0  0  0  0
  1 12  1  0  0  0  0
  2  3  1  0  0  0  0
  2 13  1  0  0  0  0
  2 14  1  0  0  0  0
  3  4  1  0  0  0  0
  3  8  1  0  0  0  0
  3 15  1  1  0  0  0
  4  5  1  0  0  0  0
  4 16  1  0  0  0  0
  4 17  1  0  0  0  0
  5  6  1  0  0  0  0
  5  9  1  0  0  0  0
  5 18  1  1  0  0  0
  6  7  1  0  0  0  0
  6 19  1  0  0  0  0
  6 20  1  0  0  0  0
  7 21  1  0  0  0  0
  7 22  1  0  0  0  0
  7 23  1  0  0  0  0
M  END
$$$$
GG-GG
 OpenBabel12202214343D

 23 22  0  0  0  0  0  0  0  0999 V2000
    2.0872   -0.8019   -2.9304 C   0  0  0  0  0  0  0  0  0  0  0  0
    1.6153   -1.5750   -1.7020 C   0  0  0  0  0  0  0  0  0  0  0  0
    1.1463   -0.6868   -0.5703 C   0  0  2  0  0  0  0  0  0  0  0  0
    0.0663    0.3005   -0.9617 C   0  0  0  0  0  0  0  0  0  0  0  0
   -0.7425    0.8363    0.2021 C   0  0  2  0  0  0  0  0  0  0  0  0
    0.0275    1.4945    1.3245 C   0  0  0  0  0  0  0  0  0  0  0  0
    0.7014    2.7855    0.8676 C   0  0  0  0  0  0  0  0  0  0  0  0
    2.2774    0.0521   -0.1074 F   0  0  0  0  0  0  0  0  0  0  0  0
   -1.4405   -0.2754    0.7654 F   0  0  0  0  0  0  0  0  0  0  0  0
    2.8788   -0.1006   -2.6681 H   0  0  0  0  0  0  0  0  0  0  0  0
    2.4818   -1.4894   -3.6786 H   0  0  0  0  0  0  0  0  0  0  0  0
    1.2714   -0.2430   -3.3882 H   0  0  0  0  0  0  0  0  0  0  0  0
    0.7840   -2.2328   -1.9637 H   0  0  0  0  0  0  0  0  0  0  0  0
    2.4186   -2.2076   -1.3215 H   0  0  0  0  0  0  0  0  0  0  0  0
    0.8346   -1.2924    0.2804 H   0  0  0  0  0  0  0  0  0  0  0  0
   -0.6228   -0.1955   -1.6475 H   0  0  0  0  0  0  0  0  0  0  0  0
    0.5156    1.1348   -1.5026 H   0  0  0  0  0  0  0  0  0  0  0  0
   -1.5182    1.5060   -0.1680 H   0  0  0  0  0  0  0  0  0  0  0  0
   -0.6840    1.7113    2.1230 H   0  0  0  0  0  0  0  0  0  0  0  0
    0.7648    0.7939    1.7175 H   0  0  0  0  0  0  0  0  0  0  0  0
   -0.0292    3.4736    0.4377 H   0  0  0  0  0  0  0  0  0  0  0  0
    1.1749    3.2837    1.7136 H   0  0  0  0  0  0  0  0  0  0  0  0
    1.4688    2.5912    0.1193 H   0  0  0  0  0  0  0  0  0  0  0  0
  1  2  1  0  0  0  0
  1 10  1  0  0  0  0
  1 11  1  0  0  0  0
  1 12  1  0  0  0  0
  2  3  1  0  0  0  0
  2 13  1  0  0  0  0
  2 14  1  0  0  0  0
  3  4  1  0  0  0  0
  3  8  1  0  0  0  0
  3 15  1  1  0  0  0
  4  5  1  0  0  0  0
  4 16  1  0  0  0  0
  4 17  1  0  0  0  0
  5  6  1  0  0  0  0
  5  9  1  0  0  0  0
  5 18  1  6  0  0  0
  6  7  1  0  0  0  0
  6 19  1  0  0  0  0
  6 20  1  0  0  0  0
  7 21  1  0  0  0  0
  7 22  1  0  0  0  0
  7 23  1  0  0  0  0
M  END
$$$$
GGG-G-
 OpenBabel12202214343D

 23 22  0  0  0  0  0  0  0  0999 V2000
    0.3923   -2.6630   -1.9895 C   0  0  0  0  0  0  0  0  0  0  0  0
    0.7877   -2.1572   -0.6057 C   0  0  0  0  0  0  0  0  0  0  0  0
    1.1419   -0.6845   -0.5605 C   0  0  2  0  0  0  0  0  0  0  0  0
    0.0625    0.3057   -0.9751 C   0  0  0  0  0  0  0  0  0  0  0  0
   -0.7345    0.8288    0.2057 C   0  0  2  0  0  0  0  0  0  0  0  0
   -1.6059   -0.1585    0.9478 C   0  0  0  0  0  0  0  0  0  0  0  0
   -2.6015   -0.9012    0.0606 C   0  0  0  0  0  0  0  0  0  0  0  0
    2.2416   -0.4977   -1.4510 F   0  0  0  0  0  0  0  0  0  0  0  0
   -1.5873    1.8448   -0.3167 F   0  0  0  0  0  0  0  0  0  0  0  0
    1.1827   -2.4733   -2.7156 H   0  0  0  0  0  0  0  0  0  0  0  0
    0.2209   -3.7393   -1.9557 H   0  0  0  0  0  0  0  0  0  0  0  0
   -0.5225   -2.1941   -2.3503 H   0  0  0  0  0  0  0  0  0  0  0  0
   -0.0178   -2.3361    0.1075 H   0  0  0  0  0  0  0  0  0  0  0  0
    1.6568   -2.7114   -0.2458 H   0  0  0  0  0  0  0  0  0  0  0  0
    1.5301   -0.4201    0.4238 H   0  0  0  0  0  0  0  0  0  0  0  0
   -0.6060   -0.1169   -1.7246 H   0  0  0  0  0  0  0  0  0  0  0  0
    0.5664    1.1648   -1.4206 H   0  0  0  0  0  0  0  0  0  0  0  0
   -0.0706    1.3396    0.9019 H   0  0  0  0  0  0  0  0  0  0  0  0
   -0.9485   -0.8599    1.4652 H   0  0  0  0  0  0  0  0  0  0  0  0
   -2.1380    0.3984    1.7217 H   0  0  0  0  0  0  0  0  0  0  0  0
   -2.0975   -1.5249   -0.6782 H   0  0  0  0  0  0  0  0  0  0  0  0
   -3.2350   -1.5469    0.6666 H   0  0  0  0  0  0  0  0  0  0  0  0
   -3.2460   -0.2001   -0.4704 H   0  0  0  0  0  0  0  0  0  0  0  0
  1  2  1  0  0  0  0
  1 10  1  0  0  0  0
  1 11  1  0  0  0  0
  1 12  1  0  0  0  0
  2  3  1  0  0  0  0
  2 13  1  0  0  0  0
  2 14  1  0  0  0  0
  3  4  1  0  0  0  0
  3  8  1  0  0  0  0
  3 15  1  1  0  0  0
  4  5  1  0  0  0  0
  4 16  1  0  0  0  0
  4 17  1  0  0  0  0
  5  6  1  0  0  0  0
  5  9  1  0  0  0  0
  5 18  1  1  0  0  0
  6  7  1  0  0  0  0
  6 19  1  0  0  0  0
  6 20  1  0  0  0  0
  7 21  1  0  0  0  0
  7 22  1  0  0  0  0
  7 23  1  0  0  0  0
M  END
$$$$
GGG-G
 OpenBabel12202214343D

 23 22  0  0  0  0  0  0  0  0999 V2000
   -0.4833   -2.6476   -0.5367 C   0  0  0  0  0  0  0  0  0  0  0  0
    0.6592   -1.9196    0.1653 C   0  0  0  0  0  0  0  0  0  0  0  0
    1.1399   -0.6825   -0.5621 C   0  0  2  0  0  0  0  0  0  0  0  0
    0.0633    0.3043   -0.9706 C   0  0  0  0  0  0  0  0  0  0  0  0
   -0.7333    0.8282    0.2027 C   0  0  2  0  0  0  0  0  0  0  0  0
   -1.7711    1.8632   -0.1646 C   0  0  0  0  0  0  0  0  0  0  0  0
   -2.9256    1.2582   -0.9592 C   0  0  0  0  0  0  0  0  0  0  0  0
    1.7646   -1.1078   -1.7732 F   0  0  0  0  0  0  0  0  0  0  0  0
    0.1916    1.4440    1.0993 F   0  0  0  0  0  0  0  0  0  0  0  0
   -0.6999   -3.5866   -0.0280 H   0  0  0  0  0  0  0  0  0  0  0  0
   -1.3978   -2.0527   -0.5422 H   0  0  0  0  0  0  0  0  0  0  0  0
   -0.2210   -2.8777   -1.5701 H   0  0  0  0  0  0  0  0  0  0  0  0
    0.3608   -1.6196    1.1724 H   0  0  0  0  0  0  0  0  0  0  0  0
    1.5178   -2.5836    0.2785 H   0  0  0  0  0  0  0  0  0  0  0  0
    1.9256   -0.1904    0.0062 H   0  0  0  0  0  0  0  0  0  0  0  0
   -0.6185   -0.1857   -1.6661 H   0  0  0  0  0  0  0  0  0  0  0  0
    0.5262    1.1473   -1.4868 H   0  0  0  0  0  0  0  0  0  0  0  0
   -1.1898    0.0188    0.7720 H   0  0  0  0  0  0  0  0  0  0  0  0
   -2.1505    2.2917    0.7647 H   0  0  0  0  0  0  0  0  0  0  0  0
   -1.2910    2.6630   -0.7314 H   0  0  0  0  0  0  0  0  0  0  0  0
   -3.7080    2.0013   -1.1105 H   0  0  0  0  0  0  0  0  0  0  0  0
   -3.3633    0.4136   -0.4240 H   0  0  0  0  0  0  0  0  0  0  0  0
   -2.6025    0.9104   -1.9405 H   0  0  0  0  0  0  0  0  0  0  0  0
  1  2  1  0  0  0  0
  1 10  1  0  0  0  0
  1 11  1  0  0  0  0
  1 12  1  0  0  0  0
  2  3  1  0  0  0  0
  2 13  1  0  0  0  0
  2 14  1  0  0  0  0
  3  4  1  0  0  0  0
  3  8  1  0  0  0  0
  3 15  1  1  0  0  0
  4  5  1  0  0  0  0
  4 16  1  0  0  0  0
  4 17  1  0  0  0  0
  5  6  1  0  0  0  0
  5  9  1  0  0  0  0
  5 18  1  1  0  0  0
  6  7  1  0  0  0  0
  6 19  1  0  0  0  0
  6 20  1  0  0  0  0
  7 21  1  0  0  0  0
  7 22  1  0  0  0  0
  7 23  1  0  0  0  0
M  END
$$$$
GGGG-
 OpenBabel12202214343D

 23 22  0  0  0  0  0  0  0  0999 V2000
   -0.2984   -2.7656   -0.8878 C   0  0  0  0  0  0  0  0  0  0  0  0
    0.7259   -2.0337   -0.0268 C   0  0  0  0  0  0  0  0  0  0  0  0
    1.1636   -0.6990   -0.5908 C   0  0  2  0  0  0  0  0  0  0  0  0
    0.0711    0.2930   -0.9374 C   0  0  0  0  0  0  0  0  0  0  0  0
   -0.7647    0.8560    0.1982 C   0  0  2  0  0  0  0  0  0  0  0  0
   -0.0415    1.5425    1.3472 C   0  0  0  0  0  0  0  0  0  0  0  0
    0.5550    0.6252    2.4138 C   0  0  0  0  0  0  0  0  0  0  0  0
    1.8358   -0.9650   -1.8258 F   0  0  0  0  0  0  0  0  0  0  0  0
   -1.5793   -0.1827    0.7329 F   0  0  0  0  0  0  0  0  0  0  0  0
    0.0503   -2.8623   -1.9171 H   0  0  0  0  0  0  0  0  0  0  0  0
   -0.4681   -3.7688   -0.4967 H   0  0  0  0  0  0  0  0  0  0  0  0
   -1.2548   -2.2441   -0.8974 H   0  0  0  0  0  0  0  0  0  0  0  0
    0.3238   -1.8607    0.9708 H   0  0  0  0  0  0  0  0  0  0  0  0
    1.6233   -2.6456    0.0908 H   0  0  0  0  0  0  0  0  0  0  0  0
    1.9216   -0.2419    0.0401 H   0  0  0  0  0  0  0  0  0  0  0  0
   -0.6043   -0.1616   -1.6652 H   0  0  0  0  0  0  0  0  0  0  0  0
    0.5429    1.1494   -1.4238 H   0  0  0  0  0  0  0  0  0  0  0  0
   -1.4663    1.5585   -0.2455 H   0  0  0  0  0  0  0  0  0  0  0  0
    0.7324    2.1762    0.9096 H   0  0  0  0  0  0  0  0  0  0  0  0
   -0.7577    2.2078    1.8313 H   0  0  0  0  0  0  0  0  0  0  0  0
    1.3711    0.0105    2.0388 H   0  0  0  0  0  0  0  0  0  0  0  0
    0.9497    1.2330    3.2278 H   0  0  0  0  0  0  0  0  0  0  0  0
   -0.2057   -0.0337    2.8290 H   0  0  0  0  0  0  0  0  0  0  0  0
  1  2  1  0  0  0  0
  1 10  1  0  0  0  0
  1 11  1  0  0  0  0
  1 12  1  0  0  0  0
  2  3  1  0  0  0  0
  2 13  1  0  0  0  0
  2 14  1  0  0  0  0
  3  4  1  0  0  0  0
  3  8  1  0  0  0  0
  3 15  1  1  0  0  0
  4  5  1  0  0  0  0
  4 16  1  0  0  0  0
  4 17  1  0  0  0  0
  5  6  1  0  0  0  0
  5  9  1  0  0  0  0
  5 18  1  6  0  0  0
  6  7  1  0  0  0  0
  6 19  1  0  0  0  0
  6 20  1  0  0  0  0
  7 21  1  0  0  0  0
  7 22  1  0  0  0  0
  7 23  1  0  0  0  0
M  END
$$$$
GGGG
 OpenBabel12202214343D

 23 22  0  0  0  0  0  0  0  0999 V2000
   -0.2702   -2.7855   -0.8780 C   0  0  0  0  0  0  0  0  0  0  0  0
    0.7005   -2.0116    0.0081 C   0  0  0  0  0  0  0  0  0  0  0  0
    1.1516   -0.6907   -0.5761 C   0  0  2  0  0  0  0  0  0  0  0  0
    0.0677    0.2985   -0.9553 C   0  0  0  0  0  0  0  0  0  0  0  0
   -0.7493    0.8422    0.2014 C   0  0  2  0  0  0  0  0  0  0  0  0
    0.0304    1.3266    1.4048 C   0  0  0  0  0  0  0  0  0  0  0  0
    0.9714    2.4726    1.0437 C   0  0  0  0  0  0  0  0  0  0  0  0
    1.8571   -0.9781   -1.7853 F   0  0  0  0  0  0  0  0  0  0  0  0
   -1.6350   -0.1819    0.6499 F   0  0  0  0  0  0  0  0  0  0  0  0
    0.1434   -2.9310   -1.8766 H   0  0  0  0  0  0  0  0  0  0  0  0
   -0.4640   -3.7693   -0.4501 H   0  0  0  0  0  0  0  0  0  0  0  0
   -1.2239   -2.2694   -0.9731 H   0  0  0  0  0  0  0  0  0  0  0  0
    0.2479   -1.8072    0.9796 H   0  0  0  0  0  0  0  0  0  0  0  0
    1.5970   -2.6084    0.1895 H   0  0  0  0  0  0  0  0  0  0  0  0
    1.8898   -0.2243    0.0735 H   0  0  0  0  0  0  0  0  0  0  0  0
   -0.6122   -0.1529   -1.6793 H   0  0  0  0  0  0  0  0  0  0  0  0
    0.5442    1.1491   -1.4464 H   0  0  0  0  0  0  0  0  0  0  0  0
   -1.3969    1.6349   -0.1686 H   0  0  0  0  0  0  0  0  0  0  0  0
   -0.6908    1.6606    2.1519 H   0  0  0  0  0  0  0  0  0  0  0  0
    0.5884    0.4938    1.8383 H   0  0  0  0  0  0  0  0  0  0  0  0
    0.4255    3.2818    0.5551 H   0  0  0  0  0  0  0  0  0  0  0  0
    1.4383    2.8756    1.9422 H   0  0  0  0  0  0  0  0  0  0  0  0
    1.7641    2.1439    0.3710 H   0  0  0  0  0  0  0  0  0  0  0  0
  1  2  1  0  0  0  0
  1 10  1  0  0  0  0
  1 11  1  0  0  0  0
  1 12  1  0  0  0  0
  2  3  1  0  0  0  0
  2 13  1  0  0  0  0
  2 14  1  0  0  0  0
  3  4  1  0  0  0  0
  3  8  1  0  0  0  0
  3 15  1  1  0  0  0
  4  5  1  0  0  0  0
  4 16  1  0  0  0  0
  4 17  1  0  0  0  0
  5  6  1  0  0  0  0
  5  9  1  0  0  0  0
  5 18  1  6  0  0  0
  6  7  1  0  0  0  0
  6 19  1  0  0  0  0
  6 20  1  0  0  0  0
  7 21  1  0  0  0  0
  7 22  1  0  0  0  0
  7 23  1  0  0  0  0
M  END
$$$$
