# Supplementary material for: Conformational Analysis of 1,3-Difluorinated Alkanes
Source: J Org Chem. 2024 May 31;89(12):8789–803. doi: 10.1021/acs.joc.4c00670 (PMC11197103; doi:10.1021/acs.joc.4c00670)
Supplement: Supplementary file 2 — jo4c00670_si_004.zip [file jo4c00670_si_004.zip › SI/minimized_structures/difluoroheptane/syn/syn-3,5-difluoroheptane-chloroform.sdf]

AAAA
 OpenBabel12202212003D

 23 22  0  0  0  0  0  0  0  0999 V2000
    2.9875   -2.2395   -1.3353 C   0  0  0  0  0  0  0  0  0  0  0  0
    1.9168   -1.2358   -1.7497 C   0  0  0  0  0  0  0  0  0  0  0  0
    1.1444   -0.6937   -0.5672 C   0  0  2  0  0  0  0  0  0  0  0  0
    0.0685    0.2972   -0.9531 C   0  0  0  0  0  0  0  0  0  0  0  0
   -0.7458    0.8335    0.2073 C   0  0  2  0  0  0  0  0  0  0  0  0
   -2.0341    1.5004   -0.2254 C   0  0  0  0  0  0  0  0  0  0  0  0
   -2.8065    2.0992    0.9450 C   0  0  0  0  0  0  0  0  0  0  0  0
    2.0645   -0.0508    0.2953 F   0  0  0  0  0  0  0  0  0  0  0  0
    0.0317    1.8029    0.8890 F   0  0  0  0  0  0  0  0  0  0  0  0
    2.5431   -3.0881   -0.8129 H   0  0  0  0  0  0  0  0  0  0  0  0
    3.5166   -2.6218   -2.2086 H   0  0  0  0  0  0  0  0  0  0  0  0
    3.7185   -1.7773   -0.6734 H   0  0  0  0  0  0  0  0  0  0  0  0
    2.3656   -0.3939   -2.2814 H   0  0  0  0  0  0  0  0  0  0  0  0
    1.2000   -1.7064   -2.4261 H   0  0  0  0  0  0  0  0  0  0  0  0
    0.7186   -1.5087    0.0227 H   0  0  0  0  0  0  0  0  0  0  0  0
   -0.6141   -0.2147   -1.6368 H   0  0  0  0  0  0  0  0  0  0  0  0
    0.5110    1.1372   -1.4940 H   0  0  0  0  0  0  0  0  0  0  0  0
   -0.9451    0.0523    0.9433 H   0  0  0  0  0  0  0  0  0  0  0  0
   -1.7959    2.2713   -0.9628 H   0  0  0  0  0  0  0  0  0  0  0  0
   -2.6413    0.7448   -0.7281 H   0  0  0  0  0  0  0  0  0  0  0  0
   -2.2259    2.8788    1.4375 H   0  0  0  0  0  0  0  0  0  0  0  0
   -3.7430    2.5408    0.6033 H   0  0  0  0  0  0  0  0  0  0  0  0
   -3.0437    1.3343    1.6869 H   0  0  0  0  0  0  0  0  0  0  0  0
  1  2  1  0  0  0  0
  1 10  1  0  0  0  0
  1 11  1  0  0  0  0
  1 12  1  0  0  0  0
  2  3  1  0  0  0  0
  2 13  1  0  0  0  0
  2 14  1  0  0  0  0
  3  4  1  0  0  0  0
  3  8  1  0  0  0  0
  3 15  1  1  0  0  0
  4  5  1  0  0  0  0
  4 16  1  0  0  0  0
  4 17  1  0  0  0  0
  5  6  1  0  0  0  0
  5  9  1  0  0  0  0
  5 18  1  1  0  0  0
  6  7  1  0  0  0  0
  6 19  1  0  0  0  0
  6 20  1  0  0  0  0
  7 21  1  0  0  0  0
  7 22  1  0  0  0  0
  7 23  1  0  0  0  0
M  END
$$$$
AAAG-
 OpenBabel12202212003D

 23 22  0  0  0  0  0  0  0  0999 V2000
    3.0136   -2.2158   -1.3148 C   0  0  0  0  0  0  0  0  0  0  0  0
    1.9543   -1.2025   -1.7342 C   0  0  0  0  0  0  0  0  0  0  0  0
    1.1423   -0.6923   -0.5640 C   0  0  2  0  0  0  0  0  0  0  0  0
    0.0682    0.2982   -0.9583 C   0  0  0  0  0  0  0  0  0  0  0  0
   -0.7435    0.8311    0.2093 C   0  0  2  0  0  0  0  0  0  0  0  0
   -2.0866    1.4136   -0.1798 C   0  0  0  0  0  0  0  0  0  0  0  0
   -1.9963    2.5135   -1.2343 C   0  0  0  0  0  0  0  0  0  0  0  0
    2.0303   -0.0557    0.3386 F   0  0  0  0  0  0  0  0  0  0  0  0
    0.0031    1.8623    0.8349 F   0  0  0  0  0  0  0  0  0  0  0  0
    2.5544   -3.0817   -0.8348 H   0  0  0  0  0  0  0  0  0  0  0  0
    3.5723   -2.5691   -2.1815 H   0  0  0  0  0  0  0  0  0  0  0  0
    3.7207   -1.7735   -0.6145 H   0  0  0  0  0  0  0  0  0  0  0  0
    2.4182   -0.3452   -2.2283 H   0  0  0  0  0  0  0  0  0  0  0  0
    1.2614   -1.6551   -2.4464 H   0  0  0  0  0  0  0  0  0  0  0  0
    0.7098   -1.5236   -0.0027 H   0  0  0  0  0  0  0  0  0  0  0  0
   -0.6116   -0.2130   -1.6451 H   0  0  0  0  0  0  0  0  0  0  0  0
    0.5161    1.1350   -1.4961 H   0  0  0  0  0  0  0  0  0  0  0  0
   -0.8717    0.0621    0.9721 H   0  0  0  0  0  0  0  0  0  0  0  0
   -2.7123    0.5922   -0.5380 H   0  0  0  0  0  0  0  0  0  0  0  0
   -2.5556    1.8022    0.7262 H   0  0  0  0  0  0  0  0  0  0  0  0
   -1.6307    2.1299   -2.1869 H   0  0  0  0  0  0  0  0  0  0  0  0
   -2.9784    2.9523   -1.4088 H   0  0  0  0  0  0  0  0  0  0  0  0
   -1.3269    3.3087   -0.9066 H   0  0  0  0  0  0  0  0  0  0  0  0
  1  2  1  0  0  0  0
  1 10  1  0  0  0  0
  1 11  1  0  0  0  0
  1 12  1  0  0  0  0
  2  3  1  0  0  0  0
  2 13  1  0  0  0  0
  2 14  1  0  0  0  0
  3  4  1  0  0  0  0
  3  8  1  0  0  0  0
  3 15  1  1  0  0  0
  4  5  1  0  0  0  0
  4 16  1  0  0  0  0
  4 17  1  0  0  0  0
  5  6  1  0  0  0  0
  5  9  1  0  0  0  0
  5 18  1  1  0  0  0
  6  7  1  0  0  0  0
  6 19  1  0  0  0  0
  6 20  1  0  0  0  0
  7 21  1  0  0  0  0
  7 22  1  0  0  0  0
  7 23  1  0  0  0  0
M  END
$$$$
AAAG
 OpenBabel12202212003D

 23 22  0  0  0  0  0  0  0  0999 V2000
    2.8260   -2.4089   -1.3589 C   0  0  0  0  0  0  0  0  0  0  0  0
    1.7143   -1.4428   -1.7539 C   0  0  0  0  0  0  0  0  0  0  0  0
    1.1451   -0.6943   -0.5674 C   0  0  2  0  0  0  0  0  0  0  0  0
    0.0676    0.2978   -0.9522 C   0  0  0  0  0  0  0  0  0  0  0  0
   -0.7458    0.8335    0.2066 C   0  0  2  0  0  0  0  0  0  0  0  0
   -1.8516    1.7874   -0.1966 C   0  0  0  0  0  0  0  0  0  0  0  0
   -2.9569    1.1062   -0.9989 C   0  0  0  0  0  0  0  0  0  0  0  0
    2.2105    0.0088    0.0473 F   0  0  0  0  0  0  0  0  0  0  0  0
    0.1202    1.5396    1.0760 F   0  0  0  0  0  0  0  0  0  0  0  0
    2.4609   -3.1471   -0.6414 H   0  0  0  0  0  0  0  0  0  0  0  0
    3.1996   -2.9442   -2.2330 H   0  0  0  0  0  0  0  0  0  0  0  0
    3.6617   -1.8789   -0.9050 H   0  0  0  0  0  0  0  0  0  0  0  0
    2.0807   -0.7111   -2.4789 H   0  0  0  0  0  0  0  0  0  0  0  0
    0.8938   -1.9867   -2.2250 H   0  0  0  0  0  0  0  0  0  0  0  0
    0.7822   -1.3921    0.1906 H   0  0  0  0  0  0  0  0  0  0  0  0
   -0.6207   -0.2144   -1.6283 H   0  0  0  0  0  0  0  0  0  0  0  0
    0.5199    1.1269   -1.5019 H   0  0  0  0  0  0  0  0  0  0  0  0
   -1.1489    0.0104    0.8001 H   0  0  0  0  0  0  0  0  0  0  0  0
   -2.2675    2.2085    0.7205 H   0  0  0  0  0  0  0  0  0  0  0  0
   -1.4122    2.6091   -0.7657 H   0  0  0  0  0  0  0  0  0  0  0  0
   -3.3283    0.2211   -0.4798 H   0  0  0  0  0  0  0  0  0  0  0  0
   -3.7964    1.7867   -1.1381 H   0  0  0  0  0  0  0  0  0  0  0  0
   -2.6126    0.8010   -1.9876 H   0  0  0  0  0  0  0  0  0  0  0  0
  1  2  1  0  0  0  0
  1 10  1  0  0  0  0
  1 11  1  0  0  0  0
  1 12  1  0  0  0  0
  2  3  1  0  0  0  0
  2 13  1  0  0  0  0
  2 14  1  0  0  0  0
  3  4  1  0  0  0  0
  3  8  1  0  0  0  0
  3 15  1  1  0  0  0
  4  5  1  0  0  0  0
  4 16  1  0  0  0  0
  4 17  1  0  0  0  0
  5  6  1  0  0  0  0
  5  9  1  0  0  0  0
  5 18  1  1  0  0  0
  6  7  1  0  0  0  0
  6 19  1  0  0  0  0
  6 20  1  0  0  0  0
  7 21  1  0  0  0  0
  7 22  1  0  0  0  0
  7 23  1  0  0  0  0
M  END
$$$$
AAG-A
 OpenBabel12202212003D

 23 22  0  0  0  0  0  0  0  0999 V2000
    3.1099   -2.0941   -1.2937 C   0  0  0  0  0  0  0  0  0  0  0  0
    2.0445   -1.0850   -1.7079 C   0  0  0  0  0  0  0  0  0  0  0  0
    1.1409   -0.6913   -0.5625 C   0  0  2  0  0  0  0  0  0  0  0  0
    0.0675    0.2990   -0.9595 C   0  0  0  0  0  0  0  0  0  0  0  0
   -0.7414    0.8294    0.2089 C   0  0  2  0  0  0  0  0  0  0  0  0
   -1.5206   -0.2126    0.9782 C   0  0  0  0  0  0  0  0  0  0  0  0
   -2.3990    0.4041    2.0633 C   0  0  0  0  0  0  0  0  0  0  0  0
    1.9435   -0.0822    0.4409 F   0  0  0  0  0  0  0  0  0  0  0  0
   -1.6705    1.7522   -0.3446 F   0  0  0  0  0  0  0  0  0  0  0  0
    2.6534   -3.0107   -0.9164 H   0  0  0  0  0  0  0  0  0  0  0  0
    3.7420   -2.3562   -2.1423 H   0  0  0  0  0  0  0  0  0  0  0  0
    3.7487   -1.6853   -0.5119 H   0  0  0  0  0  0  0  0  0  0  0  0
    2.5081   -0.1787   -2.1050 H   0  0  0  0  0  0  0  0  0  0  0  0
    1.4141   -1.5018   -2.4967 H   0  0  0  0  0  0  0  0  0  0  0  0
    0.7132   -1.5758   -0.0892 H   0  0  0  0  0  0  0  0  0  0  0  0
   -0.6094   -0.1936   -1.6617 H   0  0  0  0  0  0  0  0  0  0  0  0
    0.5328    1.1426   -1.4741 H   0  0  0  0  0  0  0  0  0  0  0  0
   -0.1183    1.4156    0.8823 H   0  0  0  0  0  0  0  0  0  0  0  0
   -2.1256   -0.7916    0.2752 H   0  0  0  0  0  0  0  0  0  0  0  0
   -0.8015   -0.8957    1.4341 H   0  0  0  0  0  0  0  0  0  0  0  0
   -3.1568    1.0562    1.6310 H   0  0  0  0  0  0  0  0  0  0  0  0
   -2.9059   -0.3727    2.6352 H   0  0  0  0  0  0  0  0  0  0  0  0
   -1.7961    0.9942    2.7561 H   0  0  0  0  0  0  0  0  0  0  0  0
  1  2  1  0  0  0  0
  1 10  1  0  0  0  0
  1 11  1  0  0  0  0
  1 12  1  0  0  0  0
  2  3  1  0  0  0  0
  2 13  1  0  0  0  0
  2 14  1  0  0  0  0
  3  4  1  0  0  0  0
  3  8  1  0  0  0  0
  3 15  1  1  0  0  0
  4  5  1  0  0  0  0
  4 16  1  0  0  0  0
  4 17  1  0  0  0  0
  5  6  1  0  0  0  0
  5  9  1  0  0  0  0
  5 18  1  1  0  0  0
  6  7  1  0  0  0  0
  6 19  1  0  0  0  0
  6 20  1  0  0  0  0
  7 21  1  0  0  0  0
  7 22  1  0  0  0  0
  7 23  1  0  0  0  0
M  END
$$$$
AAGA
 OpenBabel12202212003D

 23 22  0  0  0  0  0  0  0  0999 V2000
    2.7793   -2.4582   -1.3478 C   0  0  0  0  0  0  0  0  0  0  0  0
    1.6507   -1.5110   -1.7376 C   0  0  0  0  0  0  0  0  0  0  0  0
    1.1464   -0.6953   -0.5679 C   0  0  2  0  0  0  0  0  0  0  0  0
    0.0677    0.2978   -0.9522 C   0  0  0  0  0  0  0  0  0  0  0  0
   -0.7471    0.8346    0.2072 C   0  0  2  0  0  0  0  0  0  0  0  0
    0.0284    1.4651    1.3414 C   0  0  0  0  0  0  0  0  0  0  0  0
   -0.8924    2.0459    2.4086 C   0  0  0  0  0  0  0  0  0  0  0  0
    2.2472    0.0357   -0.0437 F   0  0  0  0  0  0  0  0  0  0  0  0
   -1.4801   -0.2636    0.7415 F   0  0  0  0  0  0  0  0  0  0  0  0
    2.4538   -3.1464   -0.5658 H   0  0  0  0  0  0  0  0  0  0  0  0
    3.0991   -3.0494   -2.2056 H   0  0  0  0  0  0  0  0  0  0  0  0
    3.6431   -1.9068   -0.9776 H   0  0  0  0  0  0  0  0  0  0  0  0
    1.9769   -0.8255   -2.5251 H   0  0  0  0  0  0  0  0  0  0  0  0
    0.8033   -2.0774   -2.1286 H   0  0  0  0  0  0  0  0  0  0  0  0
    0.8165   -1.3458    0.2433 H   0  0  0  0  0  0  0  0  0  0  0  0
   -0.6195   -0.1885   -1.6468 H   0  0  0  0  0  0  0  0  0  0  0  0
    0.5345    1.1319   -1.4820 H   0  0  0  0  0  0  0  0  0  0  0  0
   -1.5028    1.5262   -0.1660 H   0  0  0  0  0  0  0  0  0  0  0  0
    0.6932    0.7164    1.7754 H   0  0  0  0  0  0  0  0  0  0  0  0
    0.6608    2.2457    0.9139 H   0  0  0  0  0  0  0  0  0  0  0  0
   -1.5170    1.2689    2.8477 H   0  0  0  0  0  0  0  0  0  0  0  0
   -0.3133    2.5066    3.2100 H   0  0  0  0  0  0  0  0  0  0  0  0
   -1.5477    2.8095    1.9849 H   0  0  0  0  0  0  0  0  0  0  0  0
  1  2  1  0  0  0  0
  1 10  1  0  0  0  0
  1 11  1  0  0  0  0
  1 12  1  0  0  0  0
  2  3  1  0  0  0  0
  2 13  1  0  0  0  0
  2 14  1  0  0  0  0
  3  4  1  0  0  0  0
  3  8  1  0  0  0  0
  3 15  1  1  0  0  0
  4  5  1  0  0  0  0
  4 16  1  0  0  0  0
  4 17  1  0  0  0  0
  5  6  1  0  0  0  0
  5  9  1  0  0  0  0
  5 18  1  6  0  0  0
  6  7  1  0  0  0  0
  6 19  1  0  0  0  0
  6 20  1  0  0  0  0
  7 21  1  0  0  0  0
  7 22  1  0  0  0  0
  7 23  1  0  0  0  0
M  END
$$$$
AAG-G-
 OpenBabel12202212003D

 23 22  0  0  0  0  0  0  0  0999 V2000
    3.1158   -2.0918   -1.2558 C   0  0  0  0  0  0  0  0  0  0  0  0
    2.0458   -1.0981   -1.6945 C   0  0  0  0  0  0  0  0  0  0  0  0
    1.1369   -0.6885   -0.5580 C   0  0  2  0  0  0  0  0  0  0  0  0
    0.0668    0.3004   -0.9649 C   0  0  0  0  0  0  0  0  0  0  0  0
   -0.7367    0.8251    0.2100 C   0  0  2  0  0  0  0  0  0  0  0  0
   -1.4624   -0.2146    1.0386 C   0  0  0  0  0  0  0  0  0  0  0  0
   -2.3621   -1.1420    0.2275 C   0  0  0  0  0  0  0  0  0  0  0  0
    1.9352   -0.0724    0.4444 F   0  0  0  0  0  0  0  0  0  0  0  0
   -1.7121    1.7031   -0.3380 F   0  0  0  0  0  0  0  0  0  0  0  0
    2.6606   -2.9971   -0.8496 H   0  0  0  0  0  0  0  0  0  0  0  0
    3.7456   -2.3786   -2.0974 H   0  0  0  0  0  0  0  0  0  0  0  0
    3.7563   -1.6607   -0.4869 H   0  0  0  0  0  0  0  0  0  0  0  0
    2.5041   -0.1974   -2.1099 H   0  0  0  0  0  0  0  0  0  0  0  0
    1.4195   -1.5358   -2.4740 H   0  0  0  0  0  0  0  0  0  0  0  0
    0.7046   -1.5683   -0.0781 H   0  0  0  0  0  0  0  0  0  0  0  0
   -0.6052   -0.1876   -1.6743 H   0  0  0  0  0  0  0  0  0  0  0  0
    0.5355    1.1456   -1.4743 H   0  0  0  0  0  0  0  0  0  0  0  0
   -0.1150    1.4479    0.8486 H   0  0  0  0  0  0  0  0  0  0  0  0
   -0.7139   -0.7880    1.5908 H   0  0  0  0  0  0  0  0  0  0  0  0
   -2.0542    0.3226    1.7820 H   0  0  0  0  0  0  0  0  0  0  0  0
   -1.7870   -1.7906   -0.4348 H   0  0  0  0  0  0  0  0  0  0  0  0
   -2.9412   -1.7816    0.8922 H   0  0  0  0  0  0  0  0  0  0  0  0
   -3.0620   -0.5688   -0.3814 H   0  0  0  0  0  0  0  0  0  0  0  0
  1  2  1  0  0  0  0
  1 10  1  0  0  0  0
  1 11  1  0  0  0  0
  1 12  1  0  0  0  0
  2  3  1  0  0  0  0
  2 13  1  0  0  0  0
  2 14  1  0  0  0  0
  3  4  1  0  0  0  0
  3  8  1  0  0  0  0
  3 15  1  1  0  0  0
  4  5  1  0  0  0  0
  4 16  1  0  0  0  0
  4 17  1  0  0  0  0
  5  6  1  0  0  0  0
  5  9  1  0  0  0  0
  5 18  1  1  0  0  0
  6  7  1  0  0  0  0
  6 19  1  0  0  0  0
  6 20  1  0  0  0  0
  7 21  1  0  0  0  0
  7 22  1  0  0  0  0
  7 23  1  0  0  0  0
M  END
$$$$
AAG-G
 OpenBabel12202212003D

 23 22  0  0  0  0  0  0  0  0999 V2000
    3.0914   -2.1172   -1.3096 C   0  0  0  0  0  0  0  0  0  0  0  0
    2.0176   -1.1160   -1.7226 C   0  0  0  0  0  0  0  0  0  0  0  0
    1.1424   -0.6922   -0.5654 C   0  0  2  0  0  0  0  0  0  0  0  0
    0.0688    0.2973   -0.9559 C   0  0  0  0  0  0  0  0  0  0  0  0
   -0.7441    0.8319    0.2083 C   0  0  2  0  0  0  0  0  0  0  0  0
   -1.5045   -0.2057    1.0185 C   0  0  0  0  0  0  0  0  0  0  0  0
   -0.7433   -0.6814    2.2559 C   0  0  0  0  0  0  0  0  0  0  0  0
    1.9730   -0.0707    0.4069 F   0  0  0  0  0  0  0  0  0  0  0  0
   -1.6979    1.7120   -0.3766 F   0  0  0  0  0  0  0  0  0  0  0  0
    2.6422   -3.0235   -0.9003 H   0  0  0  0  0  0  0  0  0  0  0  0
    3.7023   -2.4016   -2.1660 H   0  0  0  0  0  0  0  0  0  0  0  0
    3.7485   -1.6918   -0.5525 H   0  0  0  0  0  0  0  0  0  0  0  0
    2.4733   -0.2214   -2.1537 H   0  0  0  0  0  0  0  0  0  0  0  0
    1.3681   -1.5500   -2.4853 H   0  0  0  0  0  0  0  0  0  0  0  0
    0.7187   -1.5657   -0.0697 H   0  0  0  0  0  0  0  0  0  0  0  0
   -0.6160   -0.2027   -1.6461 H   0  0  0  0  0  0  0  0  0  0  0  0
    0.5291    1.1368   -1.4807 H   0  0  0  0  0  0  0  0  0  0  0  0
   -0.1362    1.4579    0.8600 H   0  0  0  0  0  0  0  0  0  0  0  0
   -2.4333    0.2660    1.3406 H   0  0  0  0  0  0  0  0  0  0  0  0
   -1.7746   -1.0481    0.3776 H   0  0  0  0  0  0  0  0  0  0  0  0
   -0.5302    0.1588    2.9180 H   0  0  0  0  0  0  0  0  0  0  0  0
   -1.3457   -1.4014    2.8112 H   0  0  0  0  0  0  0  0  0  0  0  0
    0.2048   -1.1577    2.0117 H   0  0  0  0  0  0  0  0  0  0  0  0
  1  2  1  0  0  0  0
  1 10  1  0  0  0  0
  1 11  1  0  0  0  0
  1 12  1  0  0  0  0
  2  3  1  0  0  0  0
  2 13  1  0  0  0  0
  2 14  1  0  0  0  0
  3  4  1  0  0  0  0
  3  8  1  0  0  0  0
  3 15  1  1  0  0  0
  4  5  1  0  0  0  0
  4 16  1  0  0  0  0
  4 17  1  0  0  0  0
  5  6  1  0  0  0  0
  5  9  1  0  0  0  0
  5 18  1  1  0  0  0
  6  7  1  0  0  0  0
  6 19  1  0  0  0  0
  6 20  1  0  0  0  0
  7 21  1  0  0  0  0
  7 22  1  0  0  0  0
  7 23  1  0  0  0  0
M  END
$$$$
AAGG-
 OpenBabel12202212003D

 23 22  0  0  0  0  0  0  0  0999 V2000
    2.7914   -2.4339   -1.4310 C   0  0  0  0  0  0  0  0  0  0  0  0
    1.6334   -1.5043   -1.7737 C   0  0  0  0  0  0  0  0  0  0  0  0
    1.1568   -0.7023   -0.5816 C   0  0  2  0  0  0  0  0  0  0  0  0
    0.0716    0.2919   -0.9360 C   0  0  0  0  0  0  0  0  0  0  0  0
   -0.7614    0.8474    0.2046 C   0  0  2  0  0  0  0  0  0  0  0  0
   -0.0503    1.5264    1.3680 C   0  0  0  0  0  0  0  0  0  0  0  0
    0.5404    0.5917    2.4225 C   0  0  0  0  0  0  0  0  0  0  0  0
    2.2693    0.0298   -0.0836 F   0  0  0  0  0  0  0  0  0  0  0  0
   -1.5399   -0.2241    0.7194 F   0  0  0  0  0  0  0  0  0  0  0  0
    2.5116   -3.1236   -0.6318 H   0  0  0  0  0  0  0  0  0  0  0  0
    3.0799   -3.0254   -2.3001 H   0  0  0  0  0  0  0  0  0  0  0  0
    3.6634   -1.8696   -1.1027 H   0  0  0  0  0  0  0  0  0  0  0  0
    1.9175   -0.8103   -2.5694 H   0  0  0  0  0  0  0  0  0  0  0  0
    0.7804   -2.0839   -2.1350 H   0  0  0  0  0  0  0  0  0  0  0  0
    0.8512   -1.3643    0.2285 H   0  0  0  0  0  0  0  0  0  0  0  0
   -0.6199   -0.1914   -1.6289 H   0  0  0  0  0  0  0  0  0  0  0  0
    0.5344    1.1257   -1.4695 H   0  0  0  0  0  0  0  0  0  0  0  0
   -1.4838    1.5405   -0.2252 H   0  0  0  0  0  0  0  0  0  0  0  0
    0.7273    2.1681    0.9473 H   0  0  0  0  0  0  0  0  0  0  0  0
   -0.7742    2.1811    1.8559 H   0  0  0  0  0  0  0  0  0  0  0  0
    1.3339   -0.0367    2.0264 H   0  0  0  0  0  0  0  0  0  0  0  0
    0.9657    1.1864    3.2311 H   0  0  0  0  0  0  0  0  0  0  0  0
   -0.2318   -0.0462    2.8486 H   0  0  0  0  0  0  0  0  0  0  0  0
  1  2  1  0  0  0  0
  1 10  1  0  0  0  0
  1 11  1  0  0  0  0
  1 12  1  0  0  0  0
  2  3  1  0  0  0  0
  2 13  1  0  0  0  0
  2 14  1  0  0  0  0
  3  4  1  0  0  0  0
  3  8  1  0  0  0  0
  3 15  1  1  0  0  0
  4  5  1  0  0  0  0
  4 16  1  0  0  0  0
  4 17  1  0  0  0  0
  5  6  1  0  0  0  0
  5  9  1  0  0  0  0
  5 18  1  6  0  0  0
  6  7  1  0  0  0  0
  6 19  1  0  0  0  0
  6 20  1  0  0  0  0
  7 21  1  0  0  0  0
  7 22  1  0  0  0  0
  7 23  1  0  0  0  0
M  END
$$$$
AAGG
 OpenBabel12202212003D

 23 22  0  0  0  0  0  0  0  0999 V2000
    2.7779   -2.4607   -1.3488 C   0  0  0  0  0  0  0  0  0  0  0  0
    1.6457   -1.5157   -1.7361 C   0  0  0  0  0  0  0  0  0  0  0  0
    1.1462   -0.6951   -0.5679 C   0  0  2  0  0  0  0  0  0  0  0  0
    0.0680    0.2975   -0.9525 C   0  0  0  0  0  0  0  0  0  0  0  0
   -0.7472    0.8346    0.2074 C   0  0  2  0  0  0  0  0  0  0  0  0
    0.0142    1.4795    1.3447 C   0  0  0  0  0  0  0  0  0  0  0  0
    0.7338    2.7513    0.9041 C   0  0  0  0  0  0  0  0  0  0  0  0
    2.2506    0.0374   -0.0505 F   0  0  0  0  0  0  0  0  0  0  0  0
   -1.4652   -0.2666    0.7515 F   0  0  0  0  0  0  0  0  0  0  0  0
    2.4574   -3.1470   -0.5631 H   0  0  0  0  0  0  0  0  0  0  0  0
    3.0934   -3.0548   -2.2066 H   0  0  0  0  0  0  0  0  0  0  0  0
    3.6432   -1.9080   -0.9846 H   0  0  0  0  0  0  0  0  0  0  0  0
    1.9686   -0.8337   -2.5278 H   0  0  0  0  0  0  0  0  0  0  0  0
    0.7973   -2.0848   -2.1209 H   0  0  0  0  0  0  0  0  0  0  0  0
    0.8209   -1.3415    0.2481 H   0  0  0  0  0  0  0  0  0  0  0  0
   -0.6234   -0.1916   -1.6416 H   0  0  0  0  0  0  0  0  0  0  0  0
    0.5289    1.1277   -1.4925 H   0  0  0  0  0  0  0  0  0  0  0  0
   -1.5086    1.5180   -0.1703 H   0  0  0  0  0  0  0  0  0  0  0  0
   -0.7096    1.7142    2.1265 H   0  0  0  0  0  0  0  0  0  0  0  0
    0.7256    0.7624    1.7568 H   0  0  0  0  0  0  0  0  0  0  0  0
    0.0383    3.4549    0.4401 H   0  0  0  0  0  0  0  0  0  0  0  0
    1.1849    3.2480    1.7630 H   0  0  0  0  0  0  0  0  0  0  0  0
    1.5272    2.5312    0.1916 H   0  0  0  0  0  0  0  0  0  0  0  0
  1  2  1  0  0  0  0
  1 10  1  0  0  0  0
  1 11  1  0  0  0  0
  1 12  1  0  0  0  0
  2  3  1  0  0  0  0
  2 13  1  0  0  0  0
  2 14  1  0  0  0  0
  3  4  1  0  0  0  0
  3  8  1  0  0  0  0
  3 15  1  1  0  0  0
  4  5  1  0  0  0  0
  4 16  1  0  0  0  0
  4 17  1  0  0  0  0
  5  6  1  0  0  0  0
  5  9  1  0  0  0  0
  5 18  1  6  0  0  0
  6  7  1  0  0  0  0
  6 19  1  0  0  0  0
  6 20  1  0  0  0  0
  7 21  1  0  0  0  0
  7 22  1  0  0  0  0
  7 23  1  0  0  0  0
M  END
$$$$
AG-AA
 OpenBabel12202212003D

 23 22  0  0  0  0  0  0  0  0999 V2000
    3.2260   -1.2817    0.7224 C   0  0  0  0  0  0  0  0  0  0  0  0
    2.1396   -0.2407    0.4770 C   0  0  0  0  0  0  0  0  0  0  0  0
    1.1462   -0.6952   -0.5680 C   0  0  2  0  0  0  0  0  0  0  0  0
    0.0679    0.2976   -0.9523 C   0  0  0  0  0  0  0  0  0  0  0  0
   -0.7472    0.8346    0.2073 C   0  0  2  0  0  0  0  0  0  0  0  0
   -2.0471    1.4767   -0.2236 C   0  0  0  0  0  0  0  0  0  0  0  0
   -2.8238    2.0690    0.9462 C   0  0  0  0  0  0  0  0  0  0  0  0
    0.4841   -1.8507   -0.0626 F   0  0  0  0  0  0  0  0  0  0  0  0
    0.0290    1.8280    0.8644 F   0  0  0  0  0  0  0  0  0  0  0  0
    3.7779   -1.4935   -0.1955 H   0  0  0  0  0  0  0  0  0  0  0  0
    3.9384   -0.9286    1.4693 H   0  0  0  0  0  0  0  0  0  0  0  0
    2.7955   -2.2154    1.0821 H   0  0  0  0  0  0  0  0  0  0  0  0
    1.6047   -0.0201    1.4022 H   0  0  0  0  0  0  0  0  0  0  0  0
    2.5779    0.6967    0.1290 H   0  0  0  0  0  0  0  0  0  0  0  0
    1.6669   -1.0348   -1.4637 H   0  0  0  0  0  0  0  0  0  0  0  0
   -0.6083   -0.1975   -1.6513 H   0  0  0  0  0  0  0  0  0  0  0  0
    0.5240    1.1404   -1.4777 H   0  0  0  0  0  0  0  0  0  0  0  0
   -0.9272    0.0630    0.9572 H   0  0  0  0  0  0  0  0  0  0  0  0
   -1.8250    2.2463   -0.9686 H   0  0  0  0  0  0  0  0  0  0  0  0
   -2.6422    0.7064   -0.7180 H   0  0  0  0  0  0  0  0  0  0  0  0
   -2.2531    2.8572    1.4364 H   0  0  0  0  0  0  0  0  0  0  0  0
   -3.7660    2.4975    0.6050 H   0  0  0  0  0  0  0  0  0  0  0  0
   -3.0509    1.3013    1.6879 H   0  0  0  0  0  0  0  0  0  0  0  0
  1  2  1  0  0  0  0
  1 10  1  0  0  0  0
  1 11  1  0  0  0  0
  1 12  1  0  0  0  0
  2  3  1  0  0  0  0
  2 13  1  0  0  0  0
  2 14  1  0  0  0  0
  3  4  1  0  0  0  0
  3  8  1  0  0  0  0
  3 15  1  6  0  0  0
  4  5  1  0  0  0  0
  4 16  1  0  0  0  0
  4 17  1  0  0  0  0
  5  6  1  0  0  0  0
  5  9  1  0  0  0  0
  5 18  1  1  0  0  0
  6  7  1  0  0  0  0
  6 19  1  0  0  0  0
  6 20  1  0  0  0  0
  7 21  1  0  0  0  0
  7 22  1  0  0  0  0
  7 23  1  0  0  0  0
M  END
$$$$
AGAA
 OpenBabel12202212003D

 23 22  0  0  0  0  0  0  0  0999 V2000
    1.7620   -2.9579    0.3598 C   0  0  0  0  0  0  0  0  0  0  0  0
    0.6399   -1.9581    0.0937 C   0  0  0  0  0  0  0  0  0  0  0  0
    1.1419   -0.6923   -0.5621 C   0  0  2  0  0  0  0  0  0  0  0  0
    0.0657    0.3004   -0.9587 C   0  0  0  0  0  0  0  0  0  0  0  0
   -0.7406    0.8289    0.2078 C   0  0  2  0  0  0  0  0  0  0  0  0
   -1.6944    1.9359   -0.1772 C   0  0  0  0  0  0  0  0  0  0  0  0
   -2.5089    2.4458    1.0067 C   0  0  0  0  0  0  0  0  0  0  0  0
    1.8037   -1.0549   -1.7669 F   0  0  0  0  0  0  0  0  0  0  0  0
    0.1722    1.3489    1.1660 F   0  0  0  0  0  0  0  0  0  0  0  0
    2.5380   -2.5076    0.9817 H   0  0  0  0  0  0  0  0  0  0  0  0
    1.3797   -3.8353    0.8806 H   0  0  0  0  0  0  0  0  0  0  0  0
    2.2211   -3.2890   -0.5708 H   0  0  0  0  0  0  0  0  0  0  0  0
   -0.1307   -2.4035   -0.5416 H   0  0  0  0  0  0  0  0  0  0  0  0
    0.1676   -1.6787    1.0374 H   0  0  0  0  0  0  0  0  0  0  0  0
    1.9037   -0.2181    0.0545 H   0  0  0  0  0  0  0  0  0  0  0  0
   -0.6206   -0.1846   -1.6571 H   0  0  0  0  0  0  0  0  0  0  0  0
    0.5372    1.1390   -1.4759 H   0  0  0  0  0  0  0  0  0  0  0  0
   -1.2707    0.0271    0.7230 H   0  0  0  0  0  0  0  0  0  0  0  0
   -1.1143    2.7480   -0.6220 H   0  0  0  0  0  0  0  0  0  0  0  0
   -2.3570    1.5451   -0.9528 H   0  0  0  0  0  0  0  0  0  0  0  0
   -1.8575    2.8443    1.7833 H   0  0  0  0  0  0  0  0  0  0  0  0
   -3.1856    3.2411    0.6940 H   0  0  0  0  0  0  0  0  0  0  0  0
   -3.1079    1.6442    1.4423 H   0  0  0  0  0  0  0  0  0  0  0  0
  1  2  1  0  0  0  0
  1 10  1  0  0  0  0
  1 11  1  0  0  0  0
  1 12  1  0  0  0  0
  2  3  1  0  0  0  0
  2 13  1  0  0  0  0
  2 14  1  0  0  0  0
  3  4  1  0  0  0  0
  3  8  1  0  0  0  0
  3 15  1  1  0  0  0
  4  5  1  0  0  0  0
  4 16  1  0  0  0  0
  4 17  1  0  0  0  0
  5  6  1  0  0  0  0
  5  9  1  0  0  0  0
  5 18  1  1  0  0  0
  6  7  1  0  0  0  0
  6 19  1  0  0  0  0
  6 20  1  0  0  0  0
  7 21  1  0  0  0  0
  7 22  1  0  0  0  0
  7 23  1  0  0  0  0
M  END
$$$$
AG-AG-
 OpenBabel12202212003D

 23 22  0  0  0  0  0  0  0  0999 V2000
    3.2233   -1.2725    0.7328 C   0  0  0  0  0  0  0  0  0  0  0  0
    2.1351   -0.2345    0.4784 C   0  0  0  0  0  0  0  0  0  0  0  0
    1.1452   -0.6946   -0.5659 C   0  0  2  0  0  0  0  0  0  0  0  0
    0.0672    0.2986   -0.9552 C   0  0  0  0  0  0  0  0  0  0  0  0
   -0.7454    0.8330    0.2081 C   0  0  2  0  0  0  0  0  0  0  0  0
   -2.0736    1.4445   -0.1883 C   0  0  0  0  0  0  0  0  0  0  0  0
   -1.9538    2.5393   -1.2439 C   0  0  0  0  0  0  0  0  0  0  0  0
    0.4839   -1.8495   -0.0580 F   0  0  0  0  0  0  0  0  0  0  0  0
    0.0199    1.8483    0.8469 F   0  0  0  0  0  0  0  0  0  0  0  0
    3.7724   -1.4925   -0.1857 H   0  0  0  0  0  0  0  0  0  0  0  0
    3.9380   -0.9109    1.4729 H   0  0  0  0  0  0  0  0  0  0  0  0
    2.7957   -2.2035    1.1040 H   0  0  0  0  0  0  0  0  0  0  0  0
    1.6000   -0.0069    1.4011 H   0  0  0  0  0  0  0  0  0  0  0  0
    2.5759    0.7005    0.1250 H   0  0  0  0  0  0  0  0  0  0  0  0
    1.6676   -1.0371   -1.4596 H   0  0  0  0  0  0  0  0  0  0  0  0
   -0.6093   -0.1981   -1.6534 H   0  0  0  0  0  0  0  0  0  0  0  0
    0.5281    1.1351   -1.4835 H   0  0  0  0  0  0  0  0  0  0  0  0
   -0.8950    0.0640    0.9645 H   0  0  0  0  0  0  0  0  0  0  0  0
   -2.7111    0.6345   -0.5506 H   0  0  0  0  0  0  0  0  0  0  0  0
   -2.5401    1.8416    0.7146 H   0  0  0  0  0  0  0  0  0  0  0  0
   -1.5930    2.1450   -2.1940 H   0  0  0  0  0  0  0  0  0  0  0  0
   -2.9264    2.9979   -1.4238 H   0  0  0  0  0  0  0  0  0  0  0  0
   -1.2698    3.3227   -0.9161 H   0  0  0  0  0  0  0  0  0  0  0  0
  1  2  1  0  0  0  0
  1 10  1  0  0  0  0
  1 11  1  0  0  0  0
  1 12  1  0  0  0  0
  2  3  1  0  0  0  0
  2 13  1  0  0  0  0
  2 14  1  0  0  0  0
  3  4  1  0  0  0  0
  3  8  1  0  0  0  0
  3 15  1  6  0  0  0
  4  5  1  0  0  0  0
  4 16  1  0  0  0  0
  4 17  1  0  0  0  0
  5  6  1  0  0  0  0
  5  9  1  0  0  0  0
  5 18  1  1  0  0  0
  6  7  1  0  0  0  0
  6 19  1  0  0  0  0
  6 20  1  0  0  0  0
  7 21  1  0  0  0  0
  7 22  1  0  0  0  0
  7 23  1  0  0  0  0
M  END
$$$$
AG-AG
 OpenBabel12202212003D

 23 22  0  0  0  0  0  0  0  0999 V2000
    3.2108   -1.2854    0.7479 C   0  0  0  0  0  0  0  0  0  0  0  0
    2.1369   -0.2368    0.4792 C   0  0  0  0  0  0  0  0  0  0  0  0
    1.1457   -0.6949   -0.5670 C   0  0  2  0  0  0  0  0  0  0  0  0
    0.0674    0.2981   -0.9534 C   0  0  0  0  0  0  0  0  0  0  0  0
   -0.7461    0.8337    0.2074 C   0  0  2  0  0  0  0  0  0  0  0  0
   -2.0705    1.4484   -0.1960 C   0  0  0  0  0  0  0  0  0  0  0  0
   -3.1116    0.3938   -0.5648 C   0  0  0  0  0  0  0  0  0  0  0  0
    0.4821   -1.8478   -0.0591 F   0  0  0  0  0  0  0  0  0  0  0  0
    0.0210    1.8539    0.8346 F   0  0  0  0  0  0  0  0  0  0  0  0
    3.7667   -1.5166   -0.1628 H   0  0  0  0  0  0  0  0  0  0  0  0
    3.9208   -0.9276    1.4942 H   0  0  0  0  0  0  0  0  0  0  0  0
    2.7684   -2.2090    1.1194 H   0  0  0  0  0  0  0  0  0  0  0  0
    1.5995    0.0061    1.3973 H   0  0  0  0  0  0  0  0  0  0  0  0
    2.5909    0.6901    0.1212 H   0  0  0  0  0  0  0  0  0  0  0  0
    1.6685   -1.0355   -1.4610 H   0  0  0  0  0  0  0  0  0  0  0  0
   -0.6019   -0.1983   -1.6570 H   0  0  0  0  0  0  0  0  0  0  0  0
    0.5232    1.1437   -1.4738 H   0  0  0  0  0  0  0  0  0  0  0  0
   -0.8985    0.0704    0.9707 H   0  0  0  0  0  0  0  0  0  0  0  0
   -2.4282    2.0334    0.6525 H   0  0  0  0  0  0  0  0  0  0  0  0
   -1.9058    2.1376   -1.0279 H   0  0  0  0  0  0  0  0  0  0  0  0
   -3.2631   -0.3058    0.2586 H   0  0  0  0  0  0  0  0  0  0  0  0
   -4.0680    0.8685   -0.7829 H   0  0  0  0  0  0  0  0  0  0  0  0
   -2.8189   -0.1790   -1.4450 H   0  0  0  0  0  0  0  0  0  0  0  0
  1  2  1  0  0  0  0
  1 10  1  0  0  0  0
  1 11  1  0  0  0  0
  1 12  1  0  0  0  0
  2  3  1  0  0  0  0
  2 13  1  0  0  0  0
  2 14  1  0  0  0  0
  3  4  1  0  0  0  0
  3  8  1  0  0  0  0
  3 15  1  6  0  0  0
  4  5  1  0  0  0  0
  4 16  1  0  0  0  0
  4 17  1  0  0  0  0
  5  6  1  0  0  0  0
  5  9  1  0  0  0  0
  5 18  1  1  0  0  0
  6  7  1  0  0  0  0
  6 19  1  0  0  0  0
  6 20  1  0  0  0  0
  7 21  1  0  0  0  0
  7 22  1  0  0  0  0
  7 23  1  0  0  0  0
M  END
$$$$
AGAG-
 OpenBabel12202212003D

 23 22  0  0  0  0  0  0  0  0999 V2000
    1.7666   -2.9747    0.3168 C   0  0  0  0  0  0  0  0  0  0  0  0
    0.6401   -1.9801    0.0527 C   0  0  0  0  0  0  0  0  0  0  0  0
    1.1407   -0.6915   -0.5607 C   0  0  2  0  0  0  0  0  0  0  0  0
    0.0655    0.3009   -0.9606 C   0  0  0  0  0  0  0  0  0  0  0  0
   -0.7392    0.8276    0.2083 C   0  0  2  0  0  0  0  0  0  0  0  0
   -1.7911    1.8576   -0.1522 C   0  0  0  0  0  0  0  0  0  0  0  0
   -1.2524    3.0749   -0.8978 C   0  0  0  0  0  0  0  0  0  0  0  0
    1.8345   -1.0186   -1.7575 F   0  0  0  0  0  0  0  0  0  0  0  0
    0.1727    1.4306    1.1182 F   0  0  0  0  0  0  0  0  0  0  0  0
    2.5273   -2.5328    0.9638 H   0  0  0  0  0  0  0  0  0  0  0  0
    1.3823   -3.8670    0.8098 H   0  0  0  0  0  0  0  0  0  0  0  0
    2.2465   -3.2799   -0.6128 H   0  0  0  0  0  0  0  0  0  0  0  0
   -0.1122   -2.4157   -0.6107 H   0  0  0  0  0  0  0  0  0  0  0  0
    0.1459   -1.7317    0.9942 H   0  0  0  0  0  0  0  0  0  0  0  0
    1.8827   -0.2211    0.0838 H   0  0  0  0  0  0  0  0  0  0  0  0
   -0.6207   -0.1820   -1.6603 H   0  0  0  0  0  0  0  0  0  0  0  0
    0.5472    1.1332   -1.4750 H   0  0  0  0  0  0  0  0  0  0  0  0
   -1.2006    0.0135    0.7648 H   0  0  0  0  0  0  0  0  0  0  0  0
   -2.5551    1.3525   -0.7465 H   0  0  0  0  0  0  0  0  0  0  0  0
   -2.2663    2.1727    0.7788 H   0  0  0  0  0  0  0  0  0  0  0  0
   -0.9081    2.8182   -1.8996 H   0  0  0  0  0  0  0  0  0  0  0  0
   -2.0353    3.8270   -0.9999 H   0  0  0  0  0  0  0  0  0  0  0  0
   -0.4225    3.5278   -0.3547 H   0  0  0  0  0  0  0  0  0  0  0  0
  1  2  1  0  0  0  0
  1 10  1  0  0  0  0
  1 11  1  0  0  0  0
  1 12  1  0  0  0  0
  2  3  1  0  0  0  0
  2 13  1  0  0  0  0
  2 14  1  0  0  0  0
  3  4  1  0  0  0  0
  3  8  1  0  0  0  0
  3 15  1  1  0  0  0
  4  5  1  0  0  0  0
  4 16  1  0  0  0  0
  4 17  1  0  0  0  0
  5  6  1  0  0  0  0
  5  9  1  0  0  0  0
  5 18  1  1  0  0  0
  6  7  1  0  0  0  0
  6 19  1  0  0  0  0
  6 20  1  0  0  0  0
  7 21  1  0  0  0  0
  7 22  1  0  0  0  0
  7 23  1  0  0  0  0
M  END
$$$$
AGAG
 OpenBabel12202212003D

 23 22  0  0  0  0  0  0  0  0999 V2000
    1.7557   -2.9484    0.3876 C   0  0  0  0  0  0  0  0  0  0  0  0
    0.6353   -1.9523    0.1016 C   0  0  0  0  0  0  0  0  0  0  0  0
    1.1408   -0.6916   -0.5606 C   0  0  2  0  0  0  0  0  0  0  0  0
    0.0655    0.3009   -0.9609 C   0  0  0  0  0  0  0  0  0  0  0  0
   -0.7394    0.8277    0.2085 C   0  0  2  0  0  0  0  0  0  0  0  0
   -1.6385    1.9944   -0.1356 C   0  0  0  0  0  0  0  0  0  0  0  0
   -2.7233    1.6122   -1.1404 C   0  0  0  0  0  0  0  0  0  0  0  0
    1.7975   -1.0635   -1.7652 F   0  0  0  0  0  0  0  0  0  0  0  0
    0.1787    1.2753    1.1980 F   0  0  0  0  0  0  0  0  0  0  0  0
    2.5193   -2.4977    1.0233 H   0  0  0  0  0  0  0  0  0  0  0  0
    1.3666   -3.8281    0.8996 H   0  0  0  0  0  0  0  0  0  0  0  0
    2.2325   -3.2773   -0.5354 H   0  0  0  0  0  0  0  0  0  0  0  0
   -0.1286   -2.4034   -0.5381 H   0  0  0  0  0  0  0  0  0  0  0  0
    0.1533   -1.6650    1.0384 H   0  0  0  0  0  0  0  0  0  0  0  0
    1.9056   -0.2152    0.0501 H   0  0  0  0  0  0  0  0  0  0  0  0
   -0.6172   -0.1922   -1.6563 H   0  0  0  0  0  0  0  0  0  0  0  0
    0.5345    1.1389   -1.4812 H   0  0  0  0  0  0  0  0  0  0  0  0
   -1.3128    0.0319    0.6836 H   0  0  0  0  0  0  0  0  0  0  0  0
   -2.0958    2.3461    0.7904 H   0  0  0  0  0  0  0  0  0  0  0  0
   -1.0205    2.8042   -0.5301 H   0  0  0  0  0  0  0  0  0  0  0  0
   -3.2897    0.7451   -0.7936 H   0  0  0  0  0  0  0  0  0  0  0  0
   -3.4239    2.4361   -1.2715 H   0  0  0  0  0  0  0  0  0  0  0  0
   -2.3021    1.3767   -2.1169 H   0  0  0  0  0  0  0  0  0  0  0  0
  1  2  1  0  0  0  0
  1 10  1  0  0  0  0
  1 11  1  0  0  0  0
  1 12  1  0  0  0  0
  2  3  1  0  0  0  0
  2 13  1  0  0  0  0
  2 14  1  0  0  0  0
  3  4  1  0  0  0  0
  3  8  1  0  0  0  0
  3 15  1  1  0  0  0
  4  5  1  0  0  0  0
  4 16  1  0  0  0  0
  4 17  1  0  0  0  0
  5  6  1  0  0  0  0
  5  9  1  0  0  0  0
  5 18  1  1  0  0  0
  6  7  1  0  0  0  0
  6 19  1  0  0  0  0
  6 20  1  0  0  0  0
  7 21  1  0  0  0  0
  7 22  1  0  0  0  0
  7 23  1  0  0  0  0
M  END
$$$$
AG-G-A
 OpenBabel12202212003D

 23 22  0  0  0  0  0  0  0  0999 V2000
    3.1969   -1.2866    0.7779 C   0  0  0  0  0  0  0  0  0  0  0  0
    2.0391   -0.3117    0.5890 C   0  0  0  0  0  0  0  0  0  0  0  0
    1.1529   -0.6999   -0.5752 C   0  0  2  0  0  0  0  0  0  0  0  0
    0.0693    0.2951   -0.9439 C   0  0  0  0  0  0  0  0  0  0  0  0
   -0.7552    0.8418    0.2060 C   0  0  2  0  0  0  0  0  0  0  0  0
   -1.6581   -0.1548    0.8951 C   0  0  0  0  0  0  0  0  0  0  0  0
   -2.5021    0.4878    1.9920 C   0  0  0  0  0  0  0  0  0  0  0  0
    0.5414   -1.9439   -0.2617 F   0  0  0  0  0  0  0  0  0  0  0  0
   -1.5802    1.8539   -0.3605 F   0  0  0  0  0  0  0  0  0  0  0  0
    3.8229   -1.3198   -0.1158 H   0  0  0  0  0  0  0  0  0  0  0  0
    3.8232   -0.9864    1.6183 H   0  0  0  0  0  0  0  0  0  0  0  0
    2.8288   -2.2930    0.9731 H   0  0  0  0  0  0  0  0  0  0  0  0
    1.4359   -0.2649    1.4984 H   0  0  0  0  0  0  0  0  0  0  0  0
    2.4185    0.6944    0.3966 H   0  0  0  0  0  0  0  0  0  0  0  0
    1.7606   -0.9004   -1.4580 H   0  0  0  0  0  0  0  0  0  0  0  0
   -0.5977   -0.1693   -1.6730 H   0  0  0  0  0  0  0  0  0  0  0  0
    0.5584    1.1387   -1.4364 H   0  0  0  0  0  0  0  0  0  0  0  0
   -0.1296    1.3637    0.9307 H   0  0  0  0  0  0  0  0  0  0  0  0
   -2.2952   -0.6220    0.1406 H   0  0  0  0  0  0  0  0  0  0  0  0
   -1.0309   -0.9418    1.3147 H   0  0  0  0  0  0  0  0  0  0  0  0
   -3.1556    1.2584    1.5840 H   0  0  0  0  0  0  0  0  0  0  0  0
   -3.1248   -0.2586    2.4838 H   0  0  0  0  0  0  0  0  0  0  0  0
   -1.8655    0.9483    2.7505 H   0  0  0  0  0  0  0  0  0  0  0  0
  1  2  1  0  0  0  0
  1 10  1  0  0  0  0
  1 11  1  0  0  0  0
  1 12  1  0  0  0  0
  2  3  1  0  0  0  0
  2 13  1  0  0  0  0
  2 14  1  0  0  0  0
  3  4  1  0  0  0  0
  3  8  1  0  0  0  0
  3 15  1  6  0  0  0
  4  5  1  0  0  0  0
  4 16  1  0  0  0  0
  4 17  1  0  0  0  0
  5  6  1  0  0  0  0
  5  9  1  0  0  0  0
  5 18  1  1  0  0  0
  6  7  1  0  0  0  0
  6 19  1  0  0  0  0
  6 20  1  0  0  0  0
  7 21  1  0  0  0  0
  7 22  1  0  0  0  0
  7 23  1  0  0  0  0
M  END
$$$$
AG-GA
 OpenBabel12202212003D

 23 22  0  0  0  0  0  0  0  0999 V2000
    3.5340   -1.1922    0.1378 C   0  0  0  0  0  0  0  0  0  0  0  0
    2.5016   -0.1156   -0.1843 C   0  0  0  0  0  0  0  0  0  0  0  0
    1.1671   -0.7105   -0.5870 C   0  0  2  0  0  0  0  0  0  0  0  0
    0.0700    0.2926   -0.9309 C   0  0  0  0  0  0  0  0  0  0  0  0
   -0.7701    0.8549    0.2049 C   0  0  2  0  0  0  0  0  0  0  0  0
   -0.0578    1.3422    1.4464 C   0  0  0  0  0  0  0  0  0  0  0  0
   -1.0267    1.9605    2.4492 C   0  0  0  0  0  0  0  0  0  0  0  0
    0.7172   -1.5536    0.4569 F   0  0  0  0  0  0  0  0  0  0  0  0
   -1.6983   -0.1436    0.5996 F   0  0  0  0  0  0  0  0  0  0  0  0
    3.6635   -1.8703   -0.7084 H   0  0  0  0  0  0  0  0  0  0  0  0
    4.5015   -0.7432    0.3613 H   0  0  0  0  0  0  0  0  0  0  0  0
    3.2261   -1.7817    0.9996 H   0  0  0  0  0  0  0  0  0  0  0  0
    2.3741    0.5523    0.6662 H   0  0  0  0  0  0  0  0  0  0  0  0
    2.8444    0.4912   -1.0252 H   0  0  0  0  0  0  0  0  0  0  0  0
    1.3235   -1.3740   -1.4396 H   0  0  0  0  0  0  0  0  0  0  0  0
   -0.6300   -0.1647   -1.6317 H   0  0  0  0  0  0  0  0  0  0  0  0
    0.5371    1.1316   -1.4509 H   0  0  0  0  0  0  0  0  0  0  0  0
   -1.3859    1.6593   -0.2012 H   0  0  0  0  0  0  0  0  0  0  0  0
    0.4771    0.5083    1.9010 H   0  0  0  0  0  0  0  0  0  0  0  0
    0.6814    2.0844    1.1345 H   0  0  0  0  0  0  0  0  0  0  0  0
   -1.7507    1.2242    2.7951 H   0  0  0  0  0  0  0  0  0  0  0  0
   -0.4910    2.3415    3.3188 H   0  0  0  0  0  0  0  0  0  0  0  0
   -1.5736    2.7916    1.9994 H   0  0  0  0  0  0  0  0  0  0  0  0
  1  2  1  0  0  0  0
  1 10  1  0  0  0  0
  1 11  1  0  0  0  0
  1 12  1  0  0  0  0
  2  3  1  0  0  0  0
  2 13  1  0  0  0  0
  2 14  1  0  0  0  0
  3  4  1  0  0  0  0
  3  8  1  0  0  0  0
  3 15  1  6  0  0  0
  4  5  1  0  0  0  0
  4 16  1  0  0  0  0
  4 17  1  0  0  0  0
  5  6  1  0  0  0  0
  5  9  1  0  0  0  0
  5 18  1  6  0  0  0
  6  7  1  0  0  0  0
  6 19  1  0  0  0  0
  6 20  1  0  0  0  0
  7 21  1  0  0  0  0
  7 22  1  0  0  0  0
  7 23  1  0  0  0  0
M  END
$$$$
AGG-A
 OpenBabel12202212003D

 23 22  0  0  0  0  0  0  0  0999 V2000
    1.8542   -3.1064   -0.3101 C   0  0  0  0  0  0  0  0  0  0  0  0
    0.7855   -2.1401   -0.8085 C   0  0  0  0  0  0  0  0  0  0  0  0
    1.1415   -0.6926   -0.5576 C   0  0  2  0  0  0  0  0  0  0  0  0
    0.0638    0.3031   -0.9662 C   0  0  0  0  0  0  0  0  0  0  0  0
   -0.7384    0.8265    0.2108 C   0  0  2  0  0  0  0  0  0  0  0  0
   -1.5559   -0.2055    0.9539 C   0  0  0  0  0  0  0  0  0  0  0  0
   -2.4126    0.4119    2.0541 C   0  0  0  0  0  0  0  0  0  0  0  0
    2.3042   -0.4111   -1.3249 F   0  0  0  0  0  0  0  0  0  0  0  0
   -1.6317    1.7948   -0.3155 F   0  0  0  0  0  0  0  0  0  0  0  0
    1.9910   -3.0109    0.7688 H   0  0  0  0  0  0  0  0  0  0  0  0
    1.5735   -4.1372   -0.5241 H   0  0  0  0  0  0  0  0  0  0  0  0
    2.8104   -2.9085   -0.7926 H   0  0  0  0  0  0  0  0  0  0  0  0
    0.6277   -2.2583   -1.8837 H   0  0  0  0  0  0  0  0  0  0  0  0
   -0.1706   -2.3439   -0.3217 H   0  0  0  0  0  0  0  0  0  0  0  0
    1.4474   -0.5383    0.4793 H   0  0  0  0  0  0  0  0  0  0  0  0
   -0.6161   -0.1465   -1.6935 H   0  0  0  0  0  0  0  0  0  0  0  0
    0.5523    1.1552   -1.4400 H   0  0  0  0  0  0  0  0  0  0  0  0
   -0.0913    1.3723    0.9006 H   0  0  0  0  0  0  0  0  0  0  0  0
   -2.1785   -0.7437    0.2354 H   0  0  0  0  0  0  0  0  0  0  0  0
   -0.8605   -0.9280    1.3890 H   0  0  0  0  0  0  0  0  0  0  0  0
   -3.1434    1.1028    1.6379 H   0  0  0  0  0  0  0  0  0  0  0  0
   -2.9515   -0.3625    2.5998 H   0  0  0  0  0  0  0  0  0  0  0  0
   -1.7935    0.9599    2.7665 H   0  0  0  0  0  0  0  0  0  0  0  0
  1  2  1  0  0  0  0
  1 10  1  0  0  0  0
  1 11  1  0  0  0  0
  1 12  1  0  0  0  0
  2  3  1  0  0  0  0
  2 13  1  0  0  0  0
  2 14  1  0  0  0  0
  3  4  1  0  0  0  0
  3  8  1  0  0  0  0
  3 15  1  1  0  0  0
  4  5  1  0  0  0  0
  4 16  1  0  0  0  0
  4 17  1  0  0  0  0
  5  6  1  0  0  0  0
  5  9  1  0  0  0  0
  5 18  1  1  0  0  0
  6  7  1  0  0  0  0
  6 19  1  0  0  0  0
  6 20  1  0  0  0  0
  7 21  1  0  0  0  0
  7 22  1  0  0  0  0
  7 23  1  0  0  0  0
M  END
$$$$
AGGA
 OpenBabel12202212003D

 23 22  0  0  0  0  0  0  0  0999 V2000
    1.8144   -2.9998    0.2248 C   0  0  0  0  0  0  0  0  0  0  0  0
    0.6673   -2.0337   -0.0570 C   0  0  0  0  0  0  0  0  0  0  0  0
    1.1530   -0.7000   -0.5752 C   0  0  2  0  0  0  0  0  0  0  0  0
    0.0692    0.2952   -0.9438 C   0  0  0  0  0  0  0  0  0  0  0  0
   -0.7551    0.8417    0.2060 C   0  0  2  0  0  0  0  0  0  0  0  0
    0.0257    1.3151    1.4133 C   0  0  0  0  0  0  0  0  0  0  0  0
   -0.8690    1.9985    2.4425 C   0  0  0  0  0  0  0  0  0  0  0  0
    1.8780   -0.9402   -1.7763 F   0  0  0  0  0  0  0  0  0  0  0  0
   -1.6581   -0.1667    0.6388 F   0  0  0  0  0  0  0  0  0  0  0  0
    2.5015   -2.5801    0.9627 H   0  0  0  0  0  0  0  0  0  0  0  0
    1.4344   -3.9423    0.6172 H   0  0  0  0  0  0  0  0  0  0  0  0
    2.3793   -3.2137   -0.6821 H   0  0  0  0  0  0  0  0  0  0  0  0
   -0.0240   -2.4571   -0.7893 H   0  0  0  0  0  0  0  0  0  0  0  0
    0.0955   -1.8520    0.8535 H   0  0  0  0  0  0  0  0  0  0  0  0
    1.8805   -0.2604    0.1078 H   0  0  0  0  0  0  0  0  0  0  0  0
   -0.6053   -0.1632   -1.6699 H   0  0  0  0  0  0  0  0  0  0  0  0
    0.5482    1.1469   -1.4322 H   0  0  0  0  0  0  0  0  0  0  0  0
   -1.3902    1.6453   -0.1681 H   0  0  0  0  0  0  0  0  0  0  0  0
    0.5358    0.4624    1.8669 H   0  0  0  0  0  0  0  0  0  0  0  0
    0.7948    2.0063    1.0614 H   0  0  0  0  0  0  0  0  0  0  0  0
   -1.6382    1.3162    2.8019 H   0  0  0  0  0  0  0  0  0  0  0  0
   -0.2863    2.3339    3.3007 H   0  0  0  0  0  0  0  0  0  0  0  0
   -1.3621    2.8696    2.0070 H   0  0  0  0  0  0  0  0  0  0  0  0
  1  2  1  0  0  0  0
  1 10  1  0  0  0  0
  1 11  1  0  0  0  0
  1 12  1  0  0  0  0
  2  3  1  0  0  0  0
  2 13  1  0  0  0  0
  2 14  1  0  0  0  0
  3  4  1  0  0  0  0
  3  8  1  0  0  0  0
  3 15  1  1  0  0  0
  4  5  1  0  0  0  0
  4 16  1  0  0  0  0
  4 17  1  0  0  0  0
  5  6  1  0  0  0  0
  5  9  1  0  0  0  0
  5 18  1  6  0  0  0
  6  7  1  0  0  0  0
  6 19  1  0  0  0  0
  6 20  1  0  0  0  0
  7 21  1  0  0  0  0
  7 22  1  0  0  0  0
  7 23  1  0  0  0  0
M  END
$$$$
AG-G-G-
 OpenBabel12202212003D

 23 22  0  0  0  0  0  0  0  0999 V2000
    3.2113   -1.2690    0.7637 C   0  0  0  0  0  0  0  0  0  0  0  0
    2.0729   -0.2764    0.5520 C   0  0  0  0  0  0  0  0  0  0  0  0
    1.1514   -0.6990   -0.5725 C   0  0  2  0  0  0  0  0  0  0  0  0
    0.0685    0.2963   -0.9475 C   0  0  0  0  0  0  0  0  0  0  0  0
   -0.7529    0.8396    0.2071 C   0  0  2  0  0  0  0  0  0  0  0  0
   -1.6333   -0.1467    0.9451 C   0  0  0  0  0  0  0  0  0  0  0  0
   -2.5975   -0.9159    0.0466 C   0  0  0  0  0  0  0  0  0  0  0  0
    0.5360   -1.9216   -0.1942 F   0  0  0  0  0  0  0  0  0  0  0  0
   -1.6035    1.8318   -0.3576 F   0  0  0  0  0  0  0  0  0  0  0  0
    3.8098   -1.3725   -0.1436 H   0  0  0  0  0  0  0  0  0  0  0  0
    3.8692   -0.9378    1.5667 H   0  0  0  0  0  0  0  0  0  0  0  0
    2.8226   -2.2520    1.0281 H   0  0  0  0  0  0  0  0  0  0  0  0
    1.4936   -0.1697    1.4705 H   0  0  0  0  0  0  0  0  0  0  0  0
    2.4704    0.7103    0.2994 H   0  0  0  0  0  0  0  0  0  0  0  0
    1.7332   -0.9394   -1.4626 H   0  0  0  0  0  0  0  0  0  0  0  0
   -0.5931   -0.1627   -1.6837 H   0  0  0  0  0  0  0  0  0  0  0  0
    0.5600    1.1422   -1.4335 H   0  0  0  0  0  0  0  0  0  0  0  0
   -0.1209    1.3793    0.9101 H   0  0  0  0  0  0  0  0  0  0  0  0
   -0.9848   -0.8399    1.4842 H   0  0  0  0  0  0  0  0  0  0  0  0
   -2.1908    0.4201    1.6933 H   0  0  0  0  0  0  0  0  0  0  0  0
   -2.0695   -1.6142   -0.6007 H   0  0  0  0  0  0  0  0  0  0  0  0
   -3.2960   -1.4914    0.6540 H   0  0  0  0  0  0  0  0  0  0  0  0
   -3.1780   -0.2343   -0.5757 H   0  0  0  0  0  0  0  0  0  0  0  0
  1  2  1  0  0  0  0
  1 10  1  0  0  0  0
  1 11  1  0  0  0  0
  1 12  1  0  0  0  0
  2  3  1  0  0  0  0
  2 13  1  0  0  0  0
  2 14  1  0  0  0  0
  3  4  1  0  0  0  0
  3  8  1  0  0  0  0
  3 15  1  6  0  0  0
  4  5  1  0  0  0  0
  4 16  1  0  0  0  0
  4 17  1  0  0  0  0
  5  6  1  0  0  0  0
  5  9  1  0  0  0  0
  5 18  1  1  0  0  0
  6  7  1  0  0  0  0
  6 19  1  0  0  0  0
  6 20  1  0  0  0  0
  7 21  1  0  0  0  0
  7 22  1  0  0  0  0
  7 23  1  0  0  0  0
M  END
$$$$
AG-G-G
 OpenBabel12202212003D

 23 22  0  0  0  0  0  0  0  0999 V2000
    3.2326   -1.3093    0.7162 C   0  0  0  0  0  0  0  0  0  0  0  0
    2.1101   -0.2958    0.5192 C   0  0  0  0  0  0  0  0  0  0  0  0
    1.1611   -0.7054   -0.5861 C   0  0  2  0  0  0  0  0  0  0  0  0
    0.0726    0.2903   -0.9311 C   0  0  0  0  0  0  0  0  0  0  0  0
   -0.7667    0.8521    0.2042 C   0  0  2  0  0  0  0  0  0  0  0  0
   -1.7430   -0.0957    0.8833 C   0  0  0  0  0  0  0  0  0  0  0  0
   -1.1803   -0.7898    2.1222 C   0  0  0  0  0  0  0  0  0  0  0  0
    0.5573   -1.9390   -0.2247 F   0  0  0  0  0  0  0  0  0  0  0  0
   -1.5436    1.8781   -0.4097 F   0  0  0  0  0  0  0  0  0  0  0  0
    3.7976   -1.4474   -0.2087 H   0  0  0  0  0  0  0  0  0  0  0  0
    3.9255   -0.9739    1.4880 H   0  0  0  0  0  0  0  0  0  0  0  0
    2.8340   -2.2773    1.0174 H   0  0  0  0  0  0  0  0  0  0  0  0
    1.5562   -0.1650    1.4490 H   0  0  0  0  0  0  0  0  0  0  0  0
    2.5249    0.6791    0.2471 H   0  0  0  0  0  0  0  0  0  0  0  0
    1.7256   -0.9262   -1.4924 H   0  0  0  0  0  0  0  0  0  0  0  0
   -0.5984   -0.1665   -1.6627 H   0  0  0  0  0  0  0  0  0  0  0  0
    0.5640    1.1348   -1.4206 H   0  0  0  0  0  0  0  0  0  0  0  0
   -0.1534    1.3681    0.9426 H   0  0  0  0  0  0  0  0  0  0  0  0
   -2.5982    0.5116    1.1836 H   0  0  0  0  0  0  0  0  0  0  0  0
   -2.1003   -0.8299    0.1587 H   0  0  0  0  0  0  0  0  0  0  0  0
   -0.8319   -0.0555    2.8514 H   0  0  0  0  0  0  0  0  0  0  0  0
   -1.9604   -1.3850    2.5978 H   0  0  0  0  0  0  0  0  0  0  0  0
   -0.3564   -1.4574    1.8800 H   0  0  0  0  0  0  0  0  0  0  0  0
  1  2  1  0  0  0  0
  1 10  1  0  0  0  0
  1 11  1  0  0  0  0
  1 12  1  0  0  0  0
  2  3  1  0  0  0  0
  2 13  1  0  0  0  0
  2 14  1  0  0  0  0
  3  4  1  0  0  0  0
  3  8  1  0  0  0  0
  3 15  1  6  0  0  0
  4  5  1  0  0  0  0
  4 16  1  0  0  0  0
  4 17  1  0  0  0  0
  5  6  1  0  0  0  0
  5  9  1  0  0  0  0
  5 18  1  1  0  0  0
  6  7  1  0  0  0  0
  6 19  1  0  0  0  0
  6 20  1  0  0  0  0
  7 21  1  0  0  0  0
  7 22  1  0  0  0  0
  7 23  1  0  0  0  0
M  END
$$$$
AG-GG-
 OpenBabel12202212003D

 23 22  0  0  0  0  0  0  0  0999 V2000
    3.2233   -1.2725    0.7328 C   0  0  0  0  0  0  0  0  0  0  0  0
    2.1351   -0.2345    0.4784 C   0  0  0  0  0  0  0  0  0  0  0  0
    1.1452   -0.6946   -0.5659 C   0  0  2  0  0  0  0  0  0  0  0  0
    0.0672    0.2986   -0.9552 C   0  0  0  0  0  0  0  0  0  0  0  0
   -0.7454    0.8330    0.2081 C   0  0  2  0  0  0  0  0  0  0  0  0
   -2.0736    1.4445   -0.1883 C   0  0  0  0  0  0  0  0  0  0  0  0
   -1.9538    2.5393   -1.2439 C   0  0  0  0  0  0  0  0  0  0  0  0
    0.4839   -1.8495   -0.0580 F   0  0  0  0  0  0  0  0  0  0  0  0
    0.0199    1.8483    0.8469 F   0  0  0  0  0  0  0  0  0  0  0  0
    3.9380   -0.9109    1.4729 H   0  0  0  0  0  0  0  0  0  0  0  0
    2.7957   -2.2035    1.1040 H   0  0  0  0  0  0  0  0  0  0  0  0
    3.7724   -1.4925   -0.1857 H   0  0  0  0  0  0  0  0  0  0  0  0
    1.6000   -0.0069    1.4011 H   0  0  0  0  0  0  0  0  0  0  0  0
    2.5759    0.7005    0.1250 H   0  0  0  0  0  0  0  0  0  0  0  0
    1.6676   -1.0371   -1.4596 H   0  0  0  0  0  0  0  0  0  0  0  0
   -0.6093   -0.1981   -1.6534 H   0  0  0  0  0  0  0  0  0  0  0  0
    0.5281    1.1351   -1.4835 H   0  0  0  0  0  0  0  0  0  0  0  0
   -0.8950    0.0640    0.9645 H   0  0  0  0  0  0  0  0  0  0  0  0
   -2.7111    0.6345   -0.5506 H   0  0  0  0  0  0  0  0  0  0  0  0
   -2.5401    1.8416    0.7146 H   0  0  0  0  0  0  0  0  0  0  0  0
   -2.9264    2.9979   -1.4238 H   0  0  0  0  0  0  0  0  0  0  0  0
   -1.5930    2.1450   -2.1940 H   0  0  0  0  0  0  0  0  0  0  0  0
   -1.2698    3.3227   -0.9161 H   0  0  0  0  0  0  0  0  0  0  0  0
  1  2  1  0  0  0  0
  1 10  1  0  0  0  0
  1 11  1  0  0  0  0
  1 12  1  0  0  0  0
  2  3  1  0  0  0  0
  2 13  1  0  0  0  0
  2 14  1  0  0  0  0
  3  4  1  0  0  0  0
  3  8  1  0  0  0  0
  3 15  1  6  0  0  0
  4  5  1  0  0  0  0
  4 16  1  0  0  0  0
  4 17  1  0  0  0  0
  5  6  1  0  0  0  0
  5  9  1  0  0  0  0
  5 18  1  1  0  0  0
  6  7  1  0  0  0  0
  6 19  1  0  0  0  0
  6 20  1  0  0  0  0
  7 21  1  0  0  0  0
  7 22  1  0  0  0  0
  7 23  1  0  0  0  0
M  END
$$$$
AG-GG
 OpenBabel12202212003D

 23 22  0  0  0  0  0  0  0  0999 V2000
    3.2716   -1.3904    0.6064 C   0  0  0  0  0  0  0  0  0  0  0  0
    2.1154   -0.3972    0.5454 C   0  0  0  0  0  0  0  0  0  0  0  0
    1.1690   -0.7112   -0.5931 C   0  0  2  0  0  0  0  0  0  0  0  0
    0.0734    0.2886   -0.9233 C   0  0  0  0  0  0  0  0  0  0  0  0
   -0.7754    0.8597    0.2034 C   0  0  2  0  0  0  0  0  0  0  0  0
   -0.1667    1.9366    1.0818 C   0  0  0  0  0  0  0  0  0  0  0  0
    0.1851    3.1970    0.2939 C   0  0  0  0  0  0  0  0  0  0  0  0
    0.5573   -1.9586   -0.3054 F   0  0  0  0  0  0  0  0  0  0  0  0
   -1.1869   -0.2015    1.0455 F   0  0  0  0  0  0  0  0  0  0  0  0
    3.8569   -1.3628   -0.3137 H   0  0  0  0  0  0  0  0  0  0  0  0
    3.9378   -1.1594    1.4376 H   0  0  0  0  0  0  0  0  0  0  0  0
    2.9012   -2.4066    0.7442 H   0  0  0  0  0  0  0  0  0  0  0  0
    1.5560   -0.4149    1.4806 H   0  0  0  0  0  0  0  0  0  0  0  0
    2.4979    0.6172    0.4032 H   0  0  0  0  0  0  0  0  0  0  0  0
    1.7413   -0.8872   -1.5062 H   0  0  0  0  0  0  0  0  0  0  0  0
   -0.5897   -0.2089   -1.6345 H   0  0  0  0  0  0  0  0  0  0  0  0
    0.5282    1.1247   -1.4578 H   0  0  0  0  0  0  0  0  0  0  0  0
   -1.6936    1.2553   -0.2342 H   0  0  0  0  0  0  0  0  0  0  0  0
   -0.9137    2.1787    1.8397 H   0  0  0  0  0  0  0  0  0  0  0  0
    0.7089    1.5564    1.6017 H   0  0  0  0  0  0  0  0  0  0  0  0
   -0.6695    3.5480   -0.2880 H   0  0  0  0  0  0  0  0  0  0  0  0
    0.4774    3.9976    0.9732 H   0  0  0  0  0  0  0  0  0  0  0  0
    1.0153    3.0293   -0.3935 H   0  0  0  0  0  0  0  0  0  0  0  0
  1  2  1  0  0  0  0
  1 10  1  0  0  0  0
  1 11  1  0  0  0  0
  1 12  1  0  0  0  0
  2  3  1  0  0  0  0
  2 13  1  0  0  0  0
  2 14  1  0  0  0  0
  3  4  1  0  0  0  0
  3  8  1  0  0  0  0
  3 15  1  6  0  0  0
  4  5  1  0  0  0  0
  4 16  1  0  0  0  0
  4 17  1  0  0  0  0
  5  6  1  0  0  0  0
  5  9  1  0  0  0  0
  5 18  1  6  0  0  0
  6  7  1  0  0  0  0
  6 19  1  0  0  0  0
  6 20  1  0  0  0  0
  7 21  1  0  0  0  0
  7 22  1  0  0  0  0
  7 23  1  0  0  0  0
M  END
$$$$
AGG-G-
 OpenBabel12202212003D

 23 22  0  0  0  0  0  0  0  0999 V2000
    1.8699   -3.0941   -0.2762 C   0  0  0  0  0  0  0  0  0  0  0  0
    0.7782   -2.1450   -0.7599 C   0  0  0  0  0  0  0  0  0  0  0  0
    1.1391   -0.6908   -0.5551 C   0  0  2  0  0  0  0  0  0  0  0  0
    0.0638    0.3037   -0.9696 C   0  0  0  0  0  0  0  0  0  0  0  0
   -0.7358    0.8241    0.2116 C   0  0  2  0  0  0  0  0  0  0  0  0
   -1.6235   -0.1666    0.9355 C   0  0  0  0  0  0  0  0  0  0  0  0
   -2.6843   -0.8134    0.0500 C   0  0  0  0  0  0  0  0  0  0  0  0
    2.2920   -0.4305   -1.3440 F   0  0  0  0  0  0  0  0  0  0  0  0
   -1.5686    1.8584   -0.2888 F   0  0  0  0  0  0  0  0  0  0  0  0
    2.0525   -2.9615    0.7922 H   0  0  0  0  0  0  0  0  0  0  0  0
    1.5822   -4.1325   -0.4419 H   0  0  0  0  0  0  0  0  0  0  0  0
    2.8049   -2.9140   -0.8058 H   0  0  0  0  0  0  0  0  0  0  0  0
    0.5792   -2.2930   -1.8241 H   0  0  0  0  0  0  0  0  0  0  0  0
   -0.1545   -2.3419   -0.2283 H   0  0  0  0  0  0  0  0  0  0  0  0
    1.4578   -0.5109    0.4738 H   0  0  0  0  0  0  0  0  0  0  0  0
   -0.6010   -0.1294   -1.7189 H   0  0  0  0  0  0  0  0  0  0  0  0
    0.5625    1.1620   -1.4211 H   0  0  0  0  0  0  0  0  0  0  0  0
   -0.0637    1.3089    0.9206 H   0  0  0  0  0  0  0  0  0  0  0  0
   -0.9823   -0.9268    1.3894 H   0  0  0  0  0  0  0  0  0  0  0  0
   -2.1042    0.3666    1.7574 H   0  0  0  0  0  0  0  0  0  0  0  0
   -2.2435   -1.4213   -0.7407 H   0  0  0  0  0  0  0  0  0  0  0  0
   -3.3281   -1.4607    0.6468 H   0  0  0  0  0  0  0  0  0  0  0  0
   -3.3116   -0.0543   -0.4163 H   0  0  0  0  0  0  0  0  0  0  0  0
  1  2  1  0  0  0  0
  1 10  1  0  0  0  0
  1 11  1  0  0  0  0
  1 12  1  0  0  0  0
  2  3  1  0  0  0  0
  2 13  1  0  0  0  0
  2 14  1  0  0  0  0
  3  4  1  0  0  0  0
  3  8  1  0  0  0  0
  3 15  1  1  0  0  0
  4  5  1  0  0  0  0
  4 16  1  0  0  0  0
  4 17  1  0  0  0  0
  5  6  1  0  0  0  0
  5  9  1  0  0  0  0
  5 18  1  1  0  0  0
  6  7  1  0  0  0  0
  6 19  1  0  0  0  0
  6 20  1  0  0  0  0
  7 21  1  0  0  0  0
  7 22  1  0  0  0  0
  7 23  1  0  0  0  0
M  END
$$$$
AGG-G
 OpenBabel12202212003D

 23 22  0  0  0  0  0  0  0  0999 V2000
    1.7557   -2.9484    0.3876 C   0  0  0  0  0  0  0  0  0  0  0  0
    0.6353   -1.9523    0.1016 C   0  0  0  0  0  0  0  0  0  0  0  0
    1.1408   -0.6916   -0.5606 C   0  0  2  0  0  0  0  0  0  0  0  0
    0.0655    0.3009   -0.9609 C   0  0  0  0  0  0  0  0  0  0  0  0
   -0.7394    0.8277    0.2085 C   0  0  2  0  0  0  0  0  0  0  0  0
   -1.6385    1.9944   -0.1356 C   0  0  0  0  0  0  0  0  0  0  0  0
   -2.7233    1.6122   -1.1404 C   0  0  0  0  0  0  0  0  0  0  0  0
    1.7975   -1.0635   -1.7652 F   0  0  0  0  0  0  0  0  0  0  0  0
    0.1787    1.2753    1.1980 F   0  0  0  0  0  0  0  0  0  0  0  0
    2.5193   -2.4977    1.0233 H   0  0  0  0  0  0  0  0  0  0  0  0
    1.3666   -3.8281    0.8996 H   0  0  0  0  0  0  0  0  0  0  0  0
    2.2325   -3.2773   -0.5354 H   0  0  0  0  0  0  0  0  0  0  0  0
   -0.1285   -2.4033   -0.5371 H   0  0  0  0  0  0  0  0  0  0  0  0
    0.1533   -1.6650    1.0384 H   0  0  0  0  0  0  0  0  0  0  0  0
    1.9063   -0.2159    0.0501 H   0  0  0  0  0  0  0  0  0  0  0  0
   -0.6172   -0.1922   -1.6563 H   0  0  0  0  0  0  0  0  0  0  0  0
    0.5345    1.1389   -1.4812 H   0  0  0  0  0  0  0  0  0  0  0  0
   -1.3128    0.0319    0.6836 H   0  0  0  0  0  0  0  0  0  0  0  0
   -2.0958    2.3461    0.7904 H   0  0  0  0  0  0  0  0  0  0  0  0
   -1.0205    2.8042   -0.5301 H   0  0  0  0  0  0  0  0  0  0  0  0
   -3.2897    0.7451   -0.7936 H   0  0  0  0  0  0  0  0  0  0  0  0
   -3.4239    2.4361   -1.2715 H   0  0  0  0  0  0  0  0  0  0  0  0
   -2.3021    1.3767   -2.1169 H   0  0  0  0  0  0  0  0  0  0  0  0
  1  2  1  0  0  0  0
  1 10  1  0  0  0  0
  1 11  1  0  0  0  0
  1 12  1  0  0  0  0
  2  3  1  0  0  0  0
  2 13  1  0  0  0  0
  2 14  1  0  0  0  0
  3  4  1  0  0  0  0
  3  8  1  0  0  0  0
  3 15  1  1  0  0  0
  4  5  1  0  0  0  0
  4 16  1  0  0  0  0
  4 17  1  0  0  0  0
  5  6  1  0  0  0  0
  5  9  1  0  0  0  0
  5 18  1  1  0  0  0
  6  7  1  0  0  0  0
  6 19  1  0  0  0  0
  6 20  1  0  0  0  0
  7 21  1  0  0  0  0
  7 22  1  0  0  0  0
  7 23  1  0  0  0  0
M  END
$$$$
AGGG-
 OpenBabel12202212003D

 23 22  0  0  0  0  0  0  0  0999 V2000
    1.8221   -3.0122    0.1959 C   0  0  0  0  0  0  0  0  0  0  0  0
    0.6749   -2.0572   -0.1152 C   0  0  0  0  0  0  0  0  0  0  0  0
    1.1607   -0.7051   -0.5855 C   0  0  2  0  0  0  0  0  0  0  0  0
    0.0722    0.2908   -0.9315 C   0  0  0  0  0  0  0  0  0  0  0  0
   -0.7659    0.8514    0.2040 C   0  0  2  0  0  0  0  0  0  0  0  0
   -0.0275    1.4553    1.3927 C   0  0  0  0  0  0  0  0  0  0  0  0
    0.4428    0.4661    2.4588 C   0  0  0  0  0  0  0  0  0  0  0  0
    1.8893   -0.9111   -1.7934 F   0  0  0  0  0  0  0  0  0  0  0  0
   -1.6403   -0.1604    0.6792 F   0  0  0  0  0  0  0  0  0  0  0  0
    2.4682   -2.6057    0.9770 H   0  0  0  0  0  0  0  0  0  0  0  0
    1.4403   -3.9730    0.5414 H   0  0  0  0  0  0  0  0  0  0  0  0
    2.4335   -3.1908   -0.6889 H   0  0  0  0  0  0  0  0  0  0  0  0
    0.0263   -2.4703   -0.8912 H   0  0  0  0  0  0  0  0  0  0  0  0
    0.0547   -1.9039    0.7685 H   0  0  0  0  0  0  0  0  0  0  0  0
    1.8873   -0.2797    0.1053 H   0  0  0  0  0  0  0  0  0  0  0  0
   -0.6029   -0.1677   -1.6595 H   0  0  0  0  0  0  0  0  0  0  0  0
    0.5459    1.1450   -1.4204 H   0  0  0  0  0  0  0  0  0  0  0  0
   -1.4228    1.6046   -0.2284 H   0  0  0  0  0  0  0  0  0  0  0  0
    0.8173    2.0241    0.9967 H   0  0  0  0  0  0  0  0  0  0  0  0
   -0.6950    2.1745    1.8681 H   0  0  0  0  0  0  0  0  0  0  0  0
    1.1649   -0.2573    2.0849 H   0  0  0  0  0  0  0  0  0  0  0  0
    0.9190    1.0142    3.2726 H   0  0  0  0  0  0  0  0  0  0  0  0
   -0.4005   -0.0817    2.8757 H   0  0  0  0  0  0  0  0  0  0  0  0
  1  2  1  0  0  0  0
  1 10  1  0  0  0  0
  1 11  1  0  0  0  0
  1 12  1  0  0  0  0
  2  3  1  0  0  0  0
  2 13  1  0  0  0  0
  2 14  1  0  0  0  0
  3  4  1  0  0  0  0
  3  8  1  0  0  0  0
  3 15  1  1  0  0  0
  4  5  1  0  0  0  0
  4 16  1  0  0  0  0
  4 17  1  0  0  0  0
  5  6  1  0  0  0  0
  5  9  1  0  0  0  0
  5 18  1  6  0  0  0
  6  7  1  0  0  0  0
  6 19  1  0  0  0  0
  6 20  1  0  0  0  0
  7 21  1  0  0  0  0
  7 22  1  0  0  0  0
  7 23  1  0  0  0  0
M  END
$$$$
AGGG
 OpenBabel12202212003D

 23 22  0  0  0  0  0  0  0  0999 V2000
    1.8129   -2.9944    0.2406 C   0  0  0  0  0  0  0  0  0  0  0  0
    0.6659   -2.0358   -0.0623 C   0  0  0  0  0  0  0  0  0  0  0  0
    1.1527   -0.6999   -0.5740 C   0  0  2  0  0  0  0  0  0  0  0  0
    0.0688    0.2958   -0.9457 C   0  0  0  0  0  0  0  0  0  0  0  0
   -0.7545    0.8411    0.2068 C   0  0  2  0  0  0  0  0  0  0  0  0
    0.0195    1.3117    1.4192 C   0  0  0  0  0  0  0  0  0  0  0  0
    0.9682    2.4594    1.0799 C   0  0  0  0  0  0  0  0  0  0  0  0
    1.8883   -0.9342   -1.7691 F   0  0  0  0  0  0  0  0  0  0  0  0
   -1.6546   -0.1679    0.6396 F   0  0  0  0  0  0  0  0  0  0  0  0
    2.4826   -2.5721    0.9924 H   0  0  0  0  0  0  0  0  0  0  0  0
    1.4306   -3.9401    0.6255 H   0  0  0  0  0  0  0  0  0  0  0  0
    2.3966   -3.2051   -0.6539 H   0  0  0  0  0  0  0  0  0  0  0  0
   -0.0117   -2.4622   -0.8063 H   0  0  0  0  0  0  0  0  0  0  0  0
    0.0776   -1.8533    0.8372 H   0  0  0  0  0  0  0  0  0  0  0  0
    1.8730   -0.2610    0.1179 H   0  0  0  0  0  0  0  0  0  0  0  0
   -0.6072   -0.1627   -1.6693 H   0  0  0  0  0  0  0  0  0  0  0  0
    0.5482    1.1435   -1.4402 H   0  0  0  0  0  0  0  0  0  0  0  0
   -1.3876    1.6460   -0.1675 H   0  0  0  0  0  0  0  0  0  0  0  0
   -0.7058    1.6375    2.1663 H   0  0  0  0  0  0  0  0  0  0  0  0
    0.5690    0.4723    1.8492 H   0  0  0  0  0  0  0  0  0  0  0  0
    0.4292    3.2831    0.6075 H   0  0  0  0  0  0  0  0  0  0  0  0
    1.4387    2.8434    1.9850 H   0  0  0  0  0  0  0  0  0  0  0  0
    1.7596    2.1404    0.4011 H   0  0  0  0  0  0  0  0  0  0  0  0
  1  2  1  0  0  0  0
  1 10  1  0  0  0  0
  1 11  1  0  0  0  0
  1 12  1  0  0  0  0
  2  3  1  0  0  0  0
  2 13  1  0  0  0  0
  2 14  1  0  0  0  0
  3  4  1  0  0  0  0
  3  8  1  0  0  0  0
  3 15  1  1  0  0  0
  4  5  1  0  0  0  0
  4 16  1  0  0  0  0
  4 17  1  0  0  0  0
  5  6  1  0  0  0  0
  5  9  1  0  0  0  0
  5 18  1  6  0  0  0
  6  7  1  0  0  0  0
  6 19  1  0  0  0  0
  6 20  1  0  0  0  0
  7 21  1  0  0  0  0
  7 22  1  0  0  0  0
  7 23  1  0  0  0  0
M  END
$$$$
G-AAA
 OpenBabel12202212003D

 23 22  0  0  0  0  0  0  0  0999 V2000
    1.0629   -2.1417   -2.6446 C   0  0  0  0  0  0  0  0  0  0  0  0
    1.9194   -1.2595   -1.7405 C   0  0  0  0  0  0  0  0  0  0  0  0
    1.1450   -0.6941   -0.5675 C   0  0  2  0  0  0  0  0  0  0  0  0
    0.0680    0.2975   -0.9523 C   0  0  0  0  0  0  0  0  0  0  0  0
   -0.7459    0.8336    0.2068 C   0  0  2  0  0  0  0  0  0  0  0  0
   -2.0001    1.5584   -0.2331 C   0  0  0  0  0  0  0  0  0  0  0  0
   -2.7897    2.1284    0.9402 C   0  0  0  0  0  0  0  0  0  0  0  0
    2.0774   -0.0417    0.2747 F   0  0  0  0  0  0  0  0  0  0  0  0
    0.0496    1.7547    0.9319 F   0  0  0  0  0  0  0  0  0  0  0  0
    1.6871   -2.6439   -3.3832 H   0  0  0  0  0  0  0  0  0  0  0  0
    0.5474   -2.9103   -2.0665 H   0  0  0  0  0  0  0  0  0  0  0  0
    0.3133   -1.5631   -3.1855 H   0  0  0  0  0  0  0  0  0  0  0  0
    2.7468   -1.8428   -1.3324 H   0  0  0  0  0  0  0  0  0  0  0  0
    2.3495   -0.4302   -2.3058 H   0  0  0  0  0  0  0  0  0  0  0  0
    0.7210   -1.5004    0.0346 H   0  0  0  0  0  0  0  0  0  0  0  0
   -0.6229   -0.2126   -1.6274 H   0  0  0  0  0  0  0  0  0  0  0  0
    0.5121    1.1332   -1.4987 H   0  0  0  0  0  0  0  0  0  0  0  0
   -0.9885    0.0386    0.9156 H   0  0  0  0  0  0  0  0  0  0  0  0
   -1.7128    2.3540   -0.9258 H   0  0  0  0  0  0  0  0  0  0  0  0
   -2.6139    0.8474   -0.7889 H   0  0  0  0  0  0  0  0  0  0  0  0
   -3.0862    1.3349    1.6297 H   0  0  0  0  0  0  0  0  0  0  0  0
   -2.1975    2.8552    1.4938 H   0  0  0  0  0  0  0  0  0  0  0  0
   -3.6949    2.6264    0.5897 H   0  0  0  0  0  0  0  0  0  0  0  0
  1  2  1  0  0  0  0
  1 10  1  0  0  0  0
  1 11  1  0  0  0  0
  1 12  1  0  0  0  0
  2  3  1  0  0  0  0
  2 13  1  0  0  0  0
  2 14  1  0  0  0  0
  3  4  1  0  0  0  0
  3  8  1  0  0  0  0
  3 15  1  1  0  0  0
  4  5  1  0  0  0  0
  4 16  1  0  0  0  0
  4 17  1  0  0  0  0
  5  6  1  0  0  0  0
  5  9  1  0  0  0  0
  5 18  1  1  0  0  0
  6  7  1  0  0  0  0
  6 19  1  0  0  0  0
  6 20  1  0  0  0  0
  7 21  1  0  0  0  0
  7 22  1  0  0  0  0
  7 23  1  0  0  0  0
M  END
$$$$
GAAA
 OpenBabel12202212003D

 23 22  0  0  0  0  0  0  0  0999 V2000
    2.1115   -0.8054   -2.9161 C   0  0  0  0  0  0  0  0  0  0  0  0
    1.6183   -1.5799   -1.6966 C   0  0  0  0  0  0  0  0  0  0  0  0
    1.1438   -0.6938   -0.5634 C   0  0  2  0  0  0  0  0  0  0  0  0
    0.0655    0.3004   -0.9572 C   0  0  0  0  0  0  0  0  0  0  0  0
   -0.7423    0.8304    0.2076 C   0  0  2  0  0  0  0  0  0  0  0  0
   -1.8016    1.8322   -0.1965 C   0  0  0  0  0  0  0  0  0  0  0  0
   -2.6170    2.3335    0.9904 C   0  0  0  0  0  0  0  0  0  0  0  0
    2.2670    0.0332   -0.0919 F   0  0  0  0  0  0  0  0  0  0  0  0
    0.1412    1.4706    1.1120 F   0  0  0  0  0  0  0  0  0  0  0  0
    2.8987   -0.1055   -2.6366 H   0  0  0  0  0  0  0  0  0  0  0  0
    2.5193   -1.4898   -3.6597 H   0  0  0  0  0  0  0  0  0  0  0  0
    1.3064   -0.2432   -3.3893 H   0  0  0  0  0  0  0  0  0  0  0  0
    0.7897   -2.2374   -1.9718 H   0  0  0  0  0  0  0  0  0  0  0  0
    2.4171   -2.2155   -1.3097 H   0  0  0  0  0  0  0  0  0  0  0  0
    0.8170   -1.3023    0.2808 H   0  0  0  0  0  0  0  0  0  0  0  0
   -0.6302   -0.1980   -1.6375 H   0  0  0  0  0  0  0  0  0  0  0  0
    0.5222    1.1301   -1.4986 H   0  0  0  0  0  0  0  0  0  0  0  0
   -1.1851    0.0075    0.7731 H   0  0  0  0  0  0  0  0  0  0  0  0
   -1.3086    2.6660   -0.7025 H   0  0  0  0  0  0  0  0  0  0  0  0
   -2.4554    1.3480   -0.9247 H   0  0  0  0  0  0  0  0  0  0  0  0
   -1.9791    2.8318    1.7191 H   0  0  0  0  0  0  0  0  0  0  0  0
   -3.3755    3.0446    0.6630 H   0  0  0  0  0  0  0  0  0  0  0  0
   -3.1244    1.5066    1.4902 H   0  0  0  0  0  0  0  0  0  0  0  0
  1  2  1  0  0  0  0
  1 10  1  0  0  0  0
  1 11  1  0  0  0  0
  1 12  1  0  0  0  0
  2  3  1  0  0  0  0
  2 13  1  0  0  0  0
  2 14  1  0  0  0  0
  3  4  1  0  0  0  0
  3  8  1  0  0  0  0
  3 15  1  1  0  0  0
  4  5  1  0  0  0  0
  4 16  1  0  0  0  0
  4 17  1  0  0  0  0
  5  6  1  0  0  0  0
  5  9  1  0  0  0  0
  5 18  1  1  0  0  0
  6  7  1  0  0  0  0
  6 19  1  0  0  0  0
  6 20  1  0  0  0  0
  7 21  1  0  0  0  0
  7 22  1  0  0  0  0
  7 23  1  0  0  0  0
M  END
$$$$
G-AAG-
 OpenBabel12202212003D

 23 22  0  0  0  0  0  0  0  0999 V2000
    1.2231   -1.9568   -2.7537 C   0  0  0  0  0  0  0  0  0  0  0  0
    2.0089   -1.1687   -1.7072 C   0  0  0  0  0  0  0  0  0  0  0  0
    1.1409   -0.6913   -0.5627 C   0  0  2  0  0  0  0  0  0  0  0  0
    0.0680    0.2986   -0.9596 C   0  0  0  0  0  0  0  0  0  0  0  0
   -0.7419    0.8298    0.2093 C   0  0  2  0  0  0  0  0  0  0  0  0
   -2.0802    1.4268   -0.1785 C   0  0  0  0  0  0  0  0  0  0  0  0
   -1.9794    2.5211   -1.2380 C   0  0  0  0  0  0  0  0  0  0  0  0
    1.9953   -0.0704    0.3811 F   0  0  0  0  0  0  0  0  0  0  0  0
    0.0083    1.8481    0.8475 F   0  0  0  0  0  0  0  0  0  0  0  0
    1.9027   -2.4097   -3.4758 H   0  0  0  0  0  0  0  0  0  0  0  0
    0.6473   -2.7595   -2.2887 H   0  0  0  0  0  0  0  0  0  0  0  0
    0.5337   -1.3187   -3.3044 H   0  0  0  0  0  0  0  0  0  0  0  0
    2.7951   -1.7965   -1.2841 H   0  0  0  0  0  0  0  0  0  0  0  0
    2.4906   -0.3013   -2.1625 H   0  0  0  0  0  0  0  0  0  0  0  0
    0.6967   -1.5401   -0.0375 H   0  0  0  0  0  0  0  0  0  0  0  0
   -0.6174   -0.2082   -1.6421 H   0  0  0  0  0  0  0  0  0  0  0  0
    0.5164    1.1368   -1.4985 H   0  0  0  0  0  0  0  0  0  0  0  0
   -0.8805    0.0552    0.9646 H   0  0  0  0  0  0  0  0  0  0  0  0
   -2.7171    0.6130   -0.5312 H   0  0  0  0  0  0  0  0  0  0  0  0
   -2.5396    1.8253    0.7277 H   0  0  0  0  0  0  0  0  0  0  0  0
   -1.2883    3.3035   -0.9239 H   0  0  0  0  0  0  0  0  0  0  0  0
   -1.6341    2.1259   -2.1942 H   0  0  0  0  0  0  0  0  0  0  0  0
   -2.9540    2.9806   -1.4013 H   0  0  0  0  0  0  0  0  0  0  0  0
  1  2  1  0  0  0  0
  1 10  1  0  0  0  0
  1 11  1  0  0  0  0
  1 12  1  0  0  0  0
  2  3  1  0  0  0  0
  2 13  1  0  0  0  0
  2 14  1  0  0  0  0
  3  4  1  0  0  0  0
  3  8  1  0  0  0  0
  3 15  1  1  0  0  0
  4  5  1  0  0  0  0
  4 16  1  0  0  0  0
  4 17  1  0  0  0  0
  5  6  1  0  0  0  0
  5  9  1  0  0  0  0
  5 18  1  1  0  0  0
  6  7  1  0  0  0  0
  6 19  1  0  0  0  0
  6 20  1  0  0  0  0
  7 21  1  0  0  0  0
  7 22  1  0  0  0  0
  7 23  1  0  0  0  0
M  END
$$$$
G-AAG
 OpenBabel12202212003D

 23 22  0  0  0  0  0  0  0  0999 V2000
    1.1296   -2.1119   -2.6647 C   0  0  0  0  0  0  0  0  0  0  0  0
    1.9529   -1.2267   -1.7311 C   0  0  0  0  0  0  0  0  0  0  0  0
    1.1439   -0.6933   -0.5669 C   0  0  2  0  0  0  0  0  0  0  0  0
    0.0685    0.2972   -0.9535 C   0  0  0  0  0  0  0  0  0  0  0  0
   -0.7454    0.8331    0.2074 C   0  0  2  0  0  0  0  0  0  0  0  0
   -2.0506    1.4850   -0.2062 C   0  0  0  0  0  0  0  0  0  0  0  0
   -3.1053    0.4693   -0.6349 C   0  0  0  0  0  0  0  0  0  0  0  0
    2.0485   -0.0510    0.3144 F   0  0  0  0  0  0  0  0  0  0  0  0
    0.0234    1.8231    0.8686 F   0  0  0  0  0  0  0  0  0  0  0  0
    1.7758   -2.5793   -3.4070 H   0  0  0  0  0  0  0  0  0  0  0  0
    0.6306   -2.9086   -2.1088 H   0  0  0  0  0  0  0  0  0  0  0  0
    0.3706   -1.5438   -3.2010 H   0  0  0  0  0  0  0  0  0  0  0  0
    2.7809   -1.8018   -1.3144 H   0  0  0  0  0  0  0  0  0  0  0  0
    2.3789   -0.3832   -2.2773 H   0  0  0  0  0  0  0  0  0  0  0  0
    0.7131   -1.5167    0.0078 H   0  0  0  0  0  0  0  0  0  0  0  0
   -0.6109   -0.2075   -1.6413 H   0  0  0  0  0  0  0  0  0  0  0  0
    0.5136    1.1407   -1.4882 H   0  0  0  0  0  0  0  0  0  0  0  0
   -0.9261    0.0560    0.9525 H   0  0  0  0  0  0  0  0  0  0  0  0
   -2.4170    2.0518    0.6513 H   0  0  0  0  0  0  0  0  0  0  0  0
   -1.8496    2.1973   -1.0100 H   0  0  0  0  0  0  0  0  0  0  0  0
   -2.8080   -0.0800   -1.5283 H   0  0  0  0  0  0  0  0  0  0  0  0
   -3.2955   -0.2540    0.1606 H   0  0  0  0  0  0  0  0  0  0  0  0
   -4.0452    0.9739   -0.8586 H   0  0  0  0  0  0  0  0  0  0  0  0
  1  2  1  0  0  0  0
  1 10  1  0  0  0  0
  1 11  1  0  0  0  0
  1 12  1  0  0  0  0
  2  3  1  0  0  0  0
  2 13  1  0  0  0  0
  2 14  1  0  0  0  0
  3  4  1  0  0  0  0
  3  8  1  0  0  0  0
  3 15  1  1  0  0  0
  4  5  1  0  0  0  0
  4 16  1  0  0  0  0
  4 17  1  0  0  0  0
  5  6  1  0  0  0  0
  5  9  1  0  0  0  0
  5 18  1  1  0  0  0
  6  7  1  0  0  0  0
  6 19  1  0  0  0  0
  6 20  1  0  0  0  0
  7 21  1  0  0  0  0
  7 22  1  0  0  0  0
  7 23  1  0  0  0  0
M  END
$$$$
GAAG-
 OpenBabel12202212003D

 23 22  0  0  0  0  0  0  0  0999 V2000
    2.1863   -0.6844   -2.8882 C   0  0  0  0  0  0  0  0  0  0  0  0
    1.6827   -1.5191   -1.7137 C   0  0  0  0  0  0  0  0  0  0  0  0
    1.1429   -0.6929   -0.5634 C   0  0  2  0  0  0  0  0  0  0  0  0
    0.0661    0.2999   -0.9573 C   0  0  0  0  0  0  0  0  0  0  0  0
   -0.7420    0.8301    0.2076 C   0  0  2  0  0  0  0  0  0  0  0  0
   -1.9412    1.6700   -0.1825 C   0  0  0  0  0  0  0  0  0  0  0  0
   -1.6003    2.8672   -1.0657 C   0  0  0  0  0  0  0  0  0  0  0  0
    2.2285    0.0275   -0.0052 F   0  0  0  0  0  0  0  0  0  0  0  0
    0.1051    1.6316    1.0133 F   0  0  0  0  0  0  0  0  0  0  0  0
    2.9246    0.0459   -2.5562 H   0  0  0  0  0  0  0  0  0  0  0  0
    2.6576   -1.3252   -3.6332 H   0  0  0  0  0  0  0  0  0  0  0  0
    1.3731   -0.1492   -3.3786 H   0  0  0  0  0  0  0  0  0  0  0  0
    0.8864   -2.1920   -2.0396 H   0  0  0  0  0  0  0  0  0  0  0  0
    2.4903   -2.1413   -1.3232 H   0  0  0  0  0  0  0  0  0  0  0  0
    0.7890   -1.3460    0.2345 H   0  0  0  0  0  0  0  0  0  0  0  0
   -0.6269   -0.2022   -1.6390 H   0  0  0  0  0  0  0  0  0  0  0  0
    0.5241    1.1282   -1.4995 H   0  0  0  0  0  0  0  0  0  0  0  0
   -1.0578    0.0074    0.8522 H   0  0  0  0  0  0  0  0  0  0  0  0
   -2.6562    1.0147   -0.6862 H   0  0  0  0  0  0  0  0  0  0  0  0
   -2.4162    2.0112    0.7397 H   0  0  0  0  0  0  0  0  0  0  0  0
   -1.2465    2.5562   -2.0491 H   0  0  0  0  0  0  0  0  0  0  0  0
   -2.4825    3.4890   -1.2136 H   0  0  0  0  0  0  0  0  0  0  0  0
   -0.8282    3.4826   -0.6038 H   0  0  0  0  0  0  0  0  0  0  0  0
  1  2  1  0  0  0  0
  1 10  1  0  0  0  0
  1 11  1  0  0  0  0
  1 12  1  0  0  0  0
  2  3  1  0  0  0  0
  2 13  1  0  0  0  0
  2 14  1  0  0  0  0
  3  4  1  0  0  0  0
  3  8  1  0  0  0  0
  3 15  1  1  0  0  0
  4  5  1  0  0  0  0
  4 16  1  0  0  0  0
  4 17  1  0  0  0  0
  5  6  1  0  0  0  0
  5  9  1  0  0  0  0
  5 18  1  1  0  0  0
  6  7  1  0  0  0  0
  6 19  1  0  0  0  0
  6 20  1  0  0  0  0
  7 21  1  0  0  0  0
  7 22  1  0  0  0  0
  7 23  1  0  0  0  0
M  END
$$$$
GAAG
 OpenBabel12202212003D

 23 22  0  0  0  0  0  0  0  0999 V2000
    2.1149   -0.7870   -2.9142 C   0  0  0  0  0  0  0  0  0  0  0  0
    1.6300   -1.5709   -1.6975 C   0  0  0  0  0  0  0  0  0  0  0  0
    1.1425   -0.6928   -0.5622 C   0  0  2  0  0  0  0  0  0  0  0  0
    0.0653    0.3007   -0.9585 C   0  0  0  0  0  0  0  0  0  0  0  0
   -0.7408    0.8290    0.2077 C   0  0  2  0  0  0  0  0  0  0  0  0
   -1.7649    1.8804   -0.1622 C   0  0  0  0  0  0  0  0  0  0  0  0
   -2.8576    1.3404   -1.0830 C   0  0  0  0  0  0  0  0  0  0  0  0
    2.2594    0.0293   -0.0742 F   0  0  0  0  0  0  0  0  0  0  0  0
    0.1507    1.4200    1.1363 F   0  0  0  0  0  0  0  0  0  0  0  0
    2.8825   -0.0664   -2.6315 H   0  0  0  0  0  0  0  0  0  0  0  0
    2.5455   -1.4628   -3.6528 H   0  0  0  0  0  0  0  0  0  0  0  0
    1.2999   -0.2447   -3.3954 H   0  0  0  0  0  0  0  0  0  0  0  0
    0.8118   -2.2383   -1.9760 H   0  0  0  0  0  0  0  0  0  0  0  0
    2.4366   -2.1954   -1.3096 H   0  0  0  0  0  0  0  0  0  0  0  0
    0.8083   -1.3093    0.2732 H   0  0  0  0  0  0  0  0  0  0  0  0
   -0.6239   -0.2029   -1.6394 H   0  0  0  0  0  0  0  0  0  0  0  0
    0.5227    1.1317   -1.5011 H   0  0  0  0  0  0  0  0  0  0  0  0
   -1.2141    0.0038    0.7448 H   0  0  0  0  0  0  0  0  0  0  0  0
   -2.2094    2.2470    0.7648 H   0  0  0  0  0  0  0  0  0  0  0  0
   -1.2473    2.7188   -0.6322 H   0  0  0  0  0  0  0  0  0  0  0  0
   -3.3042    0.4333   -0.6709 H   0  0  0  0  0  0  0  0  0  0  0  0
   -3.6515    2.0779   -1.2018 H   0  0  0  0  0  0  0  0  0  0  0  0
   -2.4709    1.1089   -2.0743 H   0  0  0  0  0  0  0  0  0  0  0  0
  1  2  1  0  0  0  0
  1 10  1  0  0  0  0
  1 11  1  0  0  0  0
  1 12  1  0  0  0  0
  2  3  1  0  0  0  0
  2 13  1  0  0  0  0
  2 14  1  0  0  0  0
  3  4  1  0  0  0  0
  3  8  1  0  0  0  0
  3 15  1  1  0  0  0
  4  5  1  0  0  0  0
  4 16  1  0  0  0  0
  4 17  1  0  0  0  0
  5  6  1  0  0  0  0
  5  9  1  0  0  0  0
  5 18  1  1  0  0  0
  6  7  1  0  0  0  0
  6 19  1  0  0  0  0
  6 20  1  0  0  0  0
  7 21  1  0  0  0  0
  7 22  1  0  0  0  0
  7 23  1  0  0  0  0
M  END
$$$$
G-AG-A
 OpenBabel12202212003D

 23 22  0  0  0  0  0  0  0  0999 V2000
    1.4253   -1.7398   -2.8389 C   0  0  0  0  0  0  0  0  0  0  0  0
    2.1095   -1.0340   -1.6701 C   0  0  0  0  0  0  0  0  0  0  0  0
    1.1400   -0.6908   -0.5609 C   0  0  2  0  0  0  0  0  0  0  0  0
    0.0670    0.2997   -0.9615 C   0  0  0  0  0  0  0  0  0  0  0  0
   -0.7400    0.8281    0.2094 C   0  0  2  0  0  0  0  0  0  0  0  0
   -1.5114   -0.2178    0.9805 C   0  0  0  0  0  0  0  0  0  0  0  0
   -2.3775    0.3911    2.0797 C   0  0  0  0  0  0  0  0  0  0  0  0
    1.8919   -0.1089    0.4966 F   0  0  0  0  0  0  0  0  0  0  0  0
   -1.6767    1.7436   -0.3429 F   0  0  0  0  0  0  0  0  0  0  0  0
    2.1668   -2.0811   -3.5604 H   0  0  0  0  0  0  0  0  0  0  0  0
    0.8675   -2.6138   -2.4956 H   0  0  0  0  0  0  0  0  0  0  0  0
    0.7355   -1.0776   -3.3606 H   0  0  0  0  0  0  0  0  0  0  0  0
    2.8834   -1.6770   -1.2481 H   0  0  0  0  0  0  0  0  0  0  0  0
    2.5900   -0.1130   -2.0083 H   0  0  0  0  0  0  0  0  0  0  0  0
    0.7039   -1.5975   -0.1420 H   0  0  0  0  0  0  0  0  0  0  0  0
   -0.6161   -0.1930   -1.6568 H   0  0  0  0  0  0  0  0  0  0  0  0
    0.5306    1.1421   -1.4796 H   0  0  0  0  0  0  0  0  0  0  0  0
   -0.1179    1.4197    0.8785 H   0  0  0  0  0  0  0  0  0  0  0  0
   -2.1242   -0.7910    0.2789 H   0  0  0  0  0  0  0  0  0  0  0  0
   -0.7875   -0.9049    1.4236 H   0  0  0  0  0  0  0  0  0  0  0  0
   -1.7668    0.9654    2.7780 H   0  0  0  0  0  0  0  0  0  0  0  0
   -3.1316    1.0567    1.6607 H   0  0  0  0  0  0  0  0  0  0  0  0
   -2.8897   -0.3892    2.6422 H   0  0  0  0  0  0  0  0  0  0  0  0
  1  2  1  0  0  0  0
  1 10  1  0  0  0  0
  1 11  1  0  0  0  0
  1 12  1  0  0  0  0
  2  3  1  0  0  0  0
  2 13  1  0  0  0  0
  2 14  1  0  0  0  0
  3  4  1  0  0  0  0
  3  8  1  0  0  0  0
  3 15  1  1  0  0  0
  4  5  1  0  0  0  0
  4 16  1  0  0  0  0
  4 17  1  0  0  0  0
  5  6  1  0  0  0  0
  5  9  1  0  0  0  0
  5 18  1  1  0  0  0
  6  7  1  0  0  0  0
  6 19  1  0  0  0  0
  6 20  1  0  0  0  0
  7 21  1  0  0  0  0
  7 22  1  0  0  0  0
  7 23  1  0  0  0  0
M  END
$$$$
G-AGA
 OpenBabel12202212003D

 23 22  0  0  0  0  0  0  0  0999 V2000
    0.6410   -2.6382   -2.1011 C   0  0  0  0  0  0  0  0  0  0  0  0
    1.6404   -1.5499   -1.7153 C   0  0  0  0  0  0  0  0  0  0  0  0
    1.1455   -0.6947   -0.5671 C   0  0  2  0  0  0  0  0  0  0  0  0
    0.0678    0.2979   -0.9535 C   0  0  0  0  0  0  0  0  0  0  0  0
   -0.7463    0.8338    0.2076 C   0  0  2  0  0  0  0  0  0  0  0  0
    0.0331    1.4630    1.3405 C   0  0  0  0  0  0  0  0  0  0  0  0
   -0.8828    2.0221    2.4238 C   0  0  0  0  0  0  0  0  0  0  0  0
    2.2575    0.0468   -0.0811 F   0  0  0  0  0  0  0  0  0  0  0  0
   -1.4758   -0.2659    0.7424 F   0  0  0  0  0  0  0  0  0  0  0  0
    1.0586   -3.2737   -2.8818 H   0  0  0  0  0  0  0  0  0  0  0  0
    0.4054   -3.2698   -1.2433 H   0  0  0  0  0  0  0  0  0  0  0  0
   -0.2922   -2.2205   -2.4795 H   0  0  0  0  0  0  0  0  0  0  0  0
    2.5766   -2.0103   -1.3965 H   0  0  0  0  0  0  0  0  0  0  0  0
    1.8617   -0.9064   -2.5704 H   0  0  0  0  0  0  0  0  0  0  0  0
    0.8263   -1.3232    0.2646 H   0  0  0  0  0  0  0  0  0  0  0  0
   -0.6234   -0.1809   -1.6482 H   0  0  0  0  0  0  0  0  0  0  0  0
    0.5393    1.1307   -1.4804 H   0  0  0  0  0  0  0  0  0  0  0  0
   -1.5023    1.5264   -0.1628 H   0  0  0  0  0  0  0  0  0  0  0  0
    0.7147    0.7210    1.7595 H   0  0  0  0  0  0  0  0  0  0  0  0
    0.6501    2.2583    0.9158 H   0  0  0  0  0  0  0  0  0  0  0  0
   -1.5524    2.7811    2.0149 H   0  0  0  0  0  0  0  0  0  0  0  0
   -1.4919    1.2332    2.8636 H   0  0  0  0  0  0  0  0  0  0  0  0
   -0.2995    2.4823    3.2221 H   0  0  0  0  0  0  0  0  0  0  0  0
  1  2  1  0  0  0  0
  1 10  1  0  0  0  0
  1 11  1  0  0  0  0
  1 12  1  0  0  0  0
  2  3  1  0  0  0  0
  2 13  1  0  0  0  0
  2 14  1  0  0  0  0
  3  4  1  0  0  0  0
  3  8  1  0  0  0  0
  3 15  1  1  0  0  0
  4  5  1  0  0  0  0
  4 16  1  0  0  0  0
  4 17  1  0  0  0  0
  5  6  1  0  0  0  0
  5  9  1  0  0  0  0
  5 18  1  6  0  0  0
  6  7  1  0  0  0  0
  6 19  1  0  0  0  0
  6 20  1  0  0  0  0
  7 21  1  0  0  0  0
  7 22  1  0  0  0  0
  7 23  1  0  0  0  0
M  END
$$$$
GAG-A
 OpenBabel12202212003D

 23 22  0  0  0  0  0  0  0  0999 V2000
    2.6878   -0.1086   -2.5109 C   0  0  0  0  0  0  0  0  0  0  0  0
    1.9958   -1.2020   -1.7025 C   0  0  0  0  0  0  0  0  0  0  0  0
    1.1398   -0.6906   -0.5610 C   0  0  2  0  0  0  0  0  0  0  0  0
    0.0671    0.2996   -0.9613 C   0  0  0  0  0  0  0  0  0  0  0  0
   -0.7399    0.8280    0.2093 C   0  0  2  0  0  0  0  0  0  0  0  0
   -1.5585   -0.2036    0.9528 C   0  0  0  0  0  0  0  0  0  0  0  0
   -2.4337    0.4190    2.0365 C   0  0  0  0  0  0  0  0  0  0  0  0
    1.9945   -0.0413    0.3724 F   0  0  0  0  0  0  0  0  0  0  0  0
   -1.6371    1.7863   -0.3362 F   0  0  0  0  0  0  0  0  0  0  0  0
    3.2522    0.5587   -1.8592 H   0  0  0  0  0  0  0  0  0  0  0  0
    3.3867   -0.5538   -3.2197 H   0  0  0  0  0  0  0  0  0  0  0  0
    1.9753    0.4885   -3.0801 H   0  0  0  0  0  0  0  0  0  0  0  0
    1.3554   -1.8071   -2.3475 H   0  0  0  0  0  0  0  0  0  0  0  0
    2.7411   -1.8731   -1.2713 H   0  0  0  0  0  0  0  0  0  0  0  0
    0.7130   -1.5326   -0.0186 H   0  0  0  0  0  0  0  0  0  0  0  0
   -0.6086   -0.1918   -1.6653 H   0  0  0  0  0  0  0  0  0  0  0  0
    0.5271    1.1495   -1.4667 H   0  0  0  0  0  0  0  0  0  0  0  0
   -0.1057    1.3854    0.8979 H   0  0  0  0  0  0  0  0  0  0  0  0
   -2.1694   -0.7536    0.2315 H   0  0  0  0  0  0  0  0  0  0  0  0
   -0.8658   -0.9143    1.4084 H   0  0  0  0  0  0  0  0  0  0  0  0
   -3.1701    1.0966    1.6049 H   0  0  0  0  0  0  0  0  0  0  0  0
   -2.9661   -0.3536    2.5901 H   0  0  0  0  0  0  0  0  0  0  0  0
   -1.8255    0.9842    2.7459 H   0  0  0  0  0  0  0  0  0  0  0  0
  1  2  1  0  0  0  0
  1 10  1  0  0  0  0
  1 11  1  0  0  0  0
  1 12  1  0  0  0  0
  2  3  1  0  0  0  0
  2 13  1  0  0  0  0
  2 14  1  0  0  0  0
  3  4  1  0  0  0  0
  3  8  1  0  0  0  0
  3 15  1  1  0  0  0
  4  5  1  0  0  0  0
  4 16  1  0  0  0  0
  4 17  1  0  0  0  0
  5  6  1  0  0  0  0
  5  9  1  0  0  0  0
  5 18  1  1  0  0  0
  6  7  1  0  0  0  0
  6 19  1  0  0  0  0
  6 20  1  0  0  0  0
  7 21  1  0  0  0  0
  7 22  1  0  0  0  0
  7 23  1  0  0  0  0
M  END
$$$$
GAGA
 OpenBabel12202212003D

 23 22  0  0  0  0  0  0  0  0999 V2000
    2.1259   -0.7569   -2.9142 C   0  0  0  0  0  0  0  0  0  0  0  0
    1.6407   -1.5565   -1.7090 C   0  0  0  0  0  0  0  0  0  0  0  0
    1.1451   -0.6945   -0.5659 C   0  0  2  0  0  0  0  0  0  0  0  0
    0.0674    0.2985   -0.9553 C   0  0  0  0  0  0  0  0  0  0  0  0
   -0.7454    0.8330    0.2082 C   0  0  2  0  0  0  0  0  0  0  0  0
    0.0350    1.4623    1.3382 C   0  0  0  0  0  0  0  0  0  0  0  0
   -0.8794    2.0423    2.4124 C   0  0  0  0  0  0  0  0  0  0  0  0
    2.2582    0.0398   -0.0695 F   0  0  0  0  0  0  0  0  0  0  0  0
   -1.4770   -0.2651    0.7448 F   0  0  0  0  0  0  0  0  0  0  0  0
    2.9012   -0.0474   -2.6238 H   0  0  0  0  0  0  0  0  0  0  0  0
    2.5480   -1.4253   -3.6651 H   0  0  0  0  0  0  0  0  0  0  0  0
    1.3129   -0.2030   -3.3837 H   0  0  0  0  0  0  0  0  0  0  0  0
    0.8216   -2.2198   -1.9969 H   0  0  0  0  0  0  0  0  0  0  0  0
    2.4453   -2.1864   -1.3264 H   0  0  0  0  0  0  0  0  0  0  0  0
    0.8175   -1.3197    0.2634 H   0  0  0  0  0  0  0  0  0  0  0  0
   -0.6208   -0.1887   -1.6486 H   0  0  0  0  0  0  0  0  0  0  0  0
    0.5269    1.1361   -1.4830 H   0  0  0  0  0  0  0  0  0  0  0  0
   -1.5030    1.5247   -0.1615 H   0  0  0  0  0  0  0  0  0  0  0  0
    0.7048    0.7164    1.7675 H   0  0  0  0  0  0  0  0  0  0  0  0
    0.6625    2.2464    0.9084 H   0  0  0  0  0  0  0  0  0  0  0  0
   -1.4966    1.2645    2.8614 H   0  0  0  0  0  0  0  0  0  0  0  0
   -0.2960    2.5100    3.2063 H   0  0  0  0  0  0  0  0  0  0  0  0
   -1.5419    2.8013    1.9900 H   0  0  0  0  0  0  0  0  0  0  0  0
  1  2  1  0  0  0  0
  1 10  1  0  0  0  0
  1 11  1  0  0  0  0
  1 12  1  0  0  0  0
  2  3  1  0  0  0  0
  2 13  1  0  0  0  0
  2 14  1  0  0  0  0
  3  4  1  0  0  0  0
  3  8  1  0  0  0  0
  3 15  1  1  0  0  0
  4  5  1  0  0  0  0
  4 16  1  0  0  0  0
  4 17  1  0  0  0  0
  5  6  1  0  0  0  0
  5  9  1  0  0  0  0
  5 18  1  6  0  0  0
  6  7  1  0  0  0  0
  6 19  1  0  0  0  0
  6 20  1  0  0  0  0
  7 21  1  0  0  0  0
  7 22  1  0  0  0  0
  7 23  1  0  0  0  0
M  END
$$$$
G-AG-G-
 OpenBabel12202212003D

 23 22  0  0  0  0  0  0  0  0999 V2000
    1.3573   -1.8535   -2.7868 C   0  0  0  0  0  0  0  0  0  0  0  0
    2.0735   -1.0881   -1.6762 C   0  0  0  0  0  0  0  0  0  0  0  0
    1.1369   -0.6886   -0.5575 C   0  0  2  0  0  0  0  0  0  0  0  0
    0.0664    0.3008   -0.9656 C   0  0  0  0  0  0  0  0  0  0  0  0
   -0.7363    0.8248    0.2101 C   0  0  2  0  0  0  0  0  0  0  0  0
   -1.4423   -0.2194    1.0504 C   0  0  0  0  0  0  0  0  0  0  0  0
   -2.3183   -1.1770    0.2481 C   0  0  0  0  0  0  0  0  0  0  0  0
    1.9224   -0.0784    0.4585 F   0  0  0  0  0  0  0  0  0  0  0  0
   -1.7290    1.6821   -0.3414 F   0  0  0  0  0  0  0  0  0  0  0  0
    2.0789   -2.2400   -3.5055 H   0  0  0  0  0  0  0  0  0  0  0  0
    0.8017   -2.7010   -2.3818 H   0  0  0  0  0  0  0  0  0  0  0  0
    0.6589   -1.2166   -3.3292 H   0  0  0  0  0  0  0  0  0  0  0  0
    2.8593   -1.7090   -1.2431 H   0  0  0  0  0  0  0  0  0  0  0  0
    2.5445   -0.1870   -2.0744 H   0  0  0  0  0  0  0  0  0  0  0  0
    0.6990   -1.5723   -0.0936 H   0  0  0  0  0  0  0  0  0  0  0  0
   -0.6131   -0.1868   -1.6655 H   0  0  0  0  0  0  0  0  0  0  0  0
    0.5321    1.1437   -1.4799 H   0  0  0  0  0  0  0  0  0  0  0  0
   -0.1224    1.4623    0.8417 H   0  0  0  0  0  0  0  0  0  0  0  0
   -0.6831   -0.7687    1.6113 H   0  0  0  0  0  0  0  0  0  0  0  0
   -2.0470    0.3147    1.7851 H   0  0  0  0  0  0  0  0  0  0  0  0
   -3.0226   -0.6279   -0.3770 H   0  0  0  0  0  0  0  0  0  0  0  0
   -1.7244   -1.8266   -0.3965 H   0  0  0  0  0  0  0  0  0  0  0  0
   -2.8925   -1.8147    0.9191 H   0  0  0  0  0  0  0  0  0  0  0  0
  1  2  1  0  0  0  0
  1 10  1  0  0  0  0
  1 11  1  0  0  0  0
  1 12  1  0  0  0  0
  2  3  1  0  0  0  0
  2 13  1  0  0  0  0
  2 14  1  0  0  0  0
  3  4  1  0  0  0  0
  3  8  1  0  0  0  0
  3 15  1  1  0  0  0
  4  5  1  0  0  0  0
  4 16  1  0  0  0  0
  4 17  1  0  0  0  0
  5  6  1  0  0  0  0
  5  9  1  0  0  0  0
  5 18  1  1  0  0  0
  6  7  1  0  0  0  0
  6 19  1  0  0  0  0
  6 20  1  0  0  0  0
  7 21  1  0  0  0  0
  7 22  1  0  0  0  0
  7 23  1  0  0  0  0
M  END
$$$$
G-AG-G
 OpenBabel12202212003D

 23 22  0  0  0  0  0  0  0  0999 V2000
    1.3373   -1.8757   -2.7863 C   0  0  0  0  0  0  0  0  0  0  0  0
    2.0628   -1.0923   -1.6959 C   0  0  0  0  0  0  0  0  0  0  0  0
    1.1419   -0.6919   -0.5644 C   0  0  2  0  0  0  0  0  0  0  0  0
    0.0687    0.2977   -0.9577 C   0  0  0  0  0  0  0  0  0  0  0  0
   -0.7436    0.8313    0.2090 C   0  0  2  0  0  0  0  0  0  0  0  0
   -1.5162   -0.2036    1.0102 C   0  0  0  0  0  0  0  0  0  0  0  0
   -0.7634   -0.7027    2.2443 C   0  0  0  0  0  0  0  0  0  0  0  0
    1.9419   -0.0823    0.4401 F   0  0  0  0  0  0  0  0  0  0  0  0
   -1.6866    1.7238   -0.3742 F   0  0  0  0  0  0  0  0  0  0  0  0
    2.0511   -2.2581   -3.5155 H   0  0  0  0  0  0  0  0  0  0  0  0
    0.8010   -2.7282   -2.3643 H   0  0  0  0  0  0  0  0  0  0  0  0
    0.6194   -1.2534   -3.3197 H   0  0  0  0  0  0  0  0  0  0  0  0
    2.8608   -1.7015   -1.2691 H   0  0  0  0  0  0  0  0  0  0  0  0
    2.5194   -0.1902   -2.1090 H   0  0  0  0  0  0  0  0  0  0  0  0
    0.7097   -1.5787   -0.1001 H   0  0  0  0  0  0  0  0  0  0  0  0
   -0.6196   -0.1950   -1.6470 H   0  0  0  0  0  0  0  0  0  0  0  0
    0.5319    1.1384   -1.4790 H   0  0  0  0  0  0  0  0  0  0  0  0
   -0.1327    1.4463    0.8670 H   0  0  0  0  0  0  0  0  0  0  0  0
   -2.4391    0.2789    1.3377 H   0  0  0  0  0  0  0  0  0  0  0  0
   -1.7991   -1.0365    0.3618 H   0  0  0  0  0  0  0  0  0  0  0  0
    0.1671   -1.2086    1.9935 H   0  0  0  0  0  0  0  0  0  0  0  0
   -0.5192    0.1322    2.9031 H   0  0  0  0  0  0  0  0  0  0  0  0
   -1.3830   -1.4031    2.8039 H   0  0  0  0  0  0  0  0  0  0  0  0
  1  2  1  0  0  0  0
  1 10  1  0  0  0  0
  1 11  1  0  0  0  0
  1 12  1  0  0  0  0
  2  3  1  0  0  0  0
  2 13  1  0  0  0  0
  2 14  1  0  0  0  0
  3  4  1  0  0  0  0
  3  8  1  0  0  0  0
  3 15  1  1  0  0  0
  4  5  1  0  0  0  0
  4 16  1  0  0  0  0
  4 17  1  0  0  0  0
  5  6  1  0  0  0  0
  5  9  1  0  0  0  0
  5 18  1  1  0  0  0
  6  7  1  0  0  0  0
  6 19  1  0  0  0  0
  6 20  1  0  0  0  0
  7 21  1  0  0  0  0
  7 22  1  0  0  0  0
  7 23  1  0  0  0  0
M  END
$$$$
G-AGG-
 OpenBabel12202212003D

 23 22  0  0  0  0  0  0  0  0999 V2000
    0.6004   -2.6606   -2.0776 C   0  0  0  0  0  0  0  0  0  0  0  0
    1.6031   -1.5568   -1.7511 C   0  0  0  0  0  0  0  0  0  0  0  0
    1.1572   -0.7026   -0.5820 C   0  0  2  0  0  0  0  0  0  0  0  0
    0.0714    0.2920   -0.9352 C   0  0  0  0  0  0  0  0  0  0  0  0
   -0.7616    0.8477    0.2042 C   0  0  2  0  0  0  0  0  0  0  0  0
   -0.0538    1.5262    1.3691 C   0  0  0  0  0  0  0  0  0  0  0  0
    0.5851    0.5941    2.3981 C   0  0  0  0  0  0  0  0  0  0  0  0
    2.2903    0.0406   -0.1472 F   0  0  0  0  0  0  0  0  0  0  0  0
   -1.5429   -0.2234    0.7188 F   0  0  0  0  0  0  0  0  0  0  0  0
    0.9741   -3.2823   -2.8918 H   0  0  0  0  0  0  0  0  0  0  0  0
    0.4383   -3.3053   -1.2117 H   0  0  0  0  0  0  0  0  0  0  0  0
   -0.3644   -2.2590   -2.3845 H   0  0  0  0  0  0  0  0  0  0  0  0
    2.5635   -2.0013   -1.4853 H   0  0  0  0  0  0  0  0  0  0  0  0
    1.7664   -0.9139   -2.6205 H   0  0  0  0  0  0  0  0  0  0  0  0
    0.8727   -1.3317    0.2608 H   0  0  0  0  0  0  0  0  0  0  0  0
   -0.6245   -0.1808   -1.6307 H   0  0  0  0  0  0  0  0  0  0  0  0
    0.5395    1.1246   -1.4667 H   0  0  0  0  0  0  0  0  0  0  0  0
   -1.4828    1.5444   -0.2239 H   0  0  0  0  0  0  0  0  0  0  0  0
    0.6944    2.2011    0.9484 H   0  0  0  0  0  0  0  0  0  0  0  0
   -0.7927    2.1468    1.8785 H   0  0  0  0  0  0  0  0  0  0  0  0
   -0.1511   -0.0998    2.8027 H   0  0  0  0  0  0  0  0  0  0  0  0
    1.4143    0.0249    1.9873 H   0  0  0  0  0  0  0  0  0  0  0  0
    0.9721    1.1873    3.2274 H   0  0  0  0  0  0  0  0  0  0  0  0
  1  2  1  0  0  0  0
  1 10  1  0  0  0  0
  1 11  1  0  0  0  0
  1 12  1  0  0  0  0
  2  3  1  0  0  0  0
  2 13  1  0  0  0  0
  2 14  1  0  0  0  0
  3  4  1  0  0  0  0
  3  8  1  0  0  0  0
  3 15  1  1  0  0  0
  4  5  1  0  0  0  0
  4 16  1  0  0  0  0
  4 17  1  0  0  0  0
  5  6  1  0  0  0  0
  5  9  1  0  0  0  0
  5 18  1  6  0  0  0
  6  7  1  0  0  0  0
  6 19  1  0  0  0  0
  6 20  1  0  0  0  0
  7 21  1  0  0  0  0
  7 22  1  0  0  0  0
  7 23  1  0  0  0  0
M  END
$$$$
G-AGG
 OpenBabel12202212003D

 23 22  0  0  0  0  0  0  0  0999 V2000
    0.6108   -2.6590   -2.0619 C   0  0  0  0  0  0  0  0  0  0  0  0
    1.6204   -1.5696   -1.7069 C   0  0  0  0  0  0  0  0  0  0  0  0
    1.1450   -0.6944   -0.5659 C   0  0  2  0  0  0  0  0  0  0  0  0
    0.0676    0.2983   -0.9554 C   0  0  0  0  0  0  0  0  0  0  0  0
   -0.7456    0.8331    0.2084 C   0  0  2  0  0  0  0  0  0  0  0  0
    0.0227    1.4621    1.3485 C   0  0  0  0  0  0  0  0  0  0  0  0
    0.7256    2.7479    0.9211 C   0  0  0  0  0  0  0  0  0  0  0  0
    2.2666    0.0484   -0.1036 F   0  0  0  0  0  0  0  0  0  0  0  0
   -1.4705   -0.2704    0.7408 F   0  0  0  0  0  0  0  0  0  0  0  0
    1.0120   -3.3060   -2.8411 H   0  0  0  0  0  0  0  0  0  0  0  0
    0.3859   -3.2774   -1.1910 H   0  0  0  0  0  0  0  0  0  0  0  0
   -0.3279   -2.2428   -2.4293 H   0  0  0  0  0  0  0  0  0  0  0  0
    2.5589   -2.0304   -1.3954 H   0  0  0  0  0  0  0  0  0  0  0  0
    1.8327   -0.9415   -2.5753 H   0  0  0  0  0  0  0  0  0  0  0  0
    0.8330   -1.3080    0.2798 H   0  0  0  0  0  0  0  0  0  0  0  0
   -0.6277   -0.1800   -1.6464 H   0  0  0  0  0  0  0  0  0  0  0  0
    0.5375    1.1270   -1.4893 H   0  0  0  0  0  0  0  0  0  0  0  0
   -1.5027    1.5244   -0.1618 H   0  0  0  0  0  0  0  0  0  0  0  0
   -0.6936    1.6770    2.1435 H   0  0  0  0  0  0  0  0  0  0  0  0
    0.7458    0.7446    1.7388 H   0  0  0  0  0  0  0  0  0  0  0  0
    1.5049    2.5491    0.1885 H   0  0  0  0  0  0  0  0  0  0  0  0
    0.0162    3.4553    0.4865 H   0  0  0  0  0  0  0  0  0  0  0  0
    1.1902    3.2290    1.7816 H   0  0  0  0  0  0  0  0  0  0  0  0
  1  2  1  0  0  0  0
  1 10  1  0  0  0  0
  1 11  1  0  0  0  0
  1 12  1  0  0  0  0
  2  3  1  0  0  0  0
  2 13  1  0  0  0  0
  2 14  1  0  0  0  0
  3  4  1  0  0  0  0
  3  8  1  0  0  0  0
  3 15  1  1  0  0  0
  4  5  1  0  0  0  0
  4 16  1  0  0  0  0
  4 17  1  0  0  0  0
  5  6  1  0  0  0  0
  5  9  1  0  0  0  0
  5 18  1  6  0  0  0
  6  7  1  0  0  0  0
  6 19  1  0  0  0  0
  6 20  1  0  0  0  0
  7 21  1  0  0  0  0
  7 22  1  0  0  0  0
  7 23  1  0  0  0  0
M  END
$$$$
GAG-G-
 OpenBabel12202212003D

 23 22  0  0  0  0  0  0  0  0999 V2000
    2.6015   -0.2012   -2.5954 C   0  0  0  0  0  0  0  0  0  0  0  0
    1.9538   -1.2545   -1.7028 C   0  0  0  0  0  0  0  0  0  0  0  0
    1.1371   -0.6887   -0.5579 C   0  0  2  0  0  0  0  0  0  0  0  0
    0.0668    0.3005   -0.9655 C   0  0  0  0  0  0  0  0  0  0  0  0
   -0.7369    0.8253    0.2104 C   0  0  2  0  0  0  0  0  0  0  0  0
   -1.4758   -0.2084    1.0357 C   0  0  0  0  0  0  0  0  0  0  0  0
   -2.3479   -1.1545    0.2166 C   0  0  0  0  0  0  0  0  0  0  0  0
    2.0249   -0.0140    0.3251 F   0  0  0  0  0  0  0  0  0  0  0  0
   -1.7034    1.7120   -0.3398 F   0  0  0  0  0  0  0  0  0  0  0  0
    3.1694    0.5153   -2.0010 H   0  0  0  0  0  0  0  0  0  0  0  0
    3.2893   -0.6748   -3.2958 H   0  0  0  0  0  0  0  0  0  0  0  0
    1.8616    0.3461   -3.1776 H   0  0  0  0  0  0  0  0  0  0  0  0
    1.2948   -1.9002   -2.2886 H   0  0  0  0  0  0  0  0  0  0  0  0
    2.7209   -1.8969   -1.2654 H   0  0  0  0  0  0  0  0  0  0  0  0
    0.7161   -1.5037    0.0295 H   0  0  0  0  0  0  0  0  0  0  0  0
   -0.6057   -0.1860   -1.6748 H   0  0  0  0  0  0  0  0  0  0  0  0
    0.5293    1.1485   -1.4694 H   0  0  0  0  0  0  0  0  0  0  0  0
   -0.1115    1.4419    0.8540 H   0  0  0  0  0  0  0  0  0  0  0  0
   -0.7391   -0.7685    1.6159 H   0  0  0  0  0  0  0  0  0  0  0  0
   -2.0886    0.3371    1.7559 H   0  0  0  0  0  0  0  0  0  0  0  0
   -1.7503   -1.8015   -0.4275 H   0  0  0  0  0  0  0  0  0  0  0  0
   -2.9333   -1.7947    0.8755 H   0  0  0  0  0  0  0  0  0  0  0  0
   -3.0417   -0.5965   -0.4129 H   0  0  0  0  0  0  0  0  0  0  0  0
  1  2  1  0  0  0  0
  1 10  1  0  0  0  0
  1 11  1  0  0  0  0
  1 12  1  0  0  0  0
  2  3  1  0  0  0  0
  2 13  1  0  0  0  0
  2 14  1  0  0  0  0
  3  4  1  0  0  0  0
  3  8  1  0  0  0  0
  3 15  1  1  0  0  0
  4  5  1  0  0  0  0
  4 16  1  0  0  0  0
  4 17  1  0  0  0  0
  5  6  1  0  0  0  0
  5  9  1  0  0  0  0
  5 18  1  1  0  0  0
  6  7  1  0  0  0  0
  6 19  1  0  0  0  0
  6 20  1  0  0  0  0
  7 21  1  0  0  0  0
  7 22  1  0  0  0  0
  7 23  1  0  0  0  0
M  END
$$$$
GAG-G
 OpenBabel12202212003D

 23 22  0  0  0  0  0  0  0  0999 V2000
    2.3963   -0.4552   -2.7635 C   0  0  0  0  0  0  0  0  0  0  0  0
    1.8196   -1.3972   -1.7108 C   0  0  0  0  0  0  0  0  0  0  0  0
    1.1390   -0.6904   -0.5580 C   0  0  2  0  0  0  0  0  0  0  0  0
    0.0666    0.3008   -0.9668 C   0  0  0  0  0  0  0  0  0  0  0  0
   -0.7387    0.8266    0.2118 C   0  0  2  0  0  0  0  0  0  0  0  0
   -2.0619    0.1304    0.4505 C   0  0  0  0  0  0  0  0  0  0  0  0
   -1.9125   -1.3508    0.7856 C   0  0  0  0  0  0  0  0  0  0  0  0
    2.1285    0.0421    0.1551 F   0  0  0  0  0  0  0  0  0  0  0  0
   -1.0444    2.1892   -0.0535 F   0  0  0  0  0  0  0  0  0  0  0  0
    3.0651    0.2752   -2.3070 H   0  0  0  0  0  0  0  0  0  0  0  0
    2.9684   -1.0192   -3.4994 H   0  0  0  0  0  0  0  0  0  0  0  0
    1.6121    0.0844   -3.2951 H   0  0  0  0  0  0  0  0  0  0  0  0
    1.0855   -2.0696   -2.1625 H   0  0  0  0  0  0  0  0  0  0  0  0
    2.6102   -2.0218   -1.2921 H   0  0  0  0  0  0  0  0  0  0  0  0
    0.7629   -1.4196    0.1576 H   0  0  0  0  0  0  0  0  0  0  0  0
   -0.5947   -0.1630   -1.7042 H   0  0  0  0  0  0  0  0  0  0  0  0
    0.5594    1.1469   -1.4453 H   0  0  0  0  0  0  0  0  0  0  0  0
   -0.1292    0.8384    1.1154 H   0  0  0  0  0  0  0  0  0  0  0  0
   -2.5690    0.6455    1.2676 H   0  0  0  0  0  0  0  0  0  0  0  0
   -2.6721    0.2539   -0.4478 H   0  0  0  0  0  0  0  0  0  0  0  0
   -1.2594   -1.4997    1.6465 H   0  0  0  0  0  0  0  0  0  0  0  0
   -2.8848   -1.7779    1.0283 H   0  0  0  0  0  0  0  0  0  0  0  0
   -1.5070   -1.9148   -0.0555 H   0  0  0  0  0  0  0  0  0  0  0  0
  1  2  1  0  0  0  0
  1 10  1  0  0  0  0
  1 11  1  0  0  0  0
  1 12  1  0  0  0  0
  2  3  1  0  0  0  0
  2 13  1  0  0  0  0
  2 14  1  0  0  0  0
  3  4  1  0  0  0  0
  3  8  1  0  0  0  0
  3 15  1  1  0  0  0
  4  5  1  0  0  0  0
  4 16  1  0  0  0  0
  4 17  1  0  0  0  0
  5  6  1  0  0  0  0
  5  9  1  0  0  0  0
  5 18  1  1  0  0  0
  6  7  1  0  0  0  0
  6 19  1  0  0  0  0
  6 20  1  0  0  0  0
  7 21  1  0  0  0  0
  7 22  1  0  0  0  0
  7 23  1  0  0  0  0
M  END
$$$$
GAGG-
 OpenBabel12202212003D

 23 22  0  0  0  0  0  0  0  0999 V2000
    2.0654   -0.7699   -2.9591 C   0  0  0  0  0  0  0  0  0  0  0  0
    1.6148   -1.5644   -1.7365 C   0  0  0  0  0  0  0  0  0  0  0  0
    1.1549   -0.7011   -0.5791 C   0  0  2  0  0  0  0  0  0  0  0  0
    0.0711    0.2929   -0.9393 C   0  0  0  0  0  0  0  0  0  0  0  0
   -0.7591    0.8452    0.2054 C   0  0  2  0  0  0  0  0  0  0  0  0
   -0.0450    1.5470    1.3529 C   0  0  0  0  0  0  0  0  0  0  0  0
    0.5779    0.6339    2.4088 C   0  0  0  0  0  0  0  0  0  0  0  0
    2.2858    0.0327   -0.1210 F   0  0  0  0  0  0  0  0  0  0  0  0
   -1.5153   -0.2329    0.7391 F   0  0  0  0  0  0  0  0  0  0  0  0
    2.8494   -0.0602   -2.6932 H   0  0  0  0  0  0  0  0  0  0  0  0
    2.4642   -1.4411   -3.7188 H   0  0  0  0  0  0  0  0  0  0  0  0
    1.2393   -0.2161   -3.4058 H   0  0  0  0  0  0  0  0  0  0  0  0
    0.7868   -2.2278   -1.9970 H   0  0  0  0  0  0  0  0  0  0  0  0
    2.4292   -2.1948   -1.3769 H   0  0  0  0  0  0  0  0  0  0  0  0
    0.8511   -1.3287    0.2575 H   0  0  0  0  0  0  0  0  0  0  0  0
   -0.6218   -0.1936   -1.6308 H   0  0  0  0  0  0  0  0  0  0  0  0
    0.5247    1.1314   -1.4732 H   0  0  0  0  0  0  0  0  0  0  0  0
   -1.4967    1.5242   -0.2215 H   0  0  0  0  0  0  0  0  0  0  0  0
    0.7143    2.1993    0.9180 H   0  0  0  0  0  0  0  0  0  0  0  0
   -0.7752    2.1923    1.8458 H   0  0  0  0  0  0  0  0  0  0  0  0
    1.3823    0.0214    2.0115 H   0  0  0  0  0  0  0  0  0  0  0  0
    0.9951    1.2451    3.2099 H   0  0  0  0  0  0  0  0  0  0  0  0
   -0.1746   -0.0194    2.8483 H   0  0  0  0  0  0  0  0  0  0  0  0
  1  2  1  0  0  0  0
  1 10  1  0  0  0  0
  1 11  1  0  0  0  0
  1 12  1  0  0  0  0
  2  3  1  0  0  0  0
  2 13  1  0  0  0  0
  2 14  1  0  0  0  0
  3  4  1  0  0  0  0
  3  8  1  0  0  0  0
  3 15  1  1  0  0  0
  4  5  1  0  0  0  0
  4 16  1  0  0  0  0
  4 17  1  0  0  0  0
  5  6  1  0  0  0  0
  5  9  1  0  0  0  0
  5 18  1  6  0  0  0
  6  7  1  0  0  0  0
  6 19  1  0  0  0  0
  6 20  1  0  0  0  0
  7 21  1  0  0  0  0
  7 22  1  0  0  0  0
  7 23  1  0  0  0  0
M  END
$$$$
GAGG
 OpenBabel12202212003D

 23 22  0  0  0  0  0  0  0  0999 V2000
    2.1052   -0.8085   -2.9205 C   0  0  0  0  0  0  0  0  0  0  0  0
    1.6187   -1.5805   -1.6974 C   0  0  0  0  0  0  0  0  0  0  0  0
    1.1442   -0.6939   -0.5646 C   0  0  2  0  0  0  0  0  0  0  0  0
    0.0668    0.2992   -0.9567 C   0  0  0  0  0  0  0  0  0  0  0  0
   -0.7440    0.8318    0.2083 C   0  0  2  0  0  0  0  0  0  0  0  0
    0.0258    1.4890    1.3341 C   0  0  0  0  0  0  0  0  0  0  0  0
    0.7060    2.7793    0.8821 C   0  0  0  0  0  0  0  0  0  0  0  0
    2.2682    0.0399   -0.0922 F   0  0  0  0  0  0  0  0  0  0  0  0
   -1.4453   -0.2752    0.7641 F   0  0  0  0  0  0  0  0  0  0  0  0
    2.8886   -0.1016   -2.6475 H   0  0  0  0  0  0  0  0  0  0  0  0
    2.5176   -1.4952   -3.6600 H   0  0  0  0  0  0  0  0  0  0  0  0
    1.2943   -0.2567   -3.3974 H   0  0  0  0  0  0  0  0  0  0  0  0
    0.7901   -2.2400   -1.9667 H   0  0  0  0  0  0  0  0  0  0  0  0
    2.4200   -2.2136   -1.3103 H   0  0  0  0  0  0  0  0  0  0  0  0
    0.8212   -1.3033    0.2784 H   0  0  0  0  0  0  0  0  0  0  0  0
   -0.6240   -0.1910   -1.6463 H   0  0  0  0  0  0  0  0  0  0  0  0
    0.5231    1.1334   -1.4919 H   0  0  0  0  0  0  0  0  0  0  0  0
   -1.5153    1.5069   -0.1619 H   0  0  0  0  0  0  0  0  0  0  0  0
   -0.6866    1.7041    2.1315 H   0  0  0  0  0  0  0  0  0  0  0  0
    0.7623    0.7880    1.7285 H   0  0  0  0  0  0  0  0  0  0  0  0
   -0.0174    3.4698    0.4433 H   0  0  0  0  0  0  0  0  0  0  0  0
    1.1717    3.2780    1.7315 H   0  0  0  0  0  0  0  0  0  0  0  0
    1.4828    2.5823    0.1448 H   0  0  0  0  0  0  0  0  0  0  0  0
  1  2  1  0  0  0  0
  1 10  1  0  0  0  0
  1 11  1  0  0  0  0
  1 12  1  0  0  0  0
  2  3  1  0  0  0  0
  2 13  1  0  0  0  0
  2 14  1  0  0  0  0
  3  4  1  0  0  0  0
  3  8  1  0  0  0  0
  3 15  1  1  0  0  0
  4  5  1  0  0  0  0
  4 16  1  0  0  0  0
  4 17  1  0  0  0  0
  5  6  1  0  0  0  0
  5  9  1  0  0  0  0
  5 18  1  6  0  0  0
  6  7  1  0  0  0  0
  6 19  1  0  0  0  0
  6 20  1  0  0  0  0
  7 21  1  0  0  0  0
  7 22  1  0  0  0  0
  7 23  1  0  0  0  0
M  END
$$$$
G-G-AA
 OpenBabel12202212003D

 23 22  0  0  0  0  0  0  0  0999 V2000
    3.0151    0.9081   -0.0299 C   0  0  0  0  0  0  0  0  0  0  0  0
    2.1553   -0.2504    0.4681 C   0  0  0  0  0  0  0  0  0  0  0  0
    1.1464   -0.6954   -0.5678 C   0  0  2  0  0  0  0  0  0  0  0  0
    0.0675    0.2979   -0.9523 C   0  0  0  0  0  0  0  0  0  0  0  0
   -0.7470    0.8345    0.2072 C   0  0  2  0  0  0  0  0  0  0  0  0
   -2.0501    1.4704   -0.2230 C   0  0  0  0  0  0  0  0  0  0  0  0
   -2.8265    2.0674    0.9456 C   0  0  0  0  0  0  0  0  0  0  0  0
    0.4845   -1.8418   -0.0467 F   0  0  0  0  0  0  0  0  0  0  0  0
    0.0270    1.8339    0.8598 F   0  0  0  0  0  0  0  0  0  0  0  0
    3.4996    0.6583   -0.9770 H   0  0  0  0  0  0  0  0  0  0  0  0
    3.7978    1.1368    0.6933 H   0  0  0  0  0  0  0  0  0  0  0  0
    2.4210    1.8091   -0.1743 H   0  0  0  0  0  0  0  0  0  0  0  0
    2.7867   -1.1107    0.6951 H   0  0  0  0  0  0  0  0  0  0  0  0
    1.6339    0.0285    1.3849 H   0  0  0  0  0  0  0  0  0  0  0  0
    1.6583   -1.0408   -1.4668 H   0  0  0  0  0  0  0  0  0  0  0  0
   -0.6084   -0.2037   -1.6477 H   0  0  0  0  0  0  0  0  0  0  0  0
    0.5161    1.1380   -1.4873 H   0  0  0  0  0  0  0  0  0  0  0  0
   -0.9216    0.0665    0.9615 H   0  0  0  0  0  0  0  0  0  0  0  0
   -1.8326    2.2376   -0.9715 H   0  0  0  0  0  0  0  0  0  0  0  0
   -2.6446    0.6962   -0.7117 H   0  0  0  0  0  0  0  0  0  0  0  0
   -3.0506    1.3033    1.6919 H   0  0  0  0  0  0  0  0  0  0  0  0
   -3.7707    2.4913    0.6036 H   0  0  0  0  0  0  0  0  0  0  0  0
   -2.2573    2.8595    1.4311 H   0  0  0  0  0  0  0  0  0  0  0  0
  1  2  1  0  0  0  0
  1 10  1  0  0  0  0
  1 11  1  0  0  0  0
  1 12  1  0  0  0  0
  2  3  1  0  0  0  0
  2 13  1  0  0  0  0
  2 14  1  0  0  0  0
  3  4  1  0  0  0  0
  3  8  1  0  0  0  0
  3 15  1  6  0  0  0
  4  5  1  0  0  0  0
  4 16  1  0  0  0  0
  4 17  1  0  0  0  0
  5  6  1  0  0  0  0
  5  9  1  0  0  0  0
  5 18  1  1  0  0  0
  6  7  1  0  0  0  0
  6 19  1  0  0  0  0
  6 20  1  0  0  0  0
  7 21  1  0  0  0  0
  7 22  1  0  0  0  0
  7 23  1  0  0  0  0
M  END
$$$$
G-GAA
 OpenBabel12202212003D

 23 22  0  0  0  0  0  0  0  0999 V2000
    0.7217   -1.8651    1.6561 C   0  0  0  0  0  0  0  0  0  0  0  0
    0.6625   -1.9566    0.1313 C   0  0  0  0  0  0  0  0  0  0  0  0
    1.1441   -0.6938   -0.5648 C   0  0  2  0  0  0  0  0  0  0  0  0
    0.0658    0.2998   -0.9547 C   0  0  0  0  0  0  0  0  0  0  0  0
   -0.7428    0.8310    0.2065 C   0  0  2  0  0  0  0  0  0  0  0  0
   -1.7259    1.9086   -0.1900 C   0  0  0  0  0  0  0  0  0  0  0  0
   -2.5348    2.4286    0.9938 C   0  0  0  0  0  0  0  0  0  0  0  0
    1.7564   -1.0789   -1.7908 F   0  0  0  0  0  0  0  0  0  0  0  0
    0.1642    1.3908    1.1474 F   0  0  0  0  0  0  0  0  0  0  0  0
    0.3917   -2.8053    2.0998 H   0  0  0  0  0  0  0  0  0  0  0  0
    1.7444   -1.6790    1.9868 H   0  0  0  0  0  0  0  0  0  0  0  0
    0.0956   -1.0694    2.0564 H   0  0  0  0  0  0  0  0  0  0  0  0
    1.3177   -2.7648   -0.1951 H   0  0  0  0  0  0  0  0  0  0  0  0
   -0.3469   -2.2016   -0.2069 H   0  0  0  0  0  0  0  0  0  0  0  0
    1.9330   -0.2139    0.0129 H   0  0  0  0  0  0  0  0  0  0  0  0
   -0.6210   -0.1986   -1.6440 H   0  0  0  0  0  0  0  0  0  0  0  0
    0.5294    1.1365   -1.4808 H   0  0  0  0  0  0  0  0  0  0  0  0
   -1.2535    0.0278    0.7378 H   0  0  0  0  0  0  0  0  0  0  0  0
   -1.1707    2.7228   -0.6618 H   0  0  0  0  0  0  0  0  0  0  0  0
   -2.3902    1.4865   -0.9467 H   0  0  0  0  0  0  0  0  0  0  0  0
   -3.1108    1.6248    1.4550 H   0  0  0  0  0  0  0  0  0  0  0  0
   -1.8814    2.8570    1.7525 H   0  0  0  0  0  0  0  0  0  0  0  0
   -3.2327    3.2017    0.6733 H   0  0  0  0  0  0  0  0  0  0  0  0
  1  2  1  0  0  0  0
  1 10  1  0  0  0  0
  1 11  1  0  0  0  0
  1 12  1  0  0  0  0
  2  3  1  0  0  0  0
  2 13  1  0  0  0  0
  2 14  1  0  0  0  0
  3  4  1  0  0  0  0
  3  8  1  0  0  0  0
  3 15  1  1  0  0  0
  4  5  1  0  0  0  0
  4 16  1  0  0  0  0
  4 17  1  0  0  0  0
  5  6  1  0  0  0  0
  5  9  1  0  0  0  0
  5 18  1  1  0  0  0
  6  7  1  0  0  0  0
  6 19  1  0  0  0  0
  6 20  1  0  0  0  0
  7 21  1  0  0  0  0
  7 22  1  0  0  0  0
  7 23  1  0  0  0  0
M  END
$$$$
GG-AA
 OpenBabel12202212003D

 23 22  0  0  0  0  0  0  0  0999 V2000
    1.8002   -0.4261    1.9068 C   0  0  0  0  0  0  0  0  0  0  0  0
    2.2138   -0.3030    0.4411 C   0  0  0  0  0  0  0  0  0  0  0  0
    1.1579   -0.7034   -0.5812 C   0  0  2  0  0  0  0  0  0  0  0  0
    0.0697    0.2935   -0.9352 C   0  0  0  0  0  0  0  0  0  0  0  0
   -0.7606    0.8469    0.2034 C   0  0  2  0  0  0  0  0  0  0  0  0
   -2.0557    1.4764   -0.2634 C   0  0  0  0  0  0  0  0  0  0  0  0
   -2.8409    2.1169    0.8749 C   0  0  0  0  0  0  0  0  0  0  0  0
    0.5152   -1.8845   -0.1220 F   0  0  0  0  0  0  0  0  0  0  0  0
    0.0036    1.8604    0.8440 F   0  0  0  0  0  0  0  0  0  0  0  0
    1.5016   -1.4468    2.1389 H   0  0  0  0  0  0  0  0  0  0  0  0
    2.6498   -0.1743    2.5417 H   0  0  0  0  0  0  0  0  0  0  0  0
    0.9858    0.2445    2.1689 H   0  0  0  0  0  0  0  0  0  0  0  0
    2.5174    0.7217    0.2145 H   0  0  0  0  0  0  0  0  0  0  0  0
    3.0858   -0.9377    0.2756 H   0  0  0  0  0  0  0  0  0  0  0  0
    1.6511   -0.9924   -1.5086 H   0  0  0  0  0  0  0  0  0  0  0  0
   -0.6028   -0.2052   -1.6359 H   0  0  0  0  0  0  0  0  0  0  0  0
    0.5242    1.1340   -1.4653 H   0  0  0  0  0  0  0  0  0  0  0  0
   -0.9537    0.0940    0.9674 H   0  0  0  0  0  0  0  0  0  0  0  0
   -1.8255    2.2139   -1.0370 H   0  0  0  0  0  0  0  0  0  0  0  0
   -2.6485    0.6866   -0.7312 H   0  0  0  0  0  0  0  0  0  0  0  0
   -2.2784    2.9312    1.3298 H   0  0  0  0  0  0  0  0  0  0  0  0
   -3.7853    2.5215    0.5106 H   0  0  0  0  0  0  0  0  0  0  0  0
   -3.0660    1.3830    1.6517 H   0  0  0  0  0  0  0  0  0  0  0  0
  1  2  1  0  0  0  0
  1 10  1  0  0  0  0
  1 11  1  0  0  0  0
  1 12  1  0  0  0  0
  2  3  1  0  0  0  0
  2 13  1  0  0  0  0
  2 14  1  0  0  0  0
  3  4  1  0  0  0  0
  3  8  1  0  0  0  0
  3 15  1  6  0  0  0
  4  5  1  0  0  0  0
  4 16  1  0  0  0  0
  4 17  1  0  0  0  0
  5  6  1  0  0  0  0
  5  9  1  0  0  0  0
  5 18  1  1  0  0  0
  6  7  1  0  0  0  0
  6 19  1  0  0  0  0
  6 20  1  0  0  0  0
  7 21  1  0  0  0  0
  7 22  1  0  0  0  0
  7 23  1  0  0  0  0
M  END
$$$$
GGAA
 OpenBabel12202212003D

 23 22  0  0  0  0  0  0  0  0999 V2000
   -0.4398   -2.6951   -0.5595 C   0  0  0  0  0  0  0  0  0  0  0  0
    0.6595   -1.9291    0.1699 C   0  0  0  0  0  0  0  0  0  0  0  0
    1.1381   -0.6897   -0.5576 C   0  0  2  0  0  0  0  0  0  0  0  0
    0.0646    0.3022   -0.9640 C   0  0  0  0  0  0  0  0  0  0  0  0
   -0.7357    0.8245    0.2086 C   0  0  2  0  0  0  0  0  0  0  0  0
   -1.7001    1.9285   -0.1608 C   0  0  0  0  0  0  0  0  0  0  0  0
   -2.4904    2.4379    1.0394 C   0  0  0  0  0  0  0  0  0  0  0  0
    1.7672   -1.1081   -1.7625 F   0  0  0  0  0  0  0  0  0  0  0  0
    0.1833    1.3431    1.1616 F   0  0  0  0  0  0  0  0  0  0  0  0
   -0.1358   -2.9331   -1.5794 H   0  0  0  0  0  0  0  0  0  0  0  0
   -0.6515   -3.6316   -0.0452 H   0  0  0  0  0  0  0  0  0  0  0  0
   -1.3702   -2.1274   -0.6055 H   0  0  0  0  0  0  0  0  0  0  0  0
    0.3251   -1.6274    1.1655 H   0  0  0  0  0  0  0  0  0  0  0  0
    1.5290   -2.5726    0.3150 H   0  0  0  0  0  0  0  0  0  0  0  0
    1.9169   -0.1938    0.0167 H   0  0  0  0  0  0  0  0  0  0  0  0
   -0.6213   -0.1746   -1.6677 H   0  0  0  0  0  0  0  0  0  0  0  0
    0.5395    1.1424   -1.4759 H   0  0  0  0  0  0  0  0  0  0  0  0
   -1.2582    0.0175    0.7254 H   0  0  0  0  0  0  0  0  0  0  0  0
   -1.1327    2.7410   -0.6210 H   0  0  0  0  0  0  0  0  0  0  0  0
   -2.3775    1.5321   -0.9195 H   0  0  0  0  0  0  0  0  0  0  0  0
   -1.8251    2.8489    1.7982 H   0  0  0  0  0  0  0  0  0  0  0  0
   -3.1857    3.2217    0.7404 H   0  0  0  0  0  0  0  0  0  0  0  0
   -3.0664    1.6302    1.4951 H   0  0  0  0  0  0  0  0  0  0  0  0
  1  2  1  0  0  0  0
  1 10  1  0  0  0  0
  1 11  1  0  0  0  0
  1 12  1  0  0  0  0
  2  3  1  0  0  0  0
  2 13  1  0  0  0  0
  2 14  1  0  0  0  0
  3  4  1  0  0  0  0
  3  8  1  0  0  0  0
  3 15  1  1  0  0  0
  4  5  1  0  0  0  0
  4 16  1  0  0  0  0
  4 17  1  0  0  0  0
  5  6  1  0  0  0  0
  5  9  1  0  0  0  0
  5 18  1  1  0  0  0
  6  7  1  0  0  0  0
  6 19  1  0  0  0  0
  6 20  1  0  0  0  0
  7 21  1  0  0  0  0
  7 22  1  0  0  0  0
  7 23  1  0  0  0  0
M  END
$$$$
G-G-AG-
 OpenBabel12202212003D

 23 22  0  0  0  0  0  0  0  0999 V2000
    3.0328    0.8993   -0.0705 C   0  0  0  0  0  0  0  0  0  0  0  0
    2.1579   -0.2337    0.4612 C   0  0  0  0  0  0  0  0  0  0  0  0
    1.1440   -0.6937   -0.5647 C   0  0  2  0  0  0  0  0  0  0  0  0
    0.0673    0.2988   -0.9569 C   0  0  0  0  0  0  0  0  0  0  0  0
   -0.7442    0.8319    0.2086 C   0  0  2  0  0  0  0  0  0  0  0  0
   -2.0875    1.4141   -0.1800 C   0  0  0  0  0  0  0  0  0  0  0  0
   -2.0004    2.5087   -1.2397 C   0  0  0  0  0  0  0  0  0  0  0  0
    0.4806   -1.8312   -0.0244 F   0  0  0  0  0  0  0  0  0  0  0  0
    0.0088    1.8654    0.8328 F   0  0  0  0  0  0  0  0  0  0  0  0
    3.5198    0.6119   -1.0049 H   0  0  0  0  0  0  0  0  0  0  0  0
    3.8116    1.1450    0.6507 H   0  0  0  0  0  0  0  0  0  0  0  0
    2.4496    1.8010   -0.2510 H   0  0  0  0  0  0  0  0  0  0  0  0
    2.7778   -1.0950    0.7132 H   0  0  0  0  0  0  0  0  0  0  0  0
    1.6403    0.0786    1.3690 H   0  0  0  0  0  0  0  0  0  0  0  0
    1.6528   -1.0529   -1.4590 H   0  0  0  0  0  0  0  0  0  0  0  0
   -0.6099   -0.2023   -1.6521 H   0  0  0  0  0  0  0  0  0  0  0  0
    0.5220    1.1343   -1.4915 H   0  0  0  0  0  0  0  0  0  0  0  0
   -0.8741    0.0664    0.9725 H   0  0  0  0  0  0  0  0  0  0  0  0
   -2.7123    0.5899   -0.5328 H   0  0  0  0  0  0  0  0  0  0  0  0
   -2.5544    1.8056    0.7262 H   0  0  0  0  0  0  0  0  0  0  0  0
   -1.3273    3.3047   -0.9214 H   0  0  0  0  0  0  0  0  0  0  0  0
   -2.9832    2.9494   -1.4079 H   0  0  0  0  0  0  0  0  0  0  0  0
   -1.6451    2.1183   -2.1940 H   0  0  0  0  0  0  0  0  0  0  0  0
  1  2  1  0  0  0  0
  1 10  1  0  0  0  0
  1 11  1  0  0  0  0
  1 12  1  0  0  0  0
  2  3  1  0  0  0  0
  2 13  1  0  0  0  0
  2 14  1  0  0  0  0
  3  4  1  0  0  0  0
  3  8  1  0  0  0  0
  3 15  1  6  0  0  0
  4  5  1  0  0  0  0
  4 16  1  0  0  0  0
  4 17  1  0  0  0  0
  5  6  1  0  0  0  0
  5  9  1  0  0  0  0
  5 18  1  1  0  0  0
  6  7  1  0  0  0  0
  6 19  1  0  0  0  0
  6 20  1  0  0  0  0
  7 21  1  0  0  0  0
  7 22  1  0  0  0  0
  7 23  1  0  0  0  0
M  END
$$$$
G-G-AG
 OpenBabel12202212003D

 23 22  0  0  0  0  0  0  0  0999 V2000
    3.0205    0.8936   -0.0185 C   0  0  0  0  0  0  0  0  0  0  0  0
    2.1408   -0.2492    0.4814 C   0  0  0  0  0  0  0  0  0  0  0  0
    1.1454   -0.6948   -0.5658 C   0  0  2  0  0  0  0  0  0  0  0  0
    0.0670    0.2988   -0.9552 C   0  0  0  0  0  0  0  0  0  0  0  0
   -0.7454    0.8330    0.2080 C   0  0  2  0  0  0  0  0  0  0  0  0
   -2.0823    1.4221   -0.1910 C   0  0  0  0  0  0  0  0  0  0  0  0
   -3.1094    0.3468   -0.5388 C   0  0  0  0  0  0  0  0  0  0  0  0
    0.4768   -1.8438   -0.0564 F   0  0  0  0  0  0  0  0  0  0  0  0
    0.0113    1.8706    0.8197 F   0  0  0  0  0  0  0  0  0  0  0  0
    3.5230    0.6219   -0.9493 H   0  0  0  0  0  0  0  0  0  0  0  0
    3.7888    1.1294    0.7177 H   0  0  0  0  0  0  0  0  0  0  0  0
    2.4377    1.7955   -0.1934 H   0  0  0  0  0  0  0  0  0  0  0  0
    2.7598   -1.1132    0.7296 H   0  0  0  0  0  0  0  0  0  0  0  0
    1.6081    0.0479    1.3858 H   0  0  0  0  0  0  0  0  0  0  0  0
    1.6672   -1.0368   -1.4596 H   0  0  0  0  0  0  0  0  0  0  0  0
   -0.5998   -0.2026   -1.6578 H   0  0  0  0  0  0  0  0  0  0  0  0
    0.5160    1.1443   -1.4805 H   0  0  0  0  0  0  0  0  0  0  0  0
   -0.8788    0.0751    0.9806 H   0  0  0  0  0  0  0  0  0  0  0  0
   -2.4438    2.0116    0.6528 H   0  0  0  0  0  0  0  0  0  0  0  0
   -1.9362    2.1037   -1.0323 H   0  0  0  0  0  0  0  0  0  0  0  0
   -2.8126   -0.2352   -1.4121 H   0  0  0  0  0  0  0  0  0  0  0  0
   -4.0737    0.8031   -0.7589 H   0  0  0  0  0  0  0  0  0  0  0  0
   -3.2444   -0.3442    0.2953 H   0  0  0  0  0  0  0  0  0  0  0  0
  1  2  1  0  0  0  0
  1 10  1  0  0  0  0
  1 11  1  0  0  0  0
  1 12  1  0  0  0  0
  2  3  1  0  0  0  0
  2 13  1  0  0  0  0
  2 14  1  0  0  0  0
  3  4  1  0  0  0  0
  3  8  1  0  0  0  0
  3 15  1  6  0  0  0
  4  5  1  0  0  0  0
  4 16  1  0  0  0  0
  4 17  1  0  0  0  0
  5  6  1  0  0  0  0
  5  9  1  0  0  0  0
  5 18  1  1  0  0  0
  6  7  1  0  0  0  0
  6 19  1  0  0  0  0
  6 20  1  0  0  0  0
  7 21  1  0  0  0  0
  7 22  1  0  0  0  0
  7 23  1  0  0  0  0
M  END
$$$$
G-GAG-
 OpenBabel12202212003D

 23 22  0  0  0  0  0  0  0  0999 V2000
   -0.4185   -2.5579    0.1739 C   0  0  0  0  0  0  0  0  0  0  0  0
    0.7603   -2.1498   -0.7050 C   0  0  0  0  0  0  0  0  0  0  0  0
    1.1404   -0.6917   -0.5575 C   0  0  2  0  0  0  0  0  0  0  0  0
    0.0642    0.3028   -0.9658 C   0  0  0  0  0  0  0  0  0  0  0  0
   -0.7376    0.8259    0.2103 C   0  0  2  0  0  0  0  0  0  0  0  0
   -1.9506    1.6491   -0.1672 C   0  0  0  0  0  0  0  0  0  0  0  0
   -1.6449    2.8100   -1.1090 C   0  0  0  0  0  0  0  0  0  0  0  0
    2.2608   -0.4813   -1.4067 F   0  0  0  0  0  0  0  0  0  0  0  0
    0.1358    1.6522    0.9710 F   0  0  0  0  0  0  0  0  0  0  0  0
   -0.5926   -3.6299    0.0898 H   0  0  0  0  0  0  0  0  0  0  0  0
   -0.2278   -2.3332    1.2241 H   0  0  0  0  0  0  0  0  0  0  0  0
   -1.3375   -2.0518   -0.1249 H   0  0  0  0  0  0  0  0  0  0  0  0
    1.6351   -2.7514   -0.4536 H   0  0  0  0  0  0  0  0  0  0  0  0
    0.5261   -2.3302   -1.7572 H   0  0  0  0  0  0  0  0  0  0  0  0
    1.4973   -0.4758    0.4495 H   0  0  0  0  0  0  0  0  0  0  0  0
   -0.6140   -0.1474   -1.6963 H   0  0  0  0  0  0  0  0  0  0  0  0
    0.5514    1.1534   -1.4420 H   0  0  0  0  0  0  0  0  0  0  0  0
   -1.0259    0.0257    0.8899 H   0  0  0  0  0  0  0  0  0  0  0  0
   -2.6783    0.9714   -0.6215 H   0  0  0  0  0  0  0  0  0  0  0  0
   -2.3948    2.0221    0.7570 H   0  0  0  0  0  0  0  0  0  0  0  0
   -0.8571    3.4443   -0.7012 H   0  0  0  0  0  0  0  0  0  0  0  0
   -1.3277    2.4596   -2.0916 H   0  0  0  0  0  0  0  0  0  0  0  0
   -2.5329    3.4257   -1.2471 H   0  0  0  0  0  0  0  0  0  0  0  0
  1  2  1  0  0  0  0
  1 10  1  0  0  0  0
  1 11  1  0  0  0  0
  1 12  1  0  0  0  0
  2  3  1  0  0  0  0
  2 13  1  0  0  0  0
  2 14  1  0  0  0  0
  3  4  1  0  0  0  0
  3  8  1  0  0  0  0
  3 15  1  1  0  0  0
  4  5  1  0  0  0  0
  4 16  1  0  0  0  0
  4 17  1  0  0  0  0
  5  6  1  0  0  0  0
  5  9  1  0  0  0  0
  5 18  1  1  0  0  0
  6  7  1  0  0  0  0
  6 19  1  0  0  0  0
  6 20  1  0  0  0  0
  7 21  1  0  0  0  0
  7 22  1  0  0  0  0
  7 23  1  0  0  0  0
M  END
$$$$
G-GAG
 OpenBabel12202212003D

 23 22  0  0  0  0  0  0  0  0999 V2000
    0.6996   -1.8848    1.6453 C   0  0  0  0  0  0  0  0  0  0  0  0
    0.6618   -1.9633    0.1186 C   0  0  0  0  0  0  0  0  0  0  0  0
    1.1438   -0.6937   -0.5637 C   0  0  2  0  0  0  0  0  0  0  0  0
    0.0653    0.3004   -0.9563 C   0  0  0  0  0  0  0  0  0  0  0  0
   -0.7421    0.8303    0.2069 C   0  0  2  0  0  0  0  0  0  0  0  0
   -1.6973    1.9457   -0.1565 C   0  0  0  0  0  0  0  0  0  0  0  0
   -2.8116    1.4765   -1.0877 C   0  0  0  0  0  0  0  0  0  0  0  0
    1.7668   -1.0664   -1.7881 F   0  0  0  0  0  0  0  0  0  0  0  0
    0.1719    1.3478    1.1647 F   0  0  0  0  0  0  0  0  0  0  0  0
    0.3907   -2.8362    2.0777 H   0  0  0  0  0  0  0  0  0  0  0  0
    1.7130   -1.6713    1.9892 H   0  0  0  0  0  0  0  0  0  0  0  0
    0.0459   -1.1107    2.0431 H   0  0  0  0  0  0  0  0  0  0  0  0
    1.3284   -2.7651   -0.2048 H   0  0  0  0  0  0  0  0  0  0  0  0
   -0.3413   -2.2144   -0.2350 H   0  0  0  0  0  0  0  0  0  0  0  0
    1.9255   -0.2167    0.0244 H   0  0  0  0  0  0  0  0  0  0  0  0
   -0.6142   -0.1993   -1.6492 H   0  0  0  0  0  0  0  0  0  0  0  0
    0.5314    1.1388   -1.4787 H   0  0  0  0  0  0  0  0  0  0  0  0
   -1.2778    0.0271    0.7136 H   0  0  0  0  0  0  0  0  0  0  0  0
   -2.1248    2.3267    0.7721 H   0  0  0  0  0  0  0  0  0  0  0  0
   -1.1274    2.7563   -0.6160 H   0  0  0  0  0  0  0  0  0  0  0  0
   -2.4283    1.2090   -2.0720 H   0  0  0  0  0  0  0  0  0  0  0  0
   -3.3256    0.6060   -0.6748 H   0  0  0  0  0  0  0  0  0  0  0  0
   -3.5494    2.2669   -1.2226 H   0  0  0  0  0  0  0  0  0  0  0  0
  1  2  1  0  0  0  0
  1 10  1  0  0  0  0
  1 11  1  0  0  0  0
  1 12  1  0  0  0  0
  2  3  1  0  0  0  0
  2 13  1  0  0  0  0
  2 14  1  0  0  0  0
  3  4  1  0  0  0  0
  3  8  1  0  0  0  0
  3 15  1  1  0  0  0
  4  5  1  0  0  0  0
  4 16  1  0  0  0  0
  4 17  1  0  0  0  0
  5  6  1  0  0  0  0
  5  9  1  0  0  0  0
  5 18  1  1  0  0  0
  6  7  1  0  0  0  0
  6 19  1  0  0  0  0
  6 20  1  0  0  0  0
  7 21  1  0  0  0  0
  7 22  1  0  0  0  0
  7 23  1  0  0  0  0
M  END
$$$$
GG-AG-
 OpenBabel12202212003D

 23 22  0  0  0  0  0  0  0  0999 V2000
    1.8277   -0.3759    1.8972 C   0  0  0  0  0  0  0  0  0  0  0  0
    2.2247   -0.2869    0.4237 C   0  0  0  0  0  0  0  0  0  0  0  0
    1.1561   -0.7022   -0.5787 C   0  0  2  0  0  0  0  0  0  0  0  0
    0.0690    0.2945   -0.9384 C   0  0  0  0  0  0  0  0  0  0  0  0
   -0.7582    0.8446    0.2041 C   0  0  2  0  0  0  0  0  0  0  0  0
   -2.0904    1.4293   -0.2196 C   0  0  0  0  0  0  0  0  0  0  0  0
   -1.9796    2.4983   -1.3031 C   0  0  0  0  0  0  0  0  0  0  0  0
    0.5137   -1.8723   -0.0916 F   0  0  0  0  0  0  0  0  0  0  0  0
   -0.0123    1.8895    0.8199 F   0  0  0  0  0  0  0  0  0  0  0  0
    1.5197   -1.3884    2.1546 H   0  0  0  0  0  0  0  0  0  0  0  0
    2.6894   -0.1238    2.5162 H   0  0  0  0  0  0  0  0  0  0  0  0
    1.0260    0.3093    2.1574 H   0  0  0  0  0  0  0  0  0  0  0  0
    2.5333    0.7296    0.1734 H   0  0  0  0  0  0  0  0  0  0  0  0
    3.0913   -0.9318    0.2628 H   0  0  0  0  0  0  0  0  0  0  0  0
    1.6396   -1.0098   -1.5055 H   0  0  0  0  0  0  0  0  0  0  0  0
   -0.6055   -0.2068   -1.6375 H   0  0  0  0  0  0  0  0  0  0  0  0
    0.5285    1.1284   -1.4747 H   0  0  0  0  0  0  0  0  0  0  0  0
   -0.9091    0.0935    0.9781 H   0  0  0  0  0  0  0  0  0  0  0  0
   -2.7148    0.6014   -0.5634 H   0  0  0  0  0  0  0  0  0  0  0  0
   -2.5686    1.8433    0.6692 H   0  0  0  0  0  0  0  0  0  0  0  0
   -1.6074    2.0839   -2.2403 H   0  0  0  0  0  0  0  0  0  0  0  0
   -2.9564    2.9386   -1.4996 H   0  0  0  0  0  0  0  0  0  0  0  0
   -1.3073    3.2983   -0.9915 H   0  0  0  0  0  0  0  0  0  0  0  0
  1  2  1  0  0  0  0
  1 10  1  0  0  0  0
  1 11  1  0  0  0  0
  1 12  1  0  0  0  0
  2  3  1  0  0  0  0
  2 13  1  0  0  0  0
  2 14  1  0  0  0  0
  3  4  1  0  0  0  0
  3  8  1  0  0  0  0
  3 15  1  6  0  0  0
  4  5  1  0  0  0  0
  4 16  1  0  0  0  0
  4 17  1  0  0  0  0
  5  6  1  0  0  0  0
  5  9  1  0  0  0  0
  5 18  1  1  0  0  0
  6  7  1  0  0  0  0
  6 19  1  0  0  0  0
  6 20  1  0  0  0  0
  7 21  1  0  0  0  0
  7 22  1  0  0  0  0
  7 23  1  0  0  0  0
M  END
$$$$
GG-AG
 OpenBabel12202212003D

 23 22  0  0  0  0  0  0  0  0999 V2000
    1.7869   -0.3769    1.9061 C   0  0  0  0  0  0  0  0  0  0  0  0
    2.2144   -0.3065    0.4405 C   0  0  0  0  0  0  0  0  0  0  0  0
    1.1580   -0.7033   -0.5817 C   0  0  2  0  0  0  0  0  0  0  0  0
    0.0701    0.2931   -0.9346 C   0  0  0  0  0  0  0  0  0  0  0  0
   -0.7611    0.8473    0.2034 C   0  0  2  0  0  0  0  0  0  0  0  0
   -2.0891    1.4264   -0.2395 C   0  0  0  0  0  0  0  0  0  0  0  0
   -3.1169    0.3429   -0.5557 C   0  0  0  0  0  0  0  0  0  0  0  0
    0.5157   -1.8867   -0.1240 F   0  0  0  0  0  0  0  0  0  0  0  0
   -0.0175    1.9053    0.7977 F   0  0  0  0  0  0  0  0  0  0  0  0
    1.4256   -1.3737    2.1572 H   0  0  0  0  0  0  0  0  0  0  0  0
    2.6482   -0.1670    2.5411 H   0  0  0  0  0  0  0  0  0  0  0  0
    1.0151    0.3475    2.1508 H   0  0  0  0  0  0  0  0  0  0  0  0
    2.5505    0.7014    0.1885 H   0  0  0  0  0  0  0  0  0  0  0  0
    3.0674   -0.9720    0.2982 H   0  0  0  0  0  0  0  0  0  0  0  0
    1.6550   -0.9909   -1.5085 H   0  0  0  0  0  0  0  0  0  0  0  0
   -0.5937   -0.2056   -1.6433 H   0  0  0  0  0  0  0  0  0  0  0  0
    0.5239    1.1372   -1.4604 H   0  0  0  0  0  0  0  0  0  0  0  0
   -0.9123    0.1106    0.9916 H   0  0  0  0  0  0  0  0  0  0  0  0
   -2.4588    2.0566    0.5709 H   0  0  0  0  0  0  0  0  0  0  0  0
   -1.9255    2.0691   -1.1090 H   0  0  0  0  0  0  0  0  0  0  0  0
   -3.2837   -0.2980    0.3121 H   0  0  0  0  0  0  0  0  0  0  0  0
   -4.0718    0.7946   -0.8260 H   0  0  0  0  0  0  0  0  0  0  0  0
   -2.8033   -0.2884   -1.3860 H   0  0  0  0  0  0  0  0  0  0  0  0
  1  2  1  0  0  0  0
  1 10  1  0  0  0  0
  1 11  1  0  0  0  0
  1 12  1  0  0  0  0
  2  3  1  0  0  0  0
  2 13  1  0  0  0  0
  2 14  1  0  0  0  0
  3  4  1  0  0  0  0
  3  8  1  0  0  0  0
  3 15  1  6  0  0  0
  4  5  1  0  0  0  0
  4 16  1  0  0  0  0
  4 17  1  0  0  0  0
  5  6  1  0  0  0  0
  5  9  1  0  0  0  0
  5 18  1  1  0  0  0
  6  7  1  0  0  0  0
  6 19  1  0  0  0  0
  6 20  1  0  0  0  0
  7 21  1  0  0  0  0
  7 22  1  0  0  0  0
  7 23  1  0  0  0  0
M  END
$$$$
GGAG-
 OpenBabel12202212003D

 23 22  0  0  0  0  0  0  0  0999 V2000
   -0.4572   -2.6821   -0.5575 C   0  0  0  0  0  0  0  0  0  0  0  0
    0.6651   -1.9381    0.1592 C   0  0  0  0  0  0  0  0  0  0  0  0
    1.1384   -0.6900   -0.5574 C   0  0  2  0  0  0  0  0  0  0  0  0
    0.0644    0.3024   -0.9645 C   0  0  0  0  0  0  0  0  0  0  0  0
   -0.7359    0.8246    0.2089 C   0  0  2  0  0  0  0  0  0  0  0  0
   -1.8336    1.8057   -0.1522 C   0  0  0  0  0  0  0  0  0  0  0  0
   -1.3640    3.0029   -0.9718 C   0  0  0  0  0  0  0  0  0  0  0  0
    1.7735   -1.0972   -1.7632 F   0  0  0  0  0  0  0  0  0  0  0  0
    0.1726    1.4826    1.0834 F   0  0  0  0  0  0  0  0  0  0  0  0
   -0.1766   -2.9115   -1.5859 H   0  0  0  0  0  0  0  0  0  0  0  0
   -0.6714   -3.6222   -0.0506 H   0  0  0  0  0  0  0  0  0  0  0  0
   -1.3802   -2.1005   -0.5790 H   0  0  0  0  0  0  0  0  0  0  0  0
    0.3561   -1.6534    1.1675 H   0  0  0  0  0  0  0  0  0  0  0  0
    1.5336   -2.5895    0.2729 H   0  0  0  0  0  0  0  0  0  0  0  0
    1.9136   -0.1944    0.0248 H   0  0  0  0  0  0  0  0  0  0  0  0
   -0.6201   -0.1744   -1.6690 H   0  0  0  0  0  0  0  0  0  0  0  0
    0.5449    1.1358   -1.4758 H   0  0  0  0  0  0  0  0  0  0  0  0
   -1.1536    0.0069    0.7950 H   0  0  0  0  0  0  0  0  0  0  0  0
   -2.6053    1.2510   -0.6919 H   0  0  0  0  0  0  0  0  0  0  0  0
   -2.2827    2.1459    0.7832 H   0  0  0  0  0  0  0  0  0  0  0  0
   -1.0671    2.7125   -1.9786 H   0  0  0  0  0  0  0  0  0  0  0  0
   -2.1673    3.7340   -1.0618 H   0  0  0  0  0  0  0  0  0  0  0  0
   -0.5167    3.4935   -0.4919 H   0  0  0  0  0  0  0  0  0  0  0  0
  1  2  1  0  0  0  0
  1 10  1  0  0  0  0
  1 11  1  0  0  0  0
  1 12  1  0  0  0  0
  2  3  1  0  0  0  0
  2 13  1  0  0  0  0
  2 14  1  0  0  0  0
  3  4  1  0  0  0  0
  3  8  1  0  0  0  0
  3 15  1  1  0  0  0
  4  5  1  0  0  0  0
  4 16  1  0  0  0  0
  4 17  1  0  0  0  0
  5  6  1  0  0  0  0
  5  9  1  0  0  0  0
  5 18  1  1  0  0  0
  6  7  1  0  0  0  0
  6 19  1  0  0  0  0
  6 20  1  0  0  0  0
  7 21  1  0  0  0  0
  7 22  1  0  0  0  0
  7 23  1  0  0  0  0
M  END
$$$$
GGAG
 OpenBabel12202212003D

 23 22  0  0  0  0  0  0  0  0999 V2000
   -0.4660   -2.6736   -0.5103 C   0  0  0  0  0  0  0  0  0  0  0  0
    0.6586   -1.9168    0.1903 C   0  0  0  0  0  0  0  0  0  0  0  0
    1.1378   -0.6895   -0.5572 C   0  0  2  0  0  0  0  0  0  0  0  0
    0.0647    0.3022   -0.9649 C   0  0  0  0  0  0  0  0  0  0  0  0
   -0.7356    0.8243    0.2091 C   0  0  2  0  0  0  0  0  0  0  0  0
   -1.6857    1.9492   -0.1371 C   0  0  0  0  0  0  0  0  0  0  0  0
   -2.7941    1.5007   -1.0872 C   0  0  0  0  0  0  0  0  0  0  0  0
    1.7487   -1.1278   -1.7652 F   0  0  0  0  0  0  0  0  0  0  0  0
    0.1856    1.3249    1.1696 F   0  0  0  0  0  0  0  0  0  0  0  0
   -0.1902   -2.9163   -1.5366 H   0  0  0  0  0  0  0  0  0  0  0  0
   -0.6736   -3.6076    0.0106 H   0  0  0  0  0  0  0  0  0  0  0  0
   -1.3911   -2.0960   -0.5330 H   0  0  0  0  0  0  0  0  0  0  0  0
    0.3484   -1.6021    1.1890 H   0  0  0  0  0  0  0  0  0  0  0  0
    1.5227   -2.5696    0.3237 H   0  0  0  0  0  0  0  0  0  0  0  0
    1.9272   -0.1938    0.0025 H   0  0  0  0  0  0  0  0  0  0  0  0
   -0.6159   -0.1846   -1.6644 H   0  0  0  0  0  0  0  0  0  0  0  0
    0.5356    1.1408   -1.4813 H   0  0  0  0  0  0  0  0  0  0  0  0
   -1.2681    0.0171    0.7118 H   0  0  0  0  0  0  0  0  0  0  0  0
   -2.1197    2.3138    0.7953 H   0  0  0  0  0  0  0  0  0  0  0  0
   -1.1115    2.7669   -0.5776 H   0  0  0  0  0  0  0  0  0  0  0  0
   -3.3094    0.6207   -0.6987 H   0  0  0  0  0  0  0  0  0  0  0  0
   -3.5316    2.2932   -1.2085 H   0  0  0  0  0  0  0  0  0  0  0  0
   -2.4038    1.2580   -2.0753 H   0  0  0  0  0  0  0  0  0  0  0  0
  1  2  1  0  0  0  0
  1 10  1  0  0  0  0
  1 11  1  0  0  0  0
  1 12  1  0  0  0  0
  2  3  1  0  0  0  0
  2 13  1  0  0  0  0
  2 14  1  0  0  0  0
  3  4  1  0  0  0  0
  3  8  1  0  0  0  0
  3 15  1  1  0  0  0
  4  5  1  0  0  0  0
  4 16  1  0  0  0  0
  4 17  1  0  0  0  0
  5  6  1  0  0  0  0
  5  9  1  0  0  0  0
  5 18  1  1  0  0  0
  6  7  1  0  0  0  0
  6 19  1  0  0  0  0
  6 20  1  0  0  0  0
  7 21  1  0  0  0  0
  7 22  1  0  0  0  0
  7 23  1  0  0  0  0
M  END
$$$$
G-G-G-A
 OpenBabel12202212003D

 23 22  0  0  0  0  0  0  0  0999 V2000
    2.8119    0.9698    0.3250 C   0  0  0  0  0  0  0  0  0  0  0  0
    2.0394   -0.3203    0.5922 C   0  0  0  0  0  0  0  0  0  0  0  0
    1.1526   -0.6998   -0.5740 C   0  0  2  0  0  0  0  0  0  0  0  0
    0.0690    0.2957   -0.9458 C   0  0  0  0  0  0  0  0  0  0  0  0
   -0.7546    0.8411    0.2068 C   0  0  2  0  0  0  0  0  0  0  0  0
   -1.6622   -0.1547    0.8909 C   0  0  0  0  0  0  0  0  0  0  0  0
   -2.4901    0.4823    2.0022 C   0  0  0  0  0  0  0  0  0  0  0  0
    0.5404   -1.9415   -0.2590 F   0  0  0  0  0  0  0  0  0  0  0  0
   -1.5727    1.8621   -0.3522 F   0  0  0  0  0  0  0  0  0  0  0  0
    2.1454    1.8287    0.2432 H   0  0  0  0  0  0  0  0  0  0  0  0
    3.3838    0.8958   -0.6021 H   0  0  0  0  0  0  0  0  0  0  0  0
    3.5135    1.1671    1.1355 H   0  0  0  0  0  0  0  0  0  0  0  0
    2.7362   -1.1435    0.7571 H   0  0  0  0  0  0  0  0  0  0  0  0
    1.4335   -0.2262    1.4953 H   0  0  0  0  0  0  0  0  0  0  0  0
    1.7612   -0.8982   -1.4566 H   0  0  0  0  0  0  0  0  0  0  0  0
   -0.5968   -0.1711   -1.6735 H   0  0  0  0  0  0  0  0  0  0  0  0
    0.5518    1.1407   -1.4416 H   0  0  0  0  0  0  0  0  0  0  0  0
   -0.1248    1.3532    0.9358 H   0  0  0  0  0  0  0  0  0  0  0  0
   -2.3085   -0.6064    0.1340 H   0  0  0  0  0  0  0  0  0  0  0  0
   -1.0376   -0.9522    1.2937 H   0  0  0  0  0  0  0  0  0  0  0  0
   -1.8431    0.9230    2.7634 H   0  0  0  0  0  0  0  0  0  0  0  0
   -3.1188   -0.2644    2.4880 H   0  0  0  0  0  0  0  0  0  0  0  0
   -3.1370    1.2659    1.6116 H   0  0  0  0  0  0  0  0  0  0  0  0
  1  2  1  0  0  0  0
  1 10  1  0  0  0  0
  1 11  1  0  0  0  0
  1 12  1  0  0  0  0
  2  3  1  0  0  0  0
  2 13  1  0  0  0  0
  2 14  1  0  0  0  0
  3  4  1  0  0  0  0
  3  8  1  0  0  0  0
  3 15  1  6  0  0  0
  4  5  1  0  0  0  0
  4 16  1  0  0  0  0
  4 17  1  0  0  0  0
  5  6  1  0  0  0  0
  5  9  1  0  0  0  0
  5 18  1  1  0  0  0
  6  7  1  0  0  0  0
  6 19  1  0  0  0  0
  6 20  1  0  0  0  0
  7 21  1  0  0  0  0
  7 22  1  0  0  0  0
  7 23  1  0  0  0  0
M  END
$$$$
G-G-GA
 OpenBabel12202212003D

 23 22  0  0  0  0  0  0  0  0999 V2000
    3.1904    0.7688   -0.9365 C   0  0  0  0  0  0  0  0  0  0  0  0
    2.4607   -0.1863    0.0061 C   0  0  0  0  0  0  0  0  0  0  0  0
    1.1697   -0.7119   -0.5929 C   0  0  2  0  0  0  0  0  0  0  0  0
    0.0722    0.2895   -0.9228 C   0  0  0  0  0  0  0  0  0  0  0  0
   -0.7749    0.8593    0.2027 C   0  0  2  0  0  0  0  0  0  0  0  0
   -0.0773    1.3745    1.4431 C   0  0  0  0  0  0  0  0  0  0  0  0
   -1.0456    2.0978    2.3738 C   0  0  0  0  0  0  0  0  0  0  0  0
    0.6470   -1.6833    0.2947 F   0  0  0  0  0  0  0  0  0  0  0  0
   -1.6924   -0.1409    0.6156 F   0  0  0  0  0  0  0  0  0  0  0  0
    3.3245    0.3209   -1.9231 H   0  0  0  0  0  0  0  0  0  0  0  0
    4.1778    1.0078   -0.5417 H   0  0  0  0  0  0  0  0  0  0  0  0
    2.6505    1.7081   -1.0629 H   0  0  0  0  0  0  0  0  0  0  0  0
    3.0902   -1.0563    0.2005 H   0  0  0  0  0  0  0  0  0  0  0  0
    2.2706    0.2945    0.9623 H   0  0  0  0  0  0  0  0  0  0  0  0
    1.4146   -1.2560   -1.5067 H   0  0  0  0  0  0  0  0  0  0  0  0
   -0.6238   -0.1813   -1.6205 H   0  0  0  0  0  0  0  0  0  0  0  0
    0.5291    1.1239   -1.4582 H   0  0  0  0  0  0  0  0  0  0  0  0
   -1.3982    1.6494   -0.2210 H   0  0  0  0  0  0  0  0  0  0  0  0
    0.3827    0.5330    1.9609 H   0  0  0  0  0  0  0  0  0  0  0  0
    0.7214    2.0525    1.1305 H   0  0  0  0  0  0  0  0  0  0  0  0
   -1.4927    2.9595    1.8764 H   0  0  0  0  0  0  0  0  0  0  0  0
   -0.5324    2.4524    3.2676 H   0  0  0  0  0  0  0  0  0  0  0  0
   -1.8492    1.4316    2.6890 H   0  0  0  0  0  0  0  0  0  0  0  0
  1  2  1  0  0  0  0
  1 10  1  0  0  0  0
  1 11  1  0  0  0  0
  1 12  1  0  0  0  0
  2  3  1  0  0  0  0
  2 13  1  0  0  0  0
  2 14  1  0  0  0  0
  3  4  1  0  0  0  0
  3  8  1  0  0  0  0
  3 15  1  6  0  0  0
  4  5  1  0  0  0  0
  4 16  1  0  0  0  0
  4 17  1  0  0  0  0
  5  6  1  0  0  0  0
  5  9  1  0  0  0  0
  5 18  1  6  0  0  0
  6  7  1  0  0  0  0
  6 19  1  0  0  0  0
  6 20  1  0  0  0  0
  7 21  1  0  0  0  0
  7 22  1  0  0  0  0
  7 23  1  0  0  0  0
M  END
$$$$
G-GG-A
 OpenBabel12202212003D

 23 22  0  0  0  0  0  0  0  0999 V2000
    1.4253   -1.7398   -2.8389 C   0  0  0  0  0  0  0  0  0  0  0  0
    2.1095   -1.0340   -1.6701 C   0  0  0  0  0  0  0  0  0  0  0  0
    1.1400   -0.6908   -0.5609 C   0  0  2  0  0  0  0  0  0  0  0  0
    0.0670    0.2997   -0.9615 C   0  0  0  0  0  0  0  0  0  0  0  0
   -0.7400    0.8281    0.2094 C   0  0  2  0  0  0  0  0  0  0  0  0
   -1.5114   -0.2178    0.9805 C   0  0  0  0  0  0  0  0  0  0  0  0
   -2.3775    0.3911    2.0797 C   0  0  0  0  0  0  0  0  0  0  0  0
    1.8919   -0.1089    0.4966 F   0  0  0  0  0  0  0  0  0  0  0  0
   -1.6767    1.7436   -0.3429 F   0  0  0  0  0  0  0  0  0  0  0  0
    2.1668   -2.0811   -3.5604 H   0  0  0  0  0  0  0  0  0  0  0  0
    0.8675   -2.6138   -2.4956 H   0  0  0  0  0  0  0  0  0  0  0  0
    0.7355   -1.0776   -3.3606 H   0  0  0  0  0  0  0  0  0  0  0  0
    2.8834   -1.6770   -1.2481 H   0  0  0  0  0  0  0  0  0  0  0  0
    2.5900   -0.1130   -2.0083 H   0  0  0  0  0  0  0  0  0  0  0  0
    0.7039   -1.5975   -0.1420 H   0  0  0  0  0  0  0  0  0  0  0  0
   -0.6161   -0.1930   -1.6568 H   0  0  0  0  0  0  0  0  0  0  0  0
    0.5306    1.1421   -1.4796 H   0  0  0  0  0  0  0  0  0  0  0  0
   -0.1186    1.4201    0.8791 H   0  0  0  0  0  0  0  0  0  0  0  0
   -2.1237   -0.7913    0.2797 H   0  0  0  0  0  0  0  0  0  0  0  0
   -0.7875   -0.9049    1.4236 H   0  0  0  0  0  0  0  0  0  0  0  0
   -1.7668    0.9654    2.7780 H   0  0  0  0  0  0  0  0  0  0  0  0
   -3.1316    1.0567    1.6607 H   0  0  0  0  0  0  0  0  0  0  0  0
   -2.8897   -0.3892    2.6422 H   0  0  0  0  0  0  0  0  0  0  0  0
  1  2  1  0  0  0  0
  1 10  1  0  0  0  0
  1 11  1  0  0  0  0
  1 12  1  0  0  0  0
  2  3  1  0  0  0  0
  2 13  1  0  0  0  0
  2 14  1  0  0  0  0
  3  4  1  0  0  0  0
  3  8  1  0  0  0  0
  3 15  1  1  0  0  0
  4  5  1  0  0  0  0
  4 16  1  0  0  0  0
  4 17  1  0  0  0  0
  5  6  1  0  0  0  0
  5  9  1  0  0  0  0
  5 18  1  1  0  0  0
  6  7  1  0  0  0  0
  6 19  1  0  0  0  0
  6 20  1  0  0  0  0
  7 21  1  0  0  0  0
  7 22  1  0  0  0  0
  7 23  1  0  0  0  0
M  END
$$$$
G-GGA
 OpenBabel12202212003D

 23 22  0  0  0  0  0  0  0  0999 V2000
    0.6084   -2.2351    1.3898 C   0  0  0  0  0  0  0  0  0  0  0  0
    0.7228   -2.0881   -0.1262 C   0  0  0  0  0  0  0  0  0  0  0  0
    1.1624   -0.7066   -0.5856 C   0  0  2  0  0  0  0  0  0  0  0  0
    0.0703    0.2922   -0.9302 C   0  0  0  0  0  0  0  0  0  0  0  0
   -0.7658    0.8514    0.2028 C   0  0  2  0  0  0  0  0  0  0  0  0
    0.0014    1.4080    1.3825 C   0  0  0  0  0  0  0  0  0  0  0  0
   -0.9204    2.0463    2.4164 C   0  0  0  0  0  0  0  0  0  0  0  0
    1.8737   -0.8830   -1.8087 F   0  0  0  0  0  0  0  0  0  0  0  0
   -1.6387   -0.1648    0.6743 F   0  0  0  0  0  0  0  0  0  0  0  0
    0.3710   -3.2686    1.6433 H   0  0  0  0  0  0  0  0  0  0  0  0
    1.5539   -1.9831    1.8747 H   0  0  0  0  0  0  0  0  0  0  0  0
   -0.1743   -1.6045    1.8054 H   0  0  0  0  0  0  0  0  0  0  0  0
    1.4814   -2.7845   -0.4866 H   0  0  0  0  0  0  0  0  0  0  0  0
   -0.2196   -2.3495   -0.6112 H   0  0  0  0  0  0  0  0  0  0  0  0
    1.8921   -0.2846    0.1051 H   0  0  0  0  0  0  0  0  0  0  0  0
   -0.5980   -0.1668   -1.6628 H   0  0  0  0  0  0  0  0  0  0  0  0
    0.5513    1.1451   -1.4154 H   0  0  0  0  0  0  0  0  0  0  0  0
   -1.4250    1.6195   -0.2025 H   0  0  0  0  0  0  0  0  0  0  0  0
    0.5904    0.6154    1.8444 H   0  0  0  0  0  0  0  0  0  0  0  0
    0.7035    2.1507    0.9928 H   0  0  0  0  0  0  0  0  0  0  0  0
   -1.5147    2.8448    1.9662 H   0  0  0  0  0  0  0  0  0  0  0  0
   -1.6049    1.3092    2.8347 H   0  0  0  0  0  0  0  0  0  0  0  0
   -0.3439    2.4757    3.2359 H   0  0  0  0  0  0  0  0  0  0  0  0
  1  2  1  0  0  0  0
  1 10  1  0  0  0  0
  1 11  1  0  0  0  0
  1 12  1  0  0  0  0
  2  3  1  0  0  0  0
  2 13  1  0  0  0  0
  2 14  1  0  0  0  0
  3  4  1  0  0  0  0
  3  8  1  0  0  0  0
  3 15  1  1  0  0  0
  4  5  1  0  0  0  0
  4 16  1  0  0  0  0
  4 17  1  0  0  0  0
  5  6  1  0  0  0  0
  5  9  1  0  0  0  0
  5 18  1  6  0  0  0
  6  7  1  0  0  0  0
  6 19  1  0  0  0  0
  6 20  1  0  0  0  0
  7 21  1  0  0  0  0
  7 22  1  0  0  0  0
  7 23  1  0  0  0  0
M  END
$$$$
GG-G-A
 OpenBabel12202212003D

 23 22  0  0  0  0  0  0  0  0999 V2000
    1.7145   -0.5615    1.9382 C   0  0  0  0  0  0  0  0  0  0  0  0
    2.1595   -0.3118    0.4974 C   0  0  0  0  0  0  0  0  0  0  0  0
    1.1616   -0.7060   -0.5851 C   0  0  2  0  0  0  0  0  0  0  0  0
    0.0706    0.2921   -0.9308 C   0  0  0  0  0  0  0  0  0  0  0  0
   -0.7652    0.8509    0.2030 C   0  0  2  0  0  0  0  0  0  0  0  0
   -1.7059   -0.1335    0.8595 C   0  0  0  0  0  0  0  0  0  0  0  0
   -2.5269    0.5016    1.9764 C   0  0  0  0  0  0  0  0  0  0  0  0
    0.5634   -1.9410   -0.2230 F   0  0  0  0  0  0  0  0  0  0  0  0
   -1.5632    1.8784   -0.3800 F   0  0  0  0  0  0  0  0  0  0  0  0
    2.5201   -0.2795    2.6171 H   0  0  0  0  0  0  0  0  0  0  0  0
    0.8330    0.0108    2.2207 H   0  0  0  0  0  0  0  0  0  0  0  0
    1.4990   -1.6164    2.0981 H   0  0  0  0  0  0  0  0  0  0  0  0
    2.4030    0.7429    0.3475 H   0  0  0  0  0  0  0  0  0  0  0  0
    3.0777   -0.8737    0.3236 H   0  0  0  0  0  0  0  0  0  0  0  0
    1.7006   -0.9189   -1.5071 H   0  0  0  0  0  0  0  0  0  0  0  0
   -0.5973   -0.1722   -1.6618 H   0  0  0  0  0  0  0  0  0  0  0  0
    0.5622    1.1318   -1.4270 H   0  0  0  0  0  0  0  0  0  0  0  0
   -0.1486    1.3652    0.9387 H   0  0  0  0  0  0  0  0  0  0  0  0
   -2.3577   -0.5441    0.0848 H   0  0  0  0  0  0  0  0  0  0  0  0
   -1.1112   -0.9618    1.2458 H   0  0  0  0  0  0  0  0  0  0  0  0
   -1.8784    0.9063    2.7565 H   0  0  0  0  0  0  0  0  0  0  0  0
   -3.1437    1.3155    1.5945 H   0  0  0  0  0  0  0  0  0  0  0  0
   -3.1867   -0.2345    2.4357 H   0  0  0  0  0  0  0  0  0  0  0  0
  1  2  1  0  0  0  0
  1 10  1  0  0  0  0
  1 11  1  0  0  0  0
  1 12  1  0  0  0  0
  2  3  1  0  0  0  0
  2 13  1  0  0  0  0
  2 14  1  0  0  0  0
  3  4  1  0  0  0  0
  3  8  1  0  0  0  0
  3 15  1  6  0  0  0
  4  5  1  0  0  0  0
  4 16  1  0  0  0  0
  4 17  1  0  0  0  0
  5  6  1  0  0  0  0
  5  9  1  0  0  0  0
  5 18  1  1  0  0  0
  6  7  1  0  0  0  0
  6 19  1  0  0  0  0
  6 20  1  0  0  0  0
  7 21  1  0  0  0  0
  7 22  1  0  0  0  0
  7 23  1  0  0  0  0
M  END
$$$$
GG-GA
 OpenBabel12202212003D

 23 22  0  0  0  0  0  0  0  0999 V2000
    2.1259   -0.7569   -2.9142 C   0  0  0  0  0  0  0  0  0  0  0  0
    1.6407   -1.5565   -1.7090 C   0  0  0  0  0  0  0  0  0  0  0  0
    1.1451   -0.6945   -0.5659 C   0  0  2  0  0  0  0  0  0  0  0  0
    0.0674    0.2985   -0.9553 C   0  0  0  0  0  0  0  0  0  0  0  0
   -0.7454    0.8330    0.2082 C   0  0  2  0  0  0  0  0  0  0  0  0
    0.0350    1.4623    1.3382 C   0  0  0  0  0  0  0  0  0  0  0  0
   -0.8794    2.0423    2.4124 C   0  0  0  0  0  0  0  0  0  0  0  0
    2.2582    0.0398   -0.0695 F   0  0  0  0  0  0  0  0  0  0  0  0
   -1.4770   -0.2651    0.7448 F   0  0  0  0  0  0  0  0  0  0  0  0
    2.9012   -0.0474   -2.6238 H   0  0  0  0  0  0  0  0  0  0  0  0
    2.5480   -1.4253   -3.6651 H   0  0  0  0  0  0  0  0  0  0  0  0
    1.3129   -0.2030   -3.3837 H   0  0  0  0  0  0  0  0  0  0  0  0
    0.8216   -2.2198   -1.9969 H   0  0  0  0  0  0  0  0  0  0  0  0
    2.4453   -2.1864   -1.3264 H   0  0  0  0  0  0  0  0  0  0  0  0
    0.8175   -1.3197    0.2634 H   0  0  0  0  0  0  0  0  0  0  0  0
   -0.6208   -0.1887   -1.6486 H   0  0  0  0  0  0  0  0  0  0  0  0
    0.5269    1.1361   -1.4830 H   0  0  0  0  0  0  0  0  0  0  0  0
   -1.5030    1.5247   -0.1615 H   0  0  0  0  0  0  0  0  0  0  0  0
    0.7048    0.7164    1.7675 H   0  0  0  0  0  0  0  0  0  0  0  0
    0.6625    2.2464    0.9084 H   0  0  0  0  0  0  0  0  0  0  0  0
   -1.4966    1.2645    2.8614 H   0  0  0  0  0  0  0  0  0  0  0  0
   -0.2960    2.5100    3.2063 H   0  0  0  0  0  0  0  0  0  0  0  0
   -1.5419    2.8013    1.9900 H   0  0  0  0  0  0  0  0  0  0  0  0
  1  2  1  0  0  0  0
  1 10  1  0  0  0  0
  1 11  1  0  0  0  0
  1 12  1  0  0  0  0
  2  3  1  0  0  0  0
  2 13  1  0  0  0  0
  2 14  1  0  0  0  0
  3  4  1  0  0  0  0
  3  8  1  0  0  0  0
  3 15  1  1  0  0  0
  4  5  1  0  0  0  0
  4 16  1  0  0  0  0
  4 17  1  0  0  0  0
  5  6  1  0  0  0  0
  5  9  1  0  0  0  0
  5 18  1  6  0  0  0
  6  7  1  0  0  0  0
  6 19  1  0  0  0  0
  6 20  1  0  0  0  0
  7 21  1  0  0  0  0
  7 22  1  0  0  0  0
  7 23  1  0  0  0  0
M  END
$$$$
GGG-A
 OpenBabel12202212003D

 23 22  0  0  0  0  0  0  0  0999 V2000
   -0.1962   -2.8237   -0.9687 C   0  0  0  0  0  0  0  0  0  0  0  0
    0.6716   -2.0209   -0.0042 C   0  0  0  0  0  0  0  0  0  0  0  0
    1.1379   -0.6898   -0.5555 C   0  0  2  0  0  0  0  0  0  0  0  0
    0.0658    0.3021   -0.9704 C   0  0  0  0  0  0  0  0  0  0  0  0
   -0.7367    0.8247    0.2129 C   0  0  2  0  0  0  0  0  0  0  0  0
   -2.0840    0.1676    0.4119 C   0  0  0  0  0  0  0  0  0  0  0  0
   -2.8166    0.6925    1.6426 C   0  0  0  0  0  0  0  0  0  0  0  0
    1.9131   -0.9547   -1.7143 F   0  0  0  0  0  0  0  0  0  0  0  0
   -0.9742    2.2084   -0.0068 F   0  0  0  0  0  0  0  0  0  0  0  0
    0.3298   -2.9964   -1.9071 H   0  0  0  0  0  0  0  0  0  0  0  0
   -0.4389   -3.7952   -0.5361 H   0  0  0  0  0  0  0  0  0  0  0  0
   -1.1349   -2.3170   -1.1946 H   0  0  0  0  0  0  0  0  0  0  0  0
    0.1377   -1.8317    0.9308 H   0  0  0  0  0  0  0  0  0  0  0  0
    1.5620   -2.5956    0.2564 H   0  0  0  0  0  0  0  0  0  0  0  0
    1.8208   -0.2137    0.1490 H   0  0  0  0  0  0  0  0  0  0  0  0
   -0.5902   -0.1382   -1.7233 H   0  0  0  0  0  0  0  0  0  0  0  0
    0.5754    1.1516   -1.4263 H   0  0  0  0  0  0  0  0  0  0  0  0
   -0.1456    0.7846    1.1303 H   0  0  0  0  0  0  0  0  0  0  0  0
   -2.6745    0.3359   -0.4920 H   0  0  0  0  0  0  0  0  0  0  0  0
   -1.9277   -0.9092    0.4977 H   0  0  0  0  0  0  0  0  0  0  0  0
   -2.9872    1.7658    1.5656 H   0  0  0  0  0  0  0  0  0  0  0  0
   -3.7845    0.2036    1.7553 H   0  0  0  0  0  0  0  0  0  0  0  0
   -2.2364    0.5038    2.5481 H   0  0  0  0  0  0  0  0  0  0  0  0
  1  2  1  0  0  0  0
  1 10  1  0  0  0  0
  1 11  1  0  0  0  0
  1 12  1  0  0  0  0
  2  3  1  0  0  0  0
  2 13  1  0  0  0  0
  2 14  1  0  0  0  0
  3  4  1  0  0  0  0
  3  8  1  0  0  0  0
  3 15  1  1  0  0  0
  4  5  1  0  0  0  0
  4 16  1  0  0  0  0
  4 17  1  0  0  0  0
  5  6  1  0  0  0  0
  5  9  1  0  0  0  0
  5 18  1  1  0  0  0
  6  7  1  0  0  0  0
  6 19  1  0  0  0  0
  6 20  1  0  0  0  0
  7 21  1  0  0  0  0
  7 22  1  0  0  0  0
  7 23  1  0  0  0  0
M  END
$$$$
GGGA
 OpenBabel12202212003D

 23 22  0  0  0  0  0  0  0  0999 V2000
   -0.2973   -2.7744   -0.8951 C   0  0  0  0  0  0  0  0  0  0  0  0
    0.6946   -2.0275   -0.0079 C   0  0  0  0  0  0  0  0  0  0  0  0
    1.1513   -0.6989   -0.5725 C   0  0  2  0  0  0  0  0  0  0  0  0
    0.0687    0.2962   -0.9476 C   0  0  0  0  0  0  0  0  0  0  0  0
   -0.7530    0.8397    0.2071 C   0  0  2  0  0  0  0  0  0  0  0  0
    0.0370    1.3685    1.3855 C   0  0  0  0  0  0  0  0  0  0  0  0
   -0.8612    2.0214    2.4309 C   0  0  0  0  0  0  0  0  0  0  0  0
    1.8620   -0.9682   -1.7764 F   0  0  0  0  0  0  0  0  0  0  0  0
   -1.6074   -0.1898    0.6833 F   0  0  0  0  0  0  0  0  0  0  0  0
    0.0851   -2.8709   -1.9116 H   0  0  0  0  0  0  0  0  0  0  0  0
   -0.4660   -3.7779   -0.5045 H   0  0  0  0  0  0  0  0  0  0  0  0
   -1.2603   -2.2680   -0.9320 H   0  0  0  0  0  0  0  0  0  0  0  0
    0.2577   -1.8438    0.9755 H   0  0  0  0  0  0  0  0  0  0  0  0
    1.5893   -2.6341    0.1457 H   0  0  0  0  0  0  0  0  0  0  0  0
    1.8842   -0.2408    0.0892 H   0  0  0  0  0  0  0  0  0  0  0  0
   -0.6047   -0.1533   -1.6790 H   0  0  0  0  0  0  0  0  0  0  0  0
    0.5525    1.1483   -1.4304 H   0  0  0  0  0  0  0  0  0  0  0  0
   -1.4241    1.6116   -0.1700 H   0  0  0  0  0  0  0  0  0  0  0  0
    0.6020    0.5507    1.8355 H   0  0  0  0  0  0  0  0  0  0  0  0
    0.7601    2.0922    0.9996 H   0  0  0  0  0  0  0  0  0  0  0  0
   -1.5765    1.3023    2.8291 H   0  0  0  0  0  0  0  0  0  0  0  0
   -0.2708    2.4073    3.2617 H   0  0  0  0  0  0  0  0  0  0  0  0
   -1.4201    2.8531    1.9975 H   0  0  0  0  0  0  0  0  0  0  0  0
  1  2  1  0  0  0  0
  1 10  1  0  0  0  0
  1 11  1  0  0  0  0
  1 12  1  0  0  0  0
  2  3  1  0  0  0  0
  2 13  1  0  0  0  0
  2 14  1  0  0  0  0
  3  4  1  0  0  0  0
  3  8  1  0  0  0  0
  3 15  1  1  0  0  0
  4  5  1  0  0  0  0
  4 16  1  0  0  0  0
  4 17  1  0  0  0  0
  5  6  1  0  0  0  0
  5  9  1  0  0  0  0
  5 18  1  6  0  0  0
  6  7  1  0  0  0  0
  6 19  1  0  0  0  0
  6 20  1  0  0  0  0
  7 21  1  0  0  0  0
  7 22  1  0  0  0  0
  7 23  1  0  0  0  0
M  END
$$$$
G-G-G-G-
 OpenBabel12202212003D

 23 22  0  0  0  0  0  0  0  0999 V2000
    2.8180    0.9870    0.2810 C   0  0  0  0  0  0  0  0  0  0  0  0
    2.0550   -0.3010    0.5770 C   0  0  0  0  0  0  0  0  0  0  0  0
    1.1500   -0.6980   -0.5710 C   0  0  2  0  0  0  0  0  0  0  0  0
    0.0680    0.2970   -0.9490 C   0  0  0  0  0  0  0  0  0  0  0  0
   -0.7510    0.8380    0.2070 C   0  0  2  0  0  0  0  0  0  0  0  0
   -1.6290   -0.1500    0.9470 C   0  0  0  0  0  0  0  0  0  0  0  0
   -2.6190   -0.8920    0.0540 C   0  0  0  0  0  0  0  0  0  0  0  0
    0.5300   -1.9270   -0.2210 F   0  0  0  0  0  0  0  0  0  0  0  0
   -1.6020    1.8340   -0.3500 F   0  0  0  0  0  0  0  0  0  0  0  0
    2.1490    1.8460    0.2150 H   0  0  0  0  0  0  0  0  0  0  0  0
    3.3630    0.9100   -0.6620 H   0  0  0  0  0  0  0  0  0  0  0  0
    3.5420    1.1880    1.0700 H   0  0  0  0  0  0  0  0  0  0  0  0
    2.7560   -1.1200    0.7400 H   0  0  0  0  0  0  0  0  0  0  0  0
    1.4640   -0.1970    1.4900 H   0  0  0  0  0  0  0  0  0  0  0  0
    1.7460   -0.9200   -1.4560 H   0  0  0  0  0  0  0  0  0  0  0  0
   -0.5900   -0.1650   -1.6850 H   0  0  0  0  0  0  0  0  0  0  0  0
    0.5540    1.1440   -1.4380 H   0  0  0  0  0  0  0  0  0  0  0  0
   -0.1150    1.3740    0.9100 H   0  0  0  0  0  0  0  0  0  0  0  0
   -0.9770   -0.8610    1.4580 H   0  0  0  0  0  0  0  0  0  0  0  0
   -2.1660    0.4080    1.7160 H   0  0  0  0  0  0  0  0  0  0  0  0
   -3.2190   -0.1920   -0.5280 H   0  0  0  0  0  0  0  0  0  0  0  0
   -3.2970   -1.4900    0.6630 H   0  0  0  0  0  0  0  0  0  0  0  0
   -2.1090   -1.5670   -0.6320 H   0  0  0  0  0  0  0  0  0  0  0  0
  1  2  1  0  0  0  0
  1 10  1  0  0  0  0
  1 11  1  0  0  0  0
  1 12  1  0  0  0  0
  2  3  1  0  0  0  0
  2 13  1  0  0  0  0
  2 14  1  0  0  0  0
  3  4  1  0  0  0  0
  3  8  1  0  0  0  0
  3 15  1  6  0  0  0
  4  5  1  0  0  0  0
  4 16  1  0  0  0  0
  4 17  1  0  0  0  0
  5  6  1  0  0  0  0
  5  9  1  0  0  0  0
  5 18  1  1  0  0  0
  6  7  1  0  0  0  0
  6 19  1  0  0  0  0
  6 20  1  0  0  0  0
  7 21  1  0  0  0  0
  7 22  1  0  0  0  0
  7 23  1  0  0  0  0
M  END
$$$$
G-G-G-G
 OpenBabel12202212003D

 23 22  0  0  0  0  0  0  0  0999 V2000
    2.8643    0.9656    0.2214 C   0  0  0  0  0  0  0  0  0  0  0  0
    2.1007   -0.3188    0.5367 C   0  0  0  0  0  0  0  0  0  0  0  0
    1.1608   -0.7052   -0.5859 C   0  0  2  0  0  0  0  0  0  0  0  0
    0.0728    0.2903   -0.9314 C   0  0  0  0  0  0  0  0  0  0  0  0
   -0.7666    0.8519    0.2043 C   0  0  2  0  0  0  0  0  0  0  0  0
   -1.7680   -0.0858    0.8591 C   0  0  0  0  0  0  0  0  0  0  0  0
   -1.2301   -0.8083    2.0926 C   0  0  0  0  0  0  0  0  0  0  0  0
    0.5559   -1.9435   -0.2439 F   0  0  0  0  0  0  0  0  0  0  0  0
   -1.5143    1.9058   -0.3989 F   0  0  0  0  0  0  0  0  0  0  0  0
    2.1992    1.8280    0.1773 H   0  0  0  0  0  0  0  0  0  0  0  0
    3.3806    0.8878   -0.7373 H   0  0  0  0  0  0  0  0  0  0  0  0
    3.6116    1.1603    0.9892 H   0  0  0  0  0  0  0  0  0  0  0  0
    2.8012   -1.1443    0.6760 H   0  0  0  0  0  0  0  0  0  0  0  0
    1.5394   -0.2105    1.4656 H   0  0  0  0  0  0  0  0  0  0  0  0
    1.7340   -0.9107   -1.4907 H   0  0  0  0  0  0  0  0  0  0  0  0
   -0.5946   -0.1696   -1.6629 H   0  0  0  0  0  0  0  0  0  0  0  0
    0.5585    1.1356   -1.4240 H   0  0  0  0  0  0  0  0  0  0  0  0
   -0.1481    1.3400    0.9584 H   0  0  0  0  0  0  0  0  0  0  0  0
   -2.6142    0.5333    1.1616 H   0  0  0  0  0  0  0  0  0  0  0  0
   -2.1324   -0.8020    0.1201 H   0  0  0  0  0  0  0  0  0  0  0  0
   -0.4121   -1.4809    1.8467 H   0  0  0  0  0  0  0  0  0  0  0  0
   -2.0237   -1.4013    2.5473 H   0  0  0  0  0  0  0  0  0  0  0  0
   -0.8817   -0.0908    2.8382 H   0  0  0  0  0  0  0  0  0  0  0  0
  1  2  1  0  0  0  0
  1 10  1  0  0  0  0
  1 11  1  0  0  0  0
  1 12  1  0  0  0  0
  2  3  1  0  0  0  0
  2 13  1  0  0  0  0
  2 14  1  0  0  0  0
  3  4  1  0  0  0  0
  3  8  1  0  0  0  0
  3 15  1  6  0  0  0
  4  5  1  0  0  0  0
  4 16  1  0  0  0  0
  4 17  1  0  0  0  0
  5  6  1  0  0  0  0
  5  9  1  0  0  0  0
  5 18  1  1  0  0  0
  6  7  1  0  0  0  0
  6 19  1  0  0  0  0
  6 20  1  0  0  0  0
  7 21  1  0  0  0  0
  7 22  1  0  0  0  0
  7 23  1  0  0  0  0
M  END
$$$$
G-G-GG-
 OpenBabel12202212003D

 23 22  0  0  0  0  0  0  0  0999 V2000
    3.0328    0.8993   -0.0705 C   0  0  0  0  0  0  0  0  0  0  0  0
    2.1579   -0.2337    0.4612 C   0  0  0  0  0  0  0  0  0  0  0  0
    1.1440   -0.6937   -0.5647 C   0  0  2  0  0  0  0  0  0  0  0  0
    0.0673    0.2988   -0.9569 C   0  0  0  0  0  0  0  0  0  0  0  0
   -0.7442    0.8319    0.2086 C   0  0  2  0  0  0  0  0  0  0  0  0
   -2.0875    1.4141   -0.1800 C   0  0  0  0  0  0  0  0  0  0  0  0
   -2.0004    2.5087   -1.2397 C   0  0  0  0  0  0  0  0  0  0  0  0
    0.4806   -1.8312   -0.0244 F   0  0  0  0  0  0  0  0  0  0  0  0
    0.0088    1.8654    0.8328 F   0  0  0  0  0  0  0  0  0  0  0  0
    3.5198    0.6119   -1.0049 H   0  0  0  0  0  0  0  0  0  0  0  0
    3.8116    1.1450    0.6507 H   0  0  0  0  0  0  0  0  0  0  0  0
    2.4496    1.8010   -0.2510 H   0  0  0  0  0  0  0  0  0  0  0  0
    2.7778   -1.0950    0.7132 H   0  0  0  0  0  0  0  0  0  0  0  0
    1.6403    0.0786    1.3690 H   0  0  0  0  0  0  0  0  0  0  0  0
    1.6528   -1.0529   -1.4590 H   0  0  0  0  0  0  0  0  0  0  0  0
   -0.6099   -0.2023   -1.6521 H   0  0  0  0  0  0  0  0  0  0  0  0
    0.5220    1.1343   -1.4915 H   0  0  0  0  0  0  0  0  0  0  0  0
   -0.8741    0.0664    0.9725 H   0  0  0  0  0  0  0  0  0  0  0  0
   -2.7123    0.5899   -0.5328 H   0  0  0  0  0  0  0  0  0  0  0  0
   -2.5544    1.8056    0.7262 H   0  0  0  0  0  0  0  0  0  0  0  0
   -1.3273    3.3047   -0.9214 H   0  0  0  0  0  0  0  0  0  0  0  0
   -2.9832    2.9494   -1.4079 H   0  0  0  0  0  0  0  0  0  0  0  0
   -1.6451    2.1183   -2.1940 H   0  0  0  0  0  0  0  0  0  0  0  0
  1  2  1  0  0  0  0
  1 10  1  0  0  0  0
  1 11  1  0  0  0  0
  1 12  1  0  0  0  0
  2  3  1  0  0  0  0
  2 13  1  0  0  0  0
  2 14  1  0  0  0  0
  3  4  1  0  0  0  0
  3  8  1  0  0  0  0
  3 15  1  6  0  0  0
  4  5  1  0  0  0  0
  4 16  1  0  0  0  0
  4 17  1  0  0  0  0
  5  6  1  0  0  0  0
  5  9  1  0  0  0  0
  5 18  1  1  0  0  0
  6  7  1  0  0  0  0
  6 19  1  0  0  0  0
  6 20  1  0  0  0  0
  7 21  1  0  0  0  0
  7 22  1  0  0  0  0
  7 23  1  0  0  0  0
M  END
$$$$
G-G-GG
 OpenBabel12202212003D

 23 22  0  0  0  0  0  0  0  0999 V2000
    3.2379    0.5920   -1.2360 C   0  0  0  0  0  0  0  0  0  0  0  0
    2.5100   -0.1669   -0.1300 C   0  0  0  0  0  0  0  0  0  0  0  0
    1.1690   -0.7117   -0.5897 C   0  0  2  0  0  0  0  0  0  0  0  0
    0.0711    0.2912   -0.9281 C   0  0  0  0  0  0  0  0  0  0  0  0
   -0.7730    0.8575    0.2047 C   0  0  2  0  0  0  0  0  0  0  0  0
   -0.0700    1.4081    1.4257 C   0  0  0  0  0  0  0  0  0  0  0  0
    0.7234    2.6705    1.0986 C   0  0  0  0  0  0  0  0  0  0  0  0
    0.6953   -1.5874    0.4169 F   0  0  0  0  0  0  0  0  0  0  0  0
   -1.6627   -0.1575    0.6388 F   0  0  0  0  0  0  0  0  0  0  0  0
    3.3336   -0.0214   -2.1336 H   0  0  0  0  0  0  0  0  0  0  0  0
    4.2412    0.8637   -0.9085 H   0  0  0  0  0  0  0  0  0  0  0  0
    2.7218    1.5127   -1.5112 H   0  0  0  0  0  0  0  0  0  0  0  0
    3.1084   -1.0299    0.1691 H   0  0  0  0  0  0  0  0  0  0  0  0
    2.3903    0.4617    0.7514 H   0  0  0  0  0  0  0  0  0  0  0  0
    1.3402   -1.3417   -1.4638 H   0  0  0  0  0  0  0  0  0  0  0  0
   -0.6313   -0.1791   -1.6188 H   0  0  0  0  0  0  0  0  0  0  0  0
    0.5208    1.1255   -1.4684 H   0  0  0  0  0  0  0  0  0  0  0  0
   -1.4155    1.6304   -0.2188 H   0  0  0  0  0  0  0  0  0  0  0  0
   -0.8430    1.6475    2.1581 H   0  0  0  0  0  0  0  0  0  0  0  0
    0.5621    0.6385    1.8665 H   0  0  0  0  0  0  0  0  0  0  0  0
    1.5074    2.4848    0.3649 H   0  0  0  0  0  0  0  0  0  0  0  0
    1.1962    3.0692    1.9966 H   0  0  0  0  0  0  0  0  0  0  0  0
    0.0655    3.4452    0.6972 H   0  0  0  0  0  0  0  0  0  0  0  0
  1  2  1  0  0  0  0
  1 10  1  0  0  0  0
  1 11  1  0  0  0  0
  1 12  1  0  0  0  0
  2  3  1  0  0  0  0
  2 13  1  0  0  0  0
  2 14  1  0  0  0  0
  3  4  1  0  0  0  0
  3  8  1  0  0  0  0
  3 15  1  6  0  0  0
  4  5  1  0  0  0  0
  4 16  1  0  0  0  0
  4 17  1  0  0  0  0
  5  6  1  0  0  0  0
  5  9  1  0  0  0  0
  5 18  1  6  0  0  0
  6  7  1  0  0  0  0
  6 19  1  0  0  0  0
  6 20  1  0  0  0  0
  7 21  1  0  0  0  0
  7 22  1  0  0  0  0
  7 23  1  0  0  0  0
M  END
$$$$
G-GG-G-
 OpenBabel12202212003D

 23 22  0  0  0  0  0  0  0  0999 V2000
    1.3573   -1.8535   -2.7868 C   0  0  0  0  0  0  0  0  0  0  0  0
    2.0735   -1.0881   -1.6762 C   0  0  0  0  0  0  0  0  0  0  0  0
    1.1369   -0.6886   -0.5575 C   0  0  2  0  0  0  0  0  0  0  0  0
    0.0664    0.3008   -0.9656 C   0  0  0  0  0  0  0  0  0  0  0  0
   -0.7363    0.8248    0.2101 C   0  0  2  0  0  0  0  0  0  0  0  0
   -1.4423   -0.2194    1.0504 C   0  0  0  0  0  0  0  0  0  0  0  0
   -2.3183   -1.1770    0.2481 C   0  0  0  0  0  0  0  0  0  0  0  0
    1.9224   -0.0784    0.4585 F   0  0  0  0  0  0  0  0  0  0  0  0
   -1.7290    1.6821   -0.3414 F   0  0  0  0  0  0  0  0  0  0  0  0
    0.8017   -2.7010   -2.3818 H   0  0  0  0  0  0  0  0  0  0  0  0
    2.0789   -2.2400   -3.5055 H   0  0  0  0  0  0  0  0  0  0  0  0
    0.6589   -1.2166   -3.3292 H   0  0  0  0  0  0  0  0  0  0  0  0
    2.8593   -1.7090   -1.2431 H   0  0  0  0  0  0  0  0  0  0  0  0
    2.5445   -0.1870   -2.0744 H   0  0  0  0  0  0  0  0  0  0  0  0
    0.6990   -1.5723   -0.0936 H   0  0  0  0  0  0  0  0  0  0  0  0
   -0.6131   -0.1868   -1.6655 H   0  0  0  0  0  0  0  0  0  0  0  0
    0.5321    1.1437   -1.4799 H   0  0  0  0  0  0  0  0  0  0  0  0
   -0.1224    1.4623    0.8417 H   0  0  0  0  0  0  0  0  0  0  0  0
   -0.6831   -0.7687    1.6113 H   0  0  0  0  0  0  0  0  0  0  0  0
   -2.0470    0.3147    1.7851 H   0  0  0  0  0  0  0  0  0  0  0  0
   -3.0226   -0.6279   -0.3770 H   0  0  0  0  0  0  0  0  0  0  0  0
   -2.8925   -1.8147    0.9191 H   0  0  0  0  0  0  0  0  0  0  0  0
   -1.7244   -1.8266   -0.3965 H   0  0  0  0  0  0  0  0  0  0  0  0
  1  2  1  0  0  0  0
  1 10  1  0  0  0  0
  1 11  1  0  0  0  0
  1 12  1  0  0  0  0
  2  3  1  0  0  0  0
  2 13  1  0  0  0  0
  2 14  1  0  0  0  0
  3  4  1  0  0  0  0
  3  8  1  0  0  0  0
  3 15  1  1  0  0  0
  4  5  1  0  0  0  0
  4 16  1  0  0  0  0
  4 17  1  0  0  0  0
  5  6  1  0  0  0  0
  5  9  1  0  0  0  0
  5 18  1  1  0  0  0
  6  7  1  0  0  0  0
  6 19  1  0  0  0  0
  6 20  1  0  0  0  0
  7 21  1  0  0  0  0
  7 22  1  0  0  0  0
  7 23  1  0  0  0  0
M  END
$$$$
G-GG-G
 OpenBabel12202212003D

 23 22  0  0  0  0  0  0  0  0999 V2000
    0.9970   -2.3934   -2.4213 C   0  0  0  0  0  0  0  0  0  0  0  0
    1.8570   -1.3386   -1.7269 C   0  0  0  0  0  0  0  0  0  0  0  0
    1.1409   -0.6917   -0.5603 C   0  0  2  0  0  0  0  0  0  0  0  0
    0.0674    0.2997   -0.9644 C   0  0  0  0  0  0  0  0  0  0  0  0
   -0.7413    0.8289    0.2117 C   0  0  2  0  0  0  0  0  0  0  0  0
   -2.0742    0.1463    0.4286 C   0  0  0  0  0  0  0  0  0  0  0  0
   -1.9446   -1.3430    0.7380 C   0  0  0  0  0  0  0  0  0  0  0  0
    2.1047    0.0350    0.1903 F   0  0  0  0  0  0  0  0  0  0  0  0
   -1.0246    2.1970   -0.0456 F   0  0  0  0  0  0  0  0  0  0  0  0
    1.5597   -2.8695   -3.2229 H   0  0  0  0  0  0  0  0  0  0  0  0
    0.6946   -3.1721   -1.7185 H   0  0  0  0  0  0  0  0  0  0  0  0
    0.0980   -1.9628   -2.8611 H   0  0  0  0  0  0  0  0  0  0  0  0
    2.7625   -1.8055   -1.3379 H   0  0  0  0  0  0  0  0  0  0  0  0
    2.1595   -0.5610   -2.4324 H   0  0  0  0  0  0  0  0  0  0  0  0
    0.7645   -1.4519    0.1234 H   0  0  0  0  0  0  0  0  0  0  0  0
   -0.5964   -0.1525   -1.7025 H   0  0  0  0  0  0  0  0  0  0  0  0
    0.5727    1.1416   -1.4412 H   0  0  0  0  0  0  0  0  0  0  0  0
   -0.1416    0.8241    1.1218 H   0  0  0  0  0  0  0  0  0  0  0  0
   -2.5835    0.6522    1.2501 H   0  0  0  0  0  0  0  0  0  0  0  0
   -2.6754    0.2912   -0.4726 H   0  0  0  0  0  0  0  0  0  0  0  0
   -1.5340   -1.8954   -0.1079 H   0  0  0  0  0  0  0  0  0  0  0  0
   -1.3031   -1.5135    1.6053 H   0  0  0  0  0  0  0  0  0  0  0  0
   -2.9237   -1.7650    0.9608 H   0  0  0  0  0  0  0  0  0  0  0  0
  1  2  1  0  0  0  0
  1 10  1  0  0  0  0
  1 11  1  0  0  0  0
  1 12  1  0  0  0  0
  2  3  1  0  0  0  0
  2 13  1  0  0  0  0
  2 14  1  0  0  0  0
  3  4  1  0  0  0  0
  3  8  1  0  0  0  0
  3 15  1  1  0  0  0
  4  5  1  0  0  0  0
  4 16  1  0  0  0  0
  4 17  1  0  0  0  0
  5  6  1  0  0  0  0
  5  9  1  0  0  0  0
  5 18  1  1  0  0  0
  6  7  1  0  0  0  0
  6 19  1  0  0  0  0
  6 20  1  0  0  0  0
  7 21  1  0  0  0  0
  7 22  1  0  0  0  0
  7 23  1  0  0  0  0
M  END
$$$$
G-GGG-
 OpenBabel12202212003D

 23 22  0  0  0  0  0  0  0  0999 V2000
    0.5401   -2.4503    1.1796 C   0  0  0  0  0  0  0  0  0  0  0  0
    0.7549   -2.1453   -0.3007 C   0  0  0  0  0  0  0  0  0  0  0  0
    1.1785   -0.7178   -0.6050 C   0  0  2  0  0  0  0  0  0  0  0  0
    0.0750    0.2848   -0.9071 C   0  0  0  0  0  0  0  0  0  0  0  0
   -0.7865    0.8700    0.1990 C   0  0  2  0  0  0  0  0  0  0  0  0
   -0.1035    1.6498    1.3144 C   0  0  0  0  0  0  0  0  0  0  0  0
    0.5444    0.8287    2.4261 C   0  0  0  0  0  0  0  0  0  0  0  0
    1.9256   -0.7727   -1.8212 F   0  0  0  0  0  0  0  0  0  0  0  0
   -1.5805   -0.1539    0.7737 F   0  0  0  0  0  0  0  0  0  0  0  0
    0.2846   -3.5035    1.3018 H   0  0  0  0  0  0  0  0  0  0  0  0
    1.4522   -2.2624    1.7494 H   0  0  0  0  0  0  0  0  0  0  0  0
   -0.2635   -1.8582    1.6070 H   0  0  0  0  0  0  0  0  0  0  0  0
    1.5563   -2.7852   -0.6743 H   0  0  0  0  0  0  0  0  0  0  0  0
   -0.1430   -2.3806   -0.8754 H   0  0  0  0  0  0  0  0  0  0  0  0
    1.8842   -0.3484    0.1361 H   0  0  0  0  0  0  0  0  0  0  0  0
   -0.5899   -0.1710   -1.6449 H   0  0  0  0  0  0  0  0  0  0  0  0
    0.5497    1.1415   -1.3914 H   0  0  0  0  0  0  0  0  0  0  0  0
   -1.4987    1.5313   -0.2935 H   0  0  0  0  0  0  0  0  0  0  0  0
    0.6326    2.3059    0.8451 H   0  0  0  0  0  0  0  0  0  0  0  0
   -0.8591    2.2975    1.7640 H   0  0  0  0  0  0  0  0  0  0  0  0
   -0.1851    0.1734    2.9009 H   0  0  0  0  0  0  0  0  0  0  0  0
    1.3722    0.2178    2.0740 H   0  0  0  0  0  0  0  0  0  0  0  0
    0.9341    1.5021    3.1900 H   0  0  0  0  0  0  0  0  0  0  0  0
  1  2  1  0  0  0  0
  1 10  1  0  0  0  0
  1 11  1  0  0  0  0
  1 12  1  0  0  0  0
  2  3  1  0  0  0  0
  2 13  1  0  0  0  0
  2 14  1  0  0  0  0
  3  4  1  0  0  0  0
  3  8  1  0  0  0  0
  3 15  1  1  0  0  0
  4  5  1  0  0  0  0
  4 16  1  0  0  0  0
  4 17  1  0  0  0  0
  5  6  1  0  0  0  0
  5  9  1  0  0  0  0
  5 18  1  6  0  0  0
  6  7  1  0  0  0  0
  6 19  1  0  0  0  0
  6 20  1  0  0  0  0
  7 21  1  0  0  0  0
  7 22  1  0  0  0  0
  7 23  1  0  0  0  0
M  END
$$$$
G-GGG
 OpenBabel12202212003D

 23 22  0  0  0  0  0  0  0  0999 V2000
    0.5837   -2.2737    1.3501 C   0  0  0  0  0  0  0  0  0  0  0  0
    0.7232   -2.0986   -0.1608 C   0  0  0  0  0  0  0  0  0  0  0  0
    1.1623   -0.7066   -0.5854 C   0  0  2  0  0  0  0  0  0  0  0  0
    0.0701    0.2924   -0.9303 C   0  0  0  0  0  0  0  0  0  0  0  0
   -0.7655    0.8512    0.2027 C   0  0  2  0  0  0  0  0  0  0  0  0
   -0.0102    1.3868    1.4010 C   0  0  0  0  0  0  0  0  0  0  0  0
    0.9128    2.5424    1.0204 C   0  0  0  0  0  0  0  0  0  0  0  0
    1.9002   -0.8531   -1.7968 F   0  0  0  0  0  0  0  0  0  0  0  0
   -1.6512   -0.1602    0.6597 F   0  0  0  0  0  0  0  0  0  0  0  0
    0.3401   -3.3111    1.5796 H   0  0  0  0  0  0  0  0  0  0  0  0
    1.5215   -2.0326    1.8543 H   0  0  0  0  0  0  0  0  0  0  0  0
   -0.2047   -1.6485    1.7618 H   0  0  0  0  0  0  0  0  0  0  0  0
    1.4923   -2.7847   -0.5196 H   0  0  0  0  0  0  0  0  0  0  0  0
   -0.2089   -2.3560   -0.6673 H   0  0  0  0  0  0  0  0  0  0  0  0
    1.8737   -0.2936    0.1306 H   0  0  0  0  0  0  0  0  0  0  0  0
   -0.6013   -0.1642   -1.6602 H   0  0  0  0  0  0  0  0  0  0  0  0
    0.5510    1.1416   -1.4209 H   0  0  0  0  0  0  0  0  0  0  0  0
   -1.4114    1.6307   -0.2030 H   0  0  0  0  0  0  0  0  0  0  0  0
   -0.7495    1.7245    2.1296 H   0  0  0  0  0  0  0  0  0  0  0  0
    0.5591    0.5816    1.8669 H   0  0  0  0  0  0  0  0  0  0  0  0
    1.7240    2.2119    0.3718 H   0  0  0  0  0  0  0  0  0  0  0  0
    0.3615    3.3271    0.4987 H   0  0  0  0  0  0  0  0  0  0  0  0
    1.3573    2.9818    1.9121 H   0  0  0  0  0  0  0  0  0  0  0  0
  1  2  1  0  0  0  0
  1 10  1  0  0  0  0
  1 11  1  0  0  0  0
  1 12  1  0  0  0  0
  2  3  1  0  0  0  0
  2 13  1  0  0  0  0
  2 14  1  0  0  0  0
  3  4  1  0  0  0  0
  3  8  1  0  0  0  0
  3 15  1  1  0  0  0
  4  5  1  0  0  0  0
  4 16  1  0  0  0  0
  4 17  1  0  0  0  0
  5  6  1  0  0  0  0
  5  9  1  0  0  0  0
  5 18  1  6  0  0  0
  6  7  1  0  0  0  0
  6 19  1  0  0  0  0
  6 20  1  0  0  0  0
  7 21  1  0  0  0  0
  7 22  1  0  0  0  0
  7 23  1  0  0  0  0
M  END
$$$$
GG-G-G-
 OpenBabel12202212003D

 23 22  0  0  0  0  0  0  0  0999 V2000
    1.8348   -0.4118    1.8971 C   0  0  0  0  0  0  0  0  0  0  0  0
    2.2232   -0.2865    0.4244 C   0  0  0  0  0  0  0  0  0  0  0  0
    1.1626   -0.7067   -0.5859 C   0  0  2  0  0  0  0  0  0  0  0  0
    0.0710    0.2917   -0.9305 C   0  0  0  0  0  0  0  0  0  0  0  0
   -0.7666    0.8520    0.2034 C   0  0  2  0  0  0  0  0  0  0  0  0
   -1.6588   -0.1242    0.9425 C   0  0  0  0  0  0  0  0  0  0  0  0
   -2.5998   -0.9144    0.0359 C   0  0  0  0  0  0  0  0  0  0  0  0
    0.5641   -1.9122   -0.1359 F   0  0  0  0  0  0  0  0  0  0  0  0
   -1.6140    1.8261   -0.4001 F   0  0  0  0  0  0  0  0  0  0  0  0
    2.7002   -0.1768    2.5175 H   0  0  0  0  0  0  0  0  0  0  0  0
    1.0321    0.2633    2.1867 H   0  0  0  0  0  0  0  0  0  0  0  0
    1.5248   -1.4299    2.1283 H   0  0  0  0  0  0  0  0  0  0  0  0
    2.5134    0.7400    0.1873 H   0  0  0  0  0  0  0  0  0  0  0  0
    3.1024   -0.9084    0.2518 H   0  0  0  0  0  0  0  0  0  0  0  0
    1.6554   -0.9708   -1.5214 H   0  0  0  0  0  0  0  0  0  0  0  0
   -0.5928   -0.1680   -1.6651 H   0  0  0  0  0  0  0  0  0  0  0  0
    0.5618    1.1331   -1.4251 H   0  0  0  0  0  0  0  0  0  0  0  0
   -0.1518    1.4159    0.9012 H   0  0  0  0  0  0  0  0  0  0  0  0
   -1.0214   -0.8065    1.5054 H   0  0  0  0  0  0  0  0  0  0  0  0
   -2.2371    0.4526    1.6680 H   0  0  0  0  0  0  0  0  0  0  0  0
   -3.1740   -0.2477   -0.6079 H   0  0  0  0  0  0  0  0  0  0  0  0
   -2.0510   -1.6154   -0.5910 H   0  0  0  0  0  0  0  0  0  0  0  0
   -3.3043   -1.4874    0.6377 H   0  0  0  0  0  0  0  0  0  0  0  0
  1  2  1  0  0  0  0
  1 10  1  0  0  0  0
  1 11  1  0  0  0  0
  1 12  1  0  0  0  0
  2  3  1  0  0  0  0
  2 13  1  0  0  0  0
  2 14  1  0  0  0  0
  3  4  1  0  0  0  0
  3  8  1  0  0  0  0
  3 15  1  6  0  0  0
  4  5  1  0  0  0  0
  4 16  1  0  0  0  0
  4 17  1  0  0  0  0
  5  6  1  0  0  0  0
  5  9  1  0  0  0  0
  5 18  1  1  0  0  0
  6  7  1  0  0  0  0
  6 19  1  0  0  0  0
  6 20  1  0  0  0  0
  7 21  1  0  0  0  0
  7 22  1  0  0  0  0
  7 23  1  0  0  0  0
M  END
$$$$
GG-G-G
 OpenBabel12202212003D

 23 22  0  0  0  0  0  0  0  0999 V2000
    2.0117   -0.3568    1.8254 C   0  0  0  0  0  0  0  0  0  0  0  0
    2.3045   -0.2958    0.3286 C   0  0  0  0  0  0  0  0  0  0  0  0
    1.1779   -0.7172   -0.6052 C   0  0  2  0  0  0  0  0  0  0  0  0
    0.0760    0.2840   -0.9075 C   0  0  0  0  0  0  0  0  0  0  0  0
   -0.7869    0.8703    0.1997 C   0  0  2  0  0  0  0  0  0  0  0  0
   -1.8755   -0.0200    0.7761 C   0  0  0  0  0  0  0  0  0  0  0  0
   -1.4592   -0.8349    1.9981 C   0  0  0  0  0  0  0  0  0  0  0  0
    0.6058   -1.9204   -0.1214 F   0  0  0  0  0  0  0  0  0  0  0  0
   -1.4564    1.9599   -0.4366 F   0  0  0  0  0  0  0  0  0  0  0  0
    2.9146   -0.0981    2.3792 H   0  0  0  0  0  0  0  0  0  0  0  0
    1.2294    0.3332    2.1324 H   0  0  0  0  0  0  0  0  0  0  0  0
    1.7155   -1.3622    2.1228 H   0  0  0  0  0  0  0  0  0  0  0  0
    2.6032    0.7137    0.0384 H   0  0  0  0  0  0  0  0  0  0  0  0
    3.1561   -0.9467    0.1202 H   0  0  0  0  0  0  0  0  0  0  0  0
    1.6137   -0.9834   -1.5677 H   0  0  0  0  0  0  0  0  0  0  0  0
   -0.5949   -0.1670   -1.6429 H   0  0  0  0  0  0  0  0  0  0  0  0
    0.5718    1.1236   -1.4004 H   0  0  0  0  0  0  0  0  0  0  0  0
   -0.1954    1.3318    0.9875 H   0  0  0  0  0  0  0  0  0  0  0  0
   -2.6906    0.6462    1.0643 H   0  0  0  0  0  0  0  0  0  0  0  0
   -2.2543   -0.6747   -0.0111 H   0  0  0  0  0  0  0  0  0  0  0  0
   -0.6621   -1.5362    1.7702 H   0  0  0  0  0  0  0  0  0  0  0  0
   -1.1261   -0.1792    2.8049 H   0  0  0  0  0  0  0  0  0  0  0  0
   -2.3139   -1.4040    2.3656 H   0  0  0  0  0  0  0  0  0  0  0  0
  1  2  1  0  0  0  0
  1 10  1  0  0  0  0
  1 11  1  0  0  0  0
  1 12  1  0  0  0  0
  2  3  1  0  0  0  0
  2 13  1  0  0  0  0
  2 14  1  0  0  0  0
  3  4  1  0  0  0  0
  3  8  1  0  0  0  0
  3 15  1  6  0  0  0
  4  5  1  0  0  0  0
  4 16  1  0  0  0  0
  4 17  1  0  0  0  0
  5  6  1  0  0  0  0
  5  9  1  0  0  0  0
  5 18  1  1  0  0  0
  6  7  1  0  0  0  0
  6 19  1  0  0  0  0
  6 20  1  0  0  0  0
  7 21  1  0  0  0  0
  7 22  1  0  0  0  0
  7 23  1  0  0  0  0
M  END
$$$$
GG-GG-
 OpenBabel12202212003D

 23 22  0  0  0  0  0  0  0  0999 V2000
    2.1863   -0.6844   -2.8882 C   0  0  0  0  0  0  0  0  0  0  0  0
    1.6827   -1.5191   -1.7137 C   0  0  0  0  0  0  0  0  0  0  0  0
    1.1429   -0.6929   -0.5634 C   0  0  2  0  0  0  0  0  0  0  0  0
    0.0661    0.2999   -0.9573 C   0  0  0  0  0  0  0  0  0  0  0  0
   -0.7420    0.8301    0.2076 C   0  0  2  0  0  0  0  0  0  0  0  0
   -1.9412    1.6700   -0.1825 C   0  0  0  0  0  0  0  0  0  0  0  0
   -1.6003    2.8672   -1.0657 C   0  0  0  0  0  0  0  0  0  0  0  0
    2.2285    0.0275   -0.0052 F   0  0  0  0  0  0  0  0  0  0  0  0
    0.1051    1.6316    1.0133 F   0  0  0  0  0  0  0  0  0  0  0  0
    2.9246    0.0459   -2.5562 H   0  0  0  0  0  0  0  0  0  0  0  0
    2.6576   -1.3252   -3.6332 H   0  0  0  0  0  0  0  0  0  0  0  0
    1.3731   -0.1492   -3.3786 H   0  0  0  0  0  0  0  0  0  0  0  0
    0.8864   -2.1920   -2.0396 H   0  0  0  0  0  0  0  0  0  0  0  0
    2.4903   -2.1413   -1.3232 H   0  0  0  0  0  0  0  0  0  0  0  0
    0.7890   -1.3460    0.2345 H   0  0  0  0  0  0  0  0  0  0  0  0
   -0.6269   -0.2022   -1.6390 H   0  0  0  0  0  0  0  0  0  0  0  0
    0.5241    1.1282   -1.4995 H   0  0  0  0  0  0  0  0  0  0  0  0
   -1.0578    0.0074    0.8522 H   0  0  0  0  0  0  0  0  0  0  0  0
   -2.6562    1.0147   -0.6862 H   0  0  0  0  0  0  0  0  0  0  0  0
   -2.4162    2.0112    0.7397 H   0  0  0  0  0  0  0  0  0  0  0  0
   -1.2465    2.5562   -2.0491 H   0  0  0  0  0  0  0  0  0  0  0  0
   -2.4825    3.4890   -1.2136 H   0  0  0  0  0  0  0  0  0  0  0  0
   -0.8282    3.4826   -0.6038 H   0  0  0  0  0  0  0  0  0  0  0  0
  1  2  1  0  0  0  0
  1 10  1  0  0  0  0
  1 11  1  0  0  0  0
  1 12  1  0  0  0  0
  2  3  1  0  0  0  0
  2 13  1  0  0  0  0
  2 14  1  0  0  0  0
  3  4  1  0  0  0  0
  3  8  1  0  0  0  0
  3 15  1  1  0  0  0
  4  5  1  0  0  0  0
  4 16  1  0  0  0  0
  4 17  1  0  0  0  0
  5  6  1  0  0  0  0
  5  9  1  0  0  0  0
  5 18  1  1  0  0  0
  6  7  1  0  0  0  0
  6 19  1  0  0  0  0
  6 20  1  0  0  0  0
  7 21  1  0  0  0  0
  7 22  1  0  0  0  0
  7 23  1  0  0  0  0
M  END
$$$$
GG-GG
 OpenBabel12202212003D

 23 22  0  0  0  0  0  0  0  0999 V2000
    2.1052   -0.8085   -2.9205 C   0  0  0  0  0  0  0  0  0  0  0  0
    1.6187   -1.5805   -1.6974 C   0  0  0  0  0  0  0  0  0  0  0  0
    1.1442   -0.6939   -0.5646 C   0  0  2  0  0  0  0  0  0  0  0  0
    0.0668    0.2992   -0.9567 C   0  0  0  0  0  0  0  0  0  0  0  0
   -0.7440    0.8318    0.2083 C   0  0  2  0  0  0  0  0  0  0  0  0
    0.0258    1.4890    1.3341 C   0  0  0  0  0  0  0  0  0  0  0  0
    0.7060    2.7793    0.8821 C   0  0  0  0  0  0  0  0  0  0  0  0
    2.2682    0.0399   -0.0922 F   0  0  0  0  0  0  0  0  0  0  0  0
   -1.4453   -0.2752    0.7641 F   0  0  0  0  0  0  0  0  0  0  0  0
    2.5176   -1.4952   -3.6600 H   0  0  0  0  0  0  0  0  0  0  0  0
    1.2943   -0.2567   -3.3974 H   0  0  0  0  0  0  0  0  0  0  0  0
    2.8881   -0.1010   -2.6468 H   0  0  0  0  0  0  0  0  0  0  0  0
    0.7901   -2.2400   -1.9667 H   0  0  0  0  0  0  0  0  0  0  0  0
    2.4200   -2.2136   -1.3103 H   0  0  0  0  0  0  0  0  0  0  0  0
    0.8212   -1.3033    0.2784 H   0  0  0  0  0  0  0  0  0  0  0  0
   -0.6240   -0.1910   -1.6463 H   0  0  0  0  0  0  0  0  0  0  0  0
    0.5231    1.1334   -1.4919 H   0  0  0  0  0  0  0  0  0  0  0  0
   -1.5153    1.5069   -0.1619 H   0  0  0  0  0  0  0  0  0  0  0  0
   -0.6866    1.7041    2.1315 H   0  0  0  0  0  0  0  0  0  0  0  0
    0.7623    0.7880    1.7285 H   0  0  0  0  0  0  0  0  0  0  0  0
    1.1717    3.2780    1.7315 H   0  0  0  0  0  0  0  0  0  0  0  0
   -0.0174    3.4698    0.4433 H   0  0  0  0  0  0  0  0  0  0  0  0
    1.4828    2.5823    0.1448 H   0  0  0  0  0  0  0  0  0  0  0  0
  1  2  1  0  0  0  0
  1 10  1  0  0  0  0
  1 11  1  0  0  0  0
  1 12  1  0  0  0  0
  2  3  1  0  0  0  0
  2 13  1  0  0  0  0
  2 14  1  0  0  0  0
  3  4  1  0  0  0  0
  3  8  1  0  0  0  0
  3 15  1  1  0  0  0
  4  5  1  0  0  0  0
  4 16  1  0  0  0  0
  4 17  1  0  0  0  0
  5  6  1  0  0  0  0
  5  9  1  0  0  0  0
  5 18  1  6  0  0  0
  6  7  1  0  0  0  0
  6 19  1  0  0  0  0
  6 20  1  0  0  0  0
  7 21  1  0  0  0  0
  7 22  1  0  0  0  0
  7 23  1  0  0  0  0
M  END
$$$$
GGG-G-
 OpenBabel12202212003D

 23 22  0  0  0  0  0  0  0  0999 V2000
    0.4295   -2.6505   -2.0318 C   0  0  0  0  0  0  0  0  0  0  0  0
    0.7827   -2.1641   -0.6288 C   0  0  0  0  0  0  0  0  0  0  0  0
    1.1400   -0.6916   -0.5555 C   0  0  2  0  0  0  0  0  0  0  0  0
    0.0635    0.3038   -0.9693 C   0  0  0  0  0  0  0  0  0  0  0  0
   -0.7366    0.8248    0.2117 C   0  0  2  0  0  0  0  0  0  0  0  0
   -1.6091   -0.1684    0.9499 C   0  0  0  0  0  0  0  0  0  0  0  0
   -2.6122   -0.8979    0.0620 C   0  0  0  0  0  0  0  0  0  0  0  0
    2.2531   -0.4934   -1.4167 F   0  0  0  0  0  0  0  0  0  0  0  0
   -1.5859    1.8402   -0.3012 F   0  0  0  0  0  0  0  0  0  0  0  0
    1.2428   -2.4494   -2.7281 H   0  0  0  0  0  0  0  0  0  0  0  0
    0.2571   -3.7267   -2.0187 H   0  0  0  0  0  0  0  0  0  0  0  0
   -0.4733   -2.1782   -2.4178 H   0  0  0  0  0  0  0  0  0  0  0  0
   -0.0446   -2.3512    0.0572 H   0  0  0  0  0  0  0  0  0  0  0  0
    1.6400   -2.7261   -0.2535 H   0  0  0  0  0  0  0  0  0  0  0  0
    1.5083   -0.4455    0.4419 H   0  0  0  0  0  0  0  0  0  0  0  0
   -0.6049   -0.1123   -1.7212 H   0  0  0  0  0  0  0  0  0  0  0  0
    0.5695    1.1615   -1.4136 H   0  0  0  0  0  0  0  0  0  0  0  0
   -0.0718    1.3295    0.9133 H   0  0  0  0  0  0  0  0  0  0  0  0
   -0.9541   -0.8790    1.4608 H   0  0  0  0  0  0  0  0  0  0  0  0
   -2.1373    0.3838    1.7299 H   0  0  0  0  0  0  0  0  0  0  0  0
   -2.1203   -1.5333   -0.6743 H   0  0  0  0  0  0  0  0  0  0  0  0
   -3.2595   -1.5313    0.6681 H   0  0  0  0  0  0  0  0  0  0  0  0
   -3.2438   -0.1867   -0.4717 H   0  0  0  0  0  0  0  0  0  0  0  0
  1  2  1  0  0  0  0
  1 10  1  0  0  0  0
  1 11  1  0  0  0  0
  1 12  1  0  0  0  0
  2  3  1  0  0  0  0
  2 13  1  0  0  0  0
  2 14  1  0  0  0  0
  3  4  1  0  0  0  0
  3  8  1  0  0  0  0
  3 15  1  1  0  0  0
  4  5  1  0  0  0  0
  4 16  1  0  0  0  0
  4 17  1  0  0  0  0
  5  6  1  0  0  0  0
  5  9  1  0  0  0  0
  5 18  1  1  0  0  0
  6  7  1  0  0  0  0
  6 19  1  0  0  0  0
  6 20  1  0  0  0  0
  7 21  1  0  0  0  0
  7 22  1  0  0  0  0
  7 23  1  0  0  0  0
M  END
$$$$
GGG-G
 OpenBabel12202212003D

 23 22  0  0  0  0  0  0  0  0999 V2000
   -0.4660   -2.6736   -0.5103 C   0  0  0  0  0  0  0  0  0  0  0  0
    0.6586   -1.9168    0.1903 C   0  0  0  0  0  0  0  0  0  0  0  0
    1.1378   -0.6895   -0.5572 C   0  0  2  0  0  0  0  0  0  0  0  0
    0.0647    0.3022   -0.9649 C   0  0  0  0  0  0  0  0  0  0  0  0
   -0.7356    0.8243    0.2091 C   0  0  2  0  0  0  0  0  0  0  0  0
   -1.6857    1.9492   -0.1371 C   0  0  0  0  0  0  0  0  0  0  0  0
   -2.7941    1.5007   -1.0872 C   0  0  0  0  0  0  0  0  0  0  0  0
    1.7487   -1.1278   -1.7652 F   0  0  0  0  0  0  0  0  0  0  0  0
    0.1856    1.3249    1.1696 F   0  0  0  0  0  0  0  0  0  0  0  0
   -0.1902   -2.9163   -1.5366 H   0  0  0  0  0  0  0  0  0  0  0  0
   -0.6736   -3.6076    0.0106 H   0  0  0  0  0  0  0  0  0  0  0  0
   -1.3911   -2.0960   -0.5330 H   0  0  0  0  0  0  0  0  0  0  0  0
    0.3484   -1.6021    1.1890 H   0  0  0  0  0  0  0  0  0  0  0  0
    1.5227   -2.5696    0.3237 H   0  0  0  0  0  0  0  0  0  0  0  0
    1.9272   -0.1938    0.0025 H   0  0  0  0  0  0  0  0  0  0  0  0
   -0.6159   -0.1846   -1.6644 H   0  0  0  0  0  0  0  0  0  0  0  0
    0.5356    1.1408   -1.4813 H   0  0  0  0  0  0  0  0  0  0  0  0
   -1.2681    0.0171    0.7118 H   0  0  0  0  0  0  0  0  0  0  0  0
   -2.1197    2.3138    0.7953 H   0  0  0  0  0  0  0  0  0  0  0  0
   -1.1115    2.7669   -0.5776 H   0  0  0  0  0  0  0  0  0  0  0  0
   -3.3094    0.6207   -0.6987 H   0  0  0  0  0  0  0  0  0  0  0  0
   -3.5316    2.2932   -1.2085 H   0  0  0  0  0  0  0  0  0  0  0  0
   -2.4038    1.2580   -2.0753 H   0  0  0  0  0  0  0  0  0  0  0  0
  1  2  1  0  0  0  0
  1 10  1  0  0  0  0
  1 11  1  0  0  0  0
  1 12  1  0  0  0  0
  2  3  1  0  0  0  0
  2 13  1  0  0  0  0
  2 14  1  0  0  0  0
  3  4  1  0  0  0  0
  3  8  1  0  0  0  0
  3 15  1  1  0  0  0
  4  5  1  0  0  0  0
  4 16  1  0  0  0  0
  4 17  1  0  0  0  0
  5  6  1  0  0  0  0
  5  9  1  0  0  0  0
  5 18  1  1  0  0  0
  6  7  1  0  0  0  0
  6 19  1  0  0  0  0
  6 20  1  0  0  0  0
  7 21  1  0  0  0  0
  7 22  1  0  0  0  0
  7 23  1  0  0  0  0
M  END
$$$$
GGGG-
 OpenBabel12202212003D

 23 22  0  0  0  0  0  0  0  0999 V2000
   -0.3005   -2.7722   -0.9055 C   0  0  0  0  0  0  0  0  0  0  0  0
    0.7159   -2.0429   -0.0297 C   0  0  0  0  0  0  0  0  0  0  0  0
    1.1620   -0.7062   -0.5861 C   0  0  2  0  0  0  0  0  0  0  0  0
    0.0720    0.2909   -0.9309 C   0  0  0  0  0  0  0  0  0  0  0  0
   -0.7670    0.8523    0.2040 C   0  0  2  0  0  0  0  0  0  0  0  0
   -0.0441    1.5455    1.3526 C   0  0  0  0  0  0  0  0  0  0  0  0
    0.5453    0.6301    2.4250 C   0  0  0  0  0  0  0  0  0  0  0  0
    1.8388   -0.9636   -1.8137 F   0  0  0  0  0  0  0  0  0  0  0  0
   -1.5756   -0.1834    0.7401 F   0  0  0  0  0  0  0  0  0  0  0  0
    0.0584   -2.8593   -1.9312 H   0  0  0  0  0  0  0  0  0  0  0  0
   -0.4690   -3.7782   -0.5230 H   0  0  0  0  0  0  0  0  0  0  0  0
   -1.2589   -2.2554   -0.9153 H   0  0  0  0  0  0  0  0  0  0  0  0
    0.3006   -1.8746    0.9642 H   0  0  0  0  0  0  0  0  0  0  0  0
    1.6112   -2.6567    0.0925 H   0  0  0  0  0  0  0  0  0  0  0  0
    1.9158   -0.2546    0.0547 H   0  0  0  0  0  0  0  0  0  0  0  0
   -0.6010   -0.1613   -1.6617 H   0  0  0  0  0  0  0  0  0  0  0  0
    0.5480    1.1442   -1.4195 H   0  0  0  0  0  0  0  0  0  0  0  0
   -1.4708    1.5550   -0.2415 H   0  0  0  0  0  0  0  0  0  0  0  0
    0.7317    2.1795    0.9167 H   0  0  0  0  0  0  0  0  0  0  0  0
   -0.7606    2.2128    1.8333 H   0  0  0  0  0  0  0  0  0  0  0  0
    1.3540    0.0032    2.0549 H   0  0  0  0  0  0  0  0  0  0  0  0
    0.9476    1.2392    3.2350 H   0  0  0  0  0  0  0  0  0  0  0  0
   -0.2238   -0.0170    2.8442 H   0  0  0  0  0  0  0  0  0  0  0  0
  1  2  1  0  0  0  0
  1 10  1  0  0  0  0
  1 11  1  0  0  0  0
  1 12  1  0  0  0  0
  2  3  1  0  0  0  0
  2 13  1  0  0  0  0
  2 14  1  0  0  0  0
  3  4  1  0  0  0  0
  3  8  1  0  0  0  0
  3 15  1  1  0  0  0
  4  5  1  0  0  0  0
  4 16  1  0  0  0  0
  4 17  1  0  0  0  0
  5  6  1  0  0  0  0
  5  9  1  0  0  0  0
  5 18  1  6  0  0  0
  6  7  1  0  0  0  0
  6 19  1  0  0  0  0
  6 20  1  0  0  0  0
  7 21  1  0  0  0  0
  7 22  1  0  0  0  0
  7 23  1  0  0  0  0
M  END
$$$$
GGGG
 OpenBabel12202212003D

 23 22  0  0  0  0  0  0  0  0999 V2000
   -0.2706   -2.7894   -0.9074 C   0  0  0  0  0  0  0  0  0  0  0  0
    0.6921   -2.0254   -0.0033 C   0  0  0  0  0  0  0  0  0  0  0  0
    1.1496   -0.6977   -0.5711 C   0  0  2  0  0  0  0  0  0  0  0  0
    0.0687    0.2965   -0.9493 C   0  0  0  0  0  0  0  0  0  0  0  0
   -0.7513    0.8382    0.2074 C   0  0  2  0  0  0  0  0  0  0  0  0
    0.0282    1.3366    1.4068 C   0  0  0  0  0  0  0  0  0  0  0  0
    0.9631    2.4857    1.0404 C   0  0  0  0  0  0  0  0  0  0  0  0
    1.8672   -0.9690   -1.7703 F   0  0  0  0  0  0  0  0  0  0  0  0
   -1.6236   -0.1869    0.6607 F   0  0  0  0  0  0  0  0  0  0  0  0
    0.1482   -2.9126   -1.9065 H   0  0  0  0  0  0  0  0  0  0  0  0
   -0.4606   -3.7817   -0.4982 H   0  0  0  0  0  0  0  0  0  0  0  0
   -1.2286   -2.2783   -0.9924 H   0  0  0  0  0  0  0  0  0  0  0  0
    0.2265   -1.8334    0.9653 H   0  0  0  0  0  0  0  0  0  0  0  0
    1.5862   -2.6237    0.1798 H   0  0  0  0  0  0  0  0  0  0  0  0
    1.8789   -0.2370    0.0937 H   0  0  0  0  0  0  0  0  0  0  0  0
   -0.6076   -0.1508   -1.6778 H   0  0  0  0  0  0  0  0  0  0  0  0
    0.5526    1.1451   -1.4374 H   0  0  0  0  0  0  0  0  0  0  0  0
   -1.4052    1.6261   -0.1659 H   0  0  0  0  0  0  0  0  0  0  0  0
   -0.6946    1.6680    2.1527 H   0  0  0  0  0  0  0  0  0  0  0  0
    0.5895    0.5096    1.8480 H   0  0  0  0  0  0  0  0  0  0  0  0
    0.4169    3.2904    0.5442 H   0  0  0  0  0  0  0  0  0  0  0  0
    1.4250    2.8985    1.9367 H   0  0  0  0  0  0  0  0  0  0  0  0
    1.7619    2.1587    0.3735 H   0  0  0  0  0  0  0  0  0  0  0  0
  1  2  1  0  0  0  0
  1 10  1  0  0  0  0
  1 11  1  0  0  0  0
  1 12  1  0  0  0  0
  2  3  1  0  0  0  0
  2 13  1  0  0  0  0
  2 14  1  0  0  0  0
  3  4  1  0  0  0  0
  3  8  1  0  0  0  0
  3 15  1  1  0  0  0
  4  5  1  0  0  0  0
  4 16  1  0  0  0  0
  4 17  1  0  0  0  0
  5  6  1  0  0  0  0
  5  9  1  0  0  0  0
  5 18  1  6  0  0  0
  6  7  1  0  0  0  0
  6 19  1  0  0  0  0
  6 20  1  0  0  0  0
  7 21  1  0  0  0  0
  7 22  1  0  0  0  0
  7 23  1  0  0  0  0
M  END
$$$$
