# Supplementary material for: Conformational Analysis of 1,3-Difluorinated Alkanes
Source: J Org Chem. 2024 May 31;89(12):8789–803. doi: 10.1021/acs.joc.4c00670 (PMC11197103; doi:10.1021/acs.joc.4c00670)
Supplement: Supplementary file 2 — jo4c00670_si_004.zip [file jo4c00670_si_004.zip › SI/minimized_structures/difluoroheptane/syn/syn-3,5-difluoroheptane-vacuum.sdf]

AAAA
 OpenBabel12202214333D

 23 22  0  0  0  0  0  0  0  0999 V2000
    3.0114   -2.1972   -1.3177 C   0  0  0  0  0  0  0  0  0  0  0  0
    1.9493   -1.1859   -1.7376 C   0  0  0  0  0  0  0  0  0  0  0  0
    1.1300   -0.6940   -0.5621 C   0  0  2  0  0  0  0  0  0  0  0  0
    0.0664    0.3129   -0.9502 C   0  0  0  0  0  0  0  0  0  0  0  0
   -0.7514    0.8420    0.2154 C   0  0  2  0  0  0  0  0  0  0  0  0
   -2.0672    1.4595   -0.2163 C   0  0  0  0  0  0  0  0  0  0  0  0
   -2.8435    2.0502    0.9563 C   0  0  0  0  0  0  0  0  0  0  0  0
    1.9998   -0.0985    0.3593 F   0  0  0  0  0  0  0  0  0  0  0  0
   -0.0075    1.8335    0.8676 F   0  0  0  0  0  0  0  0  0  0  0  0
    3.6923   -1.7547   -0.5932 H   0  0  0  0  0  0  0  0  0  0  0  0
    2.5509   -3.0742   -0.8593 H   0  0  0  0  0  0  0  0  0  0  0  0
    3.5916   -2.5306   -2.1762 H   0  0  0  0  0  0  0  0  0  0  0  0
    2.4147   -0.3199   -2.2129 H   0  0  0  0  0  0  0  0  0  0  0  0
    1.2669   -1.6303   -2.4655 H   0  0  0  0  0  0  0  0  0  0  0  0
    0.6742   -1.5388   -0.0379 H   0  0  0  0  0  0  0  0  0  0  0  0
   -0.6079   -0.1722   -1.6604 H   0  0  0  0  0  0  0  0  0  0  0  0
    0.5297    1.1624   -1.4571 H   0  0  0  0  0  0  0  0  0  0  0  0
   -0.9236    0.0593    0.9582 H   0  0  0  0  0  0  0  0  0  0  0  0
   -1.8559    2.2296   -0.9616 H   0  0  0  0  0  0  0  0  0  0  0  0
   -2.6583    0.6832   -0.7090 H   0  0  0  0  0  0  0  0  0  0  0  0
   -2.2610    2.8284    1.4465 H   0  0  0  0  0  0  0  0  0  0  0  0
   -3.0697    1.2802    1.6966 H   0  0  0  0  0  0  0  0  0  0  0  0
   -3.7844    2.4834    0.6201 H   0  0  0  0  0  0  0  0  0  0  0  0
  1  2  1  0  0  0  0
  1 10  1  0  0  0  0
  1 11  1  0  0  0  0
  1 12  1  0  0  0  0
  2  3  1  0  0  0  0
  2 13  1  0  0  0  0
  2 14  1  0  0  0  0
  3  4  1  0  0  0  0
  3  8  1  0  0  0  0
  3 15  1  1  0  0  0
  4  5  1  0  0  0  0
  4 16  1  0  0  0  0
  4 17  1  0  0  0  0
  5  6  1  0  0  0  0
  5  9  1  0  0  0  0
  5 18  1  1  0  0  0
  6  7  1  0  0  0  0
  6 19  1  0  0  0  0
  6 20  1  0  0  0  0
  7 21  1  0  0  0  0
  7 22  1  0  0  0  0
  7 23  1  0  0  0  0
M  END
$$$$
AAAG-
 OpenBabel12202214333D

 23 22  0  0  0  0  0  0  0  0999 V2000
    3.0352   -2.1742   -1.2909 C   0  0  0  0  0  0  0  0  0  0  0  0
    1.9855   -1.1531   -1.7176 C   0  0  0  0  0  0  0  0  0  0  0  0
    1.1272   -0.6921   -0.5587 C   0  0  2  0  0  0  0  0  0  0  0  0
    0.0663    0.3139   -0.9555 C   0  0  0  0  0  0  0  0  0  0  0  0
   -0.7485    0.8392    0.2172 C   0  0  2  0  0  0  0  0  0  0  0  0
   -2.1212    1.3588   -0.1689 C   0  0  0  0  0  0  0  0  0  0  0  0
   -2.0717    2.4594   -1.2256 C   0  0  0  0  0  0  0  0  0  0  0  0
    1.9632   -0.1062    0.4013 F   0  0  0  0  0  0  0  0  0  0  0  0
   -0.0437    1.8984    0.8062 F   0  0  0  0  0  0  0  0  0  0  0  0
    3.6899   -1.7497   -0.5318 H   0  0  0  0  0  0  0  0  0  0  0  0
    2.5629   -3.0640   -0.8730 H   0  0  0  0  0  0  0  0  0  0  0  0
    3.6460   -2.4815   -2.1384 H   0  0  0  0  0  0  0  0  0  0  0  0
    2.4636   -0.2742   -2.1559 H   0  0  0  0  0  0  0  0  0  0  0  0
    1.3270   -1.5802   -2.4790 H   0  0  0  0  0  0  0  0  0  0  0  0
    0.6656   -1.5517   -0.0634 H   0  0  0  0  0  0  0  0  0  0  0  0
   -0.6054   -0.1730   -1.6673 H   0  0  0  0  0  0  0  0  0  0  0  0
    0.5329    1.1598   -1.4623 H   0  0  0  0  0  0  0  0  0  0  0  0
   -0.8408    0.0743    0.9898 H   0  0  0  0  0  0  0  0  0  0  0  0
   -2.7181    0.5136   -0.5207 H   0  0  0  0  0  0  0  0  0  0  0  0
   -2.5986    1.7352    0.7373 H   0  0  0  0  0  0  0  0  0  0  0  0
   -1.6887    2.0870   -2.1763 H   0  0  0  0  0  0  0  0  0  0  0  0
   -1.4285    3.2733   -0.8944 H   0  0  0  0  0  0  0  0  0  0  0  0
   -3.0678    2.8635   -1.4040 H   0  0  0  0  0  0  0  0  0  0  0  0
  1  2  1  0  0  0  0
  1 10  1  0  0  0  0
  1 11  1  0  0  0  0
  1 12  1  0  0  0  0
  2  3  1  0  0  0  0
  2 13  1  0  0  0  0
  2 14  1  0  0  0  0
  3  4  1  0  0  0  0
  3  8  1  0  0  0  0
  3 15  1  1  0  0  0
  4  5  1  0  0  0  0
  4 16  1  0  0  0  0
  4 17  1  0  0  0  0
  5  6  1  0  0  0  0
  5  9  1  0  0  0  0
  5 18  1  1  0  0  0
  6  7  1  0  0  0  0
  6 19  1  0  0  0  0
  6 20  1  0  0  0  0
  7 21  1  0  0  0  0
  7 22  1  0  0  0  0
  7 23  1  0  0  0  0
M  END
$$$$
AAAG
 OpenBabel12202214333D

 23 22  0  0  0  0  0  0  0  0999 V2000
    2.6893   -2.5283   -1.3214 C   0  0  0  0  0  0  0  0  0  0  0  0
    1.5623   -1.5779   -1.7109 C   0  0  0  0  0  0  0  0  0  0  0  0
    1.1293   -0.6939   -0.5592 C   0  0  2  0  0  0  0  0  0  0  0  0
    0.0637    0.3157   -0.9526 C   0  0  0  0  0  0  0  0  0  0  0  0
   -0.7481    0.8392    0.2148 C   0  0  2  0  0  0  0  0  0  0  0  0
   -1.7046    1.9585   -0.1435 C   0  0  0  0  0  0  0  0  0  0  0  0
   -2.7965    1.5181   -1.1166 C   0  0  0  0  0  0  0  0  0  0  0  0
    2.2565    0.0063   -0.1078 F   0  0  0  0  0  0  0  0  0  0  0  0
    0.1317    1.3243    1.1897 F   0  0  0  0  0  0  0  0  0  0  0  0
    3.5656   -1.9689   -0.9982 H   0  0  0  0  0  0  0  0  0  0  0  0
    2.3812   -3.1776   -0.5006 H   0  0  0  0  0  0  0  0  0  0  0  0
    2.9740   -3.1587   -2.1629 H   0  0  0  0  0  0  0  0  0  0  0  0
    1.8725   -0.9353   -2.5397 H   0  0  0  0  0  0  0  0  0  0  0  0
    0.6899   -2.1437   -2.0472 H   0  0  0  0  0  0  0  0  0  0  0  0
    0.7973   -1.3030    0.2853 H   0  0  0  0  0  0  0  0  0  0  0  0
   -0.6214   -0.1579   -1.6578 H   0  0  0  0  0  0  0  0  0  0  0  0
    0.5546    1.1458   -1.4681 H   0  0  0  0  0  0  0  0  0  0  0  0
   -1.2926    0.0150    0.6863 H   0  0  0  0  0  0  0  0  0  0  0  0
   -2.1519    2.3165    0.7849 H   0  0  0  0  0  0  0  0  0  0  0  0
   -1.1247    2.7841   -0.5623 H   0  0  0  0  0  0  0  0  0  0  0  0
   -3.3185    0.6342   -0.7446 H   0  0  0  0  0  0  0  0  0  0  0  0
   -2.3896    1.2833   -2.1000 H   0  0  0  0  0  0  0  0  0  0  0  0
   -3.5336    2.3087   -1.2458 H   0  0  0  0  0  0  0  0  0  0  0  0
  1  2  1  0  0  0  0
  1 10  1  0  0  0  0
  1 11  1  0  0  0  0
  1 12  1  0  0  0  0
  2  3  1  0  0  0  0
  2 13  1  0  0  0  0
  2 14  1  0  0  0  0
  3  4  1  0  0  0  0
  3  8  1  0  0  0  0
  3 15  1  1  0  0  0
  4  5  1  0  0  0  0
  4 16  1  0  0  0  0
  4 17  1  0  0  0  0
  5  6  1  0  0  0  0
  5  9  1  0  0  0  0
  5 18  1  1  0  0  0
  6  7  1  0  0  0  0
  6 19  1  0  0  0  0
  6 20  1  0  0  0  0
  7 21  1  0  0  0  0
  7 22  1  0  0  0  0
  7 23  1  0  0  0  0
M  END
$$$$
AAG-A
 OpenBabel12202214333D

 23 22  0  0  0  0  0  0  0  0999 V2000
    3.1199   -2.0694   -1.2628 C   0  0  0  0  0  0  0  0  0  0  0  0
    2.0767   -1.0388   -1.6815 C   0  0  0  0  0  0  0  0  0  0  0  0
    1.1260   -0.6911   -0.5579 C   0  0  2  0  0  0  0  0  0  0  0  0
    0.0655    0.3145   -0.9549 C   0  0  0  0  0  0  0  0  0  0  0  0
   -0.7465    0.8376    0.2158 C   0  0  2  0  0  0  0  0  0  0  0  0
   -1.4867   -0.2223    1.0016 C   0  0  0  0  0  0  0  0  0  0  0  0
   -2.3913    0.3823    2.0717 C   0  0  0  0  0  0  0  0  0  0  0  0
    1.8789   -0.1373    0.4989 F   0  0  0  0  0  0  0  0  0  0  0  0
   -1.6940    1.7255   -0.3281 F   0  0  0  0  0  0  0  0  0  0  0  0
    3.7048   -1.6988   -0.4222 H   0  0  0  0  0  0  0  0  0  0  0  0
    2.6431   -3.0030   -0.9598 H   0  0  0  0  0  0  0  0  0  0  0  0
    3.8011   -2.2896   -2.0835 H   0  0  0  0  0  0  0  0  0  0  0  0
    2.5611   -0.1165   -2.0124 H   0  0  0  0  0  0  0  0  0  0  0  0
    1.4845   -1.4123   -2.5194 H   0  0  0  0  0  0  0  0  0  0  0  0
    0.6749   -1.5982   -0.1513 H   0  0  0  0  0  0  0  0  0  0  0  0
   -0.6164   -0.1584   -1.6656 H   0  0  0  0  0  0  0  0  0  0  0  0
    0.5383    1.1614   -1.4565 H   0  0  0  0  0  0  0  0  0  0  0  0
   -0.1214    1.4334    0.8805 H   0  0  0  0  0  0  0  0  0  0  0  0
   -2.0703   -0.8317    0.3062 H   0  0  0  0  0  0  0  0  0  0  0  0
   -0.7451   -0.8721    1.4710 H   0  0  0  0  0  0  0  0  0  0  0  0
   -3.1486    1.0193    1.6201 H   0  0  0  0  0  0  0  0  0  0  0  0
   -1.8098    0.9882    2.7685 H   0  0  0  0  0  0  0  0  0  0  0  0
   -2.8919   -0.4001    2.6412 H   0  0  0  0  0  0  0  0  0  0  0  0
  1  2  1  0  0  0  0
  1 10  1  0  0  0  0
  1 11  1  0  0  0  0
  1 12  1  0  0  0  0
  2  3  1  0  0  0  0
  2 13  1  0  0  0  0
  2 14  1  0  0  0  0
  3  4  1  0  0  0  0
  3  8  1  0  0  0  0
  3 15  1  1  0  0  0
  4  5  1  0  0  0  0
  4 16  1  0  0  0  0
  4 17  1  0  0  0  0
  5  6  1  0  0  0  0
  5  9  1  0  0  0  0
  5 18  1  1  0  0  0
  6  7  1  0  0  0  0
  6 19  1  0  0  0  0
  6 20  1  0  0  0  0
  7 21  1  0  0  0  0
  7 22  1  0  0  0  0
  7 23  1  0  0  0  0
M  END
$$$$
AAGA
 OpenBabel12202214333D

 23 22  0  0  0  0  0  0  0  0999 V2000
    2.7565   -2.4662   -1.3286 C   0  0  0  0  0  0  0  0  0  0  0  0
    1.6399   -1.5076   -1.7318 C   0  0  0  0  0  0  0  0  0  0  0  0
    1.1295   -0.6936   -0.5616 C   0  0  2  0  0  0  0  0  0  0  0  0
    0.0658    0.3134   -0.9501 C   0  0  0  0  0  0  0  0  0  0  0  0
   -0.7503    0.8412    0.2148 C   0  0  2  0  0  0  0  0  0  0  0  0
    0.0336    1.4668    1.3489 C   0  0  0  0  0  0  0  0  0  0  0  0
   -0.8875    2.0323    2.4247 C   0  0  0  0  0  0  0  0  0  0  0  0
    2.2234    0.0156   -0.0207 F   0  0  0  0  0  0  0  0  0  0  0  0
   -1.4748   -0.2520    0.7378 F   0  0  0  0  0  0  0  0  0  0  0  0
    3.6006   -1.9174   -0.9174 H   0  0  0  0  0  0  0  0  0  0  0  0
    2.4056   -3.1683   -0.5708 H   0  0  0  0  0  0  0  0  0  0  0  0
    3.1039   -3.0399   -2.1868 H   0  0  0  0  0  0  0  0  0  0  0  0
    1.9869   -0.8185   -2.5050 H   0  0  0  0  0  0  0  0  0  0  0  0
    0.7947   -2.0623   -2.1450 H   0  0  0  0  0  0  0  0  0  0  0  0
    0.7713   -1.3471    0.2356 H   0  0  0  0  0  0  0  0  0  0  0  0
   -0.6246   -0.1588   -1.6524 H   0  0  0  0  0  0  0  0  0  0  0  0
    0.5504    1.1445   -1.4673 H   0  0  0  0  0  0  0  0  0  0  0  0
   -1.5025    1.5411   -0.1527 H   0  0  0  0  0  0  0  0  0  0  0  0
    0.7027    0.7166    1.7699 H   0  0  0  0  0  0  0  0  0  0  0  0
    0.6672    2.2503    0.9274 H   0  0  0  0  0  0  0  0  0  0  0  0
   -1.5220    1.2479    2.8335 H   0  0  0  0  0  0  0  0  0  0  0  0
   -1.5338    2.8114    2.0147 H   0  0  0  0  0  0  0  0  0  0  0  0
   -0.3120    2.4669    3.2405 H   0  0  0  0  0  0  0  0  0  0  0  0
  1  2  1  0  0  0  0
  1 10  1  0  0  0  0
  1 11  1  0  0  0  0
  1 12  1  0  0  0  0
  2  3  1  0  0  0  0
  2 13  1  0  0  0  0
  2 14  1  0  0  0  0
  3  4  1  0  0  0  0
  3  8  1  0  0  0  0
  3 15  1  1  0  0  0
  4  5  1  0  0  0  0
  4 16  1  0  0  0  0
  4 17  1  0  0  0  0
  5  6  1  0  0  0  0
  5  9  1  0  0  0  0
  5 18  1  6  0  0  0
  6  7  1  0  0  0  0
  6 19  1  0  0  0  0
  6 20  1  0  0  0  0
  7 21  1  0  0  0  0
  7 22  1  0  0  0  0
  7 23  1  0  0  0  0
M  END
$$$$
AAG-G-
 OpenBabel12202214333D

 23 22  0  0  0  0  0  0  0  0999 V2000
    3.1104   -2.0855   -1.2413 C   0  0  0  0  0  0  0  0  0  0  0  0
    2.0635   -1.0644   -1.6780 C   0  0  0  0  0  0  0  0  0  0  0  0
    1.1228   -0.6889   -0.5544 C   0  0  2  0  0  0  0  0  0  0  0  0
    0.0652    0.3155   -0.9595 C   0  0  0  0  0  0  0  0  0  0  0  0
   -0.7430    0.8344    0.2170 C   0  0  2  0  0  0  0  0  0  0  0  0
   -1.4666   -0.2192    1.0339 C   0  0  0  0  0  0  0  0  0  0  0  0
   -2.3754   -1.1235    0.2044 C   0  0  0  0  0  0  0  0  0  0  0  0
    1.8864   -0.1191    0.4855 F   0  0  0  0  0  0  0  0  0  0  0  0
   -1.7104    1.7079   -0.3182 F   0  0  0  0  0  0  0  0  0  0  0  0
    3.7061   -1.6912   -0.4200 H   0  0  0  0  0  0  0  0  0  0  0  0
    2.6346   -3.0079   -0.9042 H   0  0  0  0  0  0  0  0  0  0  0  0
    3.7803   -2.3323   -2.0633 H   0  0  0  0  0  0  0  0  0  0  0  0
    2.5445   -0.1531   -2.0384 H   0  0  0  0  0  0  0  0  0  0  0  0
    1.4622   -1.4611   -2.4995 H   0  0  0  0  0  0  0  0  0  0  0  0
    0.6692   -1.5844   -0.1248 H   0  0  0  0  0  0  0  0  0  0  0  0
   -0.6093   -0.1502   -1.6799 H   0  0  0  0  0  0  0  0  0  0  0  0
    0.5420    1.1643   -1.4532 H   0  0  0  0  0  0  0  0  0  0  0  0
   -0.1128    1.4390    0.8647 H   0  0  0  0  0  0  0  0  0  0  0  0
   -0.7215   -0.8033    1.5771 H   0  0  0  0  0  0  0  0  0  0  0  0
   -2.0577    0.3098    1.7835 H   0  0  0  0  0  0  0  0  0  0  0  0
   -1.8062   -1.7727   -0.4614 H   0  0  0  0  0  0  0  0  0  0  0  0
   -3.0553   -0.5247   -0.4019 H   0  0  0  0  0  0  0  0  0  0  0  0
   -2.9720   -1.7624    0.8538 H   0  0  0  0  0  0  0  0  0  0  0  0
  1  2  1  0  0  0  0
  1 10  1  0  0  0  0
  1 11  1  0  0  0  0
  1 12  1  0  0  0  0
  2  3  1  0  0  0  0
  2 13  1  0  0  0  0
  2 14  1  0  0  0  0
  3  4  1  0  0  0  0
  3  8  1  0  0  0  0
  3 15  1  1  0  0  0
  4  5  1  0  0  0  0
  4 16  1  0  0  0  0
  4 17  1  0  0  0  0
  5  6  1  0  0  0  0
  5  9  1  0  0  0  0
  5 18  1  1  0  0  0
  6  7  1  0  0  0  0
  6 19  1  0  0  0  0
  6 20  1  0  0  0  0
  7 21  1  0  0  0  0
  7 22  1  0  0  0  0
  7 23  1  0  0  0  0
M  END
$$$$
AAG-G
 OpenBabel12202214333D

 23 22  0  0  0  0  0  0  0  0999 V2000
    3.0168   -2.1893   -1.3167 C   0  0  0  0  0  0  0  0  0  0  0  0
    1.9323   -1.2030   -1.7376 C   0  0  0  0  0  0  0  0  0  0  0  0
    1.1293   -0.6938   -0.5598 C   0  0  2  0  0  0  0  0  0  0  0  0
    0.0663    0.3138   -0.9549 C   0  0  0  0  0  0  0  0  0  0  0  0
   -0.7507    0.8410    0.2177 C   0  0  2  0  0  0  0  0  0  0  0  0
   -2.0654    0.1284    0.4641 C   0  0  0  0  0  0  0  0  0  0  0  0
   -1.9075   -1.3510    0.8082 C   0  0  0  0  0  0  0  0  0  0  0  0
    2.0129   -0.0506    0.3278 F   0  0  0  0  0  0  0  0  0  0  0  0
   -1.0685    2.1832   -0.0610 F   0  0  0  0  0  0  0  0  0  0  0  0
    3.7095   -1.7206   -0.6199 H   0  0  0  0  0  0  0  0  0  0  0  0
    2.5795   -3.0602   -0.8272 H   0  0  0  0  0  0  0  0  0  0  0  0
    3.5820   -2.5368   -2.1813 H   0  0  0  0  0  0  0  0  0  0  0  0
    2.3724   -0.3431   -2.2459 H   0  0  0  0  0  0  0  0  0  0  0  0
    1.2388   -1.6754   -2.4381 H   0  0  0  0  0  0  0  0  0  0  0  0
    0.7119   -1.5285    0.0038 H   0  0  0  0  0  0  0  0  0  0  0  0
   -0.5917   -0.1269   -1.7082 H   0  0  0  0  0  0  0  0  0  0  0  0
    0.5729    1.1663   -1.4106 H   0  0  0  0  0  0  0  0  0  0  0  0
   -0.1364    0.8576    1.1177 H   0  0  0  0  0  0  0  0  0  0  0  0
   -2.5749    0.6470    1.2771 H   0  0  0  0  0  0  0  0  0  0  0  0
   -2.6828    0.2454   -0.4294 H   0  0  0  0  0  0  0  0  0  0  0  0
   -1.2228   -1.4911    1.6471 H   0  0  0  0  0  0  0  0  0  0  0  0
   -1.5306   -1.9236   -0.0403 H   0  0  0  0  0  0  0  0  0  0  0  0
   -2.8685   -1.7772    1.0886 H   0  0  0  0  0  0  0  0  0  0  0  0
  1  2  1  0  0  0  0
  1 10  1  0  0  0  0
  1 11  1  0  0  0  0
  1 12  1  0  0  0  0
  2  3  1  0  0  0  0
  2 13  1  0  0  0  0
  2 14  1  0  0  0  0
  3  4  1  0  0  0  0
  3  8  1  0  0  0  0
  3 15  1  1  0  0  0
  4  5  1  0  0  0  0
  4 16  1  0  0  0  0
  4 17  1  0  0  0  0
  5  6  1  0  0  0  0
  5  9  1  0  0  0  0
  5 18  1  1  0  0  0
  6  7  1  0  0  0  0
  6 19  1  0  0  0  0
  6 20  1  0  0  0  0
  7 21  1  0  0  0  0
  7 22  1  0  0  0  0
  7 23  1  0  0  0  0
M  END
$$$$
AAGG-
 OpenBabel12202214333D

 23 22  0  0  0  0  0  0  0  0999 V2000
    2.7513   -2.4602   -1.4048 C   0  0  0  0  0  0  0  0  0  0  0  0
    1.6077   -1.5162   -1.7619 C   0  0  0  0  0  0  0  0  0  0  0  0
    1.1399   -0.7007   -0.5745 C   0  0  2  0  0  0  0  0  0  0  0  0
    0.0688    0.3082   -0.9348 C   0  0  0  0  0  0  0  0  0  0  0  0
   -0.7638    0.8535    0.2123 C   0  0  2  0  0  0  0  0  0  0  0  0
   -0.0400    1.5199    1.3778 C   0  0  0  0  0  0  0  0  0  0  0  0
    0.5419    0.5669    2.4230 C   0  0  0  0  0  0  0  0  0  0  0  0
    2.2534    0.0130   -0.0788 F   0  0  0  0  0  0  0  0  0  0  0  0
   -1.5378   -0.2129    0.7114 F   0  0  0  0  0  0  0  0  0  0  0  0
    3.6116   -1.8994   -1.0442 H   0  0  0  0  0  0  0  0  0  0  0  0
    2.4466   -3.1561   -0.6217 H   0  0  0  0  0  0  0  0  0  0  0  0
    3.0588   -3.0408   -2.2732 H   0  0  0  0  0  0  0  0  0  0  0  0
    1.9110   -0.8284   -2.5557 H   0  0  0  0  0  0  0  0  0  0  0  0
    0.7509   -2.0835   -2.1315 H   0  0  0  0  0  0  0  0  0  0  0  0
    0.8117   -1.3541    0.2349 H   0  0  0  0  0  0  0  0  0  0  0  0
   -0.6251   -0.1598   -1.6355 H   0  0  0  0  0  0  0  0  0  0  0  0
    0.5504    1.1395   -1.4558 H   0  0  0  0  0  0  0  0  0  0  0  0
   -1.4810    1.5597   -0.2086 H   0  0  0  0  0  0  0  0  0  0  0  0
    0.7445    2.1553    0.9645 H   0  0  0  0  0  0  0  0  0  0  0  0
   -0.7584    2.1761    1.8731 H   0  0  0  0  0  0  0  0  0  0  0  0
    1.3644   -0.0233    2.0272 H   0  0  0  0  0  0  0  0  0  0  0  0
   -0.2292   -0.1028    2.7988 H   0  0  0  0  0  0  0  0  0  0  0  0
    0.9267    1.1457    3.2614 H   0  0  0  0  0  0  0  0  0  0  0  0
  1  2  1  0  0  0  0
  1 10  1  0  0  0  0
  1 11  1  0  0  0  0
  1 12  1  0  0  0  0
  2  3  1  0  0  0  0
  2 13  1  0  0  0  0
  2 14  1  0  0  0  0
  3  4  1  0  0  0  0
  3  8  1  0  0  0  0
  3 15  1  1  0  0  0
  4  5  1  0  0  0  0
  4 16  1  0  0  0  0
  4 17  1  0  0  0  0
  5  6  1  0  0  0  0
  5  9  1  0  0  0  0
  5 18  1  6  0  0  0
  6  7  1  0  0  0  0
  6 19  1  0  0  0  0
  6 20  1  0  0  0  0
  7 21  1  0  0  0  0
  7 22  1  0  0  0  0
  7 23  1  0  0  0  0
M  END
$$$$
AAGG
 OpenBabel12202214333D

 23 22  0  0  0  0  0  0  0  0999 V2000
    2.7499   -2.4741   -1.3199 C   0  0  0  0  0  0  0  0  0  0  0  0
    1.6345   -1.5168   -1.7263 C   0  0  0  0  0  0  0  0  0  0  0  0
    1.1294   -0.6936   -0.5610 C   0  0  2  0  0  0  0  0  0  0  0  0
    0.0660    0.3136   -0.9517 C   0  0  0  0  0  0  0  0  0  0  0  0
   -0.7503    0.8410    0.2157 C   0  0  2  0  0  0  0  0  0  0  0  0
    0.0237    1.4673    1.3566 C   0  0  0  0  0  0  0  0  0  0  0  0
    0.7781    2.7231    0.9228 C   0  0  0  0  0  0  0  0  0  0  0  0
    2.2277    0.0191   -0.0288 F   0  0  0  0  0  0  0  0  0  0  0  0
   -1.4698   -0.2540    0.7371 F   0  0  0  0  0  0  0  0  0  0  0  0
    3.6007   -1.9244   -0.9227 H   0  0  0  0  0  0  0  0  0  0  0  0
    2.4030   -3.1654   -0.5513 H   0  0  0  0  0  0  0  0  0  0  0  0
    3.0875   -3.0608   -2.1739 H   0  0  0  0  0  0  0  0  0  0  0  0
    1.9793   -0.8344   -2.5071 H   0  0  0  0  0  0  0  0  0  0  0  0
    0.7859   -2.0739   -2.1311 H   0  0  0  0  0  0  0  0  0  0  0  0
    0.7749   -1.3398    0.2437 H   0  0  0  0  0  0  0  0  0  0  0  0
   -0.6276   -0.1607   -1.6482 H   0  0  0  0  0  0  0  0  0  0  0  0
    0.5450    1.1421   -1.4783 H   0  0  0  0  0  0  0  0  0  0  0  0
   -1.5001    1.5418   -0.1558 H   0  0  0  0  0  0  0  0  0  0  0  0
   -0.6980    1.7105    2.1379 H   0  0  0  0  0  0  0  0  0  0  0  0
    0.7176    0.7330    1.7649 H   0  0  0  0  0  0  0  0  0  0  0  0
    0.1107    3.4335    0.4302 H   0  0  0  0  0  0  0  0  0  0  0  0
    1.5869    2.4731    0.2390 H   0  0  0  0  0  0  0  0  0  0  0  0
    1.2141    3.2209    1.7867 H   0  0  0  0  0  0  0  0  0  0  0  0
  1  2  1  0  0  0  0
  1 10  1  0  0  0  0
  1 11  1  0  0  0  0
  1 12  1  0  0  0  0
  2  3  1  0  0  0  0
  2 13  1  0  0  0  0
  2 14  1  0  0  0  0
  3  4  1  0  0  0  0
  3  8  1  0  0  0  0
  3 15  1  1  0  0  0
  4  5  1  0  0  0  0
  4 16  1  0  0  0  0
  4 17  1  0  0  0  0
  5  6  1  0  0  0  0
  5  9  1  0  0  0  0
  5 18  1  6  0  0  0
  6  7  1  0  0  0  0
  6 19  1  0  0  0  0
  6 20  1  0  0  0  0
  7 21  1  0  0  0  0
  7 22  1  0  0  0  0
  7 23  1  0  0  0  0
M  END
$$$$
AG-AA
 OpenBabel12202214333D

 23 22  0  0  0  0  0  0  0  0999 V2000
    3.1942   -1.3003    0.7397 C   0  0  0  0  0  0  0  0  0  0  0  0
    2.1263   -0.2418    0.4850 C   0  0  0  0  0  0  0  0  0  0  0  0
    1.1300   -0.6941   -0.5615 C   0  0  2  0  0  0  0  0  0  0  0  0
    0.0649    0.3141   -0.9498 C   0  0  0  0  0  0  0  0  0  0  0  0
   -0.7500    0.8409    0.2142 C   0  0  2  0  0  0  0  0  0  0  0  0
   -2.0447    1.5007   -0.2107 C   0  0  0  0  0  0  0  0  0  0  0  0
   -2.8146    2.0826    0.9713 C   0  0  0  0  0  0  0  0  0  0  0  0
    0.4576   -1.8298   -0.0599 F   0  0  0  0  0  0  0  0  0  0  0  0
    0.0266    1.8092    0.8862 F   0  0  0  0  0  0  0  0  0  0  0  0
    3.8961   -0.9689    1.5033 H   0  0  0  0  0  0  0  0  0  0  0  0
    2.7369   -2.2294    1.0753 H   0  0  0  0  0  0  0  0  0  0  0  0
    3.7598   -1.5107   -0.1706 H   0  0  0  0  0  0  0  0  0  0  0  0
    1.5894   -0.0073    1.4039 H   0  0  0  0  0  0  0  0  0  0  0  0
    2.5771    0.6909    0.1390 H   0  0  0  0  0  0  0  0  0  0  0  0
    1.6537   -1.0359   -1.4557 H   0  0  0  0  0  0  0  0  0  0  0  0
   -0.6093   -0.1714   -1.6588 H   0  0  0  0  0  0  0  0  0  0  0  0
    0.5283    1.1625   -1.4581 H   0  0  0  0  0  0  0  0  0  0  0  0
   -0.9408    0.0507    0.9424 H   0  0  0  0  0  0  0  0  0  0  0  0
   -1.8104    2.2820   -0.9374 H   0  0  0  0  0  0  0  0  0  0  0  0
   -2.6485    0.7489   -0.7236 H   0  0  0  0  0  0  0  0  0  0  0  0
   -3.7411    2.5489    0.6390 H   0  0  0  0  0  0  0  0  0  0  0  0
   -2.2169    2.8324    1.4842 H   0  0  0  0  0  0  0  0  0  0  0  0
   -3.0670    1.3000    1.6884 H   0  0  0  0  0  0  0  0  0  0  0  0
  1  2  1  0  0  0  0
  1 10  1  0  0  0  0
  1 11  1  0  0  0  0
  1 12  1  0  0  0  0
  2  3  1  0  0  0  0
  2 13  1  0  0  0  0
  2 14  1  0  0  0  0
  3  4  1  0  0  0  0
  3  8  1  0  0  0  0
  3 15  1  6  0  0  0
  4  5  1  0  0  0  0
  4 16  1  0  0  0  0
  4 17  1  0  0  0  0
  5  6  1  0  0  0  0
  5  9  1  0  0  0  0
  5 18  1  1  0  0  0
  6  7  1  0  0  0  0
  6 19  1  0  0  0  0
  6 20  1  0  0  0  0
  7 21  1  0  0  0  0
  7 22  1  0  0  0  0
  7 23  1  0  0  0  0
M  END
$$$$
AGAA
 OpenBabel12202214333D

 23 22  0  0  0  0  0  0  0  0999 V2000
    1.7022   -2.9600    0.3818 C   0  0  0  0  0  0  0  0  0  0  0  0
    0.6036   -1.9290    0.1386 C   0  0  0  0  0  0  0  0  0  0  0  0
    1.1270   -0.6920   -0.5576 C   0  0  2  0  0  0  0  0  0  0  0  0
    0.0638    0.3159   -0.9542 C   0  0  0  0  0  0  0  0  0  0  0  0
   -0.7457    0.8371    0.2148 C   0  0  2  0  0  0  0  0  0  0  0  0
   -1.6440    1.9992   -0.1455 C   0  0  0  0  0  0  0  0  0  0  0  0
   -2.4646    2.4902    1.0426 C   0  0  0  0  0  0  0  0  0  0  0  0
    1.7557   -1.0912   -1.7522 F   0  0  0  0  0  0  0  0  0  0  0  0
    0.1547    1.2704    1.2107 F   0  0  0  0  0  0  0  0  0  0  0  0
    2.1327   -3.2927   -0.5601 H   0  0  0  0  0  0  0  0  0  0  0  0
    2.5024   -2.5326    0.9884 H   0  0  0  0  0  0  0  0  0  0  0  0
    1.3071   -3.8285    0.9077 H   0  0  0  0  0  0  0  0  0  0  0  0
   -0.1988   -2.3597   -0.4664 H   0  0  0  0  0  0  0  0  0  0  0  0
    0.1712   -1.6202    1.0927 H   0  0  0  0  0  0  0  0  0  0  0  0
    1.8999   -0.2169    0.0461 H   0  0  0  0  0  0  0  0  0  0  0  0
   -0.6155   -0.1592   -1.6660 H   0  0  0  0  0  0  0  0  0  0  0  0
    0.5493    1.1524   -1.4610 H   0  0  0  0  0  0  0  0  0  0  0  0
   -1.3293    0.0382    0.6761 H   0  0  0  0  0  0  0  0  0  0  0  0
   -1.0160    2.8041   -0.5357 H   0  0  0  0  0  0  0  0  0  0  0  0
   -2.3002    1.6778   -0.9571 H   0  0  0  0  0  0  0  0  0  0  0  0
   -1.8092    2.8033    1.8541 H   0  0  0  0  0  0  0  0  0  0  0  0
   -3.1160    1.6992    1.4177 H   0  0  0  0  0  0  0  0  0  0  0  0
   -3.0895    3.3365    0.7611 H   0  0  0  0  0  0  0  0  0  0  0  0
  1  2  1  0  0  0  0
  1 10  1  0  0  0  0
  1 11  1  0  0  0  0
  1 12  1  0  0  0  0
  2  3  1  0  0  0  0
  2 13  1  0  0  0  0
  2 14  1  0  0  0  0
  3  4  1  0  0  0  0
  3  8  1  0  0  0  0
  3 15  1  1  0  0  0
  4  5  1  0  0  0  0
  4 16  1  0  0  0  0
  4 17  1  0  0  0  0
  5  6  1  0  0  0  0
  5  9  1  0  0  0  0
  5 18  1  1  0  0  0
  6  7  1  0  0  0  0
  6 19  1  0  0  0  0
  6 20  1  0  0  0  0
  7 21  1  0  0  0  0
  7 22  1  0  0  0  0
  7 23  1  0  0  0  0
M  END
$$$$
AG-AG-
 OpenBabel12202214333D

 23 22  0  0  0  0  0  0  0  0999 V2000
    3.1840   -1.2963    0.7590 C   0  0  0  0  0  0  0  0  0  0  0  0
    2.1248   -0.2323    0.4822 C   0  0  0  0  0  0  0  0  0  0  0  0
    1.1282   -0.6928   -0.5593 C   0  0  2  0  0  0  0  0  0  0  0  0
    0.0652    0.3145   -0.9534 C   0  0  0  0  0  0  0  0  0  0  0  0
   -0.7484    0.8393    0.2157 C   0  0  2  0  0  0  0  0  0  0  0  0
   -2.0718    1.4653   -0.1784 C   0  0  0  0  0  0  0  0  0  0  0  0
   -1.9275    2.5906   -1.1995 C   0  0  0  0  0  0  0  0  0  0  0  0
    0.4577   -1.8251   -0.0499 F   0  0  0  0  0  0  0  0  0  0  0  0
    0.0153    1.8308    0.8690 F   0  0  0  0  0  0  0  0  0  0  0  0
    3.8919   -0.9516    1.5118 H   0  0  0  0  0  0  0  0  0  0  0  0
    2.7181   -2.2119    1.1203 H   0  0  0  0  0  0  0  0  0  0  0  0
    3.7438   -1.5335   -0.1462 H   0  0  0  0  0  0  0  0  0  0  0  0
    1.5885    0.0238    1.3961 H   0  0  0  0  0  0  0  0  0  0  0  0
    2.5868    0.6897    0.1212 H   0  0  0  0  0  0  0  0  0  0  0  0
    1.6522   -1.0411   -1.4510 H   0  0  0  0  0  0  0  0  0  0  0  0
   -0.6101   -0.1715   -1.6607 H   0  0  0  0  0  0  0  0  0  0  0  0
    0.5330    1.1583   -1.4643 H   0  0  0  0  0  0  0  0  0  0  0  0
   -0.9074    0.0494    0.9504 H   0  0  0  0  0  0  0  0  0  0  0  0
   -2.7157    0.6725   -0.5669 H   0  0  0  0  0  0  0  0  0  0  0  0
   -2.5416    1.8442    0.7307 H   0  0  0  0  0  0  0  0  0  0  0  0
   -2.8877    3.0763   -1.3707 H   0  0  0  0  0  0  0  0  0  0  0  0
   -1.5689    2.2175   -2.1593 H   0  0  0  0  0  0  0  0  0  0  0  0
   -1.2255    3.3421   -0.8399 H   0  0  0  0  0  0  0  0  0  0  0  0
  1  2  1  0  0  0  0
  1 10  1  0  0  0  0
  1 11  1  0  0  0  0
  1 12  1  0  0  0  0
  2  3  1  0  0  0  0
  2 13  1  0  0  0  0
  2 14  1  0  0  0  0
  3  4  1  0  0  0  0
  3  8  1  0  0  0  0
  3 15  1  6  0  0  0
  4  5  1  0  0  0  0
  4 16  1  0  0  0  0
  4 17  1  0  0  0  0
  5  6  1  0  0  0  0
  5  9  1  0  0  0  0
  5 18  1  1  0  0  0
  6  7  1  0  0  0  0
  6 19  1  0  0  0  0
  6 20  1  0  0  0  0
  7 21  1  0  0  0  0
  7 22  1  0  0  0  0
  7 23  1  0  0  0  0
M  END
$$$$
AG-AG
 OpenBabel12202214333D

 23 22  0  0  0  0  0  0  0  0999 V2000
    3.1954   -1.2988    0.7387 C   0  0  0  0  0  0  0  0  0  0  0  0
    2.1287   -0.2393    0.4810 C   0  0  0  0  0  0  0  0  0  0  0  0
    1.1301   -0.6941   -0.5614 C   0  0  2  0  0  0  0  0  0  0  0  0
    0.0650    0.3141   -0.9502 C   0  0  0  0  0  0  0  0  0  0  0  0
   -0.7501    0.8410    0.2146 C   0  0  2  0  0  0  0  0  0  0  0  0
   -2.0553    1.4972   -0.1930 C   0  0  0  0  0  0  0  0  0  0  0  0
   -3.1175    0.4829   -0.6116 C   0  0  0  0  0  0  0  0  0  0  0  0
    0.4576   -1.8278   -0.0553 F   0  0  0  0  0  0  0  0  0  0  0  0
    0.0264    1.8173    0.8747 F   0  0  0  0  0  0  0  0  0  0  0  0
    3.9002   -0.9633    1.4981 H   0  0  0  0  0  0  0  0  0  0  0  0
    2.7384   -2.2258    1.0809 H   0  0  0  0  0  0  0  0  0  0  0  0
    3.7582   -1.5149   -0.1716 H   0  0  0  0  0  0  0  0  0  0  0  0
    1.5947    0.0018    1.3997 H   0  0  0  0  0  0  0  0  0  0  0  0
    2.5824    0.6899    0.1297 H   0  0  0  0  0  0  0  0  0  0  0  0
    1.6514   -1.0380   -1.4557 H   0  0  0  0  0  0  0  0  0  0  0  0
   -0.6030   -0.1697   -1.6644 H   0  0  0  0  0  0  0  0  0  0  0  0
    0.5293    1.1663   -1.4518 H   0  0  0  0  0  0  0  0  0  0  0  0
   -0.9337    0.0523    0.9461 H   0  0  0  0  0  0  0  0  0  0  0  0
   -2.4088    2.0697    0.6654 H   0  0  0  0  0  0  0  0  0  0  0  0
   -1.8573    2.2079   -0.9992 H   0  0  0  0  0  0  0  0  0  0  0  0
   -4.0572    0.9863   -0.8343 H   0  0  0  0  0  0  0  0  0  0  0  0
   -3.3028   -0.2362    0.1878 H   0  0  0  0  0  0  0  0  0  0  0  0
   -2.8232   -0.0741   -1.5008 H   0  0  0  0  0  0  0  0  0  0  0  0
  1  2  1  0  0  0  0
  1 10  1  0  0  0  0
  1 11  1  0  0  0  0
  1 12  1  0  0  0  0
  2  3  1  0  0  0  0
  2 13  1  0  0  0  0
  2 14  1  0  0  0  0
  3  4  1  0  0  0  0
  3  8  1  0  0  0  0
  3 15  1  6  0  0  0
  4  5  1  0  0  0  0
  4 16  1  0  0  0  0
  4 17  1  0  0  0  0
  5  6  1  0  0  0  0
  5  9  1  0  0  0  0
  5 18  1  1  0  0  0
  6  7  1  0  0  0  0
  6 19  1  0  0  0  0
  6 20  1  0  0  0  0
  7 21  1  0  0  0  0
  7 22  1  0  0  0  0
  7 23  1  0  0  0  0
M  END
$$$$
AGAG-
 OpenBabel12202214333D

 23 22  0  0  0  0  0  0  0  0999 V2000
    1.7087   -2.9690    0.3557 C   0  0  0  0  0  0  0  0  0  0  0  0
    0.6047   -1.9427    0.1176 C   0  0  0  0  0  0  0  0  0  0  0  0
    1.1267   -0.6919   -0.5564 C   0  0  2  0  0  0  0  0  0  0  0  0
    0.0632    0.3167   -0.9558 C   0  0  0  0  0  0  0  0  0  0  0  0
   -0.7448    0.8363    0.2152 C   0  0  2  0  0  0  0  0  0  0  0  0
   -1.7359    1.9324   -0.1290 C   0  0  0  0  0  0  0  0  0  0  0  0
   -1.1034    3.1647   -0.7723 C   0  0  0  0  0  0  0  0  0  0  0  0
    1.7736   -1.0722   -1.7476 F   0  0  0  0  0  0  0  0  0  0  0  0
    0.1602    1.3454    1.1684 F   0  0  0  0  0  0  0  0  0  0  0  0
    2.1513   -3.2827   -0.5879 H   0  0  0  0  0  0  0  0  0  0  0  0
    2.4983   -2.5454    0.9776 H   0  0  0  0  0  0  0  0  0  0  0  0
    1.3144   -3.8487    0.8631 H   0  0  0  0  0  0  0  0  0  0  0  0
   -0.1899   -2.3693   -0.5000 H   0  0  0  0  0  0  0  0  0  0  0  0
    0.1619   -1.6523    1.0726 H   0  0  0  0  0  0  0  0  0  0  0  0
    1.8884   -0.2173    0.0622 H   0  0  0  0  0  0  0  0  0  0  0  0
   -0.6151   -0.1561   -1.6701 H   0  0  0  0  0  0  0  0  0  0  0  0
    0.5590    1.1464   -1.4607 H   0  0  0  0  0  0  0  0  0  0  0  0
   -1.2675    0.0188    0.7118 H   0  0  0  0  0  0  0  0  0  0  0  0
   -2.4969    1.5036   -0.7844 H   0  0  0  0  0  0  0  0  0  0  0  0
   -2.2360    2.2165    0.7989 H   0  0  0  0  0  0  0  0  0  0  0  0
   -0.7434    2.9564   -1.7784 H   0  0  0  0  0  0  0  0  0  0  0  0
   -0.2650    3.5175   -0.1721 H   0  0  0  0  0  0  0  0  0  0  0  0
   -1.8326    3.9695   -0.8427 H   0  0  0  0  0  0  0  0  0  0  0  0
  1  2  1  0  0  0  0
  1 10  1  0  0  0  0
  1 11  1  0  0  0  0
  1 12  1  0  0  0  0
  2  3  1  0  0  0  0
  2 13  1  0  0  0  0
  2 14  1  0  0  0  0
  3  4  1  0  0  0  0
  3  8  1  0  0  0  0
  3 15  1  1  0  0  0
  4  5  1  0  0  0  0
  4 16  1  0  0  0  0
  4 17  1  0  0  0  0
  5  6  1  0  0  0  0
  5  9  1  0  0  0  0
  5 18  1  1  0  0  0
  6  7  1  0  0  0  0
  6 19  1  0  0  0  0
  6 20  1  0  0  0  0
  7 21  1  0  0  0  0
  7 22  1  0  0  0  0
  7 23  1  0  0  0  0
M  END
$$$$
AGAG
 OpenBabel12202214333D

 23 22  0  0  0  0  0  0  0  0999 V2000
    1.6977   -2.9535    0.3989 C   0  0  0  0  0  0  0  0  0  0  0  0
    0.6000   -1.9234    0.1476 C   0  0  0  0  0  0  0  0  0  0  0  0
    1.1263   -0.6917   -0.5563 C   0  0  2  0  0  0  0  0  0  0  0  0
    0.0634    0.3165   -0.9561 C   0  0  0  0  0  0  0  0  0  0  0  0
   -0.7447    0.8361    0.2154 C   0  0  2  0  0  0  0  0  0  0  0  0
   -1.6063    2.0368   -0.1135 C   0  0  0  0  0  0  0  0  0  0  0  0
   -2.6767    1.7177   -1.1559 C   0  0  0  0  0  0  0  0  0  0  0  0
    1.7523   -1.0982   -1.7500 F   0  0  0  0  0  0  0  0  0  0  0  0
    0.1564    1.2199    1.2286 F   0  0  0  0  0  0  0  0  0  0  0  0
    2.1347   -3.2871   -0.5396 H   0  0  0  0  0  0  0  0  0  0  0  0
    2.4930   -2.5239    1.0099 H   0  0  0  0  0  0  0  0  0  0  0  0
    1.3008   -3.8226    0.9229 H   0  0  0  0  0  0  0  0  0  0  0  0
   -0.2010   -2.3577   -0.4567 H   0  0  0  0  0  0  0  0  0  0  0  0
    0.1649   -1.6075    1.0975 H   0  0  0  0  0  0  0  0  0  0  0  0
    1.9021   -0.2160    0.0440 H   0  0  0  0  0  0  0  0  0  0  0  0
   -0.6096   -0.1661   -1.6681 H   0  0  0  0  0  0  0  0  0  0  0  0
    0.5471    1.1526   -1.4646 H   0  0  0  0  0  0  0  0  0  0  0  0
   -1.3568    0.0412    0.6463 H   0  0  0  0  0  0  0  0  0  0  0  0
   -2.0711    2.3752    0.8129 H   0  0  0  0  0  0  0  0  0  0  0  0
   -0.9548    2.8395   -0.4646 H   0  0  0  0  0  0  0  0  0  0  0  0
   -3.2756    0.8582   -0.8511 H   0  0  0  0  0  0  0  0  0  0  0  0
   -2.2357    1.4956   -2.1274 H   0  0  0  0  0  0  0  0  0  0  0  0
   -3.3493    2.5647   -1.2825 H   0  0  0  0  0  0  0  0  0  0  0  0
  1  2  1  0  0  0  0
  1 10  1  0  0  0  0
  1 11  1  0  0  0  0
  1 12  1  0  0  0  0
  2  3  1  0  0  0  0
  2 13  1  0  0  0  0
  2 14  1  0  0  0  0
  3  4  1  0  0  0  0
  3  8  1  0  0  0  0
  3 15  1  1  0  0  0
  4  5  1  0  0  0  0
  4 16  1  0  0  0  0
  4 17  1  0  0  0  0
  5  6  1  0  0  0  0
  5  9  1  0  0  0  0
  5 18  1  1  0  0  0
  6  7  1  0  0  0  0
  6 19  1  0  0  0  0
  6 20  1  0  0  0  0
  7 21  1  0  0  0  0
  7 22  1  0  0  0  0
  7 23  1  0  0  0  0
M  END
$$$$
AG-G-A
 OpenBabel12202214333D

 23 22  0  0  0  0  0  0  0  0999 V2000
    3.1773   -1.3088    0.7794 C   0  0  0  0  0  0  0  0  0  0  0  0
    2.0305   -0.3196    0.5931 C   0  0  0  0  0  0  0  0  0  0  0  0
    1.1394   -0.7006   -0.5723 C   0  0  2  0  0  0  0  0  0  0  0  0
    0.0676    0.3097   -0.9375 C   0  0  0  0  0  0  0  0  0  0  0  0
   -0.7620    0.8518    0.2128 C   0  0  2  0  0  0  0  0  0  0  0  0
   -1.6711   -0.1520    0.8873 C   0  0  0  0  0  0  0  0  0  0  0  0
   -2.5247    0.4922    1.9765 C   0  0  0  0  0  0  0  0  0  0  0  0
    0.5233   -1.9298   -0.2623 F   0  0  0  0  0  0  0  0  0  0  0  0
   -1.5685    1.8679   -0.3385 F   0  0  0  0  0  0  0  0  0  0  0  0
    3.7928   -1.0352    1.6359 H   0  0  0  0  0  0  0  0  0  0  0  0
    2.7889   -2.3122    0.9425 H   0  0  0  0  0  0  0  0  0  0  0  0
    3.8171   -1.3300   -0.1040 H   0  0  0  0  0  0  0  0  0  0  0  0
    1.4244   -0.2759    1.4994 H   0  0  0  0  0  0  0  0  0  0  0  0
    2.4169    0.6873    0.4102 H   0  0  0  0  0  0  0  0  0  0  0  0
    1.7493   -0.8997   -1.4557 H   0  0  0  0  0  0  0  0  0  0  0  0
   -0.6021   -0.1420   -1.6708 H   0  0  0  0  0  0  0  0  0  0  0  0
    0.5566    1.1583   -1.4201 H   0  0  0  0  0  0  0  0  0  0  0  0
   -0.1316    1.3536    0.9497 H   0  0  0  0  0  0  0  0  0  0  0  0
   -2.3019   -0.6070    0.1214 H   0  0  0  0  0  0  0  0  0  0  0  0
   -1.0536   -0.9494    1.3018 H   0  0  0  0  0  0  0  0  0  0  0  0
   -3.1699   -0.2481    2.4482 H   0  0  0  0  0  0  0  0  0  0  0  0
   -3.1512    1.2783    1.5602 H   0  0  0  0  0  0  0  0  0  0  0  0
   -1.8960    0.9330    2.7520 H   0  0  0  0  0  0  0  0  0  0  0  0
  1  2  1  0  0  0  0
  1 10  1  0  0  0  0
  1 11  1  0  0  0  0
  1 12  1  0  0  0  0
  2  3  1  0  0  0  0
  2 13  1  0  0  0  0
  2 14  1  0  0  0  0
  3  4  1  0  0  0  0
  3  8  1  0  0  0  0
  3 15  1  6  0  0  0
  4  5  1  0  0  0  0
  4 16  1  0  0  0  0
  4 17  1  0  0  0  0
  5  6  1  0  0  0  0
  5  9  1  0  0  0  0
  5 18  1  1  0  0  0
  6  7  1  0  0  0  0
  6 19  1  0  0  0  0
  6 20  1  0  0  0  0
  7 21  1  0  0  0  0
  7 22  1  0  0  0  0
  7 23  1  0  0  0  0
M  END
$$$$
AG-GA
 OpenBabel12202214333D

 23 22  0  0  0  0  0  0  0  0999 V2000
    3.1373   -1.4620    0.7598 C   0  0  0  0  0  0  0  0  0  0  0  0
    2.0558   -0.3981    0.5913 C   0  0  0  0  0  0  0  0  0  0  0  0
    1.1509   -0.7092   -0.5816 C   0  0  2  0  0  0  0  0  0  0  0  0
    0.0697    0.3066   -0.9300 C   0  0  0  0  0  0  0  0  0  0  0  0
   -0.7756    0.8636    0.2146 C   0  0  2  0  0  0  0  0  0  0  0  0
   -0.2035    2.0849    0.9102 C   0  0  0  0  0  0  0  0  0  0  0  0
   -1.1178    2.5795    2.0278 C   0  0  0  0  0  0  0  0  0  0  0  0
    0.5281   -1.9432   -0.3403 F   0  0  0  0  0  0  0  0  0  0  0  0
   -0.9815   -0.1379    1.1735 F   0  0  0  0  0  0  0  0  0  0  0  0
    3.7902   -1.2226    1.5981 H   0  0  0  0  0  0  0  0  0  0  0  0
    2.6858   -2.4351    0.9435 H   0  0  0  0  0  0  0  0  0  0  0  0
    3.7524   -1.5355   -0.1391 H   0  0  0  0  0  0  0  0  0  0  0  0
    1.4462   -0.3303    1.4925 H   0  0  0  0  0  0  0  0  0  0  0  0
    2.5134    0.5797    0.4172 H   0  0  0  0  0  0  0  0  0  0  0  0
    1.7603   -0.8664   -1.4754 H   0  0  0  0  0  0  0  0  0  0  0  0
   -0.5808   -0.1849   -1.6554 H   0  0  0  0  0  0  0  0  0  0  0  0
    0.5417    1.1482   -1.4422 H   0  0  0  0  0  0  0  0  0  0  0  0
   -1.7686    1.1131   -0.1646 H   0  0  0  0  0  0  0  0  0  0  0  0
    0.7852    1.8549    1.3059 H   0  0  0  0  0  0  0  0  0  0  0  0
   -0.0776    2.8640    0.1549 H   0  0  0  0  0  0  0  0  0  0  0  0
   -0.7073    3.4690    2.5017 H   0  0  0  0  0  0  0  0  0  0  0  0
   -1.2424    1.8110    2.7881 H   0  0  0  0  0  0  0  0  0  0  0  0
   -2.1056    2.8286    1.6356 H   0  0  0  0  0  0  0  0  0  0  0  0
  1  2  1  0  0  0  0
  1 10  1  0  0  0  0
  1 11  1  0  0  0  0
  1 12  1  0  0  0  0
  2  3  1  0  0  0  0
  2 13  1  0  0  0  0
  2 14  1  0  0  0  0
  3  4  1  0  0  0  0
  3  8  1  0  0  0  0
  3 15  1  6  0  0  0
  4  5  1  0  0  0  0
  4 16  1  0  0  0  0
  4 17  1  0  0  0  0
  5  6  1  0  0  0  0
  5  9  1  0  0  0  0
  5 18  1  6  0  0  0
  6  7  1  0  0  0  0
  6 19  1  0  0  0  0
  6 20  1  0  0  0  0
  7 21  1  0  0  0  0
  7 22  1  0  0  0  0
  7 23  1  0  0  0  0
M  END
$$$$
AGG-A
 OpenBabel12202214333D

 23 22  0  0  0  0  0  0  0  0999 V2000
    1.7230   -2.9732    0.3388 C   0  0  0  0  0  0  0  0  0  0  0  0
    0.6036   -1.9785    0.0469 C   0  0  0  0  0  0  0  0  0  0  0  0
    1.1263   -0.6918   -0.5557 C   0  0  2  0  0  0  0  0  0  0  0  0
    0.0655    0.3154   -0.9604 C   0  0  0  0  0  0  0  0  0  0  0  0
   -0.7468    0.8374    0.2191 C   0  0  2  0  0  0  0  0  0  0  0  0
   -2.1129    0.2019    0.3684 C   0  0  0  0  0  0  0  0  0  0  0  0
   -2.8544    0.6954    1.6063 C   0  0  0  0  0  0  0  0  0  0  0  0
    1.8408   -1.0192   -1.7207 F   0  0  0  0  0  0  0  0  0  0  0  0
   -0.9481    2.2178    0.0348 F   0  0  0  0  0  0  0  0  0  0  0  0
    2.2467   -3.2365   -0.5769 H   0  0  0  0  0  0  0  0  0  0  0  0
    2.4488   -2.5460    1.0333 H   0  0  0  0  0  0  0  0  0  0  0  0
    1.3256   -3.8850    0.7841 H   0  0  0  0  0  0  0  0  0  0  0  0
   -0.1260   -2.4125   -0.6412 H   0  0  0  0  0  0  0  0  0  0  0  0
    0.0740   -1.7318    0.9714 H   0  0  0  0  0  0  0  0  0  0  0  0
    1.8504   -0.2267    0.1186 H   0  0  0  0  0  0  0  0  0  0  0  0
   -0.5888   -0.1369   -1.7087 H   0  0  0  0  0  0  0  0  0  0  0  0
    0.5687    1.1639   -1.4235 H   0  0  0  0  0  0  0  0  0  0  0  0
   -0.1781    0.7520    1.1505 H   0  0  0  0  0  0  0  0  0  0  0  0
   -2.6786    0.4341   -0.5365 H   0  0  0  0  0  0  0  0  0  0  0  0
   -1.9904   -0.8821    0.3981 H   0  0  0  0  0  0  0  0  0  0  0  0
   -2.9610    1.7782    1.5784 H   0  0  0  0  0  0  0  0  0  0  0  0
   -2.3113    0.4307    2.5149 H   0  0  0  0  0  0  0  0  0  0  0  0
   -3.8484    0.2528    1.6675 H   0  0  0  0  0  0  0  0  0  0  0  0
  1  2  1  0  0  0  0
  1 10  1  0  0  0  0
  1 11  1  0  0  0  0
  1 12  1  0  0  0  0
  2  3  1  0  0  0  0
  2 13  1  0  0  0  0
  2 14  1  0  0  0  0
  3  4  1  0  0  0  0
  3  8  1  0  0  0  0
  3 15  1  1  0  0  0
  4  5  1  0  0  0  0
  4 16  1  0  0  0  0
  4 17  1  0  0  0  0
  5  6  1  0  0  0  0
  5  9  1  0  0  0  0
  5 18  1  1  0  0  0
  6  7  1  0  0  0  0
  6 19  1  0  0  0  0
  6 20  1  0  0  0  0
  7 21  1  0  0  0  0
  7 22  1  0  0  0  0
  7 23  1  0  0  0  0
M  END
$$$$
AGGA
 OpenBabel12202214333D

 23 22  0  0  0  0  0  0  0  0999 V2000
    1.7690   -3.0135    0.2040 C   0  0  0  0  0  0  0  0  0  0  0  0
    0.6311   -2.0317   -0.0631 C   0  0  0  0  0  0  0  0  0  0  0  0
    1.1396   -0.7008   -0.5722 C   0  0  2  0  0  0  0  0  0  0  0  0
    0.0672    0.3101   -0.9373 C   0  0  0  0  0  0  0  0  0  0  0  0
   -0.7618    0.8517    0.2125 C   0  0  2  0  0  0  0  0  0  0  0  0
    0.0216    1.3206    1.4224 C   0  0  0  0  0  0  0  0  0  0  0  0
   -0.8757    2.0004    2.4526 C   0  0  0  0  0  0  0  0  0  0  0  0
    1.8666   -0.9368   -1.7566 F   0  0  0  0  0  0  0  0  0  0  0  0
   -1.6605   -0.1467    0.6392 F   0  0  0  0  0  0  0  0  0  0  0  0
    2.3362   -3.2020   -0.7051 H   0  0  0  0  0  0  0  0  0  0  0  0
    2.4536   -2.6183    0.9564 H   0  0  0  0  0  0  0  0  0  0  0  0
    1.3801   -3.9631    0.5699 H   0  0  0  0  0  0  0  0  0  0  0  0
   -0.0616   -2.4362   -0.8034 H   0  0  0  0  0  0  0  0  0  0  0  0
    0.0538   -1.8536    0.8446 H   0  0  0  0  0  0  0  0  0  0  0  0
    1.8609   -0.2733    0.1272 H   0  0  0  0  0  0  0  0  0  0  0  0
   -0.6046   -0.1400   -1.6698 H   0  0  0  0  0  0  0  0  0  0  0  0
    0.5612    1.1545   -1.4220 H   0  0  0  0  0  0  0  0  0  0  0  0
   -1.3899    1.6634   -0.1597 H   0  0  0  0  0  0  0  0  0  0  0  0
    0.5215    0.4612    1.8722 H   0  0  0  0  0  0  0  0  0  0  0  0
    0.8001    2.0074    1.0776 H   0  0  0  0  0  0  0  0  0  0  0  0
   -1.6598    1.3201    2.7791 H   0  0  0  0  0  0  0  0  0  0  0  0
   -1.3483    2.8875    2.0284 H   0  0  0  0  0  0  0  0  0  0  0  0
   -0.3021    2.3082    3.3264 H   0  0  0  0  0  0  0  0  0  0  0  0
  1  2  1  0  0  0  0
  1 10  1  0  0  0  0
  1 11  1  0  0  0  0
  1 12  1  0  0  0  0
  2  3  1  0  0  0  0
  2 13  1  0  0  0  0
  2 14  1  0  0  0  0
  3  4  1  0  0  0  0
  3  8  1  0  0  0  0
  3 15  1  1  0  0  0
  4  5  1  0  0  0  0
  4 16  1  0  0  0  0
  4 17  1  0  0  0  0
  5  6  1  0  0  0  0
  5  9  1  0  0  0  0
  5 18  1  6  0  0  0
  6  7  1  0  0  0  0
  6 19  1  0  0  0  0
  6 20  1  0  0  0  0
  7 21  1  0  0  0  0
  7 22  1  0  0  0  0
  7 23  1  0  0  0  0
M  END
$$$$
AG-G-G-
 OpenBabel12202214333D

 23 22  0  0  0  0  0  0  0  0999 V2000
    3.1948   -1.2921    0.7597 C   0  0  0  0  0  0  0  0  0  0  0  0
    2.0629   -0.2891    0.5583 C   0  0  0  0  0  0  0  0  0  0  0  0
    1.1377   -0.6995   -0.5694 C   0  0  2  0  0  0  0  0  0  0  0  0
    0.0668    0.3110   -0.9414 C   0  0  0  0  0  0  0  0  0  0  0  0
   -0.7595    0.8495    0.2138 C   0  0  2  0  0  0  0  0  0  0  0  0
   -1.6370   -0.1502    0.9428 C   0  0  0  0  0  0  0  0  0  0  0  0
   -2.5964   -0.9064    0.0290 C   0  0  0  0  0  0  0  0  0  0  0  0
    0.5161   -1.9103   -0.1995 F   0  0  0  0  0  0  0  0  0  0  0  0
   -1.6008    1.8369   -0.3395 F   0  0  0  0  0  0  0  0  0  0  0  0
    3.8388   -0.9930    1.5861 H   0  0  0  0  0  0  0  0  0  0  0  0
    2.7908   -2.2793    0.9787 H   0  0  0  0  0  0  0  0  0  0  0  0
    3.8090   -1.3662   -0.1382 H   0  0  0  0  0  0  0  0  0  0  0  0
    1.4805   -0.1950    1.4768 H   0  0  0  0  0  0  0  0  0  0  0  0
    2.4627    0.7011    0.3247 H   0  0  0  0  0  0  0  0  0  0  0  0
    1.7226   -0.9373   -1.4593 H   0  0  0  0  0  0  0  0  0  0  0  0
   -0.5976   -0.1340   -1.6821 H   0  0  0  0  0  0  0  0  0  0  0  0
    0.5600    1.1609   -1.4183 H   0  0  0  0  0  0  0  0  0  0  0  0
   -0.1239    1.3769    0.9249 H   0  0  0  0  0  0  0  0  0  0  0  0
   -0.9915   -0.8516    1.4733 H   0  0  0  0  0  0  0  0  0  0  0  0
   -2.1980    0.4105    1.6931 H   0  0  0  0  0  0  0  0  0  0  0  0
   -3.3085   -1.4789    0.6215 H   0  0  0  0  0  0  0  0  0  0  0  0
   -2.0616   -1.6060   -0.6115 H   0  0  0  0  0  0  0  0  0  0  0  0
   -3.1577   -0.2127   -0.5967 H   0  0  0  0  0  0  0  0  0  0  0  0
  1  2  1  0  0  0  0
  1 10  1  0  0  0  0
  1 11  1  0  0  0  0
  1 12  1  0  0  0  0
  2  3  1  0  0  0  0
  2 13  1  0  0  0  0
  2 14  1  0  0  0  0
  3  4  1  0  0  0  0
  3  8  1  0  0  0  0
  3 15  1  6  0  0  0
  4  5  1  0  0  0  0
  4 16  1  0  0  0  0
  4 17  1  0  0  0  0
  5  6  1  0  0  0  0
  5  9  1  0  0  0  0
  5 18  1  1  0  0  0
  6  7  1  0  0  0  0
  6 19  1  0  0  0  0
  6 20  1  0  0  0  0
  7 21  1  0  0  0  0
  7 22  1  0  0  0  0
  7 23  1  0  0  0  0
M  END
$$$$
AG-G-G
 OpenBabel12202214333D

 23 22  0  0  0  0  0  0  0  0999 V2000
    3.2037   -1.3332    0.7322 C   0  0  0  0  0  0  0  0  0  0  0  0
    2.0875   -0.3103    0.5385 C   0  0  0  0  0  0  0  0  0  0  0  0
    1.1471   -0.7057   -0.5826 C   0  0  2  0  0  0  0  0  0  0  0  0
    0.0706    0.3050   -0.9254 C   0  0  0  0  0  0  0  0  0  0  0  0
   -0.7727    0.8617    0.2110 C   0  0  2  0  0  0  0  0  0  0  0  0
   -1.7470   -0.0955    0.8827 C   0  0  0  0  0  0  0  0  0  0  0  0
   -1.1807   -0.8172    2.1052 C   0  0  0  0  0  0  0  0  0  0  0  0
    0.5363   -1.9294   -0.2409 F   0  0  0  0  0  0  0  0  0  0  0  0
   -1.5362    1.8885   -0.3848 F   0  0  0  0  0  0  0  0  0  0  0  0
    3.8700   -1.0340    1.5390 H   0  0  0  0  0  0  0  0  0  0  0  0
    2.7867   -2.3092    0.9760 H   0  0  0  0  0  0  0  0  0  0  0  0
    3.7967   -1.4354   -0.1774 H   0  0  0  0  0  0  0  0  0  0  0  0
    1.5190   -0.1977    1.4626 H   0  0  0  0  0  0  0  0  0  0  0  0
    2.5064    0.6693    0.2929 H   0  0  0  0  0  0  0  0  0  0  0  0
    1.7228   -0.9177   -1.4852 H   0  0  0  0  0  0  0  0  0  0  0  0
   -0.6018   -0.1382   -1.6632 H   0  0  0  0  0  0  0  0  0  0  0  0
    0.5631    1.1547   -1.4050 H   0  0  0  0  0  0  0  0  0  0  0  0
   -0.1516    1.3586    0.9586 H   0  0  0  0  0  0  0  0  0  0  0  0
   -2.5961    0.5143    1.1928 H   0  0  0  0  0  0  0  0  0  0  0  0
   -2.1119   -0.8149    0.1488 H   0  0  0  0  0  0  0  0  0  0  0  0
   -1.9682   -1.3928    2.5919 H   0  0  0  0  0  0  0  0  0  0  0  0
   -0.7974   -0.1011    2.8343 H   0  0  0  0  0  0  0  0  0  0  0  0
   -0.3854   -1.5075    1.8356 H   0  0  0  0  0  0  0  0  0  0  0  0
  1  2  1  0  0  0  0
  1 10  1  0  0  0  0
  1 11  1  0  0  0  0
  1 12  1  0  0  0  0
  2  3  1  0  0  0  0
  2 13  1  0  0  0  0
  2 14  1  0  0  0  0
  3  4  1  0  0  0  0
  3  8  1  0  0  0  0
  3 15  1  6  0  0  0
  4  5  1  0  0  0  0
  4 16  1  0  0  0  0
  4 17  1  0  0  0  0
  5  6  1  0  0  0  0
  5  9  1  0  0  0  0
  5 18  1  1  0  0  0
  6  7  1  0  0  0  0
  6 19  1  0  0  0  0
  6 20  1  0  0  0  0
  7 21  1  0  0  0  0
  7 22  1  0  0  0  0
  7 23  1  0  0  0  0
M  END
$$$$
AG-GG-
 OpenBabel12202214333D

 23 22  0  0  0  0  0  0  0  0999 V2000
    3.1840   -1.2963    0.7590 C   0  0  0  0  0  0  0  0  0  0  0  0
    2.1248   -0.2323    0.4822 C   0  0  0  0  0  0  0  0  0  0  0  0
    1.1282   -0.6928   -0.5593 C   0  0  2  0  0  0  0  0  0  0  0  0
    0.0652    0.3145   -0.9534 C   0  0  0  0  0  0  0  0  0  0  0  0
   -0.7484    0.8393    0.2157 C   0  0  2  0  0  0  0  0  0  0  0  0
   -2.0718    1.4653   -0.1784 C   0  0  0  0  0  0  0  0  0  0  0  0
   -1.9275    2.5906   -1.1995 C   0  0  0  0  0  0  0  0  0  0  0  0
    0.4577   -1.8251   -0.0499 F   0  0  0  0  0  0  0  0  0  0  0  0
    0.0153    1.8308    0.8690 F   0  0  0  0  0  0  0  0  0  0  0  0
    3.8919   -0.9516    1.5118 H   0  0  0  0  0  0  0  0  0  0  0  0
    2.7180   -2.2119    1.1203 H   0  0  0  0  0  0  0  0  0  0  0  0
    3.7438   -1.5335   -0.1462 H   0  0  0  0  0  0  0  0  0  0  0  0
    1.5885    0.0238    1.3961 H   0  0  0  0  0  0  0  0  0  0  0  0
    2.5868    0.6897    0.1212 H   0  0  0  0  0  0  0  0  0  0  0  0
    1.6522   -1.0411   -1.4510 H   0  0  0  0  0  0  0  0  0  0  0  0
   -0.6101   -0.1715   -1.6607 H   0  0  0  0  0  0  0  0  0  0  0  0
    0.5330    1.1583   -1.4643 H   0  0  0  0  0  0  0  0  0  0  0  0
   -0.9074    0.0494    0.9504 H   0  0  0  0  0  0  0  0  0  0  0  0
   -2.7157    0.6725   -0.5669 H   0  0  0  0  0  0  0  0  0  0  0  0
   -2.5416    1.8442    0.7307 H   0  0  0  0  0  0  0  0  0  0  0  0
   -2.8877    3.0763   -1.3707 H   0  0  0  0  0  0  0  0  0  0  0  0
   -1.5689    2.2175   -2.1593 H   0  0  0  0  0  0  0  0  0  0  0  0
   -1.2255    3.3421   -0.8399 H   0  0  0  0  0  0  0  0  0  0  0  0
  1  2  1  0  0  0  0
  1 10  1  0  0  0  0
  1 11  1  0  0  0  0
  1 12  1  0  0  0  0
  2  3  1  0  0  0  0
  2 13  1  0  0  0  0
  2 14  1  0  0  0  0
  3  4  1  0  0  0  0
  3  8  1  0  0  0  0
  3 15  1  6  0  0  0
  4  5  1  0  0  0  0
  4 16  1  0  0  0  0
  4 17  1  0  0  0  0
  5  6  1  0  0  0  0
  5  9  1  0  0  0  0
  5 18  1  1  0  0  0
  6  7  1  0  0  0  0
  6 19  1  0  0  0  0
  6 20  1  0  0  0  0
  7 21  1  0  0  0  0
  7 22  1  0  0  0  0
  7 23  1  0  0  0  0
M  END
$$$$
AG-GG
 OpenBabel12202214333D

 23 22  0  0  0  0  0  0  0  0999 V2000
    3.5412   -1.2427    0.0178 C   0  0  0  0  0  0  0  0  0  0  0  0
    2.5111   -0.1403   -0.2129 C   0  0  0  0  0  0  0  0  0  0  0  0
    1.1542   -0.7118   -0.5834 C   0  0  2  0  0  0  0  0  0  0  0  0
    0.0682    0.3074   -0.9268 C   0  0  0  0  0  0  0  0  0  0  0  0
   -0.7774    0.8654    0.2132 C   0  0  2  0  0  0  0  0  0  0  0  0
   -0.0625    1.3869    1.4428 C   0  0  0  0  0  0  0  0  0  0  0  0
    0.7114    2.6715    1.1535 C   0  0  0  0  0  0  0  0  0  0  0  0
    0.7189   -1.5225    0.4742 F   0  0  0  0  0  0  0  0  0  0  0  0
   -1.6744   -0.1320    0.6179 F   0  0  0  0  0  0  0  0  0  0  0  0
    4.5116   -0.8198    0.2759 H   0  0  0  0  0  0  0  0  0  0  0  0
    3.2241   -1.8962    0.8284 H   0  0  0  0  0  0  0  0  0  0  0  0
    3.6638   -1.8503   -0.8802 H   0  0  0  0  0  0  0  0  0  0  0  0
    2.4178    0.4783    0.6788 H   0  0  0  0  0  0  0  0  0  0  0  0
    2.8330    0.5116   -1.0294 H   0  0  0  0  0  0  0  0  0  0  0  0
    1.2845   -1.3833   -1.4345 H   0  0  0  0  0  0  0  0  0  0  0  0
   -0.6398   -0.1450   -1.6210 H   0  0  0  0  0  0  0  0  0  0  0  0
    0.5375    1.1415   -1.4535 H   0  0  0  0  0  0  0  0  0  0  0  0
   -1.3984    1.6641   -0.2020 H   0  0  0  0  0  0  0  0  0  0  0  0
   -0.8312    1.5862    2.1918 H   0  0  0  0  0  0  0  0  0  0  0  0
    0.5796    0.6064    1.8492 H   0  0  0  0  0  0  0  0  0  0  0  0
    1.2024    3.0358    2.0551 H   0  0  0  0  0  0  0  0  0  0  0  0
    0.0392    3.4554    0.8012 H   0  0  0  0  0  0  0  0  0  0  0  0
    1.4801    2.5255    0.3940 H   0  0  0  0  0  0  0  0  0  0  0  0
  1  2  1  0  0  0  0
  1 10  1  0  0  0  0
  1 11  1  0  0  0  0
  1 12  1  0  0  0  0
  2  3  1  0  0  0  0
  2 13  1  0  0  0  0
  2 14  1  0  0  0  0
  3  4  1  0  0  0  0
  3  8  1  0  0  0  0
  3 15  1  6  0  0  0
  4  5  1  0  0  0  0
  4 16  1  0  0  0  0
  4 17  1  0  0  0  0
  5  6  1  0  0  0  0
  5  9  1  0  0  0  0
  5 18  1  6  0  0  0
  6  7  1  0  0  0  0
  6 19  1  0  0  0  0
  6 20  1  0  0  0  0
  7 21  1  0  0  0  0
  7 22  1  0  0  0  0
  7 23  1  0  0  0  0
M  END
$$$$
AGG-G-
 OpenBabel12202214333D

 23 22  0  0  0  0  0  0  0  0999 V2000
    1.8381   -3.1028   -0.2975 C   0  0  0  0  0  0  0  0  0  0  0  0
    0.7388   -2.1443   -0.7424 C   0  0  0  0  0  0  0  0  0  0  0  0
    1.1284   -0.6937   -0.5552 C   0  0  2  0  0  0  0  0  0  0  0  0
    0.0625    0.3179   -0.9593 C   0  0  0  0  0  0  0  0  0  0  0  0
   -0.7459    0.8368    0.2174 C   0  0  2  0  0  0  0  0  0  0  0  0
   -1.6389   -0.1613    0.9285 C   0  0  0  0  0  0  0  0  0  0  0  0
   -2.6946   -0.7931    0.0237 C   0  0  0  0  0  0  0  0  0  0  0  0
    2.2645   -0.4603   -1.3523 F   0  0  0  0  0  0  0  0  0  0  0  0
   -1.5671    1.8667   -0.2746 F   0  0  0  0  0  0  0  0  0  0  0  0
    1.5432   -4.1385   -0.4654 H   0  0  0  0  0  0  0  0  0  0  0  0
    2.7555   -2.9139   -0.8508 H   0  0  0  0  0  0  0  0  0  0  0  0
    2.0516   -2.9816    0.7654 H   0  0  0  0  0  0  0  0  0  0  0  0
    0.5068   -2.2892   -1.8003 H   0  0  0  0  0  0  0  0  0  0  0  0
   -0.1787   -2.3336   -0.1836 H   0  0  0  0  0  0  0  0  0  0  0  0
    1.4558   -0.5159    0.4742 H   0  0  0  0  0  0  0  0  0  0  0  0
   -0.6012   -0.0977   -1.7193 H   0  0  0  0  0  0  0  0  0  0  0  0
    0.5726    1.1730   -1.4006 H   0  0  0  0  0  0  0  0  0  0  0  0
   -0.0736    1.3085    0.9366 H   0  0  0  0  0  0  0  0  0  0  0  0
   -1.0065   -0.9262    1.3876 H   0  0  0  0  0  0  0  0  0  0  0  0
   -2.1289    0.3689    1.7464 H   0  0  0  0  0  0  0  0  0  0  0  0
   -3.3643   -1.4244    0.6065 H   0  0  0  0  0  0  0  0  0  0  0  0
   -2.2487   -1.4122   -0.7546 H   0  0  0  0  0  0  0  0  0  0  0  0
   -3.2881   -0.0179   -0.4573 H   0  0  0  0  0  0  0  0  0  0  0  0
  1  2  1  0  0  0  0
  1 10  1  0  0  0  0
  1 11  1  0  0  0  0
  1 12  1  0  0  0  0
  2  3  1  0  0  0  0
  2 13  1  0  0  0  0
  2 14  1  0  0  0  0
  3  4  1  0  0  0  0
  3  8  1  0  0  0  0
  3 15  1  1  0  0  0
  4  5  1  0  0  0  0
  4 16  1  0  0  0  0
  4 17  1  0  0  0  0
  5  6  1  0  0  0  0
  5  9  1  0  0  0  0
  5 18  1  1  0  0  0
  6  7  1  0  0  0  0
  6 19  1  0  0  0  0
  6 20  1  0  0  0  0
  7 21  1  0  0  0  0
  7 22  1  0  0  0  0
  7 23  1  0  0  0  0
M  END
$$$$
AGG-G
 OpenBabel12202214333D

 23 22  0  0  0  0  0  0  0  0999 V2000
    1.7790   -3.1196   -0.2384 C   0  0  0  0  0  0  0  0  0  0  0  0
    0.7256   -2.1446   -0.7515 C   0  0  0  0  0  0  0  0  0  0  0  0
    1.1357   -0.6986   -0.5649 C   0  0  2  0  0  0  0  0  0  0  0  0
    0.0650    0.3137   -0.9475 C   0  0  0  0  0  0  0  0  0  0  0  0
   -0.7558    0.8459    0.2154 C   0  0  2  0  0  0  0  0  0  0  0  0
   -1.6379   -0.1464    0.9562 C   0  0  0  0  0  0  0  0  0  0  0  0
   -0.9334   -0.8520    2.1155 C   0  0  0  0  0  0  0  0  0  0  0  0
    2.2507   -0.4782   -1.3959 F   0  0  0  0  0  0  0  0  0  0  0  0
   -1.5984    1.8283   -0.3362 F   0  0  0  0  0  0  0  0  0  0  0  0
    2.7327   -2.9403   -0.7330 H   0  0  0  0  0  0  0  0  0  0  0  0
    1.9269   -3.0010    0.8374 H   0  0  0  0  0  0  0  0  0  0  0  0
    1.4843   -4.1503   -0.4264 H   0  0  0  0  0  0  0  0  0  0  0  0
    0.5517   -2.2925   -1.8202 H   0  0  0  0  0  0  0  0  0  0  0  0
   -0.2298   -2.3103   -0.2502 H   0  0  0  0  0  0  0  0  0  0  0  0
    1.4982   -0.5182    0.4501 H   0  0  0  0  0  0  0  0  0  0  0  0
   -0.6133   -0.1122   -1.6909 H   0  0  0  0  0  0  0  0  0  0  0  0
    0.5663    1.1656   -1.4046 H   0  0  0  0  0  0  0  0  0  0  0  0
   -0.1092    1.3693    0.9243 H   0  0  0  0  0  0  0  0  0  0  0  0
   -2.4765    0.4262    1.3535 H   0  0  0  0  0  0  0  0  0  0  0  0
   -2.0522   -0.8675    0.2478 H   0  0  0  0  0  0  0  0  0  0  0  0
   -0.5575   -0.1231    2.8341 H   0  0  0  0  0  0  0  0  0  0  0  0
   -0.0932   -1.4658    1.7924 H   0  0  0  0  0  0  0  0  0  0  0  0
   -1.6303   -1.5053    2.6386 H   0  0  0  0  0  0  0  0  0  0  0  0
  1  2  1  0  0  0  0
  1 10  1  0  0  0  0
  1 11  1  0  0  0  0
  1 12  1  0  0  0  0
  2  3  1  0  0  0  0
  2 13  1  0  0  0  0
  2 14  1  0  0  0  0
  3  4  1  0  0  0  0
  3  8  1  0  0  0  0
  3 15  1  1  0  0  0
  4  5  1  0  0  0  0
  4 16  1  0  0  0  0
  4 17  1  0  0  0  0
  5  6  1  0  0  0  0
  5  9  1  0  0  0  0
  5 18  1  1  0  0  0
  6  7  1  0  0  0  0
  6 19  1  0  0  0  0
  6 20  1  0  0  0  0
  7 21  1  0  0  0  0
  7 22  1  0  0  0  0
  7 23  1  0  0  0  0
M  END
$$$$
AGGG-
 OpenBabel12202214333D

 23 22  0  0  0  0  0  0  0  0999 V2000
    1.7766   -3.0082    0.2222 C   0  0  0  0  0  0  0  0  0  0  0  0
    0.6367   -2.0558   -0.1288 C   0  0  0  0  0  0  0  0  0  0  0  0
    1.1460   -0.7050   -0.5807 C   0  0  2  0  0  0  0  0  0  0  0  0
    0.0699    0.3060   -0.9277 C   0  0  0  0  0  0  0  0  0  0  0  0
   -0.7710    0.8600    0.2115 C   0  0  2  0  0  0  0  0  0  0  0  0
   -0.0211    1.4309    1.4124 C   0  0  0  0  0  0  0  0  0  0  0  0
    0.3886    0.4085    2.4742 C   0  0  0  0  0  0  0  0  0  0  0  0
    1.8918   -0.9017   -1.7622 F   0  0  0  0  0  0  0  0  0  0  0  0
   -1.6546   -0.1374    0.6642 F   0  0  0  0  0  0  0  0  0  0  0  0
    2.4386   -3.1452   -0.6313 H   0  0  0  0  0  0  0  0  0  0  0  0
    2.3680   -2.6145    1.0509 H   0  0  0  0  0  0  0  0  0  0  0  0
    1.3921   -3.9825    0.5189 H   0  0  0  0  0  0  0  0  0  0  0  0
    0.0268   -2.4651   -0.9373 H   0  0  0  0  0  0  0  0  0  0  0  0
   -0.0261   -1.9096    0.7228 H   0  0  0  0  0  0  0  0  0  0  0  0
    1.8567   -0.2920    0.1367 H   0  0  0  0  0  0  0  0  0  0  0  0
   -0.6028   -0.1416   -1.6632 H   0  0  0  0  0  0  0  0  0  0  0  0
    0.5596    1.1542   -1.4105 H   0  0  0  0  0  0  0  0  0  0  0  0
   -1.4096    1.6355   -0.2119 H   0  0  0  0  0  0  0  0  0  0  0  0
    0.8539    1.9694    1.0373 H   0  0  0  0  0  0  0  0  0  0  0  0
   -0.6642    2.1725    1.8871 H   0  0  0  0  0  0  0  0  0  0  0  0
    1.0998   -0.3276    2.1040 H   0  0  0  0  0  0  0  0  0  0  0  0
   -0.4855   -0.1255    2.8413 H   0  0  0  0  0  0  0  0  0  0  0  0
    0.8523    0.9235    3.3151 H   0  0  0  0  0  0  0  0  0  0  0  0
  1  2  1  0  0  0  0
  1 10  1  0  0  0  0
  1 11  1  0  0  0  0
  1 12  1  0  0  0  0
  2  3  1  0  0  0  0
  2 13  1  0  0  0  0
  2 14  1  0  0  0  0
  3  4  1  0  0  0  0
  3  8  1  0  0  0  0
  3 15  1  1  0  0  0
  4  5  1  0  0  0  0
  4 16  1  0  0  0  0
  4 17  1  0  0  0  0
  5  6  1  0  0  0  0
  5  9  1  0  0  0  0
  5 18  1  6  0  0  0
  6  7  1  0  0  0  0
  6 19  1  0  0  0  0
  6 20  1  0  0  0  0
  7 21  1  0  0  0  0
  7 22  1  0  0  0  0
  7 23  1  0  0  0  0
M  END
$$$$
AGGG
 OpenBabel12202214333D

 23 22  0  0  0  0  0  0  0  0999 V2000
    1.7650   -3.0061    0.2278 C   0  0  0  0  0  0  0  0  0  0  0  0
    0.6274   -2.0323   -0.0681 C   0  0  0  0  0  0  0  0  0  0  0  0
    1.1392   -0.7006   -0.5710 C   0  0  2  0  0  0  0  0  0  0  0  0
    0.0669    0.3106   -0.9394 C   0  0  0  0  0  0  0  0  0  0  0  0
   -0.7611    0.8510    0.2134 C   0  0  2  0  0  0  0  0  0  0  0  0
    0.0165    1.3186    1.4276 C   0  0  0  0  0  0  0  0  0  0  0  0
    0.9771    2.4575    1.0928 C   0  0  0  0  0  0  0  0  0  0  0  0
    1.8761   -0.9329   -1.7500 F   0  0  0  0  0  0  0  0  0  0  0  0
   -1.6565   -0.1493    0.6386 F   0  0  0  0  0  0  0  0  0  0  0  0
    2.3578   -3.1885   -0.6668 H   0  0  0  0  0  0  0  0  0  0  0  0
    2.4271   -2.6049    0.9971 H   0  0  0  0  0  0  0  0  0  0  0  0
    1.3757   -3.9588    0.5832 H   0  0  0  0  0  0  0  0  0  0  0  0
   -0.0475   -2.4433   -0.8224 H   0  0  0  0  0  0  0  0  0  0  0  0
    0.0292   -1.8533    0.8264 H   0  0  0  0  0  0  0  0  0  0  0  0
    1.8540   -0.2756    0.1355 H   0  0  0  0  0  0  0  0  0  0  0  0
   -0.6085   -0.1409   -1.6682 H   0  0  0  0  0  0  0  0  0  0  0  0
    0.5584    1.1519   -1.4319 H   0  0  0  0  0  0  0  0  0  0  0  0
   -1.3860    1.6639   -0.1592 H   0  0  0  0  0  0  0  0  0  0  0  0
   -0.7089    1.6460    2.1744 H   0  0  0  0  0  0  0  0  0  0  0  0
    0.5541    0.4723    1.8605 H   0  0  0  0  0  0  0  0  0  0  0  0
    0.4483    3.2834    0.6130 H   0  0  0  0  0  0  0  0  0  0  0  0
    1.7701    2.1309    0.4208 H   0  0  0  0  0  0  0  0  0  0  0  0
    1.4435    2.8430    1.9976 H   0  0  0  0  0  0  0  0  0  0  0  0
  1  2  1  0  0  0  0
  1 10  1  0  0  0  0
  1 11  1  0  0  0  0
  1 12  1  0  0  0  0
  2  3  1  0  0  0  0
  2 13  1  0  0  0  0
  2 14  1  0  0  0  0
  3  4  1  0  0  0  0
  3  8  1  0  0  0  0
  3 15  1  1  0  0  0
  4  5  1  0  0  0  0
  4 16  1  0  0  0  0
  4 17  1  0  0  0  0
  5  6  1  0  0  0  0
  5  9  1  0  0  0  0
  5 18  1  6  0  0  0
  6  7  1  0  0  0  0
  6 19  1  0  0  0  0
  6 20  1  0  0  0  0
  7 21  1  0  0  0  0
  7 22  1  0  0  0  0
  7 23  1  0  0  0  0
M  END
$$$$
G-AAA
 OpenBabel12202214333D

 23 22  0  0  0  0  0  0  0  0999 V2000
    1.3149   -1.8387   -2.8139 C   0  0  0  0  0  0  0  0  0  0  0  0
    2.0468   -1.1044   -1.6922 C   0  0  0  0  0  0  0  0  0  0  0  0
    1.1280   -0.6926   -0.5597 C   0  0  2  0  0  0  0  0  0  0  0  0
    0.0660    0.3138   -0.9536 C   0  0  0  0  0  0  0  0  0  0  0  0
   -0.7491    0.8398    0.2162 C   0  0  2  0  0  0  0  0  0  0  0  0
   -2.0909    1.4049   -0.2028 C   0  0  0  0  0  0  0  0  0  0  0  0
   -2.8606    2.0031    0.9697 C   0  0  0  0  0  0  0  0  0  0  0  0
    1.9194   -0.1353    0.4517 F   0  0  0  0  0  0  0  0  0  0  0  0
   -0.0238    1.8681    0.8336 F   0  0  0  0  0  0  0  0  0  0  0  0
    0.6281   -1.1806   -3.3458 H   0  0  0  0  0  0  0  0  0  0  0  0
    2.0249   -2.2298   -3.5404 H   0  0  0  0  0  0  0  0  0  0  0  0
    0.7426   -2.6816   -2.4211 H   0  0  0  0  0  0  0  0  0  0  0  0
    2.8219   -1.7445   -1.2684 H   0  0  0  0  0  0  0  0  0  0  0  0
    2.5411   -0.2089   -2.0756 H   0  0  0  0  0  0  0  0  0  0  0  0
    0.6556   -1.5757   -0.1180 H   0  0  0  0  0  0  0  0  0  0  0  0
   -0.6111   -0.1663   -1.6620 H   0  0  0  0  0  0  0  0  0  0  0  0
    0.5287    1.1669   -1.4574 H   0  0  0  0  0  0  0  0  0  0  0  0
   -0.8816    0.0677    0.9784 H   0  0  0  0  0  0  0  0  0  0  0  0
   -1.9197    2.1609   -0.9742 H   0  0  0  0  0  0  0  0  0  0  0  0
   -2.6676    0.5976   -0.6611 H   0  0  0  0  0  0  0  0  0  0  0  0
   -3.8244    2.3921    0.6436 H   0  0  0  0  0  0  0  0  0  0  0  0
   -2.2958    2.8168    1.4215 H   0  0  0  0  0  0  0  0  0  0  0  0
   -3.0416    1.2500    1.7380 H   0  0  0  0  0  0  0  0  0  0  0  0
  1  2  1  0  0  0  0
  1 10  1  0  0  0  0
  1 11  1  0  0  0  0
  1 12  1  0  0  0  0
  2  3  1  0  0  0  0
  2 13  1  0  0  0  0
  2 14  1  0  0  0  0
  3  4  1  0  0  0  0
  3  8  1  0  0  0  0
  3 15  1  1  0  0  0
  4  5  1  0  0  0  0
  4 16  1  0  0  0  0
  4 17  1  0  0  0  0
  5  6  1  0  0  0  0
  5  9  1  0  0  0  0
  5 18  1  1  0  0  0
  6  7  1  0  0  0  0
  6 19  1  0  0  0  0
  6 20  1  0  0  0  0
  7 21  1  0  0  0  0
  7 22  1  0  0  0  0
  7 23  1  0  0  0  0
M  END
$$$$
GAAA
 OpenBabel12202214333D

 23 22  0  0  0  0  0  0  0  0999 V2000
    2.0383   -0.8964   -2.9223 C   0  0  0  0  0  0  0  0  0  0  0  0
    1.5393   -1.6299   -1.6800 C   0  0  0  0  0  0  0  0  0  0  0  0
    1.1292   -0.6939   -0.5580 C   0  0  2  0  0  0  0  0  0  0  0  0
    0.0629    0.3167   -0.9541 C   0  0  0  0  0  0  0  0  0  0  0  0
   -0.7470    0.8382    0.2151 C   0  0  2  0  0  0  0  0  0  0  0  0
   -1.7539    1.9000   -0.1739 C   0  0  0  0  0  0  0  0  0  0  0  0
   -2.5628    2.3965    1.0201 C   0  0  0  0  0  0  0  0  0  0  0  0
    2.2729    0.0069   -0.1501 F   0  0  0  0  0  0  0  0  0  0  0  0
    0.1310    1.3898    1.1576 F   0  0  0  0  0  0  0  0  0  0  0  0
    2.4057   -1.6055   -3.6636 H   0  0  0  0  0  0  0  0  0  0  0  0
    1.2460   -0.3092   -3.3878 H   0  0  0  0  0  0  0  0  0  0  0  0
    2.8535   -0.2229   -2.6620 H   0  0  0  0  0  0  0  0  0  0  0  0
    0.6828   -2.2631   -1.9247 H   0  0  0  0  0  0  0  0  0  0  0  0
    2.3235   -2.2836   -1.2946 H   0  0  0  0  0  0  0  0  0  0  0  0
    0.8046   -1.2692    0.3105 H   0  0  0  0  0  0  0  0  0  0  0  0
   -0.6302   -0.1528   -1.6571 H   0  0  0  0  0  0  0  0  0  0  0  0
    0.5456    1.1494   -1.4676 H   0  0  0  0  0  0  0  0  0  0  0  0
   -1.2477    0.0104    0.7264 H   0  0  0  0  0  0  0  0  0  0  0  0
   -1.2120    2.7268   -0.6385 H   0  0  0  0  0  0  0  0  0  0  0  0
   -2.4173    1.4770   -0.9333 H   0  0  0  0  0  0  0  0  0  0  0  0
   -3.2711    3.1662    0.7171 H   0  0  0  0  0  0  0  0  0  0  0  0
   -1.9024    2.8163    1.7768 H   0  0  0  0  0  0  0  0  0  0  0  0
   -3.1241    1.5793    1.4748 H   0  0  0  0  0  0  0  0  0  0  0  0
  1  2  1  0  0  0  0
  1 10  1  0  0  0  0
  1 11  1  0  0  0  0
  1 12  1  0  0  0  0
  2  3  1  0  0  0  0
  2 13  1  0  0  0  0
  2 14  1  0  0  0  0
  3  4  1  0  0  0  0
  3  8  1  0  0  0  0
  3 15  1  1  0  0  0
  4  5  1  0  0  0  0
  4 16  1  0  0  0  0
  4 17  1  0  0  0  0
  5  6  1  0  0  0  0
  5  9  1  0  0  0  0
  5 18  1  1  0  0  0
  6  7  1  0  0  0  0
  6 19  1  0  0  0  0
  6 20  1  0  0  0  0
  7 21  1  0  0  0  0
  7 22  1  0  0  0  0
  7 23  1  0  0  0  0
M  END
$$$$
G-AAG-
 OpenBabel12202214333D

 23 22  0  0  0  0  0  0  0  0999 V2000
    1.3287   -1.8300   -2.8117 C   0  0  0  0  0  0  0  0  0  0  0  0
    2.0541   -1.0999   -1.6834 C   0  0  0  0  0  0  0  0  0  0  0  0
    1.1260   -0.6913   -0.5569 C   0  0  2  0  0  0  0  0  0  0  0  0
    0.0656    0.3148   -0.9573 C   0  0  0  0  0  0  0  0  0  0  0  0
   -0.7465    0.8374    0.2172 C   0  0  2  0  0  0  0  0  0  0  0  0
   -2.1117    1.3782   -0.1678 C   0  0  0  0  0  0  0  0  0  0  0  0
   -2.0444    2.4779   -1.2251 C   0  0  0  0  0  0  0  0  0  0  0  0
    1.9104   -0.1308    0.4597 F   0  0  0  0  0  0  0  0  0  0  0  0
   -0.0325    1.8822    0.8212 F   0  0  0  0  0  0  0  0  0  0  0  0
    0.6504   -1.1673   -3.3488 H   0  0  0  0  0  0  0  0  0  0  0  0
    2.0424   -2.2242   -3.5326 H   0  0  0  0  0  0  0  0  0  0  0  0
    0.7479   -2.6696   -2.4253 H   0  0  0  0  0  0  0  0  0  0  0  0
    2.8249   -1.7419   -1.2555 H   0  0  0  0  0  0  0  0  0  0  0  0
    2.5514   -0.2036   -2.0596 H   0  0  0  0  0  0  0  0  0  0  0  0
    0.6536   -1.5745   -0.1179 H   0  0  0  0  0  0  0  0  0  0  0  0
   -0.6126   -0.1701   -1.6639 H   0  0  0  0  0  0  0  0  0  0  0  0
    0.5310    1.1613   -1.4658 H   0  0  0  0  0  0  0  0  0  0  0  0
   -0.8497    0.0648    0.9817 H   0  0  0  0  0  0  0  0  0  0  0  0
   -2.7217    0.5423   -0.5198 H   0  0  0  0  0  0  0  0  0  0  0  0
   -2.5817    1.7622    0.7384 H   0  0  0  0  0  0  0  0  0  0  0  0
   -3.0325    2.9018   -1.3991 H   0  0  0  0  0  0  0  0  0  0  0  0
   -1.6739    2.0970   -2.1771 H   0  0  0  0  0  0  0  0  0  0  0  0
   -1.3838    3.2788   -0.8968 H   0  0  0  0  0  0  0  0  0  0  0  0
  1  2  1  0  0  0  0
  1 10  1  0  0  0  0
  1 11  1  0  0  0  0
  1 12  1  0  0  0  0
  2  3  1  0  0  0  0
  2 13  1  0  0  0  0
  2 14  1  0  0  0  0
  3  4  1  0  0  0  0
  3  8  1  0  0  0  0
  3 15  1  1  0  0  0
  4  5  1  0  0  0  0
  4 16  1  0  0  0  0
  4 17  1  0  0  0  0
  5  6  1  0  0  0  0
  5  9  1  0  0  0  0
  5 18  1  1  0  0  0
  6  7  1  0  0  0  0
  6 19  1  0  0  0  0
  6 20  1  0  0  0  0
  7 21  1  0  0  0  0
  7 22  1  0  0  0  0
  7 23  1  0  0  0  0
M  END
$$$$
G-AAG
 OpenBabel12202214333D

 23 22  0  0  0  0  0  0  0  0999 V2000
    1.3859   -1.7765   -2.8339 C   0  0  0  0  0  0  0  0  0  0  0  0
    2.0816   -1.0674   -1.6726 C   0  0  0  0  0  0  0  0  0  0  0  0
    1.1269   -0.6919   -0.5581 C   0  0  2  0  0  0  0  0  0  0  0  0
    0.0658    0.3144   -0.9558 C   0  0  0  0  0  0  0  0  0  0  0  0
   -0.7477    0.8385    0.2169 C   0  0  2  0  0  0  0  0  0  0  0  0
   -2.1333    1.3232   -0.1677 C   0  0  0  0  0  0  0  0  0  0  0  0
   -3.0995    0.1758   -0.4543 C   0  0  0  0  0  0  0  0  0  0  0  0
    1.8852   -0.1502    0.4883 F   0  0  0  0  0  0  0  0  0  0  0  0
   -0.0595    1.9264    0.7700 F   0  0  0  0  0  0  0  0  0  0  0  0
    0.7076   -1.1104   -3.3651 H   0  0  0  0  0  0  0  0  0  0  0  0
    2.1189   -2.1408   -3.5518 H   0  0  0  0  0  0  0  0  0  0  0  0
    0.8123   -2.6347   -2.4802 H   0  0  0  0  0  0  0  0  0  0  0  0
    2.8490   -1.7133   -1.2442 H   0  0  0  0  0  0  0  0  0  0  0  0
    2.5791   -0.1586   -2.0183 H   0  0  0  0  0  0  0  0  0  0  0  0
    0.6513   -1.5883   -0.1492 H   0  0  0  0  0  0  0  0  0  0  0  0
   -0.6021   -0.1661   -1.6726 H   0  0  0  0  0  0  0  0  0  0  0  0
    0.5268    1.1716   -1.4513 H   0  0  0  0  0  0  0  0  0  0  0  0
   -0.8160    0.0899    1.0100 H   0  0  0  0  0  0  0  0  0  0  0  0
   -2.5083    1.9220    0.6628 H   0  0  0  0  0  0  0  0  0  0  0  0
   -2.0480    1.9842   -1.0324 H   0  0  0  0  0  0  0  0  0  0  0  0
   -4.0937    0.5606   -0.6806 H   0  0  0  0  0  0  0  0  0  0  0  0
   -3.1863   -0.4835    0.4104 H   0  0  0  0  0  0  0  0  0  0  0  0
   -2.7807   -0.4265   -1.3056 H   0  0  0  0  0  0  0  0  0  0  0  0
  1  2  1  0  0  0  0
  1 10  1  0  0  0  0
  1 11  1  0  0  0  0
  1 12  1  0  0  0  0
  2  3  1  0  0  0  0
  2 13  1  0  0  0  0
  2 14  1  0  0  0  0
  3  4  1  0  0  0  0
  3  8  1  0  0  0  0
  3 15  1  1  0  0  0
  4  5  1  0  0  0  0
  4 16  1  0  0  0  0
  4 17  1  0  0  0  0
  5  6  1  0  0  0  0
  5  9  1  0  0  0  0
  5 18  1  1  0  0  0
  6  7  1  0  0  0  0
  6 19  1  0  0  0  0
  6 20  1  0  0  0  0
  7 21  1  0  0  0  0
  7 22  1  0  0  0  0
  7 23  1  0  0  0  0
M  END
$$$$
GAAG-
 OpenBabel12202214333D

 23 22  0  0  0  0  0  0  0  0999 V2000
    2.0882   -0.8218   -2.9086 C   0  0  0  0  0  0  0  0  0  0  0  0
    1.5784   -1.5947   -1.6930 C   0  0  0  0  0  0  0  0  0  0  0  0
    1.1288   -0.6936   -0.5579 C   0  0  2  0  0  0  0  0  0  0  0  0
    0.0632    0.3165   -0.9544 C   0  0  0  0  0  0  0  0  0  0  0  0
   -0.7469    0.8381    0.2153 C   0  0  2  0  0  0  0  0  0  0  0  0
   -1.8696    1.7857   -0.1638 C   0  0  0  0  0  0  0  0  0  0  0  0
   -1.3981    3.0174   -0.9346 C   0  0  0  0  0  0  0  0  0  0  0  0
    2.2533    0.0057   -0.0969 F   0  0  0  0  0  0  0  0  0  0  0  0
    0.1163    1.5147    1.0893 F   0  0  0  0  0  0  0  0  0  0  0  0
    2.5008   -1.5050   -3.6495 H   0  0  0  0  0  0  0  0  0  0  0  0
    1.2900   -0.2550   -3.3867 H   0  0  0  0  0  0  0  0  0  0  0  0
    2.8720   -0.1265   -2.6115 H   0  0  0  0  0  0  0  0  0  0  0  0
    0.7399   -2.2373   -1.9707 H   0  0  0  0  0  0  0  0  0  0  0  0
    2.3668   -2.2419   -1.3067 H   0  0  0  0  0  0  0  0  0  0  0  0
    0.7858   -1.2973    0.2862 H   0  0  0  0  0  0  0  0  0  0  0  0
   -0.6289   -0.1557   -1.6574 H   0  0  0  0  0  0  0  0  0  0  0  0
    0.5515    1.1449   -1.4692 H   0  0  0  0  0  0  0  0  0  0  0  0
   -1.1507   -0.0008    0.7870 H   0  0  0  0  0  0  0  0  0  0  0  0
   -2.6064    1.2259   -0.7453 H   0  0  0  0  0  0  0  0  0  0  0  0
   -2.3591    2.0944    0.7612 H   0  0  0  0  0  0  0  0  0  0  0  0
   -2.2133    3.7309   -1.0463 H   0  0  0  0  0  0  0  0  0  0  0  0
   -1.0467    2.7574   -1.9333 H   0  0  0  0  0  0  0  0  0  0  0  0
   -0.5850    3.5088   -0.4020 H   0  0  0  0  0  0  0  0  0  0  0  0
  1  2  1  0  0  0  0
  1 10  1  0  0  0  0
  1 11  1  0  0  0  0
  1 12  1  0  0  0  0
  2  3  1  0  0  0  0
  2 13  1  0  0  0  0
  2 14  1  0  0  0  0
  3  4  1  0  0  0  0
  3  8  1  0  0  0  0
  3 15  1  1  0  0  0
  4  5  1  0  0  0  0
  4 16  1  0  0  0  0
  4 17  1  0  0  0  0
  5  6  1  0  0  0  0
  5  9  1  0  0  0  0
  5 18  1  1  0  0  0
  6  7  1  0  0  0  0
  6 19  1  0  0  0  0
  6 20  1  0  0  0  0
  7 21  1  0  0  0  0
  7 22  1  0  0  0  0
  7 23  1  0  0  0  0
M  END
$$$$
GAAG
 OpenBabel12202214333D

 23 22  0  0  0  0  0  0  0  0999 V2000
    2.0525   -0.8672   -2.9164 C   0  0  0  0  0  0  0  0  0  0  0  0
    1.5562   -1.6165   -1.6820 C   0  0  0  0  0  0  0  0  0  0  0  0
    1.1274   -0.6926   -0.5564 C   0  0  2  0  0  0  0  0  0  0  0  0
    0.0630    0.3169   -0.9563 C   0  0  0  0  0  0  0  0  0  0  0  0
   -0.7454    0.8367    0.2157 C   0  0  2  0  0  0  0  0  0  0  0  0
   -1.6973    1.9630   -0.1347 C   0  0  0  0  0  0  0  0  0  0  0  0
   -2.7890    1.5320   -1.1118 C   0  0  0  0  0  0  0  0  0  0  0  0
    2.2642    0.0070   -0.1269 F   0  0  0  0  0  0  0  0  0  0  0  0
    0.1401    1.3147    1.1905 F   0  0  0  0  0  0  0  0  0  0  0  0
    2.4388   -1.5654   -3.6578 H   0  0  0  0  0  0  0  0  0  0  0  0
    1.2532   -0.2929   -3.3855 H   0  0  0  0  0  0  0  0  0  0  0  0
    2.8534   -0.1808   -2.6460 H   0  0  0  0  0  0  0  0  0  0  0  0
    0.7090   -2.2588   -1.9360 H   0  0  0  0  0  0  0  0  0  0  0  0
    2.3464   -2.2616   -1.2961 H   0  0  0  0  0  0  0  0  0  0  0  0
    0.7934   -1.2768    0.3034 H   0  0  0  0  0  0  0  0  0  0  0  0
   -0.6255   -0.1596   -1.6586 H   0  0  0  0  0  0  0  0  0  0  0  0
    0.5456    1.1494   -1.4719 H   0  0  0  0  0  0  0  0  0  0  0  0
   -1.2913    0.0135    0.6850 H   0  0  0  0  0  0  0  0  0  0  0  0
   -2.1441    2.3151    0.7957 H   0  0  0  0  0  0  0  0  0  0  0  0
   -1.1137    2.7890   -0.5466 H   0  0  0  0  0  0  0  0  0  0  0  0
   -3.5267    2.3229   -1.2336 H   0  0  0  0  0  0  0  0  0  0  0  0
   -3.3102    0.6438   -0.7501 H   0  0  0  0  0  0  0  0  0  0  0  0
   -2.3812    1.3079   -2.0973 H   0  0  0  0  0  0  0  0  0  0  0  0
  1  2  1  0  0  0  0
  1 10  1  0  0  0  0
  1 11  1  0  0  0  0
  1 12  1  0  0  0  0
  2  3  1  0  0  0  0
  2 13  1  0  0  0  0
  2 14  1  0  0  0  0
  3  4  1  0  0  0  0
  3  8  1  0  0  0  0
  3 15  1  1  0  0  0
  4  5  1  0  0  0  0
  4 16  1  0  0  0  0
  4 17  1  0  0  0  0
  5  6  1  0  0  0  0
  5  9  1  0  0  0  0
  5 18  1  1  0  0  0
  6  7  1  0  0  0  0
  6 19  1  0  0  0  0
  6 20  1  0  0  0  0
  7 21  1  0  0  0  0
  7 22  1  0  0  0  0
  7 23  1  0  0  0  0
M  END
$$$$
G-AG-A
 OpenBabel12202214333D

 23 22  0  0  0  0  0  0  0  0999 V2000
    1.4640   -1.6630   -2.8653 C   0  0  0  0  0  0  0  0  0  0  0  0
    2.1212   -1.0066   -1.6523 C   0  0  0  0  0  0  0  0  0  0  0  0
    1.1253   -0.6907   -0.5566 C   0  0  2  0  0  0  0  0  0  0  0  0
    0.0652    0.3151   -0.9569 C   0  0  0  0  0  0  0  0  0  0  0  0
   -0.7455    0.8367    0.2165 C   0  0  2  0  0  0  0  0  0  0  0  0
   -1.4774   -0.2272    1.0052 C   0  0  0  0  0  0  0  0  0  0  0  0
   -2.3774    0.3738    2.0812 C   0  0  0  0  0  0  0  0  0  0  0  0
    1.8418   -0.1563    0.5328 F   0  0  0  0  0  0  0  0  0  0  0  0
   -1.6989    1.7197   -0.3253 F   0  0  0  0  0  0  0  0  0  0  0  0
    0.7908   -0.9755   -3.3768 H   0  0  0  0  0  0  0  0  0  0  0  0
    2.2197   -1.9822   -3.5814 H   0  0  0  0  0  0  0  0  0  0  0  0
    0.8900   -2.5430   -2.5707 H   0  0  0  0  0  0  0  0  0  0  0  0
    2.8796   -1.6669   -1.2308 H   0  0  0  0  0  0  0  0  0  0  0  0
    2.6191   -0.0786   -1.9400 H   0  0  0  0  0  0  0  0  0  0  0  0
    0.6667   -1.6109   -0.1890 H   0  0  0  0  0  0  0  0  0  0  0  0
   -0.6241   -0.1543   -1.6622 H   0  0  0  0  0  0  0  0  0  0  0  0
    0.5370    1.1608   -1.4604 H   0  0  0  0  0  0  0  0  0  0  0  0
   -0.1217    1.4364    0.8795 H   0  0  0  0  0  0  0  0  0  0  0  0
   -2.0640   -0.8366    0.3123 H   0  0  0  0  0  0  0  0  0  0  0  0
   -0.7311   -0.8759    1.4673 H   0  0  0  0  0  0  0  0  0  0  0  0
   -2.8793   -0.4097    2.6486 H   0  0  0  0  0  0  0  0  0  0  0  0
   -3.1346    1.0152    1.6357 H   0  0  0  0  0  0  0  0  0  0  0  0
   -1.7916    0.9743    2.7787 H   0  0  0  0  0  0  0  0  0  0  0  0
  1  2  1  0  0  0  0
  1 10  1  0  0  0  0
  1 11  1  0  0  0  0
  1 12  1  0  0  0  0
  2  3  1  0  0  0  0
  2 13  1  0  0  0  0
  2 14  1  0  0  0  0
  3  4  1  0  0  0  0
  3  8  1  0  0  0  0
  3 15  1  1  0  0  0
  4  5  1  0  0  0  0
  4 16  1  0  0  0  0
  4 17  1  0  0  0  0
  5  6  1  0  0  0  0
  5  9  1  0  0  0  0
  5 18  1  1  0  0  0
  6  7  1  0  0  0  0
  6 19  1  0  0  0  0
  6 20  1  0  0  0  0
  7 21  1  0  0  0  0
  7 22  1  0  0  0  0
  7 23  1  0  0  0  0
M  END
$$$$
G-AGA
 OpenBabel12202214333D

 23 22  0  0  0  0  0  0  0  0999 V2000
    0.6501   -2.5932   -2.1669 C   0  0  0  0  0  0  0  0  0  0  0  0
    1.6456   -1.5245   -1.7208 C   0  0  0  0  0  0  0  0  0  0  0  0
    1.1297   -0.6938   -0.5615 C   0  0  2  0  0  0  0  0  0  0  0  0
    0.0656    0.3137   -0.9504 C   0  0  0  0  0  0  0  0  0  0  0  0
   -0.7503    0.8412    0.2149 C   0  0  2  0  0  0  0  0  0  0  0  0
    0.0339    1.4711    1.3458 C   0  0  0  0  0  0  0  0  0  0  0  0
   -0.8867    2.0342    2.4238 C   0  0  0  0  0  0  0  0  0  0  0  0
    2.2254    0.0219   -0.0331 F   0  0  0  0  0  0  0  0  0  0  0  0
   -1.4709   -0.2532    0.7409 F   0  0  0  0  0  0  0  0  0  0  0  0
   -0.2708   -2.1581   -2.5545 H   0  0  0  0  0  0  0  0  0  0  0  0
    1.0808   -3.2088   -2.9554 H   0  0  0  0  0  0  0  0  0  0  0  0
    0.3865   -3.2485   -1.3352 H   0  0  0  0  0  0  0  0  0  0  0  0
    2.5717   -1.9968   -1.3906 H   0  0  0  0  0  0  0  0  0  0  0  0
    1.8974   -0.8578   -2.5493 H   0  0  0  0  0  0  0  0  0  0  0  0
    0.7737   -1.3418    0.2412 H   0  0  0  0  0  0  0  0  0  0  0  0
   -0.6262   -0.1507   -1.6548 H   0  0  0  0  0  0  0  0  0  0  0  0
    0.5565    1.1441   -1.4630 H   0  0  0  0  0  0  0  0  0  0  0  0
   -1.5042    1.5385   -0.1530 H   0  0  0  0  0  0  0  0  0  0  0  0
    0.7085    0.7254    1.7656 H   0  0  0  0  0  0  0  0  0  0  0  0
    0.6617    2.2582    0.9226 H   0  0  0  0  0  0  0  0  0  0  0  0
   -0.3097    2.4740    3.2360 H   0  0  0  0  0  0  0  0  0  0  0  0
   -1.5164    1.2482    2.8374 H   0  0  0  0  0  0  0  0  0  0  0  0
   -1.5379    2.8092    2.0147 H   0  0  0  0  0  0  0  0  0  0  0  0
  1  2  1  0  0  0  0
  1 10  1  0  0  0  0
  1 11  1  0  0  0  0
  1 12  1  0  0  0  0
  2  3  1  0  0  0  0
  2 13  1  0  0  0  0
  2 14  1  0  0  0  0
  3  4  1  0  0  0  0
  3  8  1  0  0  0  0
  3 15  1  1  0  0  0
  4  5  1  0  0  0  0
  4 16  1  0  0  0  0
  4 17  1  0  0  0  0
  5  6  1  0  0  0  0
  5  9  1  0  0  0  0
  5 18  1  6  0  0  0
  6  7  1  0  0  0  0
  6 19  1  0  0  0  0
  6 20  1  0  0  0  0
  7 21  1  0  0  0  0
  7 22  1  0  0  0  0
  7 23  1  0  0  0  0
M  END
$$$$
GAG-A
 OpenBabel12202214333D

 23 22  0  0  0  0  0  0  0  0999 V2000
    2.7831   -0.0085   -2.3767 C   0  0  0  0  0  0  0  0  0  0  0  0
    2.0329   -1.1447   -1.6848 C   0  0  0  0  0  0  0  0  0  0  0  0
    1.1253   -0.6907   -0.5568 C   0  0  2  0  0  0  0  0  0  0  0  0
    0.0655    0.3148   -0.9568 C   0  0  0  0  0  0  0  0  0  0  0  0
   -0.7459    0.8369    0.2166 C   0  0  2  0  0  0  0  0  0  0  0  0
   -1.5084   -0.2174    0.9900 C   0  0  0  0  0  0  0  0  0  0  0  0
   -2.4117    0.3952    2.0567 C   0  0  0  0  0  0  0  0  0  0  0  0
    1.9260   -0.0963    0.4395 F   0  0  0  0  0  0  0  0  0  0  0  0
   -1.6766    1.7448   -0.3232 F   0  0  0  0  0  0  0  0  0  0  0  0
    3.5315   -0.4102   -3.0570 H   0  0  0  0  0  0  0  0  0  0  0  0
    2.1138    0.6235   -2.9579 H   0  0  0  0  0  0  0  0  0  0  0  0
    3.2920    0.6132   -1.6405 H   0  0  0  0  0  0  0  0  0  0  0  0
    1.4247   -1.6983   -2.4033 H   0  0  0  0  0  0  0  0  0  0  0  0
    2.7468   -1.8519   -1.2581 H   0  0  0  0  0  0  0  0  0  0  0  0
    0.6683   -1.5617   -0.0873 H   0  0  0  0  0  0  0  0  0  0  0  0
   -0.6156   -0.1557   -1.6699 H   0  0  0  0  0  0  0  0  0  0  0  0
    0.5322    1.1683   -1.4497 H   0  0  0  0  0  0  0  0  0  0  0  0
   -0.1135    1.4172    0.8887 H   0  0  0  0  0  0  0  0  0  0  0  0
   -2.0947   -0.8140    0.2863 H   0  0  0  0  0  0  0  0  0  0  0  0
   -0.7818   -0.8817    1.4622 H   0  0  0  0  0  0  0  0  0  0  0  0
   -2.9306   -0.3828    2.6155 H   0  0  0  0  0  0  0  0  0  0  0  0
   -3.1538    1.0488    1.6022 H   0  0  0  0  0  0  0  0  0  0  0  0
   -1.8256    0.9850    2.7626 H   0  0  0  0  0  0  0  0  0  0  0  0
  1  2  1  0  0  0  0
  1 10  1  0  0  0  0
  1 11  1  0  0  0  0
  1 12  1  0  0  0  0
  2  3  1  0  0  0  0
  2 13  1  0  0  0  0
  2 14  1  0  0  0  0
  3  4  1  0  0  0  0
  3  8  1  0  0  0  0
  3 15  1  1  0  0  0
  4  5  1  0  0  0  0
  4 16  1  0  0  0  0
  4 17  1  0  0  0  0
  5  6  1  0  0  0  0
  5  9  1  0  0  0  0
  5 18  1  1  0  0  0
  6  7  1  0  0  0  0
  6 19  1  0  0  0  0
  6 20  1  0  0  0  0
  7 21  1  0  0  0  0
  7 22  1  0  0  0  0
  7 23  1  0  0  0  0
M  END
$$$$
GAGA
 OpenBabel12202214333D

 23 22  0  0  0  0  0  0  0  0999 V2000
    2.1538   -0.7418   -2.8844 C   0  0  0  0  0  0  0  0  0  0  0  0
    1.6253   -1.5533   -1.7046 C   0  0  0  0  0  0  0  0  0  0  0  0
    1.1286   -0.6932   -0.5592 C   0  0  2  0  0  0  0  0  0  0  0  0
    0.0645    0.3151   -0.9531 C   0  0  0  0  0  0  0  0  0  0  0  0
   -0.7481    0.8391    0.2153 C   0  0  2  0  0  0  0  0  0  0  0  0
    0.0409    1.4691    1.3425 C   0  0  0  0  0  0  0  0  0  0  0  0
   -0.8743    2.0173    2.4344 C   0  0  0  0  0  0  0  0  0  0  0  0
    2.2358    0.0178   -0.0477 F   0  0  0  0  0  0  0  0  0  0  0  0
   -1.4662   -0.2543    0.7443 F   0  0  0  0  0  0  0  0  0  0  0  0
    2.5938   -1.3992   -3.6335 H   0  0  0  0  0  0  0  0  0  0  0  0
    1.3591   -0.1731   -3.3680 H   0  0  0  0  0  0  0  0  0  0  0  0
    2.9212   -0.0436   -2.5517 H   0  0  0  0  0  0  0  0  0  0  0  0
    0.8031   -2.2005   -2.0195 H   0  0  0  0  0  0  0  0  0  0  0  0
    2.4123   -2.2006   -1.3144 H   0  0  0  0  0  0  0  0  0  0  0  0
    0.7707   -1.3208    0.2576 H   0  0  0  0  0  0  0  0  0  0  0  0
   -0.6256   -0.1589   -1.6543 H   0  0  0  0  0  0  0  0  0  0  0  0
    0.5434    1.1498   -1.4687 H   0  0  0  0  0  0  0  0  0  0  0  0
   -1.5049    1.5366   -0.1477 H   0  0  0  0  0  0  0  0  0  0  0  0
    0.7270    0.7272    1.7518 H   0  0  0  0  0  0  0  0  0  0  0  0
    0.6573    2.2651    0.9177 H   0  0  0  0  0  0  0  0  0  0  0  0
   -0.2924    2.4648    3.2392 H   0  0  0  0  0  0  0  0  0  0  0  0
   -1.4845    1.2194    2.8552 H   0  0  0  0  0  0  0  0  0  0  0  0
   -1.5417    2.7820    2.0358 H   0  0  0  0  0  0  0  0  0  0  0  0
  1  2  1  0  0  0  0
  1 10  1  0  0  0  0
  1 11  1  0  0  0  0
  1 12  1  0  0  0  0
  2  3  1  0  0  0  0
  2 13  1  0  0  0  0
  2 14  1  0  0  0  0
  3  4  1  0  0  0  0
  3  8  1  0  0  0  0
  3 15  1  1  0  0  0
  4  5  1  0  0  0  0
  4 16  1  0  0  0  0
  4 17  1  0  0  0  0
  5  6  1  0  0  0  0
  5  9  1  0  0  0  0
  5 18  1  6  0  0  0
  6  7  1  0  0  0  0
  6 19  1  0  0  0  0
  6 20  1  0  0  0  0
  7 21  1  0  0  0  0
  7 22  1  0  0  0  0
  7 23  1  0  0  0  0
M  END
$$$$
G-AG-G-
 OpenBabel12202214333D

 23 22  0  0  0  0  0  0  0  0999 V2000
    1.3865   -1.7971   -2.8094 C   0  0  0  0  0  0  0  0  0  0  0  0
    2.0818   -1.0662   -1.6634 C   0  0  0  0  0  0  0  0  0  0  0  0
    1.1228   -0.6890   -0.5539 C   0  0  2  0  0  0  0  0  0  0  0  0
    0.0648    0.3160   -0.9601 C   0  0  0  0  0  0  0  0  0  0  0  0
   -0.7426    0.8340    0.2171 C   0  0  2  0  0  0  0  0  0  0  0  0
   -1.4509   -0.2232    1.0417 C   0  0  0  0  0  0  0  0  0  0  0  0
   -2.3489   -1.1445    0.2200 C   0  0  0  0  0  0  0  0  0  0  0  0
    1.8766   -0.1227    0.4935 F   0  0  0  0  0  0  0  0  0  0  0  0
   -1.7223    1.6927   -0.3199 F   0  0  0  0  0  0  0  0  0  0  0  0
    0.6981   -1.1428   -3.3445 H   0  0  0  0  0  0  0  0  0  0  0  0
    2.1175   -2.1648   -3.5266 H   0  0  0  0  0  0  0  0  0  0  0  0
    0.8210   -2.6550   -2.4410 H   0  0  0  0  0  0  0  0  0  0  0  0
    2.8553   -1.7001   -1.2275 H   0  0  0  0  0  0  0  0  0  0  0  0
    2.5688   -0.1581   -2.0227 H   0  0  0  0  0  0  0  0  0  0  0  0
    0.6629   -1.5873   -0.1354 H   0  0  0  0  0  0  0  0  0  0  0  0
   -0.6179   -0.1476   -1.6740 H   0  0  0  0  0  0  0  0  0  0  0  0
    0.5412    1.1630   -1.4574 H   0  0  0  0  0  0  0  0  0  0  0  0
   -0.1175    1.4506    0.8603 H   0  0  0  0  0  0  0  0  0  0  0  0
   -0.6954   -0.7946    1.5870 H   0  0  0  0  0  0  0  0  0  0  0  0
   -2.0460    0.3017    1.7905 H   0  0  0  0  0  0  0  0  0  0  0  0
   -2.9346   -1.7892    0.8739 H   0  0  0  0  0  0  0  0  0  0  0  0
   -1.7720   -1.7891   -0.4448 H   0  0  0  0  0  0  0  0  0  0  0  0
   -3.0389   -0.5590   -0.3864 H   0  0  0  0  0  0  0  0  0  0  0  0
  1  2  1  0  0  0  0
  1 10  1  0  0  0  0
  1 11  1  0  0  0  0
  1 12  1  0  0  0  0
  2  3  1  0  0  0  0
  2 13  1  0  0  0  0
  2 14  1  0  0  0  0
  3  4  1  0  0  0  0
  3  8  1  0  0  0  0
  3 15  1  1  0  0  0
  4  5  1  0  0  0  0
  4 16  1  0  0  0  0
  4 17  1  0  0  0  0
  5  6  1  0  0  0  0
  5  9  1  0  0  0  0
  5 18  1  1  0  0  0
  6  7  1  0  0  0  0
  6 19  1  0  0  0  0
  6 20  1  0  0  0  0
  7 21  1  0  0  0  0
  7 22  1  0  0  0  0
  7 23  1  0  0  0  0
M  END
$$$$
G-AG-G
 OpenBabel12202214333D

 23 22  0  0  0  0  0  0  0  0999 V2000
    1.3472   -1.8091   -2.8208 C   0  0  0  0  0  0  0  0  0  0  0  0
    2.0633   -1.0753   -1.6881 C   0  0  0  0  0  0  0  0  0  0  0  0
    1.1274   -0.6919   -0.5607 C   0  0  2  0  0  0  0  0  0  0  0  0
    0.0671    0.3127   -0.9522 C   0  0  0  0  0  0  0  0  0  0  0  0
   -0.7495    0.8403    0.2158 C   0  0  2  0  0  0  0  0  0  0  0  0
   -1.5142   -0.2117    1.0052 C   0  0  0  0  0  0  0  0  0  0  0  0
   -0.7580   -0.7125    2.2373 C   0  0  0  0  0  0  0  0  0  0  0  0
    1.9081   -0.1199    0.4647 F   0  0  0  0  0  0  0  0  0  0  0  0
   -1.6832    1.7304   -0.3513 F   0  0  0  0  0  0  0  0  0  0  0  0
    0.6486   -1.1570   -3.3425 H   0  0  0  0  0  0  0  0  0  0  0  0
    2.0671   -2.1747   -3.5512 H   0  0  0  0  0  0  0  0  0  0  0  0
    0.7913   -2.6680   -2.4406 H   0  0  0  0  0  0  0  0  0  0  0  0
    2.8443   -1.7088   -1.2651 H   0  0  0  0  0  0  0  0  0  0  0  0
    2.5448   -0.1693   -2.0596 H   0  0  0  0  0  0  0  0  0  0  0  0
    0.6744   -1.5878   -0.1299 H   0  0  0  0  0  0  0  0  0  0  0  0
   -0.6256   -0.1587   -1.6527 H   0  0  0  0  0  0  0  0  0  0  0  0
    0.5381    1.1563   -1.4602 H   0  0  0  0  0  0  0  0  0  0  0  0
   -0.1287    1.4377    0.8813 H   0  0  0  0  0  0  0  0  0  0  0  0
   -2.4466    0.2546    1.3234 H   0  0  0  0  0  0  0  0  0  0  0  0
   -1.7831   -1.0434    0.3473 H   0  0  0  0  0  0  0  0  0  0  0  0
   -1.3458   -1.4645    2.7627 H   0  0  0  0  0  0  0  0  0  0  0  0
   -0.5730    0.1121    2.9266 H   0  0  0  0  0  0  0  0  0  0  0  0
    0.2075   -1.1469    1.9860 H   0  0  0  0  0  0  0  0  0  0  0  0
  1  2  1  0  0  0  0
  1 10  1  0  0  0  0
  1 11  1  0  0  0  0
  1 12  1  0  0  0  0
  2  3  1  0  0  0  0
  2 13  1  0  0  0  0
  2 14  1  0  0  0  0
  3  4  1  0  0  0  0
  3  8  1  0  0  0  0
  3 15  1  1  0  0  0
  4  5  1  0  0  0  0
  4 16  1  0  0  0  0
  4 17  1  0  0  0  0
  5  6  1  0  0  0  0
  5  9  1  0  0  0  0
  5 18  1  1  0  0  0
  6  7  1  0  0  0  0
  6 19  1  0  0  0  0
  6 20  1  0  0  0  0
  7 21  1  0  0  0  0
  7 22  1  0  0  0  0
  7 23  1  0  0  0  0
M  END
$$$$
G-AGG-
 OpenBabel12202214333D

 23 22  0  0  0  0  0  0  0  0999 V2000
    0.5912   -2.6129   -2.1425 C   0  0  0  0  0  0  0  0  0  0  0  0
    1.6048   -1.5401   -1.7490 C   0  0  0  0  0  0  0  0  0  0  0  0
    1.1405   -0.7011   -0.5749 C   0  0  2  0  0  0  0  0  0  0  0  0
    0.0691    0.3079   -0.9345 C   0  0  0  0  0  0  0  0  0  0  0  0
   -0.7645    0.8542    0.2125 C   0  0  2  0  0  0  0  0  0  0  0  0
   -0.0406    1.5242    1.3753 C   0  0  0  0  0  0  0  0  0  0  0  0
    0.5663    0.5757    2.4097 C   0  0  0  0  0  0  0  0  0  0  0  0
    2.2608    0.0185   -0.1041 F   0  0  0  0  0  0  0  0  0  0  0  0
   -1.5350   -0.2131    0.7149 F   0  0  0  0  0  0  0  0  0  0  0  0
   -0.3479   -2.1821   -2.4886 H   0  0  0  0  0  0  0  0  0  0  0  0
    0.9862   -3.2305   -2.9484 H   0  0  0  0  0  0  0  0  0  0  0  0
    0.3686   -3.2651   -1.2975 H   0  0  0  0  0  0  0  0  0  0  0  0
    2.5453   -2.0099   -1.4585 H   0  0  0  0  0  0  0  0  0  0  0  0
    1.8182   -0.8796   -2.5923 H   0  0  0  0  0  0  0  0  0  0  0  0
    0.8181   -1.3414    0.2469 H   0  0  0  0  0  0  0  0  0  0  0  0
   -0.6279   -0.1534   -1.6358 H   0  0  0  0  0  0  0  0  0  0  0  0
    0.5541    1.1376   -1.4528 H   0  0  0  0  0  0  0  0  0  0  0  0
   -1.4825    1.5578   -0.2086 H   0  0  0  0  0  0  0  0  0  0  0  0
    0.7309    2.1741    0.9568 H   0  0  0  0  0  0  0  0  0  0  0  0
   -0.7640    2.1679    1.8789 H   0  0  0  0  0  0  0  0  0  0  0  0
    0.9429    1.1554    3.2520 H   0  0  0  0  0  0  0  0  0  0  0  0
    1.3977    0.0072    2.0045 H   0  0  0  0  0  0  0  0  0  0  0  0
   -0.1889   -0.1125    2.7836 H   0  0  0  0  0  0  0  0  0  0  0  0
  1  2  1  0  0  0  0
  1 10  1  0  0  0  0
  1 11  1  0  0  0  0
  1 12  1  0  0  0  0
  2  3  1  0  0  0  0
  2 13  1  0  0  0  0
  2 14  1  0  0  0  0
  3  4  1  0  0  0  0
  3  8  1  0  0  0  0
  3 15  1  1  0  0  0
  4  5  1  0  0  0  0
  4 16  1  0  0  0  0
  4 17  1  0  0  0  0
  5  6  1  0  0  0  0
  5  9  1  0  0  0  0
  5 18  1  6  0  0  0
  6  7  1  0  0  0  0
  6 19  1  0  0  0  0
  6 20  1  0  0  0  0
  7 21  1  0  0  0  0
  7 22  1  0  0  0  0
  7 23  1  0  0  0  0
M  END
$$$$
G-AGG
 OpenBabel12202214333D

 23 22  0  0  0  0  0  0  0  0999 V2000
    0.6314   -2.5986   -2.1542 C   0  0  0  0  0  0  0  0  0  0  0  0
    1.6364   -1.5352   -1.7140 C   0  0  0  0  0  0  0  0  0  0  0  0
    1.1289   -0.6933   -0.5606 C   0  0  2  0  0  0  0  0  0  0  0  0
    0.0659    0.3137   -0.9520 C   0  0  0  0  0  0  0  0  0  0  0  0
   -0.7498    0.8406    0.2156 C   0  0  2  0  0  0  0  0  0  0  0  0
    0.0237    1.4657    1.3574 C   0  0  0  0  0  0  0  0  0  0  0  0
    0.7673    2.7283    0.9274 C   0  0  0  0  0  0  0  0  0  0  0  0
    2.2302    0.0248   -0.0447 F   0  0  0  0  0  0  0  0  0  0  0  0
   -1.4725   -0.2538    0.7332 F   0  0  0  0  0  0  0  0  0  0  0  0
   -0.2809   -2.1577   -2.5538 H   0  0  0  0  0  0  0  0  0  0  0  0
    1.0617   -3.2280   -2.9318 H   0  0  0  0  0  0  0  0  0  0  0  0
    0.3544   -3.2398   -1.3168 H   0  0  0  0  0  0  0  0  0  0  0  0
    2.5582   -2.0144   -1.3815 H   0  0  0  0  0  0  0  0  0  0  0  0
    1.8956   -0.8772   -2.5465 H   0  0  0  0  0  0  0  0  0  0  0  0
    0.7768   -1.3319    0.2513 H   0  0  0  0  0  0  0  0  0  0  0  0
   -0.6317   -0.1544   -1.6480 H   0  0  0  0  0  0  0  0  0  0  0  0
    0.5505    1.1387   -1.4766 H   0  0  0  0  0  0  0  0  0  0  0  0
   -1.4987    1.5449   -0.1541 H   0  0  0  0  0  0  0  0  0  0  0  0
   -0.6973    1.6994    2.1430 H   0  0  0  0  0  0  0  0  0  0  0  0
    0.7246    0.7338    1.7603 H   0  0  0  0  0  0  0  0  0  0  0  0
    1.2087    3.2217    1.7918 H   0  0  0  0  0  0  0  0  0  0  0  0
    0.0908    3.4387    0.4472 H   0  0  0  0  0  0  0  0  0  0  0  0
    1.5717    2.4886    0.2340 H   0  0  0  0  0  0  0  0  0  0  0  0
  1  2  1  0  0  0  0
  1 10  1  0  0  0  0
  1 11  1  0  0  0  0
  1 12  1  0  0  0  0
  2  3  1  0  0  0  0
  2 13  1  0  0  0  0
  2 14  1  0  0  0  0
  3  4  1  0  0  0  0
  3  8  1  0  0  0  0
  3 15  1  1  0  0  0
  4  5  1  0  0  0  0
  4 16  1  0  0  0  0
  4 17  1  0  0  0  0
  5  6  1  0  0  0  0
  5  9  1  0  0  0  0
  5 18  1  6  0  0  0
  6  7  1  0  0  0  0
  6 19  1  0  0  0  0
  6 20  1  0  0  0  0
  7 21  1  0  0  0  0
  7 22  1  0  0  0  0
  7 23  1  0  0  0  0
M  END
$$$$
GAG-G-
 OpenBabel12202214333D

 23 22  0  0  0  0  0  0  0  0999 V2000
    2.6973   -0.1175   -2.4809 C   0  0  0  0  0  0  0  0  0  0  0  0
    1.9805   -1.2094   -1.6918 C   0  0  0  0  0  0  0  0  0  0  0  0
    1.1225   -0.6887   -0.5542 C   0  0  2  0  0  0  0  0  0  0  0  0
    0.0653    0.3155   -0.9599 C   0  0  0  0  0  0  0  0  0  0  0  0
   -0.7429    0.8342    0.2171 C   0  0  2  0  0  0  0  0  0  0  0  0
   -1.4842   -0.2130    1.0270 C   0  0  0  0  0  0  0  0  0  0  0  0
   -2.3776   -1.1214    0.1864 C   0  0  0  0  0  0  0  0  0  0  0  0
    1.9694   -0.0614    0.3843 F   0  0  0  0  0  0  0  0  0  0  0  0
   -1.6975    1.7207   -0.3174 F   0  0  0  0  0  0  0  0  0  0  0  0
    3.4152   -0.5589   -3.1705 H   0  0  0  0  0  0  0  0  0  0  0  0
    2.0012    0.4811   -3.0686 H   0  0  0  0  0  0  0  0  0  0  0  0
    3.2381    0.5464   -1.8072 H   0  0  0  0  0  0  0  0  0  0  0  0
    1.3398   -1.8019   -2.3496 H   0  0  0  0  0  0  0  0  0  0  0  0
    2.7109   -1.8933   -1.2579 H   0  0  0  0  0  0  0  0  0  0  0  0
    0.6719   -1.5286   -0.0243 H   0  0  0  0  0  0  0  0  0  0  0  0
   -0.6093   -0.1476   -1.6823 H   0  0  0  0  0  0  0  0  0  0  0  0
    0.5375    1.1687   -1.4466 H   0  0  0  0  0  0  0  0  0  0  0  0
   -0.1079    1.4291    0.8716 H   0  0  0  0  0  0  0  0  0  0  0  0
   -0.7522   -0.7962    1.5910 H   0  0  0  0  0  0  0  0  0  0  0  0
   -2.0868    0.3235    1.7606 H   0  0  0  0  0  0  0  0  0  0  0  0
   -2.9898   -1.7534    0.8280 H   0  0  0  0  0  0  0  0  0  0  0  0
   -1.7977   -1.7757   -0.4645 H   0  0  0  0  0  0  0  0  0  0  0  0
   -3.0440   -0.5249   -0.4368 H   0  0  0  0  0  0  0  0  0  0  0  0
  1  2  1  0  0  0  0
  1 10  1  0  0  0  0
  1 11  1  0  0  0  0
  1 12  1  0  0  0  0
  2  3  1  0  0  0  0
  2 13  1  0  0  0  0
  2 14  1  0  0  0  0
  3  4  1  0  0  0  0
  3  8  1  0  0  0  0
  3 15  1  1  0  0  0
  4  5  1  0  0  0  0
  4 16  1  0  0  0  0
  4 17  1  0  0  0  0
  5  6  1  0  0  0  0
  5  9  1  0  0  0  0
  5 18  1  1  0  0  0
  6  7  1  0  0  0  0
  6 19  1  0  0  0  0
  6 20  1  0  0  0  0
  7 21  1  0  0  0  0
  7 22  1  0  0  0  0
  7 23  1  0  0  0  0
M  END
$$$$
GAG-G
 OpenBabel12202214333D

 23 22  0  0  0  0  0  0  0  0999 V2000
    2.4509   -0.3829   -2.7087 C   0  0  0  0  0  0  0  0  0  0  0  0
    1.8305   -1.3638   -1.7170 C   0  0  0  0  0  0  0  0  0  0  0  0
    1.1254   -0.6911   -0.5549 C   0  0  2  0  0  0  0  0  0  0  0  0
    0.0652    0.3158   -0.9608 C   0  0  0  0  0  0  0  0  0  0  0  0
   -0.7456    0.8363    0.2187 C   0  0  2  0  0  0  0  0  0  0  0  0
   -2.0726    0.1383    0.4440 C   0  0  0  0  0  0  0  0  0  0  0  0
   -1.9377   -1.3516    0.7492 C   0  0  0  0  0  0  0  0  0  0  0  0
    2.0900    0.0023    0.2033 F   0  0  0  0  0  0  0  0  0  0  0  0
   -1.0414    2.1892   -0.0281 F   0  0  0  0  0  0  0  0  0  0  0  0
    3.0513   -0.9167   -3.4445 H   0  0  0  0  0  0  0  0  0  0  0  0
    1.6897    0.1808   -3.2466 H   0  0  0  0  0  0  0  0  0  0  0  0
    3.0984    0.3234   -2.1908 H   0  0  0  0  0  0  0  0  0  0  0  0
    1.1076   -2.0114   -2.2190 H   0  0  0  0  0  0  0  0  0  0  0  0
    2.6035   -2.0104   -1.2992 H   0  0  0  0  0  0  0  0  0  0  0  0
    0.7206   -1.4468    0.1177 H   0  0  0  0  0  0  0  0  0  0  0  0
   -0.5924   -0.1236   -1.7159 H   0  0  0  0  0  0  0  0  0  0  0  0
    0.5705    1.1691   -1.4128 H   0  0  0  0  0  0  0  0  0  0  0  0
   -0.1328    0.8225    1.1223 H   0  0  0  0  0  0  0  0  0  0  0  0
   -2.5777    0.6445    1.2667 H   0  0  0  0  0  0  0  0  0  0  0  0
   -2.6815    0.2881   -0.4501 H   0  0  0  0  0  0  0  0  0  0  0  0
   -2.9104   -1.7773    0.9883 H   0  0  0  0  0  0  0  0  0  0  0  0
   -1.2799   -1.5224    1.6039 H   0  0  0  0  0  0  0  0  0  0  0  0
   -1.5390   -1.9022   -0.1039 H   0  0  0  0  0  0  0  0  0  0  0  0
  1  2  1  0  0  0  0
  1 10  1  0  0  0  0
  1 11  1  0  0  0  0
  1 12  1  0  0  0  0
  2  3  1  0  0  0  0
  2 13  1  0  0  0  0
  2 14  1  0  0  0  0
  3  4  1  0  0  0  0
  3  8  1  0  0  0  0
  3 15  1  1  0  0  0
  4  5  1  0  0  0  0
  4 16  1  0  0  0  0
  4 17  1  0  0  0  0
  5  6  1  0  0  0  0
  5  9  1  0  0  0  0
  5 18  1  1  0  0  0
  6  7  1  0  0  0  0
  6 19  1  0  0  0  0
  6 20  1  0  0  0  0
  7 21  1  0  0  0  0
  7 22  1  0  0  0  0
  7 23  1  0  0  0  0
M  END
$$$$
GAGG-
 OpenBabel12202214333D

 23 22  0  0  0  0  0  0  0  0999 V2000
    2.0667   -0.7921   -2.9383 C   0  0  0  0  0  0  0  0  0  0  0  0
    1.5781   -1.5805   -1.7257 C   0  0  0  0  0  0  0  0  0  0  0  0
    1.1387   -0.6999   -0.5721 C   0  0  2  0  0  0  0  0  0  0  0  0
    0.0682    0.3093   -0.9382 C   0  0  0  0  0  0  0  0  0  0  0  0
   -0.7619    0.8517    0.2133 C   0  0  2  0  0  0  0  0  0  0  0  0
   -0.0389    1.5539    1.3577 C   0  0  0  0  0  0  0  0  0  0  0  0
    0.6020    0.6363    2.3992 C   0  0  0  0  0  0  0  0  0  0  0  0
    2.2734    0.0130   -0.1269 F   0  0  0  0  0  0  0  0  0  0  0  0
   -1.5000   -0.2275    0.7410 F   0  0  0  0  0  0  0  0  0  0  0  0
    2.4517   -1.4671   -3.7015 H   0  0  0  0  0  0  0  0  0  0  0  0
    1.2634   -0.2083   -3.3873 H   0  0  0  0  0  0  0  0  0  0  0  0
    2.8668   -0.1120   -2.6517 H   0  0  0  0  0  0  0  0  0  0  0  0
    0.7351   -2.2217   -1.9965 H   0  0  0  0  0  0  0  0  0  0  0  0
    2.3734   -2.2318   -1.3604 H   0  0  0  0  0  0  0  0  0  0  0  0
    0.8143   -1.3140    0.2676 H   0  0  0  0  0  0  0  0  0  0  0  0
   -0.6275   -0.1626   -1.6354 H   0  0  0  0  0  0  0  0  0  0  0  0
    0.5406    1.1447   -1.4595 H   0  0  0  0  0  0  0  0  0  0  0  0
   -1.5026    1.5317   -0.2064 H   0  0  0  0  0  0  0  0  0  0  0  0
    0.7119    2.2160    0.9204 H   0  0  0  0  0  0  0  0  0  0  0  0
   -0.7705    2.1882    1.8612 H   0  0  0  0  0  0  0  0  0  0  0  0
    0.9731    1.2375    3.2288 H   0  0  0  0  0  0  0  0  0  0  0  0
    1.4432    0.0805    1.9952 H   0  0  0  0  0  0  0  0  0  0  0  0
   -0.1328   -0.0644    2.7927 H   0  0  0  0  0  0  0  0  0  0  0  0
  1  2  1  0  0  0  0
  1 10  1  0  0  0  0
  1 11  1  0  0  0  0
  1 12  1  0  0  0  0
  2  3  1  0  0  0  0
  2 13  1  0  0  0  0
  2 14  1  0  0  0  0
  3  4  1  0  0  0  0
  3  8  1  0  0  0  0
  3 15  1  1  0  0  0
  4  5  1  0  0  0  0
  4 16  1  0  0  0  0
  4 17  1  0  0  0  0
  5  6  1  0  0  0  0
  5  9  1  0  0  0  0
  5 18  1  6  0  0  0
  6  7  1  0  0  0  0
  6 19  1  0  0  0  0
  6 20  1  0  0  0  0
  7 21  1  0  0  0  0
  7 22  1  0  0  0  0
  7 23  1  0  0  0  0
M  END
$$$$
GAGG
 OpenBabel12202214333D

 23 22  0  0  0  0  0  0  0  0999 V2000
    2.1468   -0.7648   -2.8869 C   0  0  0  0  0  0  0  0  0  0  0  0
    1.6174   -1.5634   -1.6991 C   0  0  0  0  0  0  0  0  0  0  0  0
    1.1283   -0.6930   -0.5585 C   0  0  2  0  0  0  0  0  0  0  0  0
    0.0647    0.3151   -0.9546 C   0  0  0  0  0  0  0  0  0  0  0  0
   -0.7480    0.8389    0.2161 C   0  0  2  0  0  0  0  0  0  0  0  0
    0.0327    1.4704    1.3504 C   0  0  0  0  0  0  0  0  0  0  0  0
    0.7751    2.7297    0.9075 C   0  0  0  0  0  0  0  0  0  0  0  0
    2.2394    0.0203   -0.0570 F   0  0  0  0  0  0  0  0  0  0  0  0
   -1.4600   -0.2570    0.7437 F   0  0  0  0  0  0  0  0  0  0  0  0
    2.5752   -1.4320   -3.6347 H   0  0  0  0  0  0  0  0  0  0  0  0
    1.3565   -0.1904   -3.3701 H   0  0  0  0  0  0  0  0  0  0  0  0
    2.9255   -0.0733   -2.5644 H   0  0  0  0  0  0  0  0  0  0  0  0
    0.7899   -2.2079   -2.0065 H   0  0  0  0  0  0  0  0  0  0  0  0
    2.4013   -2.2125   -1.3067 H   0  0  0  0  0  0  0  0  0  0  0  0
    0.7733   -1.3125    0.2643 H   0  0  0  0  0  0  0  0  0  0  0  0
   -0.6283   -0.1613   -1.6510 H   0  0  0  0  0  0  0  0  0  0  0  0
    0.5385    1.1467   -1.4788 H   0  0  0  0  0  0  0  0  0  0  0  0
   -1.5032    1.5370   -0.1505 H   0  0  0  0  0  0  0  0  0  0  0  0
   -0.6828    1.7083    2.1384 H   0  0  0  0  0  0  0  0  0  0  0  0
    0.7346    0.7406    1.7527 H   0  0  0  0  0  0  0  0  0  0  0  0
    1.2223    3.2278    1.7664 H   0  0  0  0  0  0  0  0  0  0  0  0
    0.0975    3.4383    0.4276 H   0  0  0  0  0  0  0  0  0  0  0  0
    1.5752    2.4850    0.2108 H   0  0  0  0  0  0  0  0  0  0  0  0
  1  2  1  0  0  0  0
  1 10  1  0  0  0  0
  1 11  1  0  0  0  0
  1 12  1  0  0  0  0
  2  3  1  0  0  0  0
  2 13  1  0  0  0  0
  2 14  1  0  0  0  0
  3  4  1  0  0  0  0
  3  8  1  0  0  0  0
  3 15  1  1  0  0  0
  4  5  1  0  0  0  0
  4 16  1  0  0  0  0
  4 17  1  0  0  0  0
  5  6  1  0  0  0  0
  5  9  1  0  0  0  0
  5 18  1  6  0  0  0
  6  7  1  0  0  0  0
  6 19  1  0  0  0  0
  6 20  1  0  0  0  0
  7 21  1  0  0  0  0
  7 22  1  0  0  0  0
  7 23  1  0  0  0  0
M  END
$$$$
G-G-AA
 OpenBabel12202214333D

 23 22  0  0  0  0  0  0  0  0999 V2000
    2.9855    0.9208    0.0115 C   0  0  0  0  0  0  0  0  0  0  0  0
    2.1311   -0.2533    0.4866 C   0  0  0  0  0  0  0  0  0  0  0  0
    1.1303   -0.6944   -0.5606 C   0  0  2  0  0  0  0  0  0  0  0  0
    0.0643    0.3149   -0.9511 C   0  0  0  0  0  0  0  0  0  0  0  0
   -0.7496    0.8406    0.2147 C   0  0  2  0  0  0  0  0  0  0  0  0
   -2.0499    1.4914   -0.2053 C   0  0  0  0  0  0  0  0  0  0  0  0
   -2.8171    2.0713    0.9783 C   0  0  0  0  0  0  0  0  0  0  0  0
    0.4551   -1.8256   -0.0576 F   0  0  0  0  0  0  0  0  0  0  0  0
    0.0256    1.8170    0.8802 F   0  0  0  0  0  0  0  0  0  0  0  0
    3.4547    0.7031   -0.9503 H   0  0  0  0  0  0  0  0  0  0  0  0
    2.3842    1.8221   -0.0901 H   0  0  0  0  0  0  0  0  0  0  0  0
    3.7775    1.1278    0.7285 H   0  0  0  0  0  0  0  0  0  0  0  0
    2.7624   -1.1149    0.7094 H   0  0  0  0  0  0  0  0  0  0  0  0
    1.6003    0.0123    1.4005 H   0  0  0  0  0  0  0  0  0  0  0  0
    1.6528   -1.0324   -1.4574 H   0  0  0  0  0  0  0  0  0  0  0  0
   -0.6088   -0.1761   -1.6560 H   0  0  0  0  0  0  0  0  0  0  0  0
    0.5217    1.1612   -1.4687 H   0  0  0  0  0  0  0  0  0  0  0  0
   -0.9309    0.0530    0.9479 H   0  0  0  0  0  0  0  0  0  0  0  0
   -1.8248    2.2716   -0.9367 H   0  0  0  0  0  0  0  0  0  0  0  0
   -2.6518    0.7329   -0.7120 H   0  0  0  0  0  0  0  0  0  0  0  0
   -3.7524    2.5239    0.6498 H   0  0  0  0  0  0  0  0  0  0  0  0
   -2.2255    2.8326    1.4825 H   0  0  0  0  0  0  0  0  0  0  0  0
   -3.0555    1.2913    1.7021 H   0  0  0  0  0  0  0  0  0  0  0  0
  1  2  1  0  0  0  0
  1 10  1  0  0  0  0
  1 11  1  0  0  0  0
  1 12  1  0  0  0  0
  2  3  1  0  0  0  0
  2 13  1  0  0  0  0
  2 14  1  0  0  0  0
  3  4  1  0  0  0  0
  3  8  1  0  0  0  0
  3 15  1  6  0  0  0
  4  5  1  0  0  0  0
  4 16  1  0  0  0  0
  4 17  1  0  0  0  0
  5  6  1  0  0  0  0
  5  9  1  0  0  0  0
  5 18  1  1  0  0  0
  6  7  1  0  0  0  0
  6 19  1  0  0  0  0
  6 20  1  0  0  0  0
  7 21  1  0  0  0  0
  7 22  1  0  0  0  0
  7 23  1  0  0  0  0
M  END
$$$$
G-GAA
 OpenBabel12202214333D

 23 22  0  0  0  0  0  0  0  0999 V2000
   -0.4493   -2.5416    0.2062 C   0  0  0  0  0  0  0  0  0  0  0  0
    0.7252   -2.1500   -0.6879 C   0  0  0  0  0  0  0  0  0  0  0  0
    1.1312   -0.6955   -0.5592 C   0  0  2  0  0  0  0  0  0  0  0  0
    0.0630    0.3164   -0.9535 C   0  0  0  0  0  0  0  0  0  0  0  0
   -0.7492    0.8401    0.2157 C   0  0  2  0  0  0  0  0  0  0  0  0
   -1.8024    1.8464   -0.1958 C   0  0  0  0  0  0  0  0  0  0  0  0
   -2.5862    2.3855    0.9963 C   0  0  0  0  0  0  0  0  0  0  0  0
    2.2272   -0.5077   -1.4216 F   0  0  0  0  0  0  0  0  0  0  0  0
    0.1430    1.4761    1.0997 F   0  0  0  0  0  0  0  0  0  0  0  0
   -1.3730   -2.0523   -0.1054 H   0  0  0  0  0  0  0  0  0  0  0  0
   -0.6169   -3.6156    0.1591 H   0  0  0  0  0  0  0  0  0  0  0  0
   -0.2575   -2.2793    1.2486 H   0  0  0  0  0  0  0  0  0  0  0  0
    1.5967   -2.7590   -0.4450 H   0  0  0  0  0  0  0  0  0  0  0  0
    0.4823   -2.3388   -1.7361 H   0  0  0  0  0  0  0  0  0  0  0  0
    1.4960   -0.4752    0.4438 H   0  0  0  0  0  0  0  0  0  0  0  0
   -0.6089   -0.1129   -1.7011 H   0  0  0  0  0  0  0  0  0  0  0  0
    0.5711    1.1678   -1.4099 H   0  0  0  0  0  0  0  0  0  0  0  0
   -1.2009    0.0333    0.7934 H   0  0  0  0  0  0  0  0  0  0  0  0
   -1.3056    2.6599   -0.7275 H   0  0  0  0  0  0  0  0  0  0  0  0
   -2.4751    1.3581   -0.9050 H   0  0  0  0  0  0  0  0  0  0  0  0
   -3.3339    3.1098    0.6737 H   0  0  0  0  0  0  0  0  0  0  0  0
   -1.9178    2.8740    1.7032 H   0  0  0  0  0  0  0  0  0  0  0  0
   -3.1016    1.5784    1.5180 H   0  0  0  0  0  0  0  0  0  0  0  0
  1  2  1  0  0  0  0
  1 10  1  0  0  0  0
  1 11  1  0  0  0  0
  1 12  1  0  0  0  0
  2  3  1  0  0  0  0
  2 13  1  0  0  0  0
  2 14  1  0  0  0  0
  3  4  1  0  0  0  0
  3  8  1  0  0  0  0
  3 15  1  1  0  0  0
  4  5  1  0  0  0  0
  4 16  1  0  0  0  0
  4 17  1  0  0  0  0
  5  6  1  0  0  0  0
  5  9  1  0  0  0  0
  5 18  1  1  0  0  0
  6  7  1  0  0  0  0
  6 19  1  0  0  0  0
  6 20  1  0  0  0  0
  7 21  1  0  0  0  0
  7 22  1  0  0  0  0
  7 23  1  0  0  0  0
M  END
$$$$
GG-AA
 OpenBabel12202214333D

 23 22  0  0  0  0  0  0  0  0999 V2000
    1.7640   -0.4310    1.9184 C   0  0  0  0  0  0  0  0  0  0  0  0
    2.1931   -0.3033    0.4559 C   0  0  0  0  0  0  0  0  0  0  0  0
    1.1410   -0.7017   -0.5741 C   0  0  2  0  0  0  0  0  0  0  0  0
    0.0669    0.3098   -0.9340 C   0  0  0  0  0  0  0  0  0  0  0  0
   -0.7629    0.8530    0.2111 C   0  0  2  0  0  0  0  0  0  0  0  0
   -2.0630    1.4809   -0.2466 C   0  0  0  0  0  0  0  0  0  0  0  0
   -2.8430    2.1075    0.9047 C   0  0  0  0  0  0  0  0  0  0  0  0
    0.4861   -1.8654   -0.1241 F   0  0  0  0  0  0  0  0  0  0  0  0
   -0.0045    1.8566    0.8533 F   0  0  0  0  0  0  0  0  0  0  0  0
    2.6212   -0.2378    2.5618 H   0  0  0  0  0  0  0  0  0  0  0  0
    0.9886    0.2835    2.1823 H   0  0  0  0  0  0  0  0  0  0  0  0
    1.4060   -1.4380    2.1237 H   0  0  0  0  0  0  0  0  0  0  0  0
    2.5025    0.7199    0.2387 H   0  0  0  0  0  0  0  0  0  0  0  0
    3.0626   -0.9438    0.2957 H   0  0  0  0  0  0  0  0  0  0  0  0
    1.6432   -0.9912   -1.4984 H   0  0  0  0  0  0  0  0  0  0  0  0
   -0.6025   -0.1783   -1.6448 H   0  0  0  0  0  0  0  0  0  0  0  0
    0.5290    1.1570   -1.4469 H   0  0  0  0  0  0  0  0  0  0  0  0
   -0.9509    0.0850    0.9625 H   0  0  0  0  0  0  0  0  0  0  0  0
   -1.8353    2.2303   -1.0091 H   0  0  0  0  0  0  0  0  0  0  0  0
   -2.6574    0.6993   -0.7245 H   0  0  0  0  0  0  0  0  0  0  0  0
   -3.7767    2.5403    0.5487 H   0  0  0  0  0  0  0  0  0  0  0  0
   -2.2588    2.8937    1.3793 H   0  0  0  0  0  0  0  0  0  0  0  0
   -3.0827    1.3584    1.6609 H   0  0  0  0  0  0  0  0  0  0  0  0
  1  2  1  0  0  0  0
  1 10  1  0  0  0  0
  1 11  1  0  0  0  0
  1 12  1  0  0  0  0
  2  3  1  0  0  0  0
  2 13  1  0  0  0  0
  2 14  1  0  0  0  0
  3  4  1  0  0  0  0
  3  8  1  0  0  0  0
  3 15  1  6  0  0  0
  4  5  1  0  0  0  0
  4 16  1  0  0  0  0
  4 17  1  0  0  0  0
  5  6  1  0  0  0  0
  5  9  1  0  0  0  0
  5 18  1  1  0  0  0
  6  7  1  0  0  0  0
  6 19  1  0  0  0  0
  6 20  1  0  0  0  0
  7 21  1  0  0  0  0
  7 22  1  0  0  0  0
  7 23  1  0  0  0  0
M  END
$$$$
GGAA
 OpenBabel12202214333D

 23 22  0  0  0  0  0  0  0  0999 V2000
   -0.4769   -2.6736   -0.5793 C   0  0  0  0  0  0  0  0  0  0  0  0
    0.6191   -1.9221    0.1729 C   0  0  0  0  0  0  0  0  0  0  0  0
    1.1243   -0.6903   -0.5539 C   0  0  2  0  0  0  0  0  0  0  0  0
    0.0626    0.3176   -0.9584 C   0  0  0  0  0  0  0  0  0  0  0  0
   -0.7419    0.8336    0.2153 C   0  0  2  0  0  0  0  0  0  0  0  0
   -1.6641    1.9791   -0.1392 C   0  0  0  0  0  0  0  0  0  0  0  0
   -2.4684    2.4695    1.0617 C   0  0  0  0  0  0  0  0  0  0  0  0
    1.7460   -1.1142   -1.7451 F   0  0  0  0  0  0  0  0  0  0  0  0
    0.1642    1.2870    1.1964 F   0  0  0  0  0  0  0  0  0  0  0  0
   -0.7000   -3.6174   -0.0841 H   0  0  0  0  0  0  0  0  0  0  0  0
   -1.4037   -2.1013   -0.6276 H   0  0  0  0  0  0  0  0  0  0  0  0
   -0.1568   -2.8912   -1.5984 H   0  0  0  0  0  0  0  0  0  0  0  0
    0.2780   -1.6193    1.1645 H   0  0  0  0  0  0  0  0  0  0  0  0
    1.4787   -2.5775    0.3236 H   0  0  0  0  0  0  0  0  0  0  0  0
    1.8969   -0.2019    0.0351 H   0  0  0  0  0  0  0  0  0  0  0  0
   -0.6152   -0.1453   -1.6775 H   0  0  0  0  0  0  0  0  0  0  0  0
    0.5529    1.1554   -1.4577 H   0  0  0  0  0  0  0  0  0  0  0  0
   -1.3047    0.0272    0.6900 H   0  0  0  0  0  0  0  0  0  0  0  0
   -1.0587    2.7888   -0.5509 H   0  0  0  0  0  0  0  0  0  0  0  0
   -2.3326    1.6373   -0.9329 H   0  0  0  0  0  0  0  0  0  0  0  0
   -3.1166    3.2989    0.7838 H   0  0  0  0  0  0  0  0  0  0  0  0
   -1.8016    2.8058    1.8537 H   0  0  0  0  0  0  0  0  0  0  0  0
   -3.0945    1.6699    1.4610 H   0  0  0  0  0  0  0  0  0  0  0  0
  1  2  1  0  0  0  0
  1 10  1  0  0  0  0
  1 11  1  0  0  0  0
  1 12  1  0  0  0  0
  2  3  1  0  0  0  0
  2 13  1  0  0  0  0
  2 14  1  0  0  0  0
  3  4  1  0  0  0  0
  3  8  1  0  0  0  0
  3 15  1  1  0  0  0
  4  5  1  0  0  0  0
  4 16  1  0  0  0  0
  4 17  1  0  0  0  0
  5  6  1  0  0  0  0
  5  9  1  0  0  0  0
  5 18  1  1  0  0  0
  6  7  1  0  0  0  0
  6 19  1  0  0  0  0
  6 20  1  0  0  0  0
  7 21  1  0  0  0  0
  7 22  1  0  0  0  0
  7 23  1  0  0  0  0
M  END
$$$$
G-G-AG-
 OpenBabel12202214333D

 23 22  0  0  0  0  0  0  0  0999 V2000
    2.9847    0.9255   -0.0047 C   0  0  0  0  0  0  0  0  0  0  0  0
    2.1302   -0.2422    0.4845 C   0  0  0  0  0  0  0  0  0  0  0  0
    1.1284   -0.6931   -0.5585 C   0  0  2  0  0  0  0  0  0  0  0  0
    0.0645    0.3153   -0.9545 C   0  0  0  0  0  0  0  0  0  0  0  0
   -0.7479    0.8388    0.2160 C   0  0  2  0  0  0  0  0  0  0  0  0
   -2.0776    1.4535   -0.1738 C   0  0  0  0  0  0  0  0  0  0  0  0
   -1.9485    2.5790   -1.1963 C   0  0  0  0  0  0  0  0  0  0  0  0
    0.4545   -1.8202   -0.0467 F   0  0  0  0  0  0  0  0  0  0  0  0
    0.0131    1.8381    0.8621 F   0  0  0  0  0  0  0  0  0  0  0  0
    3.4590    0.6937   -0.9601 H   0  0  0  0  0  0  0  0  0  0  0  0
    2.3831    1.8254   -0.1227 H   0  0  0  0  0  0  0  0  0  0  0  0
    3.7738    1.1445    0.7130 H   0  0  0  0  0  0  0  0  0  0  0  0
    2.7593   -1.1021    0.7174 H   0  0  0  0  0  0  0  0  0  0  0  0
    1.6001    0.0340    1.3954 H   0  0  0  0  0  0  0  0  0  0  0  0
    1.6512   -1.0385   -1.4527 H   0  0  0  0  0  0  0  0  0  0  0  0
   -0.6105   -0.1759   -1.6584 H   0  0  0  0  0  0  0  0  0  0  0  0
    0.5261    1.1568   -1.4737 H   0  0  0  0  0  0  0  0  0  0  0  0
   -0.8973    0.0515    0.9540 H   0  0  0  0  0  0  0  0  0  0  0  0
   -2.7152    0.6540   -0.5595 H   0  0  0  0  0  0  0  0  0  0  0  0
   -2.5478    1.8283    0.7363 H   0  0  0  0  0  0  0  0  0  0  0  0
   -2.9156    3.0512   -1.3679 H   0  0  0  0  0  0  0  0  0  0  0  0
   -1.5850    2.2113   -2.1558 H   0  0  0  0  0  0  0  0  0  0  0  0
   -1.2580    3.3424   -0.8374 H   0  0  0  0  0  0  0  0  0  0  0  0
  1  2  1  0  0  0  0
  1 10  1  0  0  0  0
  1 11  1  0  0  0  0
  1 12  1  0  0  0  0
  2  3  1  0  0  0  0
  2 13  1  0  0  0  0
  2 14  1  0  0  0  0
  3  4  1  0  0  0  0
  3  8  1  0  0  0  0
  3 15  1  6  0  0  0
  4  5  1  0  0  0  0
  4 16  1  0  0  0  0
  4 17  1  0  0  0  0
  5  6  1  0  0  0  0
  5  9  1  0  0  0  0
  5 18  1  1  0  0  0
  6  7  1  0  0  0  0
  6 19  1  0  0  0  0
  6 20  1  0  0  0  0
  7 21  1  0  0  0  0
  7 22  1  0  0  0  0
  7 23  1  0  0  0  0
M  END
$$$$
G-G-AG
 OpenBabel12202214333D

 23 22  0  0  0  0  0  0  0  0999 V2000
    2.9931    0.9110    0.0085 C   0  0  0  0  0  0  0  0  0  0  0  0
    2.1301   -0.2541    0.4879 C   0  0  0  0  0  0  0  0  0  0  0  0
    1.1298   -0.6941   -0.5603 C   0  0  2  0  0  0  0  0  0  0  0  0
    0.0643    0.3149   -0.9513 C   0  0  0  0  0  0  0  0  0  0  0  0
   -0.7491    0.8402    0.2147 C   0  0  2  0  0  0  0  0  0  0  0  0
   -2.0609    1.4836   -0.1877 C   0  0  0  0  0  0  0  0  0  0  0  0
   -3.1148    0.4602   -0.6077 C   0  0  0  0  0  0  0  0  0  0  0  0
    0.4537   -1.8265   -0.0620 F   0  0  0  0  0  0  0  0  0  0  0  0
    0.0234    1.8267    0.8663 F   0  0  0  0  0  0  0  0  0  0  0  0
    3.4688    0.6807   -0.9473 H   0  0  0  0  0  0  0  0  0  0  0  0
    2.3971    1.8147   -0.1067 H   0  0  0  0  0  0  0  0  0  0  0  0
    3.7811    1.1214    0.7299 H   0  0  0  0  0  0  0  0  0  0  0  0
    2.7548   -1.1191    0.7179 H   0  0  0  0  0  0  0  0  0  0  0  0
    1.5983    0.0205    1.3996 H   0  0  0  0  0  0  0  0  0  0  0  0
    1.6561   -1.0310   -1.4565 H   0  0  0  0  0  0  0  0  0  0  0  0
   -0.6027   -0.1781   -1.6600 H   0  0  0  0  0  0  0  0  0  0  0  0
    0.5189    1.1645   -1.4635 H   0  0  0  0  0  0  0  0  0  0  0  0
   -0.9206    0.0541    0.9520 H   0  0  0  0  0  0  0  0  0  0  0  0
   -2.4192    2.0496    0.6732 H   0  0  0  0  0  0  0  0  0  0  0  0
   -1.8731    2.1999   -0.9907 H   0  0  0  0  0  0  0  0  0  0  0  0
   -4.0620    0.9554   -0.8166 H   0  0  0  0  0  0  0  0  0  0  0  0
   -3.2839   -0.2692    0.1852 H   0  0  0  0  0  0  0  0  0  0  0  0
   -2.8216   -0.0832   -1.5049 H   0  0  0  0  0  0  0  0  0  0  0  0
  1  2  1  0  0  0  0
  1 10  1  0  0  0  0
  1 11  1  0  0  0  0
  1 12  1  0  0  0  0
  2  3  1  0  0  0  0
  2 13  1  0  0  0  0
  2 14  1  0  0  0  0
  3  4  1  0  0  0  0
  3  8  1  0  0  0  0
  3 15  1  6  0  0  0
  4  5  1  0  0  0  0
  4 16  1  0  0  0  0
  4 17  1  0  0  0  0
  5  6  1  0  0  0  0
  5  9  1  0  0  0  0
  5 18  1  1  0  0  0
  6  7  1  0  0  0  0
  6 19  1  0  0  0  0
  6 20  1  0  0  0  0
  7 21  1  0  0  0  0
  7 22  1  0  0  0  0
  7 23  1  0  0  0  0
M  END
$$$$
G-GAG-
 OpenBabel12202214333D

 23 22  0  0  0  0  0  0  0  0999 V2000
   -0.4737   -2.5470    0.1448 C   0  0  0  0  0  0  0  0  0  0  0  0
    0.7255   -2.1463   -0.7111 C   0  0  0  0  0  0  0  0  0  0  0  0
    1.1271   -0.6926   -0.5543 C   0  0  2  0  0  0  0  0  0  0  0  0
    0.0623    0.3181   -0.9596 C   0  0  0  0  0  0  0  0  0  0  0  0
   -0.7443    0.8355    0.2170 C   0  0  2  0  0  0  0  0  0  0  0  0
   -1.9271    1.7042   -0.1658 C   0  0  0  0  0  0  0  0  0  0  0  0
   -1.5560    2.8886   -1.0546 C   0  0  0  0  0  0  0  0  0  0  0  0
    2.2450   -0.4941   -1.3847 F   0  0  0  0  0  0  0  0  0  0  0  0
    0.1272    1.6048    1.0135 F   0  0  0  0  0  0  0  0  0  0  0  0
   -1.3819   -2.0305   -0.1688 H   0  0  0  0  0  0  0  0  0  0  0  0
   -0.6583   -3.6160    0.0586 H   0  0  0  0  0  0  0  0  0  0  0  0
   -0.2996   -2.3227    1.1992 H   0  0  0  0  0  0  0  0  0  0  0  0
    1.5901   -2.7584   -0.4538 H   0  0  0  0  0  0  0  0  0  0  0  0
    0.5108   -2.3184   -1.7679 H   0  0  0  0  0  0  0  0  0  0  0  0
    1.4665   -0.4833    0.4621 H   0  0  0  0  0  0  0  0  0  0  0  0
   -0.6093   -0.1098   -1.7089 H   0  0  0  0  0  0  0  0  0  0  0  0
    0.5728    1.1672   -1.4138 H   0  0  0  0  0  0  0  0  0  0  0  0
   -1.0779    0.0217    0.8601 H   0  0  0  0  0  0  0  0  0  0  0  0
   -2.6642    1.0683   -0.6619 H   0  0  0  0  0  0  0  0  0  0  0  0
   -2.3827    2.0607    0.7592 H   0  0  0  0  0  0  0  0  0  0  0  0
   -2.4144    3.5459   -1.1881 H   0  0  0  0  0  0  0  0  0  0  0  0
   -1.2291    2.5639   -2.0417 H   0  0  0  0  0  0  0  0  0  0  0  0
   -0.7528    3.4678   -0.6010 H   0  0  0  0  0  0  0  0  0  0  0  0
  1  2  1  0  0  0  0
  1 10  1  0  0  0  0
  1 11  1  0  0  0  0
  1 12  1  0  0  0  0
  2  3  1  0  0  0  0
  2 13  1  0  0  0  0
  2 14  1  0  0  0  0
  3  4  1  0  0  0  0
  3  8  1  0  0  0  0
  3 15  1  1  0  0  0
  4  5  1  0  0  0  0
  4 16  1  0  0  0  0
  4 17  1  0  0  0  0
  5  6  1  0  0  0  0
  5  9  1  0  0  0  0
  5 18  1  1  0  0  0
  6  7  1  0  0  0  0
  6 19  1  0  0  0  0
  6 20  1  0  0  0  0
  7 21  1  0  0  0  0
  7 22  1  0  0  0  0
  7 23  1  0  0  0  0
M  END
$$$$
G-GAG
 OpenBabel12202214333D

 23 22  0  0  0  0  0  0  0  0999 V2000
    0.6586   -1.8692    1.6525 C   0  0  0  0  0  0  0  0  0  0  0  0
    0.6171   -1.9519    0.1254 C   0  0  0  0  0  0  0  0  0  0  0  0
    1.1296   -0.6940   -0.5599 C   0  0  2  0  0  0  0  0  0  0  0  0
    0.0632    0.3158   -0.9506 C   0  0  0  0  0  0  0  0  0  0  0  0
   -0.7478    0.8392    0.2135 C   0  0  2  0  0  0  0  0  0  0  0  0
   -1.6783    1.9797   -0.1435 C   0  0  0  0  0  0  0  0  0  0  0  0
   -2.7761    1.5575   -1.1186 C   0  0  0  0  0  0  0  0  0  0  0  0
    1.7487   -1.0718   -1.7680 F   0  0  0  0  0  0  0  0  0  0  0  0
    0.1522    1.3138    1.1896 F   0  0  0  0  0  0  0  0  0  0  0  0
    0.0739   -1.0378    2.0412 H   0  0  0  0  0  0  0  0  0  0  0  0
    0.2784   -2.7906    2.0922 H   0  0  0  0  0  0  0  0  0  0  0  0
    1.6850   -1.7316    1.9945 H   0  0  0  0  0  0  0  0  0  0  0  0
    1.2573   -2.7696   -0.2056 H   0  0  0  0  0  0  0  0  0  0  0  0
   -0.3940   -2.1776   -0.2261 H   0  0  0  0  0  0  0  0  0  0  0  0
    1.9046   -0.2225    0.0419 H   0  0  0  0  0  0  0  0  0  0  0  0
   -0.6091   -0.1721   -1.6595 H   0  0  0  0  0  0  0  0  0  0  0  0
    0.5431    1.1523   -1.4622 H   0  0  0  0  0  0  0  0  0  0  0  0
   -1.3104    0.0328    0.6895 H   0  0  0  0  0  0  0  0  0  0  0  0
   -2.1206    2.3449    0.7845 H   0  0  0  0  0  0  0  0  0  0  0  0
   -1.0826    2.7925   -0.5621 H   0  0  0  0  0  0  0  0  0  0  0  0
   -3.4932    2.3653   -1.2558 H   0  0  0  0  0  0  0  0  0  0  0  0
   -3.3194    0.6884   -0.7436 H   0  0  0  0  0  0  0  0  0  0  0  0
   -2.3691    1.3068   -2.0967 H   0  0  0  0  0  0  0  0  0  0  0  0
  1  2  1  0  0  0  0
  1 10  1  0  0  0  0
  1 11  1  0  0  0  0
  1 12  1  0  0  0  0
  2  3  1  0  0  0  0
  2 13  1  0  0  0  0
  2 14  1  0  0  0  0
  3  4  1  0  0  0  0
  3  8  1  0  0  0  0
  3 15  1  1  0  0  0
  4  5  1  0  0  0  0
  4 16  1  0  0  0  0
  4 17  1  0  0  0  0
  5  6  1  0  0  0  0
  5  9  1  0  0  0  0
  5 18  1  1  0  0  0
  6  7  1  0  0  0  0
  6 19  1  0  0  0  0
  6 20  1  0  0  0  0
  7 21  1  0  0  0  0
  7 22  1  0  0  0  0
  7 23  1  0  0  0  0
M  END
$$$$
GG-AG-
 OpenBabel12202214333D

 23 22  0  0  0  0  0  0  0  0999 V2000
    1.8097   -0.3497    1.9006 C   0  0  0  0  0  0  0  0  0  0  0  0
    2.2141   -0.2856    0.4276 C   0  0  0  0  0  0  0  0  0  0  0  0
    1.1397   -0.7009   -0.5717 C   0  0  2  0  0  0  0  0  0  0  0  0
    0.0664    0.3108   -0.9374 C   0  0  0  0  0  0  0  0  0  0  0  0
   -0.7611    0.8512    0.2122 C   0  0  2  0  0  0  0  0  0  0  0  0
   -2.1012    1.4237   -0.2068 C   0  0  0  0  0  0  0  0  0  0  0  0
   -1.9888    2.5192   -1.2641 C   0  0  0  0  0  0  0  0  0  0  0  0
    0.4830   -1.8466   -0.0777 F   0  0  0  0  0  0  0  0  0  0  0  0
   -0.0279    1.8920    0.8231 F   0  0  0  0  0  0  0  0  0  0  0  0
    2.6841   -0.1594    2.5225 H   0  0  0  0  0  0  0  0  0  0  0  0
    1.0595    0.3938    2.1536 H   0  0  0  0  0  0  0  0  0  0  0  0
    1.4289   -1.3394    2.1480 H   0  0  0  0  0  0  0  0  0  0  0  0
    2.5395    0.7238    0.1659 H   0  0  0  0  0  0  0  0  0  0  0  0
    3.0691   -0.9468    0.2761 H   0  0  0  0  0  0  0  0  0  0  0  0
    1.6213   -1.0189   -1.4960 H   0  0  0  0  0  0  0  0  0  0  0  0
   -0.6047   -0.1812   -1.6448 H   0  0  0  0  0  0  0  0  0  0  0  0
    0.5328    1.1510   -1.4563 H   0  0  0  0  0  0  0  0  0  0  0  0
   -0.9008    0.0863    0.9756 H   0  0  0  0  0  0  0  0  0  0  0  0
   -2.7182    0.5978   -0.5709 H   0  0  0  0  0  0  0  0  0  0  0  0
   -2.5866    1.8179    0.6872 H   0  0  0  0  0  0  0  0  0  0  0  0
   -2.9659    2.9563   -1.4650 H   0  0  0  0  0  0  0  0  0  0  0  0
   -1.6004    2.1299   -2.2050 H   0  0  0  0  0  0  0  0  0  0  0  0
   -1.3264    3.3117   -0.9207 H   0  0  0  0  0  0  0  0  0  0  0  0
  1  2  1  0  0  0  0
  1 10  1  0  0  0  0
  1 11  1  0  0  0  0
  1 12  1  0  0  0  0
  2  3  1  0  0  0  0
  2 13  1  0  0  0  0
  2 14  1  0  0  0  0
  3  4  1  0  0  0  0
  3  8  1  0  0  0  0
  3 15  1  6  0  0  0
  4  5  1  0  0  0  0
  4 16  1  0  0  0  0
  4 17  1  0  0  0  0
  5  6  1  0  0  0  0
  5  9  1  0  0  0  0
  5 18  1  1  0  0  0
  6  7  1  0  0  0  0
  6 19  1  0  0  0  0
  6 20  1  0  0  0  0
  7 21  1  0  0  0  0
  7 22  1  0  0  0  0
  7 23  1  0  0  0  0
M  END
$$$$
GG-AG
 OpenBabel12202214333D

 23 22  0  0  0  0  0  0  0  0999 V2000
    1.7638   -0.4020    1.9154 C   0  0  0  0  0  0  0  0  0  0  0  0
    2.1958   -0.3017    0.4521 C   0  0  0  0  0  0  0  0  0  0  0  0
    1.1418   -0.7023   -0.5745 C   0  0  2  0  0  0  0  0  0  0  0  0
    0.0668    0.3098   -0.9336 C   0  0  0  0  0  0  0  0  0  0  0  0
   -0.7635    0.8535    0.2111 C   0  0  2  0  0  0  0  0  0  0  0  0
   -2.0782    1.4670   -0.2286 C   0  0  0  0  0  0  0  0  0  0  0  0
   -3.1187    0.4163   -0.6110 C   0  0  0  0  0  0  0  0  0  0  0  0
    0.4872   -1.8642   -0.1199 F   0  0  0  0  0  0  0  0  0  0  0  0
   -0.0116    1.8739    0.8340 F   0  0  0  0  0  0  0  0  0  0  0  0
    2.6242   -0.2173    2.5579 H   0  0  0  0  0  0  0  0  0  0  0  0
    1.0026    0.3298    2.1676 H   0  0  0  0  0  0  0  0  0  0  0  0
    1.3870   -1.3992    2.1330 H   0  0  0  0  0  0  0  0  0  0  0  0
    2.5169    0.7158    0.2194 H   0  0  0  0  0  0  0  0  0  0  0  0
    3.0585   -0.9530    0.3009 H   0  0  0  0  0  0  0  0  0  0  0  0
    1.6416   -0.9930   -1.4984 H   0  0  0  0  0  0  0  0  0  0  0  0
   -0.5967   -0.1789   -1.6487 H   0  0  0  0  0  0  0  0  0  0  0  0
    0.5283    1.1586   -1.4422 H   0  0  0  0  0  0  0  0  0  0  0  0
   -0.9348    0.0897    0.9705 H   0  0  0  0  0  0  0  0  0  0  0  0
   -2.4486    2.0676    0.6031 H   0  0  0  0  0  0  0  0  0  0  0  0
   -1.8890    2.1473   -1.0619 H   0  0  0  0  0  0  0  0  0  0  0  0
   -4.0650    0.8936   -0.8631 H   0  0  0  0  0  0  0  0  0  0  0  0
   -3.2990   -0.2706    0.2166 H   0  0  0  0  0  0  0  0  0  0  0  0
   -2.8081   -0.1734   -1.4729 H   0  0  0  0  0  0  0  0  0  0  0  0
  1  2  1  0  0  0  0
  1 10  1  0  0  0  0
  1 11  1  0  0  0  0
  1 12  1  0  0  0  0
  2  3  1  0  0  0  0
  2 13  1  0  0  0  0
  2 14  1  0  0  0  0
  3  4  1  0  0  0  0
  3  8  1  0  0  0  0
  3 15  1  6  0  0  0
  4  5  1  0  0  0  0
  4 16  1  0  0  0  0
  4 17  1  0  0  0  0
  5  6  1  0  0  0  0
  5  9  1  0  0  0  0
  5 18  1  1  0  0  0
  6  7  1  0  0  0  0
  6 19  1  0  0  0  0
  6 20  1  0  0  0  0
  7 21  1  0  0  0  0
  7 22  1  0  0  0  0
  7 23  1  0  0  0  0
M  END
$$$$
GGAG-
 OpenBabel12202214333D

 23 22  0  0  0  0  0  0  0  0999 V2000
   -0.4829   -2.6683   -0.5957 C   0  0  0  0  0  0  0  0  0  0  0  0
    0.6231   -1.9335    0.1571 C   0  0  0  0  0  0  0  0  0  0  0  0
    1.1242   -0.6902   -0.5536 C   0  0  2  0  0  0  0  0  0  0  0  0
    0.0624    0.3178   -0.9587 C   0  0  0  0  0  0  0  0  0  0  0  0
   -0.7416    0.8334    0.2154 C   0  0  2  0  0  0  0  0  0  0  0  0
   -1.7918    1.8707   -0.1345 C   0  0  0  0  0  0  0  0  0  0  0  0
   -1.2395    3.0968   -0.8557 C   0  0  0  0  0  0  0  0  0  0  0  0
    1.7566   -1.0996   -1.7433 F   0  0  0  0  0  0  0  0  0  0  0  0
    0.1627    1.4138    1.1302 F   0  0  0  0  0  0  0  0  0  0  0  0
   -0.7021   -3.6213   -0.1164 H   0  0  0  0  0  0  0  0  0  0  0  0
   -1.4085   -2.0934   -0.6252 H   0  0  0  0  0  0  0  0  0  0  0  0
   -0.1737   -2.8685   -1.6217 H   0  0  0  0  0  0  0  0  0  0  0  0
    0.2932   -1.6498    1.1595 H   0  0  0  0  0  0  0  0  0  0  0  0
    1.4831   -2.5913    0.2869 H   0  0  0  0  0  0  0  0  0  0  0  0
    1.8908   -0.2028    0.0465 H   0  0  0  0  0  0  0  0  0  0  0  0
   -0.6140   -0.1438   -1.6803 H   0  0  0  0  0  0  0  0  0  0  0  0
    0.5602    1.1502   -1.4560 H   0  0  0  0  0  0  0  0  0  0  0  0
   -1.2101    0.0080    0.7526 H   0  0  0  0  0  0  0  0  0  0  0  0
   -2.5574    1.3800   -0.7408 H   0  0  0  0  0  0  0  0  0  0  0  0
   -2.2696    2.1731    0.7981 H   0  0  0  0  0  0  0  0  0  0  0  0
   -2.0055    3.8669   -0.9327 H   0  0  0  0  0  0  0  0  0  0  0  0
   -0.9098    2.8579   -1.8669 H   0  0  0  0  0  0  0  0  0  0  0  0
   -0.3946    3.5124   -0.3076 H   0  0  0  0  0  0  0  0  0  0  0  0
  1  2  1  0  0  0  0
  1 10  1  0  0  0  0
  1 11  1  0  0  0  0
  1 12  1  0  0  0  0
  2  3  1  0  0  0  0
  2 13  1  0  0  0  0
  2 14  1  0  0  0  0
  3  4  1  0  0  0  0
  3  8  1  0  0  0  0
  3 15  1  1  0  0  0
  4  5  1  0  0  0  0
  4 16  1  0  0  0  0
  4 17  1  0  0  0  0
  5  6  1  0  0  0  0
  5  9  1  0  0  0  0
  5 18  1  1  0  0  0
  6  7  1  0  0  0  0
  6 19  1  0  0  0  0
  6 20  1  0  0  0  0
  7 21  1  0  0  0  0
  7 22  1  0  0  0  0
  7 23  1  0  0  0  0
M  END
$$$$
GGAG
 OpenBabel12202214333D

 23 22  0  0  0  0  0  0  0  0999 V2000
   -0.4910   -2.6615   -0.5470 C   0  0  0  0  0  0  0  0  0  0  0  0
    0.6176   -1.9121    0.1877 C   0  0  0  0  0  0  0  0  0  0  0  0
    1.1240   -0.6901   -0.5535 C   0  0  2  0  0  0  0  0  0  0  0  0
    0.0628    0.3176   -0.9593 C   0  0  0  0  0  0  0  0  0  0  0  0
   -0.7418    0.8334    0.2158 C   0  0  2  0  0  0  0  0  0  0  0  0
   -1.6607    1.9896   -0.1184 C   0  0  0  0  0  0  0  0  0  0  0  0
   -2.7639    1.5916   -1.0961 C   0  0  0  0  0  0  0  0  0  0  0  0
    1.7328   -1.1283   -1.7462 F   0  0  0  0  0  0  0  0  0  0  0  0
    0.1655    1.2744    1.1998 F   0  0  0  0  0  0  0  0  0  0  0  0
   -0.7182   -3.5988   -0.0411 H   0  0  0  0  0  0  0  0  0  0  0  0
   -1.4139   -2.0814   -0.5927 H   0  0  0  0  0  0  0  0  0  0  0  0
   -0.1818   -2.8918   -1.5659 H   0  0  0  0  0  0  0  0  0  0  0  0
    0.2878   -1.5974    1.1811 H   0  0  0  0  0  0  0  0  0  0  0  0
    1.4735   -2.5720    0.3376 H   0  0  0  0  0  0  0  0  0  0  0  0
    1.9056   -0.2013    0.0251 H   0  0  0  0  0  0  0  0  0  0  0  0
   -0.6096   -0.1545   -1.6775 H   0  0  0  0  0  0  0  0  0  0  0  0
    0.5500    1.1558   -1.4610 H   0  0  0  0  0  0  0  0  0  0  0  0
   -1.3114    0.0247    0.6796 H   0  0  0  0  0  0  0  0  0  0  0  0
   -2.0970    2.3433    0.8169 H   0  0  0  0  0  0  0  0  0  0  0  0
   -1.0583    2.8034   -0.5254 H   0  0  0  0  0  0  0  0  0  0  0  0
   -3.4779    2.4037   -1.2167 H   0  0  0  0  0  0  0  0  0  0  0  0
   -3.3107    0.7185   -0.7353 H   0  0  0  0  0  0  0  0  0  0  0  0
   -2.3617    1.3555   -2.0813 H   0  0  0  0  0  0  0  0  0  0  0  0
  1  2  1  0  0  0  0
  1 10  1  0  0  0  0
  1 11  1  0  0  0  0
  1 12  1  0  0  0  0
  2  3  1  0  0  0  0
  2 13  1  0  0  0  0
  2 14  1  0  0  0  0
  3  4  1  0  0  0  0
  3  8  1  0  0  0  0
  3 15  1  1  0  0  0
  4  5  1  0  0  0  0
  4 16  1  0  0  0  0
  4 17  1  0  0  0  0
  5  6  1  0  0  0  0
  5  9  1  0  0  0  0
  5 18  1  1  0  0  0
  6  7  1  0  0  0  0
  6 19  1  0  0  0  0
  6 20  1  0  0  0  0
  7 21  1  0  0  0  0
  7 22  1  0  0  0  0
  7 23  1  0  0  0  0
M  END
$$$$
G-G-G-A
 OpenBabel12202214333D

 23 22  0  0  0  0  0  0  0  0999 V2000
    2.8082    0.9625    0.3369 C   0  0  0  0  0  0  0  0  0  0  0  0
    2.0315   -0.3266    0.5958 C   0  0  0  0  0  0  0  0  0  0  0  0
    1.1390   -0.7004   -0.5710 C   0  0  2  0  0  0  0  0  0  0  0  0
    0.0672    0.3104   -0.9395 C   0  0  0  0  0  0  0  0  0  0  0  0
   -0.7612    0.8510    0.2135 C   0  0  2  0  0  0  0  0  0  0  0  0
   -1.6735   -0.1536    0.8818 C   0  0  0  0  0  0  0  0  0  0  0  0
   -2.5071    0.4820    1.9914 C   0  0  0  0  0  0  0  0  0  0  0  0
    0.5204   -1.9267   -0.2601 F   0  0  0  0  0  0  0  0  0  0  0  0
   -1.5629    1.8751   -0.3303 F   0  0  0  0  0  0  0  0  0  0  0  0
    3.3736    0.8950   -0.5946 H   0  0  0  0  0  0  0  0  0  0  0  0
    2.1455    1.8245    0.2658 H   0  0  0  0  0  0  0  0  0  0  0  0
    3.5162    1.1508    1.1420 H   0  0  0  0  0  0  0  0  0  0  0  0
    2.7225   -1.1556    0.7579 H   0  0  0  0  0  0  0  0  0  0  0  0
    1.4261   -0.2396    1.5005 H   0  0  0  0  0  0  0  0  0  0  0  0
    1.7496   -0.8963   -1.4536 H   0  0  0  0  0  0  0  0  0  0  0  0
   -0.6018   -0.1463   -1.6709 H   0  0  0  0  0  0  0  0  0  0  0  0
    0.5500    1.1588   -1.4285 H   0  0  0  0  0  0  0  0  0  0  0  0
   -0.1293    1.3437    0.9542 H   0  0  0  0  0  0  0  0  0  0  0  0
   -2.3180   -0.5894    0.1149 H   0  0  0  0  0  0  0  0  0  0  0  0
   -1.0594   -0.9645    1.2758 H   0  0  0  0  0  0  0  0  0  0  0  0
   -3.1596   -0.2558    2.4555 H   0  0  0  0  0  0  0  0  0  0  0  0
   -3.1239    1.2871    1.5962 H   0  0  0  0  0  0  0  0  0  0  0  0
   -1.8635    0.8983    2.7683 H   0  0  0  0  0  0  0  0  0  0  0  0
  1  2  1  0  0  0  0
  1 10  1  0  0  0  0
  1 11  1  0  0  0  0
  1 12  1  0  0  0  0
  2  3  1  0  0  0  0
  2 13  1  0  0  0  0
  2 14  1  0  0  0  0
  3  4  1  0  0  0  0
  3  8  1  0  0  0  0
  3 15  1  6  0  0  0
  4  5  1  0  0  0  0
  4 16  1  0  0  0  0
  4 17  1  0  0  0  0
  5  6  1  0  0  0  0
  5  9  1  0  0  0  0
  5 18  1  1  0  0  0
  6  7  1  0  0  0  0
  6 19  1  0  0  0  0
  6 20  1  0  0  0  0
  7 21  1  0  0  0  0
  7 22  1  0  0  0  0
  7 23  1  0  0  0  0
M  END
$$$$
G-G-GA
 OpenBabel12202214333D

 23 22  0  0  0  0  0  0  0  0999 V2000
    3.0492    0.7627    0.1884 C   0  0  0  0  0  0  0  0  0  0  0  0
    2.1060   -0.3837    0.5475 C   0  0  0  0  0  0  0  0  0  0  0  0
    1.1532   -0.7109   -0.5838 C   0  0  2  0  0  0  0  0  0  0  0  0
    0.0699    0.3060   -0.9275 C   0  0  0  0  0  0  0  0  0  0  0  0
   -0.7781    0.8659    0.2143 C   0  0  2  0  0  0  0  0  0  0  0  0
   -0.2239    2.0928    0.9162 C   0  0  0  0  0  0  0  0  0  0  0  0
   -1.1915    2.6215    1.9716 C   0  0  0  0  0  0  0  0  0  0  0  0
    0.5281   -1.9302   -0.2914 F   0  0  0  0  0  0  0  0  0  0  0  0
   -0.9848   -0.1314    1.1775 F   0  0  0  0  0  0  0  0  0  0  0  0
    3.6473    0.5094   -0.6884 H   0  0  0  0  0  0  0  0  0  0  0  0
    2.5099    1.6847   -0.0312 H   0  0  0  0  0  0  0  0  0  0  0  0
    3.7347    0.9682    1.0097 H   0  0  0  0  0  0  0  0  0  0  0  0
    2.6880   -1.2871    0.7390 H   0  0  0  0  0  0  0  0  0  0  0  0
    1.5379   -0.1761    1.4536 H   0  0  0  0  0  0  0  0  0  0  0  0
    1.7316   -0.8915   -1.4942 H   0  0  0  0  0  0  0  0  0  0  0  0
   -0.5815   -0.1926   -1.6451 H   0  0  0  0  0  0  0  0  0  0  0  0
    0.5329    1.1452   -1.4516 H   0  0  0  0  0  0  0  0  0  0  0  0
   -1.7691    1.1098   -0.1739 H   0  0  0  0  0  0  0  0  0  0  0  0
    0.7350    1.8523    1.3736 H   0  0  0  0  0  0  0  0  0  0  0  0
   -0.0399    2.8573    0.1566 H   0  0  0  0  0  0  0  0  0  0  0  0
   -0.7856    3.5053    2.4628 H   0  0  0  0  0  0  0  0  0  0  0  0
   -1.3800    1.8629    2.7291 H   0  0  0  0  0  0  0  0  0  0  0  0
   -2.1461    2.8934    1.5183 H   0  0  0  0  0  0  0  0  0  0  0  0
  1  2  1  0  0  0  0
  1 10  1  0  0  0  0
  1 11  1  0  0  0  0
  1 12  1  0  0  0  0
  2  3  1  0  0  0  0
  2 13  1  0  0  0  0
  2 14  1  0  0  0  0
  3  4  1  0  0  0  0
  3  8  1  0  0  0  0
  3 15  1  6  0  0  0
  4  5  1  0  0  0  0
  4 16  1  0  0  0  0
  4 17  1  0  0  0  0
  5  6  1  0  0  0  0
  5  9  1  0  0  0  0
  5 18  1  6  0  0  0
  6  7  1  0  0  0  0
  6 19  1  0  0  0  0
  6 20  1  0  0  0  0
  7 21  1  0  0  0  0
  7 22  1  0  0  0  0
  7 23  1  0  0  0  0
M  END
$$$$
G-GG-A
 OpenBabel12202214333D

 23 22  0  0  0  0  0  0  0  0999 V2000
    1.4640   -1.6630   -2.8653 C   0  0  0  0  0  0  0  0  0  0  0  0
    2.1212   -1.0066   -1.6523 C   0  0  0  0  0  0  0  0  0  0  0  0
    1.1253   -0.6907   -0.5566 C   0  0  2  0  0  0  0  0  0  0  0  0
    0.0652    0.3151   -0.9569 C   0  0  0  0  0  0  0  0  0  0  0  0
   -0.7455    0.8367    0.2165 C   0  0  2  0  0  0  0  0  0  0  0  0
   -1.4774   -0.2272    1.0052 C   0  0  0  0  0  0  0  0  0  0  0  0
   -2.3774    0.3738    2.0812 C   0  0  0  0  0  0  0  0  0  0  0  0
    1.8418   -0.1563    0.5328 F   0  0  0  0  0  0  0  0  0  0  0  0
   -1.6989    1.7197   -0.3253 F   0  0  0  0  0  0  0  0  0  0  0  0
    0.7908   -0.9755   -3.3768 H   0  0  0  0  0  0  0  0  0  0  0  0
    2.2197   -1.9822   -3.5814 H   0  0  0  0  0  0  0  0  0  0  0  0
    0.8900   -2.5430   -2.5707 H   0  0  0  0  0  0  0  0  0  0  0  0
    2.8796   -1.6669   -1.2308 H   0  0  0  0  0  0  0  0  0  0  0  0
    2.6191   -0.0786   -1.9400 H   0  0  0  0  0  0  0  0  0  0  0  0
    0.6667   -1.6109   -0.1890 H   0  0  0  0  0  0  0  0  0  0  0  0
   -0.6241   -0.1543   -1.6622 H   0  0  0  0  0  0  0  0  0  0  0  0
    0.5370    1.1608   -1.4604 H   0  0  0  0  0  0  0  0  0  0  0  0
   -0.1217    1.4364    0.8795 H   0  0  0  0  0  0  0  0  0  0  0  0
   -2.0640   -0.8366    0.3123 H   0  0  0  0  0  0  0  0  0  0  0  0
   -0.7311   -0.8759    1.4673 H   0  0  0  0  0  0  0  0  0  0  0  0
   -2.8793   -0.4097    2.6486 H   0  0  0  0  0  0  0  0  0  0  0  0
   -3.1346    1.0152    1.6357 H   0  0  0  0  0  0  0  0  0  0  0  0
   -1.7916    0.9743    2.7787 H   0  0  0  0  0  0  0  0  0  0  0  0
  1  2  1  0  0  0  0
  1 10  1  0  0  0  0
  1 11  1  0  0  0  0
  1 12  1  0  0  0  0
  2  3  1  0  0  0  0
  2 13  1  0  0  0  0
  2 14  1  0  0  0  0
  3  4  1  0  0  0  0
  3  8  1  0  0  0  0
  3 15  1  1  0  0  0
  4  5  1  0  0  0  0
  4 16  1  0  0  0  0
  4 17  1  0  0  0  0
  5  6  1  0  0  0  0
  5  9  1  0  0  0  0
  5 18  1  1  0  0  0
  6  7  1  0  0  0  0
  6 19  1  0  0  0  0
  6 20  1  0  0  0  0
  7 21  1  0  0  0  0
  7 22  1  0  0  0  0
  7 23  1  0  0  0  0
M  END
$$$$
G-GGA
 OpenBabel12202214333D

 23 22  0  0  0  0  0  0  0  0999 V2000
    0.5436   -2.2251    1.3933 C   0  0  0  0  0  0  0  0  0  0  0  0
    0.6860   -2.0820   -0.1217 C   0  0  0  0  0  0  0  0  0  0  0  0
    1.1485   -0.7070   -0.5821 C   0  0  2  0  0  0  0  0  0  0  0  0
    0.0681    0.3071   -0.9244 C   0  0  0  0  0  0  0  0  0  0  0  0
   -0.7717    0.8610    0.2095 C   0  0  2  0  0  0  0  0  0  0  0  0
    0.0002    1.3939    1.4002 C   0  0  0  0  0  0  0  0  0  0  0  0
   -0.9209    2.0345    2.4349 C   0  0  0  0  0  0  0  0  0  0  0  0
    1.8612   -0.8854   -1.7873 F   0  0  0  0  0  0  0  0  0  0  0  0
   -1.6516   -0.1430    0.6624 F   0  0  0  0  0  0  0  0  0  0  0  0
   -0.2616   -1.6086    1.7845 H   0  0  0  0  0  0  0  0  0  0  0  0
    0.3207   -3.2616    1.6470 H   0  0  0  0  0  0  0  0  0  0  0  0
    1.4739   -1.9556    1.8967 H   0  0  0  0  0  0  0  0  0  0  0  0
    1.4427   -2.7833   -0.4745 H   0  0  0  0  0  0  0  0  0  0  0  0
   -0.2510   -2.3343   -0.6195 H   0  0  0  0  0  0  0  0  0  0  0  0
    1.8711   -0.2929    0.1236 H   0  0  0  0  0  0  0  0  0  0  0  0
   -0.5977   -0.1414   -1.6648 H   0  0  0  0  0  0  0  0  0  0  0  0
    0.5642    1.1538   -1.4055 H   0  0  0  0  0  0  0  0  0  0  0  0
   -1.4169    1.6458   -0.1891 H   0  0  0  0  0  0  0  0  0  0  0  0
    0.5661    0.5803    1.8560 H   0  0  0  0  0  0  0  0  0  0  0  0
    0.7235    2.1250    1.0289 H   0  0  0  0  0  0  0  0  0  0  0  0
   -0.3515    2.4127    3.2818 H   0  0  0  0  0  0  0  0  0  0  0  0
   -1.6419    1.3066    2.8043 H   0  0  0  0  0  0  0  0  0  0  0  0
   -1.4732    2.8673    1.9982 H   0  0  0  0  0  0  0  0  0  0  0  0
  1  2  1  0  0  0  0
  1 10  1  0  0  0  0
  1 11  1  0  0  0  0
  1 12  1  0  0  0  0
  2  3  1  0  0  0  0
  2 13  1  0  0  0  0
  2 14  1  0  0  0  0
  3  4  1  0  0  0  0
  3  8  1  0  0  0  0
  3 15  1  1  0  0  0
  4  5  1  0  0  0  0
  4 16  1  0  0  0  0
  4 17  1  0  0  0  0
  5  6  1  0  0  0  0
  5  9  1  0  0  0  0
  5 18  1  6  0  0  0
  6  7  1  0  0  0  0
  6 19  1  0  0  0  0
  6 20  1  0  0  0  0
  7 21  1  0  0  0  0
  7 22  1  0  0  0  0
  7 23  1  0  0  0  0
M  END
$$$$
GG-G-A
 OpenBabel12202214333D

 23 22  0  0  0  0  0  0  0  0999 V2000
    1.6599   -0.6294    1.9494 C   0  0  0  0  0  0  0  0  0  0  0  0
    2.1278   -0.3236    0.5253 C   0  0  0  0  0  0  0  0  0  0  0  0
    1.1471   -0.7060   -0.5804 C   0  0  2  0  0  0  0  0  0  0  0  0
    0.0681    0.3075   -0.9269 C   0  0  0  0  0  0  0  0  0  0  0  0
   -0.7702    0.8595    0.2103 C   0  0  2  0  0  0  0  0  0  0  0  0
   -1.7225   -0.1295    0.8452 C   0  0  0  0  0  0  0  0  0  0  0  0
   -2.5125    0.4937    1.9928 C   0  0  0  0  0  0  0  0  0  0  0  0
    0.5424   -1.9312   -0.2428 F   0  0  0  0  0  0  0  0  0  0  0  0
   -1.5421    1.9020   -0.3446 F   0  0  0  0  0  0  0  0  0  0  0  0
    1.4278   -1.6876    2.0515 H   0  0  0  0  0  0  0  0  0  0  0  0
    2.4545   -0.3846    2.6537 H   0  0  0  0  0  0  0  0  0  0  0  0
    0.7760   -0.0633    2.2376 H   0  0  0  0  0  0  0  0  0  0  0  0
    2.3603    0.7395    0.4154 H   0  0  0  0  0  0  0  0  0  0  0  0
    3.0574   -0.8660    0.3507 H   0  0  0  0  0  0  0  0  0  0  0  0
    1.7027   -0.9057   -1.4968 H   0  0  0  0  0  0  0  0  0  0  0  0
   -0.6007   -0.1433   -1.6640 H   0  0  0  0  0  0  0  0  0  0  0  0
    0.5616    1.1525   -1.4113 H   0  0  0  0  0  0  0  0  0  0  0  0
   -0.1436    1.3412    0.9624 H   0  0  0  0  0  0  0  0  0  0  0  0
   -2.3956   -0.4872    0.0627 H   0  0  0  0  0  0  0  0  0  0  0  0
   -1.1511   -0.9911    1.1873 H   0  0  0  0  0  0  0  0  0  0  0  0
   -3.2111   -0.2241    2.4192 H   0  0  0  0  0  0  0  0  0  0  0  0
   -3.0766    1.3579    1.6455 H   0  0  0  0  0  0  0  0  0  0  0  0
   -1.8426    0.8233    2.7891 H   0  0  0  0  0  0  0  0  0  0  0  0
  1  2  1  0  0  0  0
  1 10  1  0  0  0  0
  1 11  1  0  0  0  0
  1 12  1  0  0  0  0
  2  3  1  0  0  0  0
  2 13  1  0  0  0  0
  2 14  1  0  0  0  0
  3  4  1  0  0  0  0
  3  8  1  0  0  0  0
  3 15  1  6  0  0  0
  4  5  1  0  0  0  0
  4 16  1  0  0  0  0
  4 17  1  0  0  0  0
  5  6  1  0  0  0  0
  5  9  1  0  0  0  0
  5 18  1  1  0  0  0
  6  7  1  0  0  0  0
  6 19  1  0  0  0  0
  6 20  1  0  0  0  0
  7 21  1  0  0  0  0
  7 22  1  0  0  0  0
  7 23  1  0  0  0  0
M  END
$$$$
GG-GA
 OpenBabel12202214333D

 23 22  0  0  0  0  0  0  0  0999 V2000
    2.1538   -0.7418   -2.8844 C   0  0  0  0  0  0  0  0  0  0  0  0
    1.6253   -1.5533   -1.7046 C   0  0  0  0  0  0  0  0  0  0  0  0
    1.1286   -0.6932   -0.5592 C   0  0  2  0  0  0  0  0  0  0  0  0
    0.0645    0.3151   -0.9531 C   0  0  0  0  0  0  0  0  0  0  0  0
   -0.7481    0.8391    0.2153 C   0  0  2  0  0  0  0  0  0  0  0  0
    0.0409    1.4691    1.3425 C   0  0  0  0  0  0  0  0  0  0  0  0
   -0.8743    2.0173    2.4344 C   0  0  0  0  0  0  0  0  0  0  0  0
    2.2358    0.0178   -0.0477 F   0  0  0  0  0  0  0  0  0  0  0  0
   -1.4661   -0.2543    0.7443 F   0  0  0  0  0  0  0  0  0  0  0  0
    2.5938   -1.3992   -3.6335 H   0  0  0  0  0  0  0  0  0  0  0  0
    1.3591   -0.1731   -3.3680 H   0  0  0  0  0  0  0  0  0  0  0  0
    2.9212   -0.0436   -2.5517 H   0  0  0  0  0  0  0  0  0  0  0  0
    0.8031   -2.2005   -2.0195 H   0  0  0  0  0  0  0  0  0  0  0  0
    2.4123   -2.2006   -1.3144 H   0  0  0  0  0  0  0  0  0  0  0  0
    0.7707   -1.3208    0.2576 H   0  0  0  0  0  0  0  0  0  0  0  0
   -0.6256   -0.1589   -1.6543 H   0  0  0  0  0  0  0  0  0  0  0  0
    0.5434    1.1498   -1.4687 H   0  0  0  0  0  0  0  0  0  0  0  0
   -1.5049    1.5366   -0.1477 H   0  0  0  0  0  0  0  0  0  0  0  0
    0.7270    0.7273    1.7518 H   0  0  0  0  0  0  0  0  0  0  0  0
    0.6573    2.2651    0.9177 H   0  0  0  0  0  0  0  0  0  0  0  0
   -0.2924    2.4648    3.2392 H   0  0  0  0  0  0  0  0  0  0  0  0
   -1.4845    1.2194    2.8552 H   0  0  0  0  0  0  0  0  0  0  0  0
   -1.5417    2.7820    2.0358 H   0  0  0  0  0  0  0  0  0  0  0  0
  1  2  1  0  0  0  0
  1 10  1  0  0  0  0
  1 11  1  0  0  0  0
  1 12  1  0  0  0  0
  2  3  1  0  0  0  0
  2 13  1  0  0  0  0
  2 14  1  0  0  0  0
  3  4  1  0  0  0  0
  3  8  1  0  0  0  0
  3 15  1  1  0  0  0
  4  5  1  0  0  0  0
  4 16  1  0  0  0  0
  4 17  1  0  0  0  0
  5  6  1  0  0  0  0
  5  9  1  0  0  0  0
  5 18  1  6  0  0  0
  6  7  1  0  0  0  0
  6 19  1  0  0  0  0
  6 20  1  0  0  0  0
  7 21  1  0  0  0  0
  7 22  1  0  0  0  0
  7 23  1  0  0  0  0
M  END
$$$$
GGG-A
 OpenBabel12202214333D

 23 22  0  0  0  0  0  0  0  0999 V2000
   -0.2362   -2.8004   -0.9912 C   0  0  0  0  0  0  0  0  0  0  0  0
    0.6385   -2.0207   -0.0116 C   0  0  0  0  0  0  0  0  0  0  0  0
    1.1269   -0.6923   -0.5557 C   0  0  2  0  0  0  0  0  0  0  0  0
    0.0651    0.3158   -0.9603 C   0  0  0  0  0  0  0  0  0  0  0  0
   -0.7470    0.8375    0.2190 C   0  0  2  0  0  0  0  0  0  0  0  0
   -2.0861    0.1621    0.4238 C   0  0  0  0  0  0  0  0  0  0  0  0
   -2.8356    0.7132    1.6319 C   0  0  0  0  0  0  0  0  0  0  0  0
    1.8941   -0.9593   -1.7034 F   0  0  0  0  0  0  0  0  0  0  0  0
   -0.9986    2.2039   -0.0053 F   0  0  0  0  0  0  0  0  0  0  0  0
   -0.4760   -3.7826   -0.5859 H   0  0  0  0  0  0  0  0  0  0  0  0
   -1.1758   -2.2882   -1.1975 H   0  0  0  0  0  0  0  0  0  0  0  0
    0.2894   -2.9388   -1.9342 H   0  0  0  0  0  0  0  0  0  0  0  0
    0.1089   -1.8369    0.9272 H   0  0  0  0  0  0  0  0  0  0  0  0
    1.5208   -2.6110    0.2397 H   0  0  0  0  0  0  0  0  0  0  0  0
    1.8097   -0.2293    0.1591 H   0  0  0  0  0  0  0  0  0  0  0  0
   -0.5870   -0.1093   -1.7252 H   0  0  0  0  0  0  0  0  0  0  0  0
    0.5816    1.1656   -1.4043 H   0  0  0  0  0  0  0  0  0  0  0  0
   -0.1554    0.7996    1.1394 H   0  0  0  0  0  0  0  0  0  0  0  0
   -2.6697    0.3043   -0.4890 H   0  0  0  0  0  0  0  0  0  0  0  0
   -1.9218   -0.9104    0.5359 H   0  0  0  0  0  0  0  0  0  0  0  0
   -3.8056    0.2286    1.7427 H   0  0  0  0  0  0  0  0  0  0  0  0
   -2.9977    1.7835    1.5243 H   0  0  0  0  0  0  0  0  0  0  0  0
   -2.2691    0.5462    2.5491 H   0  0  0  0  0  0  0  0  0  0  0  0
  1  2  1  0  0  0  0
  1 10  1  0  0  0  0
  1 11  1  0  0  0  0
  1 12  1  0  0  0  0
  2  3  1  0  0  0  0
  2 13  1  0  0  0  0
  2 14  1  0  0  0  0
  3  4  1  0  0  0  0
  3  8  1  0  0  0  0
  3 15  1  1  0  0  0
  4  5  1  0  0  0  0
  4 16  1  0  0  0  0
  4 17  1  0  0  0  0
  5  6  1  0  0  0  0
  5  9  1  0  0  0  0
  5 18  1  1  0  0  0
  6  7  1  0  0  0  0
  6 19  1  0  0  0  0
  6 20  1  0  0  0  0
  7 21  1  0  0  0  0
  7 22  1  0  0  0  0
  7 23  1  0  0  0  0
M  END
$$$$
GGGA
 OpenBabel12202214333D

 23 22  0  0  0  0  0  0  0  0999 V2000
   -0.3432   -2.7461   -0.9012 C   0  0  0  0  0  0  0  0  0  0  0  0
    0.6546   -2.0212   -0.0032 C   0  0  0  0  0  0  0  0  0  0  0  0
    1.1378   -0.6996   -0.5694 C   0  0  2  0  0  0  0  0  0  0  0  0
    0.0667    0.3112   -0.9413 C   0  0  0  0  0  0  0  0  0  0  0  0
   -0.7594    0.8494    0.2137 C   0  0  2  0  0  0  0  0  0  0  0  0
    0.0302    1.3706    1.3974 C   0  0  0  0  0  0  0  0  0  0  0  0
   -0.8712    2.0278    2.4383 C   0  0  0  0  0  0  0  0  0  0  0  0
    1.8414   -0.9736   -1.7605 F   0  0  0  0  0  0  0  0  0  0  0  0
   -1.6143   -0.1709    0.6799 F   0  0  0  0  0  0  0  0  0  0  0  0
   -0.5226   -3.7535   -0.5285 H   0  0  0  0  0  0  0  0  0  0  0  0
   -1.3003   -2.2276   -0.9258 H   0  0  0  0  0  0  0  0  0  0  0  0
    0.0421   -2.8252   -1.9176 H   0  0  0  0  0  0  0  0  0  0  0  0
    0.2123   -1.8345    0.9763 H   0  0  0  0  0  0  0  0  0  0  0  0
    1.5400   -2.6415    0.1499 H   0  0  0  0  0  0  0  0  0  0  0  0
    1.8698   -0.2509    0.1018 H   0  0  0  0  0  0  0  0  0  0  0  0
   -0.6029   -0.1297   -1.6799 H   0  0  0  0  0  0  0  0  0  0  0  0
    0.5640    1.1576   -1.4199 H   0  0  0  0  0  0  0  0  0  0  0  0
   -1.4226    1.6307   -0.1609 H   0  0  0  0  0  0  0  0  0  0  0  0
    0.5783    0.5417    1.8493 H   0  0  0  0  0  0  0  0  0  0  0  0
    0.7699    2.0833    1.0235 H   0  0  0  0  0  0  0  0  0  0  0  0
   -0.2911    2.3789    3.2910 H   0  0  0  0  0  0  0  0  0  0  0  0
   -1.6145    1.3175    2.7973 H   0  0  0  0  0  0  0  0  0  0  0  0
   -1.3951    2.8829    2.0102 H   0  0  0  0  0  0  0  0  0  0  0  0
  1  2  1  0  0  0  0
  1 10  1  0  0  0  0
  1 11  1  0  0  0  0
  1 12  1  0  0  0  0
  2  3  1  0  0  0  0
  2 13  1  0  0  0  0
  2 14  1  0  0  0  0
  3  4  1  0  0  0  0
  3  8  1  0  0  0  0
  3 15  1  1  0  0  0
  4  5  1  0  0  0  0
  4 16  1  0  0  0  0
  4 17  1  0  0  0  0
  5  6  1  0  0  0  0
  5  9  1  0  0  0  0
  5 18  1  6  0  0  0
  6  7  1  0  0  0  0
  6 19  1  0  0  0  0
  6 20  1  0  0  0  0
  7 21  1  0  0  0  0
  7 22  1  0  0  0  0
  7 23  1  0  0  0  0
M  END
$$$$
G-G-G-G-
 OpenBabel12202214333D

 23 22  0  0  0  0  0  0  0  0999 V2000
    2.8400    0.9680    0.2710 C   0  0  0  0  0  0  0  0  0  0  0  0
    2.0560   -0.3080    0.5720 C   0  0  0  0  0  0  0  0  0  0  0  0
    1.1370   -0.6990   -0.5690 C   0  0  2  0  0  0  0  0  0  0  0  0
    0.0670    0.3110   -0.9420 C   0  0  0  0  0  0  0  0  0  0  0  0
   -0.7590    0.8490    0.2140 C   0  0  2  0  0  0  0  0  0  0  0  0
   -1.6300   -0.1530    0.9470 C   0  0  0  0  0  0  0  0  0  0  0  0
   -2.6030   -0.9010    0.0380 C   0  0  0  0  0  0  0  0  0  0  0  0
    0.5100   -1.9100   -0.2160 F   0  0  0  0  0  0  0  0  0  0  0  0
   -1.6030    1.8350   -0.3350 F   0  0  0  0  0  0  0  0  0  0  0  0
    3.3780    0.8810   -0.6740 H   0  0  0  0  0  0  0  0  0  0  0  0
    2.1870    1.8380    0.2080 H   0  0  0  0  0  0  0  0  0  0  0  0
    3.5730    1.1580    1.0540 H   0  0  0  0  0  0  0  0  0  0  0  0
    2.7410   -1.1400    0.7370 H   0  0  0  0  0  0  0  0  0  0  0  0
    1.4710   -0.1960    1.4860 H   0  0  0  0  0  0  0  0  0  0  0  0
    1.7300   -0.9240   -1.4570 H   0  0  0  0  0  0  0  0  0  0  0  0
   -0.5970   -0.1410   -1.6800 H   0  0  0  0  0  0  0  0  0  0  0  0
    0.5500    1.1610   -1.4280 H   0  0  0  0  0  0  0  0  0  0  0  0
   -0.1220    1.3770    0.9240 H   0  0  0  0  0  0  0  0  0  0  0  0
   -0.9800   -0.8620    1.4620 H   0  0  0  0  0  0  0  0  0  0  0  0
   -2.1810    0.4020    1.7080 H   0  0  0  0  0  0  0  0  0  0  0  0
   -3.3030   -1.4840    0.6360 H   0  0  0  0  0  0  0  0  0  0  0  0
   -2.0760   -1.5900   -0.6200 H   0  0  0  0  0  0  0  0  0  0  0  0
   -3.1770   -0.2000   -0.5680 H   0  0  0  0  0  0  0  0  0  0  0  0
  1  2  1  0  0  0  0
  1 10  1  0  0  0  0
  1 11  1  0  0  0  0
  1 12  1  0  0  0  0
  2  3  1  0  0  0  0
  2 13  1  0  0  0  0
  2 14  1  0  0  0  0
  3  4  1  0  0  0  0
  3  8  1  0  0  0  0
  3 15  1  6  0  0  0
  4  5  1  0  0  0  0
  4 16  1  0  0  0  0
  4 17  1  0  0  0  0
  5  6  1  0  0  0  0
  5  9  1  0  0  0  0
  5 18  1  1  0  0  0
  6  7  1  0  0  0  0
  6 19  1  0  0  0  0
  6 20  1  0  0  0  0
  7 21  1  0  0  0  0
  7 22  1  0  0  0  0
  7 23  1  0  0  0  0
M  END
$$$$
G-G-G-G
 OpenBabel12202214333D

 23 22  0  0  0  0  0  0  0  0999 V2000
    2.8655    0.9462    0.2433 C   0  0  0  0  0  0  0  0  0  0  0  0
    2.0832   -0.3295    0.5497 C   0  0  0  0  0  0  0  0  0  0  0  0
    1.1472   -0.7057   -0.5826 C   0  0  2  0  0  0  0  0  0  0  0  0
    0.0707    0.3050   -0.9256 C   0  0  0  0  0  0  0  0  0  0  0  0
   -0.7729    0.8618    0.2112 C   0  0  2  0  0  0  0  0  0  0  0  0
   -1.7700   -0.0837    0.8624 C   0  0  0  0  0  0  0  0  0  0  0  0
   -1.2216   -0.8355    2.0748 C   0  0  0  0  0  0  0  0  0  0  0  0
    0.5360   -1.9315   -0.2565 F   0  0  0  0  0  0  0  0  0  0  0  0
   -1.5104    1.9130   -0.3761 F   0  0  0  0  0  0  0  0  0  0  0  0
    3.3875    0.8651   -0.7120 H   0  0  0  0  0  0  0  0  0  0  0  0
    2.2117    1.8171    0.1941 H   0  0  0  0  0  0  0  0  0  0  0  0
    3.6096    1.1326    1.0156 H   0  0  0  0  0  0  0  0  0  0  0  0
    2.7691   -1.1644    0.6962 H   0  0  0  0  0  0  0  0  0  0  0  0
    1.5140   -0.2181    1.4735 H   0  0  0  0  0  0  0  0  0  0  0  0
    1.7298   -0.9030   -1.4840 H   0  0  0  0  0  0  0  0  0  0  0  0
   -0.5984   -0.1435   -1.6626 H   0  0  0  0  0  0  0  0  0  0  0  0
    0.5558    1.1555   -1.4112 H   0  0  0  0  0  0  0  0  0  0  0  0
   -0.1496    1.3358    0.9722 H   0  0  0  0  0  0  0  0  0  0  0  0
   -2.6085    0.5381    1.1794 H   0  0  0  0  0  0  0  0  0  0  0  0
   -2.1462   -0.7848    0.1160 H   0  0  0  0  0  0  0  0  0  0  0  0
   -2.0200   -1.4027    2.5510 H   0  0  0  0  0  0  0  0  0  0  0  0
   -0.8265   -0.1370    2.8146 H   0  0  0  0  0  0  0  0  0  0  0  0
   -0.4383   -1.5353    1.7972 H   0  0  0  0  0  0  0  0  0  0  0  0
  1  2  1  0  0  0  0
  1 10  1  0  0  0  0
  1 11  1  0  0  0  0
  1 12  1  0  0  0  0
  2  3  1  0  0  0  0
  2 13  1  0  0  0  0
  2 14  1  0  0  0  0
  3  4  1  0  0  0  0
  3  8  1  0  0  0  0
  3 15  1  6  0  0  0
  4  5  1  0  0  0  0
  4 16  1  0  0  0  0
  4 17  1  0  0  0  0
  5  6  1  0  0  0  0
  5  9  1  0  0  0  0
  5 18  1  1  0  0  0
  6  7  1  0  0  0  0
  6 19  1  0  0  0  0
  6 20  1  0  0  0  0
  7 21  1  0  0  0  0
  7 22  1  0  0  0  0
  7 23  1  0  0  0  0
M  END
$$$$
G-G-GG-
 OpenBabel12202214333D

 23 22  0  0  0  0  0  0  0  0999 V2000
    2.9847    0.9255   -0.0047 C   0  0  0  0  0  0  0  0  0  0  0  0
    2.1302   -0.2422    0.4845 C   0  0  0  0  0  0  0  0  0  0  0  0
    1.1284   -0.6931   -0.5585 C   0  0  2  0  0  0  0  0  0  0  0  0
    0.0645    0.3153   -0.9545 C   0  0  0  0  0  0  0  0  0  0  0  0
   -0.7479    0.8388    0.2160 C   0  0  2  0  0  0  0  0  0  0  0  0
   -2.0776    1.4535   -0.1738 C   0  0  0  0  0  0  0  0  0  0  0  0
   -1.9485    2.5790   -1.1963 C   0  0  0  0  0  0  0  0  0  0  0  0
    0.4545   -1.8202   -0.0467 F   0  0  0  0  0  0  0  0  0  0  0  0
    0.0131    1.8381    0.8621 F   0  0  0  0  0  0  0  0  0  0  0  0
    3.4590    0.6937   -0.9601 H   0  0  0  0  0  0  0  0  0  0  0  0
    2.3831    1.8254   -0.1227 H   0  0  0  0  0  0  0  0  0  0  0  0
    3.7738    1.1445    0.7130 H   0  0  0  0  0  0  0  0  0  0  0  0
    2.7593   -1.1021    0.7174 H   0  0  0  0  0  0  0  0  0  0  0  0
    1.6001    0.0340    1.3954 H   0  0  0  0  0  0  0  0  0  0  0  0
    1.6512   -1.0385   -1.4527 H   0  0  0  0  0  0  0  0  0  0  0  0
   -0.6105   -0.1759   -1.6584 H   0  0  0  0  0  0  0  0  0  0  0  0
    0.5261    1.1568   -1.4737 H   0  0  0  0  0  0  0  0  0  0  0  0
   -0.8973    0.0515    0.9540 H   0  0  0  0  0  0  0  0  0  0  0  0
   -2.7152    0.6540   -0.5595 H   0  0  0  0  0  0  0  0  0  0  0  0
   -2.5478    1.8283    0.7363 H   0  0  0  0  0  0  0  0  0  0  0  0
   -2.9156    3.0512   -1.3679 H   0  0  0  0  0  0  0  0  0  0  0  0
   -1.5850    2.2113   -2.1558 H   0  0  0  0  0  0  0  0  0  0  0  0
   -1.2580    3.3424   -0.8374 H   0  0  0  0  0  0  0  0  0  0  0  0
  1  2  1  0  0  0  0
  1 10  1  0  0  0  0
  1 11  1  0  0  0  0
  1 12  1  0  0  0  0
  2  3  1  0  0  0  0
  2 13  1  0  0  0  0
  2 14  1  0  0  0  0
  3  4  1  0  0  0  0
  3  8  1  0  0  0  0
  3 15  1  6  0  0  0
  4  5  1  0  0  0  0
  4 16  1  0  0  0  0
  4 17  1  0  0  0  0
  5  6  1  0  0  0  0
  5  9  1  0  0  0  0
  5 18  1  1  0  0  0
  6  7  1  0  0  0  0
  6 19  1  0  0  0  0
  6 20  1  0  0  0  0
  7 21  1  0  0  0  0
  7 22  1  0  0  0  0
  7 23  1  0  0  0  0
M  END
$$$$
G-G-GG
 OpenBabel12202214333D

 23 22  0  0  0  0  0  0  0  0999 V2000
    3.0296    0.7647    0.2330 C   0  0  0  0  0  0  0  0  0  0  0  0
    2.0855   -0.3896    0.5666 C   0  0  0  0  0  0  0  0  0  0  0  0
    1.1519   -0.7099   -0.5828 C   0  0  2  0  0  0  0  0  0  0  0  0
    0.0699    0.3062   -0.9287 C   0  0  0  0  0  0  0  0  0  0  0  0
   -0.7769    0.8647    0.2144 C   0  0  2  0  0  0  0  0  0  0  0  0
   -0.2290    2.0759    0.9521 C   0  0  0  0  0  0  0  0  0  0  0  0
   -0.1522    3.3204    0.0696 C   0  0  0  0  0  0  0  0  0  0  0  0
    0.5286   -1.9355   -0.3109 F   0  0  0  0  0  0  0  0  0  0  0  0
   -0.9969   -0.1447    1.1611 F   0  0  0  0  0  0  0  0  0  0  0  0
    3.6471    0.5195   -0.6332 H   0  0  0  0  0  0  0  0  0  0  0  0
    2.4918    1.6854    0.0058 H   0  0  0  0  0  0  0  0  0  0  0  0
    3.6972    0.9691    1.0687 H   0  0  0  0  0  0  0  0  0  0  0  0
    2.6675   -1.2917    0.7595 H   0  0  0  0  0  0  0  0  0  0  0  0
    1.4994   -0.1917    1.4625 H   0  0  0  0  0  0  0  0  0  0  0  0
    1.7442   -0.8793   -1.4869 H   0  0  0  0  0  0  0  0  0  0  0  0
   -0.5859   -0.1945   -1.6428 H   0  0  0  0  0  0  0  0  0  0  0  0
    0.5298    1.1400   -1.4622 H   0  0  0  0  0  0  0  0  0  0  0  0
   -1.7614    1.1261   -0.1795 H   0  0  0  0  0  0  0  0  0  0  0  0
   -0.9075    2.2611    1.7863 H   0  0  0  0  0  0  0  0  0  0  0  0
    0.7458    1.8500    1.3800 H   0  0  0  0  0  0  0  0  0  0  0  0
    0.1140    4.1922    0.6647 H   0  0  0  0  0  0  0  0  0  0  0  0
   -1.1145    3.5224   -0.4054 H   0  0  0  0  0  0  0  0  0  0  0  0
    0.5955    3.2205   -0.7183 H   0  0  0  0  0  0  0  0  0  0  0  0
  1  2  1  0  0  0  0
  1 10  1  0  0  0  0
  1 11  1  0  0  0  0
  1 12  1  0  0  0  0
  2  3  1  0  0  0  0
  2 13  1  0  0  0  0
  2 14  1  0  0  0  0
  3  4  1  0  0  0  0
  3  8  1  0  0  0  0
  3 15  1  6  0  0  0
  4  5  1  0  0  0  0
  4 16  1  0  0  0  0
  4 17  1  0  0  0  0
  5  6  1  0  0  0  0
  5  9  1  0  0  0  0
  5 18  1  6  0  0  0
  6  7  1  0  0  0  0
  6 19  1  0  0  0  0
  6 20  1  0  0  0  0
  7 21  1  0  0  0  0
  7 22  1  0  0  0  0
  7 23  1  0  0  0  0
M  END
$$$$
G-GG-G-
 OpenBabel12202214333D

 23 22  0  0  0  0  0  0  0  0999 V2000
    1.3865   -1.7971   -2.8094 C   0  0  0  0  0  0  0  0  0  0  0  0
    2.0818   -1.0662   -1.6634 C   0  0  0  0  0  0  0  0  0  0  0  0
    1.1228   -0.6890   -0.5539 C   0  0  2  0  0  0  0  0  0  0  0  0
    0.0648    0.3160   -0.9601 C   0  0  0  0  0  0  0  0  0  0  0  0
   -0.7426    0.8340    0.2171 C   0  0  2  0  0  0  0  0  0  0  0  0
   -1.4509   -0.2232    1.0417 C   0  0  0  0  0  0  0  0  0  0  0  0
   -2.3489   -1.1445    0.2200 C   0  0  0  0  0  0  0  0  0  0  0  0
    1.8766   -0.1227    0.4935 F   0  0  0  0  0  0  0  0  0  0  0  0
   -1.7223    1.6927   -0.3199 F   0  0  0  0  0  0  0  0  0  0  0  0
    0.6981   -1.1428   -3.3445 H   0  0  0  0  0  0  0  0  0  0  0  0
    2.1175   -2.1648   -3.5266 H   0  0  0  0  0  0  0  0  0  0  0  0
    0.8210   -2.6550   -2.4410 H   0  0  0  0  0  0  0  0  0  0  0  0
    2.8553   -1.7001   -1.2275 H   0  0  0  0  0  0  0  0  0  0  0  0
    2.5688   -0.1581   -2.0227 H   0  0  0  0  0  0  0  0  0  0  0  0
    0.6629   -1.5873   -0.1354 H   0  0  0  0  0  0  0  0  0  0  0  0
   -0.6179   -0.1476   -1.6740 H   0  0  0  0  0  0  0  0  0  0  0  0
    0.5412    1.1630   -1.4574 H   0  0  0  0  0  0  0  0  0  0  0  0
   -0.1175    1.4506    0.8603 H   0  0  0  0  0  0  0  0  0  0  0  0
   -0.6954   -0.7946    1.5870 H   0  0  0  0  0  0  0  0  0  0  0  0
   -2.0460    0.3017    1.7905 H   0  0  0  0  0  0  0  0  0  0  0  0
   -2.9346   -1.7892    0.8739 H   0  0  0  0  0  0  0  0  0  0  0  0
   -1.7720   -1.7891   -0.4448 H   0  0  0  0  0  0  0  0  0  0  0  0
   -3.0389   -0.5590   -0.3864 H   0  0  0  0  0  0  0  0  0  0  0  0
  1  2  1  0  0  0  0
  1 10  1  0  0  0  0
  1 11  1  0  0  0  0
  1 12  1  0  0  0  0
  2  3  1  0  0  0  0
  2 13  1  0  0  0  0
  2 14  1  0  0  0  0
  3  4  1  0  0  0  0
  3  8  1  0  0  0  0
  3 15  1  1  0  0  0
  4  5  1  0  0  0  0
  4 16  1  0  0  0  0
  4 17  1  0  0  0  0
  5  6  1  0  0  0  0
  5  9  1  0  0  0  0
  5 18  1  1  0  0  0
  6  7  1  0  0  0  0
  6 19  1  0  0  0  0
  6 20  1  0  0  0  0
  7 21  1  0  0  0  0
  7 22  1  0  0  0  0
  7 23  1  0  0  0  0
M  END
$$$$
G-GG-G
 OpenBabel12202214333D

 23 22  0  0  0  0  0  0  0  0999 V2000
    1.0411   -2.2502   -2.5508 C   0  0  0  0  0  0  0  0  0  0  0  0
    1.8892   -1.2846   -1.7251 C   0  0  0  0  0  0  0  0  0  0  0  0
    1.1269   -0.6920   -0.5570 C   0  0  2  0  0  0  0  0  0  0  0  0
    0.0657    0.3148   -0.9581 C   0  0  0  0  0  0  0  0  0  0  0  0
   -0.7476    0.8382    0.2181 C   0  0  2  0  0  0  0  0  0  0  0  0
   -2.0758    0.1399    0.4372 C   0  0  0  0  0  0  0  0  0  0  0  0
   -1.9418   -1.3507    0.7393 C   0  0  0  0  0  0  0  0  0  0  0  0
    2.0495   -0.0154    0.2624 F   0  0  0  0  0  0  0  0  0  0  0  0
   -1.0419    2.1904   -0.0332 F   0  0  0  0  0  0  0  0  0  0  0  0
    0.2200   -1.7414   -3.0540 H   0  0  0  0  0  0  0  0  0  0  0  0
    1.6477   -2.7305   -3.3156 H   0  0  0  0  0  0  0  0  0  0  0  0
    0.6181   -3.0352   -1.9203 H   0  0  0  0  0  0  0  0  0  0  0  0
    2.7541   -1.8078   -1.3159 H   0  0  0  0  0  0  0  0  0  0  0  0
    2.2648   -0.4703   -2.3471 H   0  0  0  0  0  0  0  0  0  0  0  0
    0.7149   -1.4893    0.0632 H   0  0  0  0  0  0  0  0  0  0  0  0
   -0.5978   -0.1171   -1.7104 H   0  0  0  0  0  0  0  0  0  0  0  0
    0.5805    1.1633   -1.4126 H   0  0  0  0  0  0  0  0  0  0  0  0
   -0.1397    0.8261    1.1235 H   0  0  0  0  0  0  0  0  0  0  0  0
   -2.5835    0.6436    1.2612 H   0  0  0  0  0  0  0  0  0  0  0  0
   -2.6837    0.2919   -0.4571 H   0  0  0  0  0  0  0  0  0  0  0  0
   -2.9156   -1.7743    0.9810 H   0  0  0  0  0  0  0  0  0  0  0  0
   -1.2819   -1.5257    1.5902 H   0  0  0  0  0  0  0  0  0  0  0  0
   -1.5500   -1.9003   -0.1173 H   0  0  0  0  0  0  0  0  0  0  0  0
  1  2  1  0  0  0  0
  1 10  1  0  0  0  0
  1 11  1  0  0  0  0
  1 12  1  0  0  0  0
  2  3  1  0  0  0  0
  2 13  1  0  0  0  0
  2 14  1  0  0  0  0
  3  4  1  0  0  0  0
  3  8  1  0  0  0  0
  3 15  1  1  0  0  0
  4  5  1  0  0  0  0
  4 16  1  0  0  0  0
  4 17  1  0  0  0  0
  5  6  1  0  0  0  0
  5  9  1  0  0  0  0
  5 18  1  1  0  0  0
  6  7  1  0  0  0  0
  6 19  1  0  0  0  0
  6 20  1  0  0  0  0
  7 21  1  0  0  0  0
  7 22  1  0  0  0  0
  7 23  1  0  0  0  0
M  END
$$$$
G-GGG-
 OpenBabel12202214333D

 23 22  0  0  0  0  0  0  0  0999 V2000
    0.4849   -2.4700    1.1553 C   0  0  0  0  0  0  0  0  0  0  0  0
    0.7152   -2.1436   -0.3188 C   0  0  0  0  0  0  0  0  0  0  0  0
    1.1636   -0.7174   -0.5999 C   0  0  2  0  0  0  0  0  0  0  0  0
    0.0716    0.3004   -0.9027 C   0  0  0  0  0  0  0  0  0  0  0  0
   -0.7902    0.8780    0.2056 C   0  0  2  0  0  0  0  0  0  0  0  0
   -0.0913    1.6423    1.3250 C   0  0  0  0  0  0  0  0  0  0  0  0
    0.4829    0.7941    2.4591 C   0  0  0  0  0  0  0  0  0  0  0  0
    1.9306   -0.7584   -1.7877 F   0  0  0  0  0  0  0  0  0  0  0  0
   -1.5848   -0.1381    0.7682 F   0  0  0  0  0  0  0  0  0  0  0  0
   -0.3180   -1.8742    1.5816 H   0  0  0  0  0  0  0  0  0  0  0  0
    0.2170   -3.5212    1.2601 H   0  0  0  0  0  0  0  0  0  0  0  0
    1.3928   -2.3009    1.7358 H   0  0  0  0  0  0  0  0  0  0  0  0
    1.5078   -2.7863   -0.7052 H   0  0  0  0  0  0  0  0  0  0  0  0
   -0.1835   -2.3544   -0.9011 H   0  0  0  0  0  0  0  0  0  0  0  0
    1.8488   -0.3632    0.1697 H   0  0  0  0  0  0  0  0  0  0  0  0
   -0.5903   -0.1435   -1.6504 H   0  0  0  0  0  0  0  0  0  0  0  0
    0.5627    1.1512   -1.3810 H   0  0  0  0  0  0  0  0  0  0  0  0
   -1.4962    1.5533   -0.2801 H   0  0  0  0  0  0  0  0  0  0  0  0
    0.6905    2.2544    0.8700 H   0  0  0  0  0  0  0  0  0  0  0  0
   -0.8182    2.3342    1.7547 H   0  0  0  0  0  0  0  0  0  0  0  0
    0.8950    1.4460    3.2284 H   0  0  0  0  0  0  0  0  0  0  0  0
    1.2777    0.1307    2.1270 H   0  0  0  0  0  0  0  0  0  0  0  0
   -0.2968    0.1854    2.9119 H   0  0  0  0  0  0  0  0  0  0  0  0
  1  2  1  0  0  0  0
  1 10  1  0  0  0  0
  1 11  1  0  0  0  0
  1 12  1  0  0  0  0
  2  3  1  0  0  0  0
  2 13  1  0  0  0  0
  2 14  1  0  0  0  0
  3  4  1  0  0  0  0
  3  8  1  0  0  0  0
  3 15  1  1  0  0  0
  4  5  1  0  0  0  0
  4 16  1  0  0  0  0
  4 17  1  0  0  0  0
  5  6  1  0  0  0  0
  5  9  1  0  0  0  0
  5 18  1  6  0  0  0
  6  7  1  0  0  0  0
  6 19  1  0  0  0  0
  6 20  1  0  0  0  0
  7 21  1  0  0  0  0
  7 22  1  0  0  0  0
  7 23  1  0  0  0  0
M  END
$$$$
G-GGG
 OpenBabel12202214333D

 23 22  0  0  0  0  0  0  0  0999 V2000
    0.5174   -2.2554    1.3569 C   0  0  0  0  0  0  0  0  0  0  0  0
    0.6894   -2.0918   -0.1529 C   0  0  0  0  0  0  0  0  0  0  0  0
    1.1487   -0.7072   -0.5821 C   0  0  2  0  0  0  0  0  0  0  0  0
    0.0680    0.3072   -0.9245 C   0  0  0  0  0  0  0  0  0  0  0  0
   -0.7717    0.8610    0.2096 C   0  0  2  0  0  0  0  0  0  0  0  0
   -0.0114    1.3807    1.4144 C   0  0  0  0  0  0  0  0  0  0  0  0
    0.9155    2.5383    1.0483 C   0  0  0  0  0  0  0  0  0  0  0  0
    1.8846   -0.8589   -1.7777 F   0  0  0  0  0  0  0  0  0  0  0  0
   -1.6605   -0.1381    0.6503 F   0  0  0  0  0  0  0  0  0  0  0  0
   -0.2989   -1.6491    1.7397 H   0  0  0  0  0  0  0  0  0  0  0  0
    0.2981   -3.2954    1.5941 H   0  0  0  0  0  0  0  0  0  0  0  0
    1.4358   -1.9841    1.8807 H   0  0  0  0  0  0  0  0  0  0  0  0
    1.4590   -2.7829   -0.4997 H   0  0  0  0  0  0  0  0  0  0  0  0
   -0.2359   -2.3445   -0.6726 H   0  0  0  0  0  0  0  0  0  0  0  0
    1.8568   -0.3024    0.1439 H   0  0  0  0  0  0  0  0  0  0  0  0
   -0.6025   -0.1402   -1.6609 H   0  0  0  0  0  0  0  0  0  0  0  0
    0.5627    1.1498   -1.4140 H   0  0  0  0  0  0  0  0  0  0  0  0
   -1.4039    1.6556   -0.1904 H   0  0  0  0  0  0  0  0  0  0  0  0
   -0.7485    1.7077    2.1484 H   0  0  0  0  0  0  0  0  0  0  0  0
    0.5534    0.5663    1.8701 H   0  0  0  0  0  0  0  0  0  0  0  0
    1.3623    2.9675    1.9434 H   0  0  0  0  0  0  0  0  0  0  0  0
    0.3678    3.3307    0.5347 H   0  0  0  0  0  0  0  0  0  0  0  0
    1.7255    2.2141    0.3948 H   0  0  0  0  0  0  0  0  0  0  0  0
  1  2  1  0  0  0  0
  1 10  1  0  0  0  0
  1 11  1  0  0  0  0
  1 12  1  0  0  0  0
  2  3  1  0  0  0  0
  2 13  1  0  0  0  0
  2 14  1  0  0  0  0
  3  4  1  0  0  0  0
  3  8  1  0  0  0  0
  3 15  1  1  0  0  0
  4  5  1  0  0  0  0
  4 16  1  0  0  0  0
  4 17  1  0  0  0  0
  5  6  1  0  0  0  0
  5  9  1  0  0  0  0
  5 18  1  6  0  0  0
  6  7  1  0  0  0  0
  6 19  1  0  0  0  0
  6 20  1  0  0  0  0
  7 21  1  0  0  0  0
  7 22  1  0  0  0  0
  7 23  1  0  0  0  0
M  END
$$$$
GG-G-G-
 OpenBabel12202214333D

 23 22  0  0  0  0  0  0  0  0999 V2000
    1.8123   -0.4395    1.9024 C   0  0  0  0  0  0  0  0  0  0  0  0
    2.2091   -0.2914    0.4324 C   0  0  0  0  0  0  0  0  0  0  0  0
    1.1488   -0.7072   -0.5826 C   0  0  2  0  0  0  0  0  0  0  0  0
    0.0690    0.3064   -0.9249 C   0  0  0  0  0  0  0  0  0  0  0  0
   -0.7728    0.8618    0.2104 C   0  0  2  0  0  0  0  0  0  0  0  0
   -1.6585   -0.1275    0.9443 C   0  0  0  0  0  0  0  0  0  0  0  0
   -2.5932   -0.9078    0.0241 C   0  0  0  0  0  0  0  0  0  0  0  0
    0.5434   -1.8986   -0.1383 F   0  0  0  0  0  0  0  0  0  0  0  0
   -1.6134    1.8293   -0.3806 F   0  0  0  0  0  0  0  0  0  0  0  0
    1.4879   -1.4585    2.1049 H   0  0  0  0  0  0  0  0  0  0  0  0
    2.6721   -0.2241    2.5349 H   0  0  0  0  0  0  0  0  0  0  0  0
    1.0109    0.2354    2.1950 H   0  0  0  0  0  0  0  0  0  0  0  0
    2.4970    0.7401    0.2120 H   0  0  0  0  0  0  0  0  0  0  0  0
    3.0919   -0.9074    0.2577 H   0  0  0  0  0  0  0  0  0  0  0  0
    1.6454   -0.9691   -1.5171 H   0  0  0  0  0  0  0  0  0  0  0  0
   -0.5998   -0.1412   -1.6633 H   0  0  0  0  0  0  0  0  0  0  0  0
    0.5597    1.1514   -1.4130 H   0  0  0  0  0  0  0  0  0  0  0  0
   -0.1521    1.4161    0.9145 H   0  0  0  0  0  0  0  0  0  0  0  0
   -1.0215   -0.8164    1.4993 H   0  0  0  0  0  0  0  0  0  0  0  0
   -2.2385    0.4445    1.6715 H   0  0  0  0  0  0  0  0  0  0  0  0
   -3.3142   -1.4725    0.6138 H   0  0  0  0  0  0  0  0  0  0  0  0
   -2.0394   -1.6162   -0.5879 H   0  0  0  0  0  0  0  0  0  0  0  0
   -3.1458   -0.2301   -0.6276 H   0  0  0  0  0  0  0  0  0  0  0  0
  1  2  1  0  0  0  0
  1 10  1  0  0  0  0
  1 11  1  0  0  0  0
  1 12  1  0  0  0  0
  2  3  1  0  0  0  0
  2 13  1  0  0  0  0
  2 14  1  0  0  0  0
  3  4  1  0  0  0  0
  3  8  1  0  0  0  0
  3 15  1  6  0  0  0
  4  5  1  0  0  0  0
  4 16  1  0  0  0  0
  4 17  1  0  0  0  0
  5  6  1  0  0  0  0
  5  9  1  0  0  0  0
  5 18  1  1  0  0  0
  6  7  1  0  0  0  0
  6 19  1  0  0  0  0
  6 20  1  0  0  0  0
  7 21  1  0  0  0  0
  7 22  1  0  0  0  0
  7 23  1  0  0  0  0
M  END
$$$$
GG-G-G
 OpenBabel12202214333D

 23 22  0  0  0  0  0  0  0  0999 V2000
    1.9875   -0.4343    1.8379 C   0  0  0  0  0  0  0  0  0  0  0  0
    2.2827   -0.2960    0.3450 C   0  0  0  0  0  0  0  0  0  0  0  0
    1.1621   -0.7160   -0.6004 C   0  0  2  0  0  0  0  0  0  0  0  0
    0.0741    0.2983   -0.9038 C   0  0  0  0  0  0  0  0  0  0  0  0
   -0.7913    0.8787    0.2072 C   0  0  2  0  0  0  0  0  0  0  0  0
   -1.8929   -0.0141    0.7579 C   0  0  0  0  0  0  0  0  0  0  0  0
   -1.5001   -0.8493    1.9747 C   0  0  0  0  0  0  0  0  0  0  0  0
    0.5822   -1.9075   -0.1264 F   0  0  0  0  0  0  0  0  0  0  0  0
   -1.4297    1.9852   -0.4005 F   0  0  0  0  0  0  0  0  0  0  0  0
    1.7191   -1.4605    2.0797 H   0  0  0  0  0  0  0  0  0  0  0  0
    2.8762   -0.1716    2.4105 H   0  0  0  0  0  0  0  0  0  0  0  0
    1.1781    0.2121    2.1681 H   0  0  0  0  0  0  0  0  0  0  0  0
    2.5529    0.7338    0.1012 H   0  0  0  0  0  0  0  0  0  0  0  0
    3.1553   -0.9100    0.1143 H   0  0  0  0  0  0  0  0  0  0  0  0
    1.6067   -0.9802   -1.5611 H   0  0  0  0  0  0  0  0  0  0  0  0
   -0.5977   -0.1374   -1.6473 H   0  0  0  0  0  0  0  0  0  0  0  0
    0.5719    1.1437   -1.3848 H   0  0  0  0  0  0  0  0  0  0  0  0
   -0.1913    1.3025    1.0119 H   0  0  0  0  0  0  0  0  0  0  0  0
   -2.7082    0.6560    1.0353 H   0  0  0  0  0  0  0  0  0  0  0  0
   -2.2623   -0.6571   -0.0429 H   0  0  0  0  0  0  0  0  0  0  0  0
   -2.3637   -1.4142    2.3254 H   0  0  0  0  0  0  0  0  0  0  0  0
   -1.1693   -0.2089    2.7936 H   0  0  0  0  0  0  0  0  0  0  0  0
   -0.7077   -1.5561    1.7425 H   0  0  0  0  0  0  0  0  0  0  0  0
  1  2  1  0  0  0  0
  1 10  1  0  0  0  0
  1 11  1  0  0  0  0
  1 12  1  0  0  0  0
  2  3  1  0  0  0  0
  2 13  1  0  0  0  0
  2 14  1  0  0  0  0
  3  4  1  0  0  0  0
  3  8  1  0  0  0  0
  3 15  1  6  0  0  0
  4  5  1  0  0  0  0
  4 16  1  0  0  0  0
  4 17  1  0  0  0  0
  5  6  1  0  0  0  0
  5  9  1  0  0  0  0
  5 18  1  1  0  0  0
  6  7  1  0  0  0  0
  6 19  1  0  0  0  0
  6 20  1  0  0  0  0
  7 21  1  0  0  0  0
  7 22  1  0  0  0  0
  7 23  1  0  0  0  0
M  END
$$$$
GG-GG-
 OpenBabel12202214333D

 23 22  0  0  0  0  0  0  0  0999 V2000
    2.8748    0.9646    0.3148 C   0  0  0  0  0  0  0  0  0  0  0  0
    2.5733   -0.1977   -0.6266 C   0  0  0  0  0  0  0  0  0  0  0  0
    1.1457   -0.7069   -0.5679 C   0  0  2  0  0  0  0  0  0  0  0  0
    0.0608    0.3168   -0.9441 C   0  0  0  0  0  0  0  0  0  0  0  0
   -0.7616    0.8511    0.2150 C   0  0  2  0  0  0  0  0  0  0  0  0
   -1.9735    1.6570   -0.2172 C   0  0  0  0  0  0  0  0  0  0  0  0
   -1.6410    2.8284   -1.1398 C   0  0  0  0  0  0  0  0  0  0  0  0
    0.9041   -1.1931    0.7287 F   0  0  0  0  0  0  0  0  0  0  0  0
    0.0521    1.6910    0.9955 F   0  0  0  0  0  0  0  0  0  0  0  0
    2.3089    1.8563    0.0526 H   0  0  0  0  0  0  0  0  0  0  0  0
    2.6139    0.7008    1.3383 H   0  0  0  0  0  0  0  0  0  0  0  0
    3.9362    1.2069    0.2776 H   0  0  0  0  0  0  0  0  0  0  0  0
    2.7736    0.0861   -1.6632 H   0  0  0  0  0  0  0  0  0  0  0  0
    3.2271   -1.0401   -0.3963 H   0  0  0  0  0  0  0  0  0  0  0  0
    1.0592   -1.5777   -1.2164 H   0  0  0  0  0  0  0  0  0  0  0  0
   -0.6410   -0.1463   -1.6414 H   0  0  0  0  0  0  0  0  0  0  0  0
    0.5223    1.1571   -1.4632 H   0  0  0  0  0  0  0  0  0  0  0  0
   -1.0637    0.0376    0.8701 H   0  0  0  0  0  0  0  0  0  0  0  0
   -2.6810    0.9775   -0.6990 H   0  0  0  0  0  0  0  0  0  0  0  0
   -2.4539    2.0269    0.6908 H   0  0  0  0  0  0  0  0  0  0  0  0
   -2.5196    3.4521   -1.2969 H   0  0  0  0  0  0  0  0  0  0  0  0
   -1.2992    2.4874   -2.1167 H   0  0  0  0  0  0  0  0  0  0  0  0
   -0.8596    3.4477   -0.6995 H   0  0  0  0  0  0  0  0  0  0  0  0
  1  2  1  0  0  0  0
  1 10  1  0  0  0  0
  1 11  1  0  0  0  0
  1 12  1  0  0  0  0
  2  3  1  0  0  0  0
  2 13  1  0  0  0  0
  2 14  1  0  0  0  0
  3  4  1  0  0  0  0
  3  8  1  0  0  0  0
  3 15  1  6  0  0  0
  4  5  1  0  0  0  0
  4 16  1  0  0  0  0
  4 17  1  0  0  0  0
  5  6  1  0  0  0  0
  5  9  1  0  0  0  0
  5 18  1  1  0  0  0
  6  7  1  0  0  0  0
  6 19  1  0  0  0  0
  6 20  1  0  0  0  0
  7 21  1  0  0  0  0
  7 22  1  0  0  0  0
  7 23  1  0  0  0  0
M  END
$$$$
GG-GG
 OpenBabel12202214333D

 23 22  0  0  0  0  0  0  0  0999 V2000
    2.1468   -0.7648   -2.8869 C   0  0  0  0  0  0  0  0  0  0  0  0
    1.6174   -1.5634   -1.6991 C   0  0  0  0  0  0  0  0  0  0  0  0
    1.1283   -0.6930   -0.5585 C   0  0  2  0  0  0  0  0  0  0  0  0
    0.0647    0.3151   -0.9546 C   0  0  0  0  0  0  0  0  0  0  0  0
   -0.7480    0.8389    0.2161 C   0  0  2  0  0  0  0  0  0  0  0  0
    0.0327    1.4704    1.3504 C   0  0  0  0  0  0  0  0  0  0  0  0
    0.7751    2.7297    0.9075 C   0  0  0  0  0  0  0  0  0  0  0  0
    2.2394    0.0203   -0.0570 F   0  0  0  0  0  0  0  0  0  0  0  0
   -1.4600   -0.2570    0.7437 F   0  0  0  0  0  0  0  0  0  0  0  0
    2.5752   -1.4320   -3.6347 H   0  0  0  0  0  0  0  0  0  0  0  0
    1.3565   -0.1904   -3.3701 H   0  0  0  0  0  0  0  0  0  0  0  0
    2.9255   -0.0733   -2.5644 H   0  0  0  0  0  0  0  0  0  0  0  0
    0.7899   -2.2079   -2.0065 H   0  0  0  0  0  0  0  0  0  0  0  0
    2.4013   -2.2125   -1.3067 H   0  0  0  0  0  0  0  0  0  0  0  0
    0.7733   -1.3125    0.2643 H   0  0  0  0  0  0  0  0  0  0  0  0
   -0.6283   -0.1613   -1.6510 H   0  0  0  0  0  0  0  0  0  0  0  0
    0.5385    1.1467   -1.4788 H   0  0  0  0  0  0  0  0  0  0  0  0
   -1.5032    1.5370   -0.1505 H   0  0  0  0  0  0  0  0  0  0  0  0
   -0.6828    1.7083    2.1384 H   0  0  0  0  0  0  0  0  0  0  0  0
    0.7346    0.7406    1.7527 H   0  0  0  0  0  0  0  0  0  0  0  0
    1.2223    3.2278    1.7664 H   0  0  0  0  0  0  0  0  0  0  0  0
    0.0975    3.4383    0.4276 H   0  0  0  0  0  0  0  0  0  0  0  0
    1.5752    2.4850    0.2108 H   0  0  0  0  0  0  0  0  0  0  0  0
  1  2  1  0  0  0  0
  1 10  1  0  0  0  0
  1 11  1  0  0  0  0
  1 12  1  0  0  0  0
  2  3  1  0  0  0  0
  2 13  1  0  0  0  0
  2 14  1  0  0  0  0
  3  4  1  0  0  0  0
  3  8  1  0  0  0  0
  3 15  1  1  0  0  0
  4  5  1  0  0  0  0
  4 16  1  0  0  0  0
  4 17  1  0  0  0  0
  5  6  1  0  0  0  0
  5  9  1  0  0  0  0
  5 18  1  6  0  0  0
  6  7  1  0  0  0  0
  6 19  1  0  0  0  0
  6 20  1  0  0  0  0
  7 21  1  0  0  0  0
  7 22  1  0  0  0  0
  7 23  1  0  0  0  0
M  END
$$$$
GGG-G-
 OpenBabel12202214333D

 23 22  0  0  0  0  0  0  0  0999 V2000
   -0.3027   -2.7698   -0.9250 C   0  0  0  0  0  0  0  0  0  0  0  0
    0.6392   -2.0138    0.0079 C   0  0  0  0  0  0  0  0  0  0  0  0
    1.1267   -0.6922   -0.5554 C   0  0  2  0  0  0  0  0  0  0  0  0
    0.0650    0.3159   -0.9607 C   0  0  0  0  0  0  0  0  0  0  0  0
   -0.7468    0.8373    0.2191 C   0  0  2  0  0  0  0  0  0  0  0  0
   -2.0620    0.1353    0.5093 C   0  0  0  0  0  0  0  0  0  0  0  0
   -3.0757    0.2296   -0.6296 C   0  0  0  0  0  0  0  0  0  0  0  0
    1.8757   -0.9765   -1.7110 F   0  0  0  0  0  0  0  0  0  0  0  0
   -1.0488    2.1878   -0.0363 F   0  0  0  0  0  0  0  0  0  0  0  0
   -0.5293   -3.7555   -0.5202 H   0  0  0  0  0  0  0  0  0  0  0  0
   -1.2475   -2.2437   -1.0648 H   0  0  0  0  0  0  0  0  0  0  0  0
    0.1601   -2.9021   -1.9022 H   0  0  0  0  0  0  0  0  0  0  0  0
    0.1662   -1.8254    0.9752 H   0  0  0  0  0  0  0  0  0  0  0  0
    1.5243   -2.6209    0.2079 H   0  0  0  0  0  0  0  0  0  0  0  0
    1.8224   -0.2284    0.1454 H   0  0  0  0  0  0  0  0  0  0  0  0
   -0.5719   -0.1074   -1.7365 H   0  0  0  0  0  0  0  0  0  0  0  0
    0.5843    1.1688   -1.3977 H   0  0  0  0  0  0  0  0  0  0  0  0
   -0.1245    0.8442    1.1175 H   0  0  0  0  0  0  0  0  0  0  0  0
   -1.8570   -0.9084    0.7544 H   0  0  0  0  0  0  0  0  0  0  0  0
   -2.4820    0.5950    1.4051 H   0  0  0  0  0  0  0  0  0  0  0  0
   -4.0270   -0.2007   -0.3204 H   0  0  0  0  0  0  0  0  0  0  0  0
   -2.7452   -0.3069   -1.5193 H   0  0  0  0  0  0  0  0  0  0  0  0
   -3.2434    1.2701   -0.9023 H   0  0  0  0  0  0  0  0  0  0  0  0
  1  2  1  0  0  0  0
  1 10  1  0  0  0  0
  1 11  1  0  0  0  0
  1 12  1  0  0  0  0
  2  3  1  0  0  0  0
  2 13  1  0  0  0  0
  2 14  1  0  0  0  0
  3  4  1  0  0  0  0
  3  8  1  0  0  0  0
  3 15  1  1  0  0  0
  4  5  1  0  0  0  0
  4 16  1  0  0  0  0
  4 17  1  0  0  0  0
  5  6  1  0  0  0  0
  5  9  1  0  0  0  0
  5 18  1  1  0  0  0
  6  7  1  0  0  0  0
  6 19  1  0  0  0  0
  6 20  1  0  0  0  0
  7 21  1  0  0  0  0
  7 22  1  0  0  0  0
  7 23  1  0  0  0  0
M  END
$$$$
GGG-G
 OpenBabel12202214333D

 23 22  0  0  0  0  0  0  0  0999 V2000
   -0.4910   -2.6615   -0.5470 C   0  0  0  0  0  0  0  0  0  0  0  0
    0.6176   -1.9121    0.1877 C   0  0  0  0  0  0  0  0  0  0  0  0
    1.1240   -0.6901   -0.5535 C   0  0  2  0  0  0  0  0  0  0  0  0
    0.0628    0.3176   -0.9593 C   0  0  0  0  0  0  0  0  0  0  0  0
   -0.7418    0.8334    0.2158 C   0  0  2  0  0  0  0  0  0  0  0  0
   -1.6607    1.9896   -0.1184 C   0  0  0  0  0  0  0  0  0  0  0  0
   -2.7639    1.5916   -1.0961 C   0  0  0  0  0  0  0  0  0  0  0  0
    1.7328   -1.1283   -1.7462 F   0  0  0  0  0  0  0  0  0  0  0  0
    0.1655    1.2744    1.1998 F   0  0  0  0  0  0  0  0  0  0  0  0
   -0.7182   -3.5988   -0.0411 H   0  0  0  0  0  0  0  0  0  0  0  0
   -1.4139   -2.0814   -0.5927 H   0  0  0  0  0  0  0  0  0  0  0  0
   -0.1818   -2.8918   -1.5659 H   0  0  0  0  0  0  0  0  0  0  0  0
    0.2878   -1.5974    1.1811 H   0  0  0  0  0  0  0  0  0  0  0  0
    1.4735   -2.5720    0.3376 H   0  0  0  0  0  0  0  0  0  0  0  0
    1.9056   -0.2013    0.0251 H   0  0  0  0  0  0  0  0  0  0  0  0
   -0.6096   -0.1545   -1.6775 H   0  0  0  0  0  0  0  0  0  0  0  0
    0.5500    1.1558   -1.4610 H   0  0  0  0  0  0  0  0  0  0  0  0
   -1.3114    0.0247    0.6796 H   0  0  0  0  0  0  0  0  0  0  0  0
   -2.0970    2.3433    0.8169 H   0  0  0  0  0  0  0  0  0  0  0  0
   -1.0583    2.8034   -0.5254 H   0  0  0  0  0  0  0  0  0  0  0  0
   -3.4779    2.4037   -1.2167 H   0  0  0  0  0  0  0  0  0  0  0  0
   -3.3107    0.7185   -0.7353 H   0  0  0  0  0  0  0  0  0  0  0  0
   -2.3617    1.3555   -2.0813 H   0  0  0  0  0  0  0  0  0  0  0  0
  1  2  1  0  0  0  0
  1 10  1  0  0  0  0
  1 11  1  0  0  0  0
  1 12  1  0  0  0  0
  2  3  1  0  0  0  0
  2 13  1  0  0  0  0
  2 14  1  0  0  0  0
  3  4  1  0  0  0  0
  3  8  1  0  0  0  0
  3 15  1  1  0  0  0
  4  5  1  0  0  0  0
  4 16  1  0  0  0  0
  4 17  1  0  0  0  0
  5  6  1  0  0  0  0
  5  9  1  0  0  0  0
  5 18  1  1  0  0  0
  6  7  1  0  0  0  0
  6 19  1  0  0  0  0
  6 20  1  0  0  0  0
  7 21  1  0  0  0  0
  7 22  1  0  0  0  0
  7 23  1  0  0  0  0
M  END
$$$$
GGGG-
 OpenBabel12202214333D

 23 22  0  0  0  0  0  0  0  0999 V2000
   -0.3469   -2.7418   -0.9032 C   0  0  0  0  0  0  0  0  0  0  0  0
    0.6774   -2.0347   -0.0201 C   0  0  0  0  0  0  0  0  0  0  0  0
    1.1484   -0.7068   -0.5827 C   0  0  2  0  0  0  0  0  0  0  0  0
    0.0697    0.3058   -0.9252 C   0  0  0  0  0  0  0  0  0  0  0  0
   -0.7731    0.8620    0.2109 C   0  0  2  0  0  0  0  0  0  0  0  0
   -0.0414    1.5461    1.3615 C   0  0  0  0  0  0  0  0  0  0  0  0
    0.5229    0.6133    2.4347 C   0  0  0  0  0  0  0  0  0  0  0  0
    1.8173   -0.9718   -1.7969 F   0  0  0  0  0  0  0  0  0  0  0  0
   -1.5788   -0.1659    0.7378 F   0  0  0  0  0  0  0  0  0  0  0  0
   -0.5199   -3.7540   -0.5398 H   0  0  0  0  0  0  0  0  0  0  0  0
   -1.3008   -2.2193   -0.8929 H   0  0  0  0  0  0  0  0  0  0  0  0
    0.0116   -2.8081   -1.9311 H   0  0  0  0  0  0  0  0  0  0  0  0
    0.2580   -1.8610    0.9711 H   0  0  0  0  0  0  0  0  0  0  0  0
    1.5641   -2.6602    0.1017 H   0  0  0  0  0  0  0  0  0  0  0  0
    1.9025   -0.2614    0.0663 H   0  0  0  0  0  0  0  0  0  0  0  0
   -0.6007   -0.1405   -1.6630 H   0  0  0  0  0  0  0  0  0  0  0  0
    0.5580    1.1528   -1.4123 H   0  0  0  0  0  0  0  0  0  0  0  0
   -1.4700    1.5746   -0.2309 H   0  0  0  0  0  0  0  0  0  0  0  0
    0.7509    2.1658    0.9329 H   0  0  0  0  0  0  0  0  0  0  0  0
   -0.7458    2.2259    1.8420 H   0  0  0  0  0  0  0  0  0  0  0  0
    0.9223    1.2045    3.2573 H   0  0  0  0  0  0  0  0  0  0  0  0
    1.3254   -0.0213    2.0652 H   0  0  0  0  0  0  0  0  0  0  0  0
   -0.2631   -0.0288    2.8278 H   0  0  0  0  0  0  0  0  0  0  0  0
  1  2  1  0  0  0  0
  1 10  1  0  0  0  0
  1 11  1  0  0  0  0
  1 12  1  0  0  0  0
  2  3  1  0  0  0  0
  2 13  1  0  0  0  0
  2 14  1  0  0  0  0
  3  4  1  0  0  0  0
  3  8  1  0  0  0  0
  3 15  1  1  0  0  0
  4  5  1  0  0  0  0
  4 16  1  0  0  0  0
  4 17  1  0  0  0  0
  5  6  1  0  0  0  0
  5  9  1  0  0  0  0
  5 18  1  6  0  0  0
  6  7  1  0  0  0  0
  6 19  1  0  0  0  0
  6 20  1  0  0  0  0
  7 21  1  0  0  0  0
  7 22  1  0  0  0  0
  7 23  1  0  0  0  0
M  END
$$$$
GGGG
 OpenBabel12202214333D

 23 22  0  0  0  0  0  0  0  0999 V2000
   -0.3337   -2.7538   -0.8988 C   0  0  0  0  0  0  0  0  0  0  0  0
    0.6534   -2.0173    0.0044 C   0  0  0  0  0  0  0  0  0  0  0  0
    1.1374   -0.6994   -0.5689 C   0  0  2  0  0  0  0  0  0  0  0  0
    0.0663    0.3115   -0.9417 C   0  0  0  0  0  0  0  0  0  0  0  0
   -0.7587    0.8488    0.2136 C   0  0  2  0  0  0  0  0  0  0  0  0
    0.0201    1.3542    1.4124 C   0  0  0  0  0  0  0  0  0  0  0  0
    0.9496    2.5115    1.0514 C   0  0  0  0  0  0  0  0  0  0  0  0
    1.8419   -0.9777   -1.7572 F   0  0  0  0  0  0  0  0  0  0  0  0
   -1.6209   -0.1702    0.6637 F   0  0  0  0  0  0  0  0  0  0  0  0
   -0.5211   -3.7553   -0.5124 H   0  0  0  0  0  0  0  0  0  0  0  0
   -1.2887   -2.2328   -0.9450 H   0  0  0  0  0  0  0  0  0  0  0  0
    0.0679   -2.8494   -1.9076 H   0  0  0  0  0  0  0  0  0  0  0  0
    0.1970   -1.8230    0.9761 H   0  0  0  0  0  0  0  0  0  0  0  0
    1.5376   -2.6342    0.1729 H   0  0  0  0  0  0  0  0  0  0  0  0
    1.8693   -0.2489    0.1019 H   0  0  0  0  0  0  0  0  0  0  0  0
   -0.6082   -0.1318   -1.6754 H   0  0  0  0  0  0  0  0  0  0  0  0
    0.5606    1.1523   -1.4324 H   0  0  0  0  0  0  0  0  0  0  0  0
   -1.4104    1.6401   -0.1606 H   0  0  0  0  0  0  0  0  0  0  0  0
   -0.7060    1.6744    2.1600 H   0  0  0  0  0  0  0  0  0  0  0  0
    0.5824    0.5295    1.8528 H   0  0  0  0  0  0  0  0  0  0  0  0
    1.4054    2.9278    1.9489 H   0  0  0  0  0  0  0  0  0  0  0  0
    0.3998    3.3126    0.5555 H   0  0  0  0  0  0  0  0  0  0  0  0
    1.7525    2.1928    0.3874 H   0  0  0  0  0  0  0  0  0  0  0  0
  1  2  1  0  0  0  0
  1 10  1  0  0  0  0
  1 11  1  0  0  0  0
  1 12  1  0  0  0  0
  2  3  1  0  0  0  0
  2 13  1  0  0  0  0
  2 14  1  0  0  0  0
  3  4  1  0  0  0  0
  3  8  1  0  0  0  0
  3 15  1  1  0  0  0
  4  5  1  0  0  0  0
  4 16  1  0  0  0  0
  4 17  1  0  0  0  0
  5  6  1  0  0  0  0
  5  9  1  0  0  0  0
  5 18  1  6  0  0  0
  6  7  1  0  0  0  0
  6 19  1  0  0  0  0
  6 20  1  0  0  0  0
  7 21  1  0  0  0  0
  7 22  1  0  0  0  0
  7 23  1  0  0  0  0
M  END
$$$$
