# Supplementary material for: Conformational Analysis of 1,3-Difluorinated Alkanes
Source: J Org Chem. 2024 May 31;89(12):8789–803. doi: 10.1021/acs.joc.4c00670 (PMC11197103; doi:10.1021/acs.joc.4c00670)
Supplement: Supplementary file 2 — jo4c00670_si_004.zip [file jo4c00670_si_004.zip › SI/minimized_structures/difluoropropane/1,3-difluoropropane-vacuum.sdf]

AA
 OpenBabel12202214583D

 11 10  0  0  0  0  0  0  0  0999 V2000
   -1.2720    0.4210    0.2470 C   0  0  0  0  0  0  0  0  0  0  0  0
   -0.0000    0.9630   -0.3670 C   0  0  0  0  0  0  0  0  0  0  0  0
    1.2720    0.4210    0.2470 C   0  0  0  0  0  0  0  0  0  0  0  0
   -1.4410    0.9156    1.5346 F   0  0  0  0  0  0  0  0  0  0  0  0
    1.4410    0.9156    1.5346 F   0  0  0  0  0  0  0  0  0  0  0  0
    2.1430    0.7256   -0.3313 H   0  0  0  0  0  0  0  0  0  0  0  0
    1.2460   -0.6675    0.3186 H   0  0  0  0  0  0  0  0  0  0  0  0
   -0.0000    2.0520   -0.3057 H   0  0  0  0  0  0  0  0  0  0  0  0
   -0.0000    0.6914   -1.4265 H   0  0  0  0  0  0  0  0  0  0  0  0
   -2.1430    0.7256   -0.3313 H   0  0  0  0  0  0  0  0  0  0  0  0
   -1.2460   -0.6675    0.3186 H   0  0  0  0  0  0  0  0  0  0  0  0
  1  2  1  0  0  0  0
  1 10  1  0  0  0  0
  1 11  1  0  0  0  0
  1  4  1  0  0  0  0
  2  3  1  0  0  0  0
  2  8  1  0  0  0  0
  2  9  1  0  0  0  0
  3  5  1  0  0  0  0
  3  6  1  0  0  0  0
  3  7  1  0  0  0  0
M  END
$$$$
AG-
 OpenBabel12202214583D

 11 10  0  0  0  0  0  0  0  0999 V2000
   -1.2498    0.4139    0.2550 C   0  0  0  0  0  0  0  0  0  0  0  0
    0.0010    0.9768   -0.3826 C   0  0  0  0  0  0  0  0  0  0  0  0
    1.2488    0.4143    0.2546 C   0  0  0  0  0  0  0  0  0  0  0  0
   -2.3661    0.9244   -0.4071 F   0  0  0  0  0  0  0  0  0  0  0  0
    1.2669    0.7549    1.6104 F   0  0  0  0  0  0  0  0  0  0  0  0
    2.1496    0.8250   -0.1947 H   0  0  0  0  0  0  0  0  0  0  0  0
    1.2771   -0.6743    0.2024 H   0  0  0  0  0  0  0  0  0  0  0  0
   -0.0012    2.0632   -0.2918 H   0  0  0  0  0  0  0  0  0  0  0  0
    0.0053    0.7263   -1.4465 H   0  0  0  0  0  0  0  0  0  0  0  0
   -1.2875   -0.6720    0.1654 H   0  0  0  0  0  0  0  0  0  0  0  0
   -1.3282    0.6983    1.3017 H   0  0  0  0  0  0  0  0  0  0  0  0
  1  2  1  0  0  0  0
  1 10  1  0  0  0  0
  1 11  1  0  0  0  0
  1  4  1  0  0  0  0
  2  3  1  0  0  0  0
  2  8  1  0  0  0  0
  2  9  1  0  0  0  0
  3  5  1  0  0  0  0
  3  6  1  0  0  0  0
  3  7  1  0  0  0  0
M  END
$$$$
AG
 OpenBabel12202214583D

 11 10  0  0  0  0  0  0  0  0999 V2000
   -1.2520    0.4148    0.2540 C   0  0  0  0  0  0  0  0  0  0  0  0
    0.0000    0.9754   -0.3810 C   0  0  0  0  0  0  0  0  0  0  0  0
    1.2520    0.4148    0.2540 C   0  0  0  0  0  0  0  0  0  0  0  0
   -1.2985   -0.9628    0.0170 F   0  0  0  0  0  0  0  0  0  0  0  0
    1.2985    0.8209    1.5916 F   0  0  0  0  0  0  0  0  0  0  0  0
    2.1519    0.7893   -0.2291 H   0  0  0  0  0  0  0  0  0  0  0  0
    1.2484   -0.6734    0.2471 H   0  0  0  0  0  0  0  0  0  0  0  0
   -0.0012    2.0621   -0.2767 H   0  0  0  0  0  0  0  0  0  0  0  0
    0.0012    0.7370   -1.4464 H   0  0  0  0  0  0  0  0  0  0  0  0
   -1.2484    0.5567    1.3329 H   0  0  0  0  0  0  0  0  0  0  0  0
   -2.1519    0.8477   -0.1776 H   0  0  0  0  0  0  0  0  0  0  0  0
  1  2  1  0  0  0  0
  1 10  1  0  0  0  0
  1 11  1  0  0  0  0
  1  4  1  0  0  0  0
  2  3  1  0  0  0  0
  2  8  1  0  0  0  0
  2  9  1  0  0  0  0
  3  5  1  0  0  0  0
  3  6  1  0  0  0  0
  3  7  1  0  0  0  0
M  END
$$$$
G-A
 OpenBabel12202214583D

 11 10  0  0  0  0  0  0  0  0999 V2000
   -1.2520    0.4148    0.2540 C   0  0  0  0  0  0  0  0  0  0  0  0
    0.0000    0.9754   -0.3810 C   0  0  0  0  0  0  0  0  0  0  0  0
    1.2520    0.4148    0.2540 C   0  0  0  0  0  0  0  0  0  0  0  0
   -1.2985    0.8209    1.5916 F   0  0  0  0  0  0  0  0  0  0  0  0
    1.2985   -0.9628    0.0170 F   0  0  0  0  0  0  0  0  0  0  0  0
    1.2484    0.5567    1.3329 H   0  0  0  0  0  0  0  0  0  0  0  0
    2.1519    0.8477   -0.1776 H   0  0  0  0  0  0  0  0  0  0  0  0
    0.0012    2.0621   -0.2767 H   0  0  0  0  0  0  0  0  0  0  0  0
   -0.0012    0.7370   -1.4464 H   0  0  0  0  0  0  0  0  0  0  0  0
   -2.1519    0.7893   -0.2291 H   0  0  0  0  0  0  0  0  0  0  0  0
   -1.2484   -0.6734    0.2471 H   0  0  0  0  0  0  0  0  0  0  0  0
  1  2  1  0  0  0  0
  1 10  1  0  0  0  0
  1 11  1  0  0  0  0
  1  4  1  0  0  0  0
  2  3  1  0  0  0  0
  2  8  1  0  0  0  0
  2  9  1  0  0  0  0
  3  5  1  0  0  0  0
  3  6  1  0  0  0  0
  3  7  1  0  0  0  0
M  END
$$$$
GA
 OpenBabel12202214583D

 11 10  0  0  0  0  0  0  0  0999 V2000
   -1.2488    0.4143    0.2546 C   0  0  0  0  0  0  0  0  0  0  0  0
   -0.0010    0.9768   -0.3826 C   0  0  0  0  0  0  0  0  0  0  0  0
    1.2498    0.4139    0.2550 C   0  0  0  0  0  0  0  0  0  0  0  0
   -1.2669    0.7549    1.6104 F   0  0  0  0  0  0  0  0  0  0  0  0
    2.3661    0.9244   -0.4071 F   0  0  0  0  0  0  0  0  0  0  0  0
    1.2875   -0.6720    0.1654 H   0  0  0  0  0  0  0  0  0  0  0  0
    1.3282    0.6983    1.3017 H   0  0  0  0  0  0  0  0  0  0  0  0
    0.0012    2.0632   -0.2918 H   0  0  0  0  0  0  0  0  0  0  0  0
   -0.0053    0.7263   -1.4465 H   0  0  0  0  0  0  0  0  0  0  0  0
   -2.1496    0.8250   -0.1947 H   0  0  0  0  0  0  0  0  0  0  0  0
   -1.2771   -0.6743    0.2024 H   0  0  0  0  0  0  0  0  0  0  0  0
  1  2  1  0  0  0  0
  1 10  1  0  0  0  0
  1 11  1  0  0  0  0
  1  4  1  0  0  0  0
  2  3  1  0  0  0  0
  2  8  1  0  0  0  0
  2  9  1  0  0  0  0
  3  5  1  0  0  0  0
  3  6  1  0  0  0  0
  3  7  1  0  0  0  0
M  END
$$$$
G-G-
 OpenBabel12202214583D

 11 10  0  0  0  0  0  0  0  0999 V2000
   -1.2498    0.4139    0.2550 C   0  0  0  0  0  0  0  0  0  0  0  0
    0.0010    0.9768   -0.3826 C   0  0  0  0  0  0  0  0  0  0  0  0
    1.2488    0.4143    0.2546 C   0  0  0  0  0  0  0  0  0  0  0  0
   -2.3661    1.0076   -0.3337 F   0  0  0  0  0  0  0  0  0  0  0  0
    1.2669   -0.9733    0.0849 F   0  0  0  0  0  0  0  0  0  0  0  0
    1.2771    0.6012    1.3283 H   0  0  0  0  0  0  0  0  0  0  0  0
    2.1496    0.8092   -0.2087 H   0  0  0  0  0  0  0  0  0  0  0  0
    0.0053    2.0635   -0.2661 H   0  0  0  0  0  0  0  0  0  0  0  0
   -0.0012    0.7519   -1.4494 H   0  0  0  0  0  0  0  0  0  0  0  0
   -1.3282   -0.6599    0.1027 H   0  0  0  0  0  0  0  0  0  0  0  0
   -1.2875    0.6376    1.3215 H   0  0  0  0  0  0  0  0  0  0  0  0
  1  2  1  0  0  0  0
  1 10  1  0  0  0  0
  1 11  1  0  0  0  0
  1  4  1  0  0  0  0
  2  3  1  0  0  0  0
  2  8  1  0  0  0  0
  2  9  1  0  0  0  0
  3  5  1  0  0  0  0
  3  6  1  0  0  0  0
  3  7  1  0  0  0  0
M  END
$$$$
G-G
 OpenBabel12202214583D

 11 10  0  0  0  0  0  0  0  0999 V2000
   -1.2720    0.4210    0.2470 C   0  0  0  0  0  0  0  0  0  0  0  0
   -0.0000    0.9630   -0.3670 C   0  0  0  0  0  0  0  0  0  0  0  0
    1.2720    0.4210    0.2470 C   0  0  0  0  0  0  0  0  0  0  0  0
   -1.4410   -0.9180   -0.0840 F   0  0  0  0  0  0  0  0  0  0  0  0
    1.4410   -0.9180   -0.0840 F   0  0  0  0  0  0  0  0  0  0  0  0
    1.2460    0.4850    1.3360 H   0  0  0  0  0  0  0  0  0  0  0  0
    2.1430    0.9570   -0.1270 H   0  0  0  0  0  0  0  0  0  0  0  0
   -0.0000    2.0480   -0.2290 H   0  0  0  0  0  0  0  0  0  0  0  0
   -0.0000    0.7670   -1.4400 H   0  0  0  0  0  0  0  0  0  0  0  0
   -1.2460    0.4850    1.3360 H   0  0  0  0  0  0  0  0  0  0  0  0
   -2.1430    0.9570   -0.1270 H   0  0  0  0  0  0  0  0  0  0  0  0
  1  2  1  0  0  0  0
  1 10  1  0  0  0  0
  1 11  1  0  0  0  0
  1  4  1  0  0  0  0
  2  3  1  0  0  0  0
  2  8  1  0  0  0  0
  2  9  1  0  0  0  0
  3  5  1  0  0  0  0
  3  6  1  0  0  0  0
  3  7  1  0  0  0  0
M  END
$$$$
GG-
 OpenBabel12202214583D

 11 10  0  0  0  0  0  0  0  0999 V2000
   -1.2470    0.4128    0.2562 C   0  0  0  0  0  0  0  0  0  0  0  0
    0.0000    0.9793   -0.3855 C   0  0  0  0  0  0  0  0  0  0  0  0
    1.2470    0.4128    0.2562 C   0  0  0  0  0  0  0  0  0  0  0  0
   -2.3680    0.9601   -0.3638 F   0  0  0  0  0  0  0  0  0  0  0  0
    2.3680    0.9601   -0.3638 F   0  0  0  0  0  0  0  0  0  0  0  0
    1.3090   -0.6693    0.1373 H   0  0  0  0  0  0  0  0  0  0  0  0
    1.3090    0.6651    1.3153 H   0  0  0  0  0  0  0  0  0  0  0  0
    0.0000    2.0642   -0.2802 H   0  0  0  0  0  0  0  0  0  0  0  0
    0.0000    0.7402   -1.4489 H   0  0  0  0  0  0  0  0  0  0  0  0
   -1.3090   -0.6693    0.1373 H   0  0  0  0  0  0  0  0  0  0  0  0
   -1.3090    0.6651    1.3153 H   0  0  0  0  0  0  0  0  0  0  0  0
  1  2  1  0  0  0  0
  1 10  1  0  0  0  0
  1 11  1  0  0  0  0
  1  4  1  0  0  0  0
  2  3  1  0  0  0  0
  2  8  1  0  0  0  0
  2  9  1  0  0  0  0
  3  5  1  0  0  0  0
  3  6  1  0  0  0  0
  3  7  1  0  0  0  0
M  END
$$$$
GG
 OpenBabel12202214583D

 11 10  0  0  0  0  0  0  0  0999 V2000
   -1.2488    0.4143    0.2546 C   0  0  0  0  0  0  0  0  0  0  0  0
   -0.0010    0.9768   -0.3826 C   0  0  0  0  0  0  0  0  0  0  0  0
    1.2498    0.4139    0.2550 C   0  0  0  0  0  0  0  0  0  0  0  0
   -1.2669   -0.9733    0.0849 F   0  0  0  0  0  0  0  0  0  0  0  0
    2.3661    1.0076   -0.3337 F   0  0  0  0  0  0  0  0  0  0  0  0
    1.3282   -0.6599    0.1027 H   0  0  0  0  0  0  0  0  0  0  0  0
    1.2875    0.6376    1.3215 H   0  0  0  0  0  0  0  0  0  0  0  0
   -0.0053    2.0635   -0.2661 H   0  0  0  0  0  0  0  0  0  0  0  0
    0.0012    0.7519   -1.4494 H   0  0  0  0  0  0  0  0  0  0  0  0
   -1.2771    0.6012    1.3283 H   0  0  0  0  0  0  0  0  0  0  0  0
   -2.1496    0.8092   -0.2087 H   0  0  0  0  0  0  0  0  0  0  0  0
  1  2  1  0  0  0  0
  1 10  1  0  0  0  0
  1 11  1  0  0  0  0
  1  4  1  0  0  0  0
  2  3  1  0  0  0  0
  2  8  1  0  0  0  0
  2  9  1  0  0  0  0
  3  5  1  0  0  0  0
  3  6  1  0  0  0  0
  3  7  1  0  0  0  0
M  END
$$$$
