# Supplementary material for: Conformational Analysis of 1,3-Difluorinated Alkanes
Source: J Org Chem. 2024 May 31;89(12):8789–803. doi: 10.1021/acs.joc.4c00670 (PMC11197103; doi:10.1021/acs.joc.4c00670)
Supplement: Supplementary file 2 — jo4c00670_si_004.zip [file jo4c00670_si_004.zip › SI/minimized_structures/difluoropropane/1,3-difluoropropane-chloroform.sdf]

AA
 OpenBabel12202215003D

 11 10  0  0  0  0  0  0  0  0999 V2000
   -1.2700    0.4310    0.2470 C   0  0  0  0  0  0  0  0  0  0  0  0
   -0.0000    0.9650   -0.3680 C   0  0  0  0  0  0  0  0  0  0  0  0
    1.2700    0.4310    0.2470 C   0  0  0  0  0  0  0  0  0  0  0  0
   -1.4430    0.9481    1.5443 F   0  0  0  0  0  0  0  0  0  0  0  0
    1.4430    0.9481    1.5443 F   0  0  0  0  0  0  0  0  0  0  0  0
    2.1440    0.7346   -0.3263 H   0  0  0  0  0  0  0  0  0  0  0  0
    1.2490   -0.6542    0.3432 H   0  0  0  0  0  0  0  0  0  0  0  0
   -0.0000    2.0565   -0.3348 H   0  0  0  0  0  0  0  0  0  0  0  0
   -0.0000    0.6694   -1.4209 H   0  0  0  0  0  0  0  0  0  0  0  0
   -2.1440    0.7346   -0.3263 H   0  0  0  0  0  0  0  0  0  0  0  0
   -1.2490   -0.6542    0.3432 H   0  0  0  0  0  0  0  0  0  0  0  0
  1  2  1  0  0  0  0
  1 10  1  0  0  0  0
  1 11  1  0  0  0  0
  1  4  1  0  0  0  0
  2  3  1  0  0  0  0
  2  8  1  0  0  0  0
  2  9  1  0  0  0  0
  3  5  1  0  0  0  0
  3  6  1  0  0  0  0
  3  7  1  0  0  0  0
M  END
$$$$
AG-
 OpenBabel12202215003D

 11 10  0  0  0  0  0  0  0  0999 V2000
   -1.2476    0.4233    0.2559 C   0  0  0  0  0  0  0  0  0  0  0  0
    0.0004    0.9803   -0.3856 C   0  0  0  0  0  0  0  0  0  0  0  0
    1.2472    0.4234    0.2557 C   0  0  0  0  0  0  0  0  0  0  0  0
   -2.3716    0.9267   -0.4279 F   0  0  0  0  0  0  0  0  0  0  0  0
    1.2879    0.8125    1.6118 F   0  0  0  0  0  0  0  0  0  0  0  0
    2.1470    0.8136   -0.2113 H   0  0  0  0  0  0  0  0  0  0  0  0
    1.2636   -0.6657    0.2460 H   0  0  0  0  0  0  0  0  0  0  0  0
    0.0035    2.0680   -0.3141 H   0  0  0  0  0  0  0  0  0  0  0  0
    0.0149    0.7062   -1.4432 H   0  0  0  0  0  0  0  0  0  0  0  0
   -1.2919   -0.6616    0.1807 H   0  0  0  0  0  0  0  0  0  0  0  0
   -1.3488    0.7291    1.2944 H   0  0  0  0  0  0  0  0  0  0  0  0
  1  2  1  0  0  0  0
  1 10  1  0  0  0  0
  1 11  1  0  0  0  0
  1  4  1  0  0  0  0
  2  3  1  0  0  0  0
  2  8  1  0  0  0  0
  2  9  1  0  0  0  0
  3  5  1  0  0  0  0
  3  6  1  0  0  0  0
  3  7  1  0  0  0  0
M  END
$$$$
AG
 OpenBabel12202215003D

 11 10  0  0  0  0  0  0  0  0999 V2000
   -1.2556    0.4263    0.2524 C   0  0  0  0  0  0  0  0  0  0  0  0
    0.0000    0.9744   -0.3788 C   0  0  0  0  0  0  0  0  0  0  0  0
    1.2556    0.4263    0.2524 C   0  0  0  0  0  0  0  0  0  0  0  0
   -1.3061   -0.9679    0.0365 F   0  0  0  0  0  0  0  0  0  0  0  0
    1.3061    0.8357    1.6025 F   0  0  0  0  0  0  0  0  0  0  0  0
    2.1509    0.8137   -0.2270 H   0  0  0  0  0  0  0  0  0  0  0  0
    1.2719   -0.6614    0.2562 H   0  0  0  0  0  0  0  0  0  0  0  0
   -0.0099    2.0624   -0.2857 H   0  0  0  0  0  0  0  0  0  0  0  0
    0.0099    0.7296   -1.4430 H   0  0  0  0  0  0  0  0  0  0  0  0
   -1.2719    0.5751    1.3299 H   0  0  0  0  0  0  0  0  0  0  0  0
   -2.1509    0.8467   -0.1984 H   0  0  0  0  0  0  0  0  0  0  0  0
  1  2  1  0  0  0  0
  1 10  1  0  0  0  0
  1 11  1  0  0  0  0
  1  4  1  0  0  0  0
  2  3  1  0  0  0  0
  2  8  1  0  0  0  0
  2  9  1  0  0  0  0
  3  5  1  0  0  0  0
  3  6  1  0  0  0  0
  3  7  1  0  0  0  0
M  END
$$$$
G-A
 OpenBabel12202215003D

 11 10  0  0  0  0  0  0  0  0999 V2000
   -1.2556    0.4263    0.2524 C   0  0  0  0  0  0  0  0  0  0  0  0
    0.0000    0.9744   -0.3788 C   0  0  0  0  0  0  0  0  0  0  0  0
    1.2556    0.4263    0.2524 C   0  0  0  0  0  0  0  0  0  0  0  0
   -1.3061    0.8357    1.6025 F   0  0  0  0  0  0  0  0  0  0  0  0
    1.3061   -0.9679    0.0365 F   0  0  0  0  0  0  0  0  0  0  0  0
    1.2719    0.5751    1.3299 H   0  0  0  0  0  0  0  0  0  0  0  0
    2.1509    0.8467   -0.1984 H   0  0  0  0  0  0  0  0  0  0  0  0
    0.0099    2.0624   -0.2857 H   0  0  0  0  0  0  0  0  0  0  0  0
   -0.0099    0.7296   -1.4430 H   0  0  0  0  0  0  0  0  0  0  0  0
   -2.1509    0.8137   -0.2270 H   0  0  0  0  0  0  0  0  0  0  0  0
   -1.2719   -0.6614    0.2562 H   0  0  0  0  0  0  0  0  0  0  0  0
  1  2  1  0  0  0  0
  1 10  1  0  0  0  0
  1 11  1  0  0  0  0
  1  4  1  0  0  0  0
  2  3  1  0  0  0  0
  2  8  1  0  0  0  0
  2  9  1  0  0  0  0
  3  5  1  0  0  0  0
  3  6  1  0  0  0  0
  3  7  1  0  0  0  0
M  END
$$$$
GA
 OpenBabel12202215003D

 11 10  0  0  0  0  0  0  0  0999 V2000
   -1.2472    0.4234    0.2557 C   0  0  0  0  0  0  0  0  0  0  0  0
   -0.0004    0.9803   -0.3856 C   0  0  0  0  0  0  0  0  0  0  0  0
    1.2476    0.4233    0.2559 C   0  0  0  0  0  0  0  0  0  0  0  0
   -1.2879    0.8125    1.6118 F   0  0  0  0  0  0  0  0  0  0  0  0
    2.3716    0.9267   -0.4279 F   0  0  0  0  0  0  0  0  0  0  0  0
    1.2919   -0.6616    0.1807 H   0  0  0  0  0  0  0  0  0  0  0  0
    1.3488    0.7291    1.2944 H   0  0  0  0  0  0  0  0  0  0  0  0
   -0.0035    2.0680   -0.3141 H   0  0  0  0  0  0  0  0  0  0  0  0
   -0.0149    0.7062   -1.4432 H   0  0  0  0  0  0  0  0  0  0  0  0
   -2.1470    0.8136   -0.2113 H   0  0  0  0  0  0  0  0  0  0  0  0
   -1.2636   -0.6657    0.2460 H   0  0  0  0  0  0  0  0  0  0  0  0
  1  2  1  0  0  0  0
  1 10  1  0  0  0  0
  1 11  1  0  0  0  0
  1  4  1  0  0  0  0
  2  3  1  0  0  0  0
  2  8  1  0  0  0  0
  2  9  1  0  0  0  0
  3  5  1  0  0  0  0
  3  6  1  0  0  0  0
  3  7  1  0  0  0  0
M  END
$$$$
G-G-
 OpenBabel12202215003D

 11 10  0  0  0  0  0  0  0  0999 V2000
   -1.2476    0.4233    0.2559 C   0  0  0  0  0  0  0  0  0  0  0  0
    0.0004    0.9803   -0.3856 C   0  0  0  0  0  0  0  0  0  0  0  0
    1.2472    0.4234    0.2557 C   0  0  0  0  0  0  0  0  0  0  0  0
   -2.3716    1.0296   -0.3385 F   0  0  0  0  0  0  0  0  0  0  0  0
    1.2879   -0.9738    0.0608 F   0  0  0  0  0  0  0  0  0  0  0  0
    1.2636    0.5858    1.3327 H   0  0  0  0  0  0  0  0  0  0  0  0
    2.1470    0.8311   -0.1961 H   0  0  0  0  0  0  0  0  0  0  0  0
    0.0149    2.0659   -0.2626 H   0  0  0  0  0  0  0  0  0  0  0  0
    0.0035    0.7568   -1.4526 H   0  0  0  0  0  0  0  0  0  0  0  0
   -1.3488   -0.6479    0.0988 H   0  0  0  0  0  0  0  0  0  0  0  0
   -1.2919    0.6499    1.3195 H   0  0  0  0  0  0  0  0  0  0  0  0
  1  2  1  0  0  0  0
  1 10  1  0  0  0  0
  1 11  1  0  0  0  0
  1  4  1  0  0  0  0
  2  3  1  0  0  0  0
  2  8  1  0  0  0  0
  2  9  1  0  0  0  0
  3  5  1  0  0  0  0
  3  6  1  0  0  0  0
  3  7  1  0  0  0  0
M  END
$$$$
G-G
 OpenBabel12202215003D

 11 10  0  0  0  0  0  0  0  0999 V2000
   -1.2700    0.4310    0.2470 C   0  0  0  0  0  0  0  0  0  0  0  0
   -0.0000    0.9650   -0.3680 C   0  0  0  0  0  0  0  0  0  0  0  0
    1.2700    0.4310    0.2470 C   0  0  0  0  0  0  0  0  0  0  0  0
   -1.4430   -0.9260   -0.0830 F   0  0  0  0  0  0  0  0  0  0  0  0
    1.4430   -0.9260   -0.0830 F   0  0  0  0  0  0  0  0  0  0  0  0
    1.2490    0.4880    1.3350 H   0  0  0  0  0  0  0  0  0  0  0  0
    2.1440    0.9560   -0.1340 H   0  0  0  0  0  0  0  0  0  0  0  0
   -0.0000    2.0490   -0.2230 H   0  0  0  0  0  0  0  0  0  0  0  0
   -0.0000    0.7790   -1.4440 H   0  0  0  0  0  0  0  0  0  0  0  0
   -1.2490    0.4880    1.3350 H   0  0  0  0  0  0  0  0  0  0  0  0
   -2.1440    0.9560   -0.1340 H   0  0  0  0  0  0  0  0  0  0  0  0
  1  2  1  0  0  0  0
  1 10  1  0  0  0  0
  1 11  1  0  0  0  0
  1  4  1  0  0  0  0
  2  3  1  0  0  0  0
  2  8  1  0  0  0  0
  2  9  1  0  0  0  0
  3  5  1  0  0  0  0
  3  6  1  0  0  0  0
  3  7  1  0  0  0  0
M  END
$$$$
GG-
 OpenBabel12202215003D

 11 10  0  0  0  0  0  0  0  0999 V2000
   -1.2390    0.4200    0.2597 C   0  0  0  0  0  0  0  0  0  0  0  0
    0.0000    0.9871   -0.3934 C   0  0  0  0  0  0  0  0  0  0  0  0
    1.2390    0.4200    0.2597 C   0  0  0  0  0  0  0  0  0  0  0  0
   -2.3730    0.9661   -0.3693 F   0  0  0  0  0  0  0  0  0  0  0  0
    2.3730    0.9661   -0.3693 F   0  0  0  0  0  0  0  0  0  0  0  0
    1.3060   -0.6600    0.1445 H   0  0  0  0  0  0  0  0  0  0  0  0
    1.3060    0.6856    1.3128 H   0  0  0  0  0  0  0  0  0  0  0  0
    0.0000    2.0725   -0.2906 H   0  0  0  0  0  0  0  0  0  0  0  0
    0.0000    0.7330   -1.4537 H   0  0  0  0  0  0  0  0  0  0  0  0
   -1.3060   -0.6600    0.1445 H   0  0  0  0  0  0  0  0  0  0  0  0
   -1.3060    0.6856    1.3128 H   0  0  0  0  0  0  0  0  0  0  0  0
  1  2  1  0  0  0  0
  1 10  1  0  0  0  0
  1 11  1  0  0  0  0
  1  4  1  0  0  0  0
  2  3  1  0  0  0  0
  2  8  1  0  0  0  0
  2  9  1  0  0  0  0
  3  5  1  0  0  0  0
  3  6  1  0  0  0  0
  3  7  1  0  0  0  0
M  END
$$$$
GG
 OpenBabel12202215003D

 11 10  0  0  0  0  0  0  0  0999 V2000
   -1.2472    0.4234    0.2557 C   0  0  0  0  0  0  0  0  0  0  0  0
   -0.0004    0.9803   -0.3856 C   0  0  0  0  0  0  0  0  0  0  0  0
    1.2476    0.4233    0.2559 C   0  0  0  0  0  0  0  0  0  0  0  0
   -1.2879   -0.9738    0.0608 F   0  0  0  0  0  0  0  0  0  0  0  0
    2.3716    1.0296   -0.3385 F   0  0  0  0  0  0  0  0  0  0  0  0
    1.3488   -0.6479    0.0988 H   0  0  0  0  0  0  0  0  0  0  0  0
    1.2919    0.6499    1.3195 H   0  0  0  0  0  0  0  0  0  0  0  0
   -0.0149    2.0659   -0.2626 H   0  0  0  0  0  0  0  0  0  0  0  0
   -0.0035    0.7568   -1.4526 H   0  0  0  0  0  0  0  0  0  0  0  0
   -1.2636    0.5858    1.3327 H   0  0  0  0  0  0  0  0  0  0  0  0
   -2.1470    0.8311   -0.1961 H   0  0  0  0  0  0  0  0  0  0  0  0
  1  2  1  0  0  0  0
  1 10  1  0  0  0  0
  1 11  1  0  0  0  0
  1  4  1  0  0  0  0
  2  3  1  0  0  0  0
  2  8  1  0  0  0  0
  2  9  1  0  0  0  0
  3  5  1  0  0  0  0
  3  6  1  0  0  0  0
  3  7  1  0  0  0  0
M  END
$$$$
