# Supplementary material for: Conformational Analysis of 1,3-Difluorinated Alkanes
Source: J Org Chem. 2024 May 31;89(12):8789–803. doi: 10.1021/acs.joc.4c00670 (PMC11197103; doi:10.1021/acs.joc.4c00670)
Supplement: Supplementary file 2 — jo4c00670_si_004.zip [file jo4c00670_si_004.zip › SI/minimized_structures/difluoropropane/1,3-difluoropropane-water.sdf]

AA
 OpenBabel12202214593D

 11 10  0  0  0  0  0  0  0  0999 V2000
   -1.2680    0.4350    0.2480 C   0  0  0  0  0  0  0  0  0  0  0  0
   -0.0000    0.9650   -0.3710 C   0  0  0  0  0  0  0  0  0  0  0  0
    1.2680    0.4350    0.2480 C   0  0  0  0  0  0  0  0  0  0  0  0
   -1.4420    0.9723    1.5457 F   0  0  0  0  0  0  0  0  0  0  0  0
    1.4420    0.9723    1.5457 F   0  0  0  0  0  0  0  0  0  0  0  0
    2.1430    0.7304   -0.3243 H   0  0  0  0  0  0  0  0  0  0  0  0
    1.2420   -0.6473    0.3620 H   0  0  0  0  0  0  0  0  0  0  0  0
   -0.0000    2.0559   -0.3588 H   0  0  0  0  0  0  0  0  0  0  0  0
   -0.0000    0.6500   -1.4180 H   0  0  0  0  0  0  0  0  0  0  0  0
   -2.1430    0.7304   -0.3243 H   0  0  0  0  0  0  0  0  0  0  0  0
   -1.2420   -0.6473    0.3620 H   0  0  0  0  0  0  0  0  0  0  0  0
  1  2  1  0  0  0  0
  1 10  1  0  0  0  0
  1 11  1  0  0  0  0
  1  4  1  0  0  0  0
  2  3  1  0  0  0  0
  2  8  1  0  0  0  0
  2  9  1  0  0  0  0
  3  5  1  0  0  0  0
  3  6  1  0  0  0  0
  3  7  1  0  0  0  0
M  END
$$$$
AG-
 OpenBabel12202214593D

 11 10  0  0  0  0  0  0  0  0999 V2000
   -1.2462    0.4274    0.2569 C   0  0  0  0  0  0  0  0  0  0  0  0
    0.0005    0.9800   -0.3886 C   0  0  0  0  0  0  0  0  0  0  0  0
    1.2457    0.4276    0.2567 C   0  0  0  0  0  0  0  0  0  0  0  0
   -2.3739    0.9381   -0.4269 F   0  0  0  0  0  0  0  0  0  0  0  0
    1.2943    0.8455    1.6089 F   0  0  0  0  0  0  0  0  0  0  0  0
    2.1459    0.8054   -0.2200 H   0  0  0  0  0  0  0  0  0  0  0  0
    1.2541   -0.6606    0.2709 H   0  0  0  0  0  0  0  0  0  0  0  0
    0.0052    2.0685   -0.3263 H   0  0  0  0  0  0  0  0  0  0  0  0
    0.0192    0.6943   -1.4422 H   0  0  0  0  0  0  0  0  0  0  0  0
   -1.2961   -0.6574    0.1788 H   0  0  0  0  0  0  0  0  0  0  0  0
   -1.3486    0.7356    1.2938 H   0  0  0  0  0  0  0  0  0  0  0  0
  1  2  1  0  0  0  0
  1 10  1  0  0  0  0
  1 11  1  0  0  0  0
  1  4  1  0  0  0  0
  2  3  1  0  0  0  0
  2  8  1  0  0  0  0
  2  9  1  0  0  0  0
  3  5  1  0  0  0  0
  3  6  1  0  0  0  0
  3  7  1  0  0  0  0
M  END
$$$$
AG
 OpenBabel12202214593D

 11 10  0  0  0  0  0  0  0  0999 V2000
   -1.2564    0.4311    0.2526 C   0  0  0  0  0  0  0  0  0  0  0  0
    0.0000    0.9728   -0.3802 C   0  0  0  0  0  0  0  0  0  0  0  0
    1.2564    0.4311    0.2526 C   0  0  0  0  0  0  0  0  0  0  0  0
   -1.2998   -0.9715    0.0627 F   0  0  0  0  0  0  0  0  0  0  0  0
    1.2998    0.8347    1.6092 F   0  0  0  0  0  0  0  0  0  0  0  0
    2.1497    0.8288   -0.2204 H   0  0  0  0  0  0  0  0  0  0  0  0
    1.2832   -0.6558    0.2540 H   0  0  0  0  0  0  0  0  0  0  0  0
   -0.0129    2.0603   -0.2956 H   0  0  0  0  0  0  0  0  0  0  0  0
    0.0129    0.7218   -1.4416 H   0  0  0  0  0  0  0  0  0  0  0  0
   -1.2832    0.5970    1.3267 H   0  0  0  0  0  0  0  0  0  0  0  0
   -2.1497    0.8372   -0.2133 H   0  0  0  0  0  0  0  0  0  0  0  0
  1  2  1  0  0  0  0
  1 10  1  0  0  0  0
  1 11  1  0  0  0  0
  1  4  1  0  0  0  0
  2  3  1  0  0  0  0
  2  8  1  0  0  0  0
  2  9  1  0  0  0  0
  3  5  1  0  0  0  0
  3  6  1  0  0  0  0
  3  7  1  0  0  0  0
M  END
$$$$
G-A
 OpenBabel12202214593D

 11 10  0  0  0  0  0  0  0  0999 V2000
   -1.2564    0.4311    0.2526 C   0  0  0  0  0  0  0  0  0  0  0  0
    0.0000    0.9728   -0.3802 C   0  0  0  0  0  0  0  0  0  0  0  0
    1.2564    0.4311    0.2526 C   0  0  0  0  0  0  0  0  0  0  0  0
   -1.2998    0.8347    1.6092 F   0  0  0  0  0  0  0  0  0  0  0  0
    1.2998   -0.9715    0.0627 F   0  0  0  0  0  0  0  0  0  0  0  0
    1.2832    0.5970    1.3267 H   0  0  0  0  0  0  0  0  0  0  0  0
    2.1497    0.8372   -0.2133 H   0  0  0  0  0  0  0  0  0  0  0  0
    0.0129    2.0603   -0.2956 H   0  0  0  0  0  0  0  0  0  0  0  0
   -0.0129    0.7218   -1.4416 H   0  0  0  0  0  0  0  0  0  0  0  0
   -2.1497    0.8288   -0.2204 H   0  0  0  0  0  0  0  0  0  0  0  0
   -1.2832   -0.6558    0.2540 H   0  0  0  0  0  0  0  0  0  0  0  0
  1  2  1  0  0  0  0
  1 10  1  0  0  0  0
  1 11  1  0  0  0  0
  1  4  1  0  0  0  0
  2  3  1  0  0  0  0
  2  8  1  0  0  0  0
  2  9  1  0  0  0  0
  3  5  1  0  0  0  0
  3  6  1  0  0  0  0
  3  7  1  0  0  0  0
M  END
$$$$
GA
 OpenBabel12202214593D

 11 10  0  0  0  0  0  0  0  0999 V2000
   -1.2457    0.4276    0.2567 C   0  0  0  0  0  0  0  0  0  0  0  0
   -0.0005    0.9800   -0.3886 C   0  0  0  0  0  0  0  0  0  0  0  0
    1.2462    0.4274    0.2569 C   0  0  0  0  0  0  0  0  0  0  0  0
   -1.2943    0.8455    1.6089 F   0  0  0  0  0  0  0  0  0  0  0  0
    2.3739    0.9381   -0.4269 F   0  0  0  0  0  0  0  0  0  0  0  0
    1.2961   -0.6574    0.1788 H   0  0  0  0  0  0  0  0  0  0  0  0
    1.3486    0.7356    1.2938 H   0  0  0  0  0  0  0  0  0  0  0  0
   -0.0052    2.0685   -0.3263 H   0  0  0  0  0  0  0  0  0  0  0  0
   -0.0192    0.6943   -1.4422 H   0  0  0  0  0  0  0  0  0  0  0  0
   -2.1459    0.8054   -0.2200 H   0  0  0  0  0  0  0  0  0  0  0  0
   -1.2541   -0.6606    0.2709 H   0  0  0  0  0  0  0  0  0  0  0  0
  1  2  1  0  0  0  0
  1 10  1  0  0  0  0
  1 11  1  0  0  0  0
  1  4  1  0  0  0  0
  2  3  1  0  0  0  0
  2  8  1  0  0  0  0
  2  9  1  0  0  0  0
  3  5  1  0  0  0  0
  3  6  1  0  0  0  0
  3  7  1  0  0  0  0
M  END
$$$$
G-G-
 OpenBabel12202214593D

 11 10  0  0  0  0  0  0  0  0999 V2000
   -1.2462    0.4274    0.2569 C   0  0  0  0  0  0  0  0  0  0  0  0
    0.0005    0.9800   -0.3886 C   0  0  0  0  0  0  0  0  0  0  0  0
    1.2457    0.4276    0.2567 C   0  0  0  0  0  0  0  0  0  0  0  0
   -2.3739    1.0244   -0.3531 F   0  0  0  0  0  0  0  0  0  0  0  0
    1.2943   -0.9729    0.0519 F   0  0  0  0  0  0  0  0  0  0  0  0
    1.2541    0.5811    1.3341 H   0  0  0  0  0  0  0  0  0  0  0  0
    2.1459    0.8404   -0.1901 H   0  0  0  0  0  0  0  0  0  0  0  0
    0.0192    2.0651   -0.2685 H   0  0  0  0  0  0  0  0  0  0  0  0
    0.0052    0.7509   -1.4544 H   0  0  0  0  0  0  0  0  0  0  0  0
   -1.3486   -0.6446    0.1120 H   0  0  0  0  0  0  0  0  0  0  0  0
   -1.2961    0.6716    1.3167 H   0  0  0  0  0  0  0  0  0  0  0  0
  1  2  1  0  0  0  0
  1 10  1  0  0  0  0
  1 11  1  0  0  0  0
  1  4  1  0  0  0  0
  2  3  1  0  0  0  0
  2  8  1  0  0  0  0
  2  9  1  0  0  0  0
  3  5  1  0  0  0  0
  3  6  1  0  0  0  0
  3  7  1  0  0  0  0
M  END
$$$$
G-G
 OpenBabel12202214593D

 11 10  0  0  0  0  0  0  0  0999 V2000
   -1.2680    0.4350    0.2480 C   0  0  0  0  0  0  0  0  0  0  0  0
   -0.0000    0.9650   -0.3710 C   0  0  0  0  0  0  0  0  0  0  0  0
    1.2680    0.4350    0.2480 C   0  0  0  0  0  0  0  0  0  0  0  0
   -1.4420   -0.9300   -0.0830 F   0  0  0  0  0  0  0  0  0  0  0  0
    1.4420   -0.9300   -0.0830 F   0  0  0  0  0  0  0  0  0  0  0  0
    1.2420    0.4890    1.3350 H   0  0  0  0  0  0  0  0  0  0  0  0
    2.1430    0.9550   -0.1320 H   0  0  0  0  0  0  0  0  0  0  0  0
   -0.0000    2.0480   -0.2210 H   0  0  0  0  0  0  0  0  0  0  0  0
   -0.0000    0.7850   -1.4470 H   0  0  0  0  0  0  0  0  0  0  0  0
   -1.2410    0.4890    1.3350 H   0  0  0  0  0  0  0  0  0  0  0  0
   -2.1430    0.9550   -0.1320 H   0  0  0  0  0  0  0  0  0  0  0  0
  1  2  1  0  0  0  0
  1 10  1  0  0  0  0
  1 11  1  0  0  0  0
  1  4  1  0  0  0  0
  2  3  1  0  0  0  0
  2  8  1  0  0  0  0
  2  9  1  0  0  0  0
  3  5  1  0  0  0  0
  3  6  1  0  0  0  0
  3  7  1  0  0  0  0
M  END
$$$$
GG-
 OpenBabel12202214593D

 11 10  0  0  0  0  0  0  0  0999 V2000
   -1.2360    0.4237    0.2612 C   0  0  0  0  0  0  0  0  0  0  0  0
    0.0000    0.9876   -0.3974 C   0  0  0  0  0  0  0  0  0  0  0  0
    1.2360    0.4237    0.2612 C   0  0  0  0  0  0  0  0  0  0  0  0
   -2.3740    0.9681   -0.3746 F   0  0  0  0  0  0  0  0  0  0  0  0
    2.3740    0.9681   -0.3746 F   0  0  0  0  0  0  0  0  0  0  0  0
    1.3040   -0.6565    0.1512 H   0  0  0  0  0  0  0  0  0  0  0  0
    1.3040    0.6987    1.3115 H   0  0  0  0  0  0  0  0  0  0  0  0
    0.0000    2.0732   -0.2999 H   0  0  0  0  0  0  0  0  0  0  0  0
    0.0000    0.7241   -1.4550 H   0  0  0  0  0  0  0  0  0  0  0  0
   -1.3040   -0.6565    0.1512 H   0  0  0  0  0  0  0  0  0  0  0  0
   -1.3040    0.6987    1.3115 H   0  0  0  0  0  0  0  0  0  0  0  0
  1  2  1  0  0  0  0
  1 10  1  0  0  0  0
  1 11  1  0  0  0  0
  1  4  1  0  0  0  0
  2  3  1  0  0  0  0
  2  8  1  0  0  0  0
  2  9  1  0  0  0  0
  3  5  1  0  0  0  0
  3  6  1  0  0  0  0
  3  7  1  0  0  0  0
M  END
$$$$
GG
 OpenBabel12202214593D

 11 10  0  0  0  0  0  0  0  0999 V2000
   -1.2457    0.4276    0.2567 C   0  0  0  0  0  0  0  0  0  0  0  0
   -0.0005    0.9800   -0.3886 C   0  0  0  0  0  0  0  0  0  0  0  0
    1.2462    0.4274    0.2569 C   0  0  0  0  0  0  0  0  0  0  0  0
   -1.2943   -0.9729    0.0519 F   0  0  0  0  0  0  0  0  0  0  0  0
    2.3739    1.0244   -0.3531 F   0  0  0  0  0  0  0  0  0  0  0  0
    1.3486   -0.6446    0.1120 H   0  0  0  0  0  0  0  0  0  0  0  0
    1.2961    0.6716    1.3167 H   0  0  0  0  0  0  0  0  0  0  0  0
   -0.0192    2.0651   -0.2685 H   0  0  0  0  0  0  0  0  0  0  0  0
   -0.0052    0.7509   -1.4544 H   0  0  0  0  0  0  0  0  0  0  0  0
   -1.2541    0.5811    1.3341 H   0  0  0  0  0  0  0  0  0  0  0  0
   -2.1459    0.8404   -0.1901 H   0  0  0  0  0  0  0  0  0  0  0  0
  1  2  1  0  0  0  0
  1 10  1  0  0  0  0
  1 11  1  0  0  0  0
  1  4  1  0  0  0  0
  2  3  1  0  0  0  0
  2  8  1  0  0  0  0
  2  9  1  0  0  0  0
  3  5  1  0  0  0  0
  3  6  1  0  0  0  0
  3  7  1  0  0  0  0
M  END
$$$$
