# Supplementary material for: Conformational Analysis of 1,3-Difluorinated Alkanes
Source: J Org Chem. 2024 May 31;89(12):8789–803. doi: 10.1021/acs.joc.4c00670 (PMC11197103; doi:10.1021/acs.joc.4c00670)
Supplement: Supplementary file 2 — jo4c00670_si_004.zip [file jo4c00670_si_004.zip › SI/minimized_structures/heptane/heptane-chloroform.sdf]

AAAA
 OpenBabel12202214503D

 23 22  0  0  0  0  0  0  0  0999 V2000
   -2.2953   -3.0347    0.2410 C   0  0  0  0  0  0  0  0  0  0  0  0
   -1.5370   -2.0322    1.1060 C   0  0  0  0  0  0  0  0  0  0  0  0
   -0.7667   -1.0137    0.2700 C   0  0  0  0  0  0  0  0  0  0  0  0
    0.0000    0.0000    1.1140 C   0  0  0  0  0  0  0  0  0  0  0  0
    0.7667    1.0137    0.2700 C   0  0  0  0  0  0  0  0  0  0  0  0
    1.5370    2.0322    1.1060 C   0  0  0  0  0  0  0  0  0  0  0  0
    2.2953    3.0347    0.2410 C   0  0  0  0  0  0  0  0  0  0  0  0
   -1.6087   -3.5891   -0.4020 H   0  0  0  0  0  0  0  0  0  0  0  0
   -2.8418   -3.7573    0.8490 H   0  0  0  0  0  0  0  0  0  0  0  0
   -3.0156   -2.5250   -0.4020 H   0  0  0  0  0  0  0  0  0  0  0  0
   -2.2377   -1.5048    1.7580 H   0  0  0  0  0  0  0  0  0  0  0  0
   -0.8388   -2.5628    1.7580 H   0  0  0  0  0  0  0  0  0  0  0  0
   -0.0658   -1.5425   -0.3850 H   0  0  0  0  0  0  0  0  0  0  0  0
   -1.4664   -0.4833   -0.3850 H   0  0  0  0  0  0  0  0  0  0  0  0
    0.7003   -0.5296    1.7680 H   0  0  0  0  0  0  0  0  0  0  0  0
   -0.7003    0.5296    1.7680 H   0  0  0  0  0  0  0  0  0  0  0  0
    0.0658    1.5425   -0.3850 H   0  0  0  0  0  0  0  0  0  0  0  0
    1.4664    0.4833   -0.3850 H   0  0  0  0  0  0  0  0  0  0  0  0
    0.8388    2.5628    1.7580 H   0  0  0  0  0  0  0  0  0  0  0  0
    2.2377    1.5048    1.7580 H   0  0  0  0  0  0  0  0  0  0  0  0
    3.0156    2.5250   -0.4020 H   0  0  0  0  0  0  0  0  0  0  0  0
    2.8418    3.7573    0.8490 H   0  0  0  0  0  0  0  0  0  0  0  0
    1.6087    3.5891   -0.4020 H   0  0  0  0  0  0  0  0  0  0  0  0
  1  2  1  0  0  0  0
  1  8  1  0  0  0  0
  1  9  1  0  0  0  0
  1 10  1  0  0  0  0
  2  3  1  0  0  0  0
  2 11  1  0  0  0  0
  2 12  1  0  0  0  0
  3  4  1  0  0  0  0
  3 13  1  0  0  0  0
  3 14  1  0  0  0  0
  4  5  1  0  0  0  0
  4 15  1  0  0  0  0
  4 16  1  0  0  0  0
  5  6  1  0  0  0  0
  5 17  1  0  0  0  0
  5 18  1  0  0  0  0
  6  7  1  0  0  0  0
  6 19  1  0  0  0  0
  6 20  1  0  0  0  0
  7 21  1  0  0  0  0
  7 22  1  0  0  0  0
  7 23  1  0  0  0  0
M  END
$$$$
AAAG-
 OpenBabel12202214503D

 23 22  0  0  0  0  0  0  0  0999 V2000
   -2.3032   -3.0293    0.2416 C   0  0  0  0  0  0  0  0  0  0  0  0
   -1.5452   -2.0241    1.1040 C   0  0  0  0  0  0  0  0  0  0  0  0
   -0.7659   -1.0127    0.2686 C   0  0  0  0  0  0  0  0  0  0  0  0
   -0.0001   -0.0001    1.1169 C   0  0  0  0  0  0  0  0  0  0  0  0
    0.7660    1.0128    0.2685 C   0  0  0  0  0  0  0  0  0  0  0  0
    1.6608    1.9516    1.0802 C   0  0  0  0  0  0  0  0  0  0  0  0
    0.8852    2.8353    2.0541 C   0  0  0  0  0  0  0  0  0  0  0  0
   -1.6167   -3.5896   -0.3949 H   0  0  0  0  0  0  0  0  0  0  0  0
   -2.8559   -3.7461    0.8520 H   0  0  0  0  0  0  0  0  0  0  0  0
   -3.0181   -2.5198   -0.4074 H   0  0  0  0  0  0  0  0  0  0  0  0
   -2.2475   -1.4918    1.7511 H   0  0  0  0  0  0  0  0  0  0  0  0
   -0.8525   -2.5551    1.7638 H   0  0  0  0  0  0  0  0  0  0  0  0
   -0.0637   -1.5459   -0.3796 H   0  0  0  0  0  0  0  0  0  0  0  0
   -1.4580   -0.4808   -0.3910 H   0  0  0  0  0  0  0  0  0  0  0  0
    0.7041   -0.5318    1.7669 H   0  0  0  0  0  0  0  0  0  0  0  0
   -0.7043    0.5172    1.7732 H   0  0  0  0  0  0  0  0  0  0  0  0
    0.0520    1.6081   -0.3105 H   0  0  0  0  0  0  0  0  0  0  0  0
    1.3805    0.4701   -0.4549 H   0  0  0  0  0  0  0  0  0  0  0  0
    2.3961    1.3577    1.6304 H   0  0  0  0  0  0  0  0  0  0  0  0
    2.2225    2.5862    0.3909 H   0  0  0  0  0  0  0  0  0  0  0  0
    0.1065    3.3953    1.5304 H   0  0  0  0  0  0  0  0  0  0  0  0
    1.5443    3.5557    2.5402 H   0  0  0  0  0  0  0  0  0  0  0  0
    0.4052    2.2466    2.8363 H   0  0  0  0  0  0  0  0  0  0  0  0
  1  2  1  0  0  0  0
  1  8  1  0  0  0  0
  1  9  1  0  0  0  0
  1 10  1  0  0  0  0
  2  3  1  0  0  0  0
  2 11  1  0  0  0  0
  2 12  1  0  0  0  0
  3  4  1  0  0  0  0
  3 13  1  0  0  0  0
  3 14  1  0  0  0  0
  4  5  1  0  0  0  0
  4 15  1  0  0  0  0
  4 16  1  0  0  0  0
  5  6  1  0  0  0  0
  5 17  1  0  0  0  0
  5 18  1  0  0  0  0
  6  7  1  0  0  0  0
  6 19  1  0  0  0  0
  6 20  1  0  0  0  0
  7 21  1  0  0  0  0
  7 22  1  0  0  0  0
  7 23  1  0  0  0  0
M  END
$$$$
AAAG
 OpenBabel12202214503D

 23 22  0  0  0  0  0  0  0  0999 V2000
   -2.2879   -3.0409    0.2416 C   0  0  0  0  0  0  0  0  0  0  0  0
   -1.5270   -2.0378    1.1040 C   0  0  0  0  0  0  0  0  0  0  0  0
   -0.7659   -1.0127    0.2686 C   0  0  0  0  0  0  0  0  0  0  0  0
   -0.0001   -0.0001    1.1169 C   0  0  0  0  0  0  0  0  0  0  0  0
    0.7660    1.0128    0.2685 C   0  0  0  0  0  0  0  0  0  0  0  0
    1.4258    2.1293    1.0802 C   0  0  0  0  0  0  0  0  0  0  0  0
    2.4872    1.6236    2.0541 C   0  0  0  0  0  0  0  0  0  0  0  0
   -1.6030   -3.5901   -0.4074 H   0  0  0  0  0  0  0  0  0  0  0  0
   -2.8272   -3.7678    0.8520 H   0  0  0  0  0  0  0  0  0  0  0  0
   -3.0139   -2.5329   -0.3949 H   0  0  0  0  0  0  0  0  0  0  0  0
   -2.2265   -1.5159    1.7638 H   0  0  0  0  0  0  0  0  0  0  0  0
   -0.8236   -2.5687    1.7511 H   0  0  0  0  0  0  0  0  0  0  0  0
   -0.0658   -1.5338   -0.3910 H   0  0  0  0  0  0  0  0  0  0  0  0
   -1.4702   -0.4821   -0.3796 H   0  0  0  0  0  0  0  0  0  0  0  0
    0.6894   -0.5369    1.7732 H   0  0  0  0  0  0  0  0  0  0  0  0
   -0.7034    0.5327    1.7669 H   0  0  0  0  0  0  0  0  0  0  0  0
    0.0765    1.4563   -0.4549 H   0  0  0  0  0  0  0  0  0  0  0  0
    1.5332    0.4878   -0.3105 H   0  0  0  0  0  0  0  0  0  0  0  0
    1.8835    2.8427    0.3909 H   0  0  0  0  0  0  0  0  0  0  0  0
    0.6542    2.6752    1.6304 H   0  0  0  0  0  0  0  0  0  0  0  0
    2.0514    1.0015    2.8363 H   0  0  0  0  0  0  0  0  0  0  0  0
    3.0010    2.4540    2.5402 H   0  0  0  0  0  0  0  0  0  0  0  0
    3.2380    1.0268    1.5304 H   0  0  0  0  0  0  0  0  0  0  0  0
  1  2  1  0  0  0  0
  1  8  1  0  0  0  0
  1  9  1  0  0  0  0
  1 10  1  0  0  0  0
  2  3  1  0  0  0  0
  2 11  1  0  0  0  0
  2 12  1  0  0  0  0
  3  4  1  0  0  0  0
  3 13  1  0  0  0  0
  3 14  1  0  0  0  0
  4  5  1  0  0  0  0
  4 15  1  0  0  0  0
  4 16  1  0  0  0  0
  5  6  1  0  0  0  0
  5 17  1  0  0  0  0
  5 18  1  0  0  0  0
  6  7  1  0  0  0  0
  6 19  1  0  0  0  0
  6 20  1  0  0  0  0
  7 21  1  0  0  0  0
  7 22  1  0  0  0  0
  7 23  1  0  0  0  0
M  END
$$$$
AAG-A
 OpenBabel12202214503D

 23 22  0  0  0  0  0  0  0  0999 V2000
   -2.3865   -2.9794    0.3022 C   0  0  0  0  0  0  0  0  0  0  0  0
   -1.6418   -1.9395    1.1322 C   0  0  0  0  0  0  0  0  0  0  0  0
   -0.7733   -1.0224    0.2740 C   0  0  0  0  0  0  0  0  0  0  0  0
   -0.0002   -0.0003    1.1062 C   0  0  0  0  0  0  0  0  0  0  0  0
    0.7735    1.0227    0.2738 C   0  0  0  0  0  0  0  0  0  0  0  0
    1.8601    0.4134   -0.6114 C   0  0  0  0  0  0  0  0  0  0  0  0
    2.7047    1.4851   -1.2947 C   0  0  0  0  0  0  0  0  0  0  0  0
   -1.6859   -3.6139   -0.2453 H   0  0  0  0  0  0  0  0  0  0  0  0
   -3.0044   -3.6251    0.9276 H   0  0  0  0  0  0  0  0  0  0  0  0
   -3.0397   -2.4966   -0.4284 H   0  0  0  0  0  0  0  0  0  0  0  0
   -2.3578   -1.3339    1.6934 H   0  0  0  0  0  0  0  0  0  0  0  0
   -1.0090   -2.4417    1.8697 H   0  0  0  0  0  0  0  0  0  0  0  0
   -0.0784   -1.6362   -0.3053 H   0  0  0  0  0  0  0  0  0  0  0  0
   -1.4067   -0.4962   -0.4487 H   0  0  0  0  0  0  0  0  0  0  0  0
    0.6953   -0.5288    1.7659 H   0  0  0  0  0  0  0  0  0  0  0  0
   -0.7051    0.5278    1.7547 H   0  0  0  0  0  0  0  0  0  0  0  0
    1.2403    1.7480    0.9479 H   0  0  0  0  0  0  0  0  0  0  0  0
    0.0739    1.5849   -0.3528 H   0  0  0  0  0  0  0  0  0  0  0  0
    2.5024   -0.2274    0.0006 H   0  0  0  0  0  0  0  0  0  0  0  0
    1.4073   -0.2273   -1.3699 H   0  0  0  0  0  0  0  0  0  0  0  0
    2.0798    2.1331   -1.9137 H   0  0  0  0  0  0  0  0  0  0  0  0
    3.4698    1.0455   -1.9354 H   0  0  0  0  0  0  0  0  0  0  0  0
    3.2050    2.1139   -0.5554 H   0  0  0  0  0  0  0  0  0  0  0  0
  1  2  1  0  0  0  0
  1  8  1  0  0  0  0
  1  9  1  0  0  0  0
  1 10  1  0  0  0  0
  2  3  1  0  0  0  0
  2 11  1  0  0  0  0
  2 12  1  0  0  0  0
  3  4  1  0  0  0  0
  3 13  1  0  0  0  0
  3 14  1  0  0  0  0
  4  5  1  0  0  0  0
  4 15  1  0  0  0  0
  4 16  1  0  0  0  0
  5  6  1  0  0  0  0
  5 17  1  0  0  0  0
  5 18  1  0  0  0  0
  6  7  1  0  0  0  0
  6 19  1  0  0  0  0
  6 20  1  0  0  0  0
  7 21  1  0  0  0  0
  7 22  1  0  0  0  0
  7 23  1  0  0  0  0
M  END
$$$$
AAGA
 OpenBabel12202214503D

 23 22  0  0  0  0  0  0  0  0999 V2000
   -2.2172   -3.1075    0.3022 C   0  0  0  0  0  0  0  0  0  0  0  0
   -1.4193   -2.1078    1.1322 C   0  0  0  0  0  0  0  0  0  0  0  0
   -0.7733   -1.0224    0.2740 C   0  0  0  0  0  0  0  0  0  0  0  0
   -0.0002   -0.0003    1.1062 C   0  0  0  0  0  0  0  0  0  0  0  0
    0.7735    1.0227    0.2738 C   0  0  0  0  0  0  0  0  0  0  0  0
   -0.1086    1.9024   -0.6114 C   0  0  0  0  0  0  0  0  0  0  0  0
    0.6927    3.0069   -1.2947 C   0  0  0  0  0  0  0  0  0  0  0  0
   -1.5748   -3.6046   -0.4284 H   0  0  0  0  0  0  0  0  0  0  0  0
   -2.6703   -3.8778    0.9276 H   0  0  0  0  0  0  0  0  0  0  0  0
   -3.0184   -2.6061   -0.2453 H   0  0  0  0  0  0  0  0  0  0  0  0
   -2.0748   -1.6356    1.8697 H   0  0  0  0  0  0  0  0  0  0  0  0
   -0.6416   -2.6319    1.6934 H   0  0  0  0  0  0  0  0  0  0  0  0
   -0.0945   -1.4886   -0.4487 H   0  0  0  0  0  0  0  0  0  0  0  0
   -1.5530   -0.5208   -0.3053 H   0  0  0  0  0  0  0  0  0  0  0  0
    0.6998   -0.5347    1.7547 H   0  0  0  0  0  0  0  0  0  0  0  0
   -0.6981    0.5251    1.7659 H   0  0  0  0  0  0  0  0  0  0  0  0
    1.5049    0.5026   -0.3528 H   0  0  0  0  0  0  0  0  0  0  0  0
    1.3443    1.6693    0.9479 H   0  0  0  0  0  0  0  0  0  0  0  0
   -0.6018    1.2922   -1.3699 H   0  0  0  0  0  0  0  0  0  0  0  0
   -0.9000    2.3460    0.0006 H   0  0  0  0  0  0  0  0  0  0  0  0
    1.1616    3.6595   -0.5554 H   0  0  0  0  0  0  0  0  0  0  0  0
    0.0614    3.6233   -1.9354 H   0  0  0  0  0  0  0  0  0  0  0  0
    1.4863    2.5820   -1.9137 H   0  0  0  0  0  0  0  0  0  0  0  0
  1  2  1  0  0  0  0
  1  8  1  0  0  0  0
  1  9  1  0  0  0  0
  1 10  1  0  0  0  0
  2  3  1  0  0  0  0
  2 11  1  0  0  0  0
  2 12  1  0  0  0  0
  3  4  1  0  0  0  0
  3 13  1  0  0  0  0
  3 14  1  0  0  0  0
  4  5  1  0  0  0  0
  4 15  1  0  0  0  0
  4 16  1  0  0  0  0
  5  6  1  0  0  0  0
  5 17  1  0  0  0  0
  5 18  1  0  0  0  0
  6  7  1  0  0  0  0
  6 19  1  0  0  0  0
  6 20  1  0  0  0  0
  7 21  1  0  0  0  0
  7 22  1  0  0  0  0
  7 23  1  0  0  0  0
M  END
$$$$
AAG-G-
 OpenBabel12202214503D

 23 22  0  0  0  0  0  0  0  0999 V2000
   -2.3939   -2.9719    0.2944 C   0  0  0  0  0  0  0  0  0  0  0  0
   -1.6405   -1.9414    1.1281 C   0  0  0  0  0  0  0  0  0  0  0  0
   -0.7724   -1.0213    0.2738 C   0  0  0  0  0  0  0  0  0  0  0  0
   -0.0010   -0.0013    1.1076 C   0  0  0  0  0  0  0  0  0  0  0  0
    0.7734    1.0226    0.2727 C   0  0  0  0  0  0  0  0  0  0  0  0
    1.8040    0.4182   -0.6845 C   0  0  0  0  0  0  0  0  0  0  0  0
    2.8426   -0.4518    0.0191 C   0  0  0  0  0  0  0  0  0  0  0  0
   -1.6986   -3.6037   -0.2629 H   0  0  0  0  0  0  0  0  0  0  0  0
   -3.0088   -3.6216    0.9190 H   0  0  0  0  0  0  0  0  0  0  0  0
   -3.0496   -2.4818   -0.4284 H   0  0  0  0  0  0  0  0  0  0  0  0
   -2.3520   -1.3368    1.6973 H   0  0  0  0  0  0  0  0  0  0  0  0
   -1.0075   -2.4515    1.8603 H   0  0  0  0  0  0  0  0  0  0  0  0
   -0.0764   -1.6317   -0.3089 H   0  0  0  0  0  0  0  0  0  0  0  0
   -1.4053   -0.4943   -0.4489 H   0  0  0  0  0  0  0  0  0  0  0  0
    0.6823   -0.5283    1.7788 H   0  0  0  0  0  0  0  0  0  0  0  0
   -0.7063    0.5345    1.7490 H   0  0  0  0  0  0  0  0  0  0  0  0
    1.2851    1.7144    0.9483 H   0  0  0  0  0  0  0  0  0  0  0  0
    0.0596    1.6183   -0.3048 H   0  0  0  0  0  0  0  0  0  0  0  0
    1.2961   -0.1688   -1.4531 H   0  0  0  0  0  0  0  0  0  0  0  0
    2.3118    1.2324   -1.2056 H   0  0  0  0  0  0  0  0  0  0  0  0
    3.3243    0.0984    0.8310 H   0  0  0  0  0  0  0  0  0  0  0  0
    3.6204   -0.7731   -0.6752 H   0  0  0  0  0  0  0  0  0  0  0  0
    2.3920   -1.3492    0.4472 H   0  0  0  0  0  0  0  0  0  0  0  0
  1  2  1  0  0  0  0
  1  8  1  0  0  0  0
  1  9  1  0  0  0  0
  1 10  1  0  0  0  0
  2  3  1  0  0  0  0
  2 11  1  0  0  0  0
  2 12  1  0  0  0  0
  3  4  1  0  0  0  0
  3 13  1  0  0  0  0
  3 14  1  0  0  0  0
  4  5  1  0  0  0  0
  4 15  1  0  0  0  0
  4 16  1  0  0  0  0
  5  6  1  0  0  0  0
  5 17  1  0  0  0  0
  5 18  1  0  0  0  0
  6  7  1  0  0  0  0
  6 19  1  0  0  0  0
  6 20  1  0  0  0  0
  7 21  1  0  0  0  0
  7 22  1  0  0  0  0
  7 23  1  0  0  0  0
M  END
$$$$
AAG-G
 OpenBabel12202214503D

 23 22  0  0  0  0  0  0  0  0999 V2000
   -2.3779   -2.9944    0.3259 C   0  0  0  0  0  0  0  0  0  0  0  0
   -1.6080   -1.9664    1.1492 C   0  0  0  0  0  0  0  0  0  0  0  0
   -0.7770   -1.0274    0.2777 C   0  0  0  0  0  0  0  0  0  0  0  0
   -0.0008   -0.0011    1.0994 C   0  0  0  0  0  0  0  0  0  0  0  0
    0.7778    1.0284    0.2769 C   0  0  0  0  0  0  0  0  0  0  0  0
    1.8462    0.4246   -0.6512 C   0  0  0  0  0  0  0  0  0  0  0  0
    1.3678    0.2314   -2.0899 C   0  0  0  0  0  0  0  0  0  0  0  0
   -1.6952   -3.6108   -0.2623 H   0  0  0  0  0  0  0  0  0  0  0  0
   -2.9656   -3.6588    0.9614 H   0  0  0  0  0  0  0  0  0  0  0  0
   -3.0625   -2.5014   -0.3678 H   0  0  0  0  0  0  0  0  0  0  0  0
   -2.3078   -1.3756    1.7464 H   0  0  0  0  0  0  0  0  0  0  0  0
   -0.9482   -2.4782    1.8541 H   0  0  0  0  0  0  0  0  0  0  0  0
   -0.0851   -1.6241   -0.3231 H   0  0  0  0  0  0  0  0  0  0  0  0
   -1.4375   -0.5077   -0.4257 H   0  0  0  0  0  0  0  0  0  0  0  0
    0.6971   -0.5303    1.7565 H   0  0  0  0  0  0  0  0  0  0  0  0
   -0.7024    0.5272    1.7526 H   0  0  0  0  0  0  0  0  0  0  0  0
    1.2513    1.7238    0.9720 H   0  0  0  0  0  0  0  0  0  0  0  0
    0.0763    1.6189   -0.3217 H   0  0  0  0  0  0  0  0  0  0  0  0
    2.7227    1.0740   -0.6677 H   0  0  0  0  0  0  0  0  0  0  0  0
    2.1809   -0.5324   -0.2407 H   0  0  0  0  0  0  0  0  0  0  0  0
    0.4826   -0.4034   -2.1393 H   0  0  0  0  0  0  0  0  0  0  0  0
    2.1432   -0.2250   -2.7071 H   0  0  0  0  0  0  0  0  0  0  0  0
    1.1089    1.1939   -2.5360 H   0  0  0  0  0  0  0  0  0  0  0  0
  1  2  1  0  0  0  0
  1  8  1  0  0  0  0
  1  9  1  0  0  0  0
  1 10  1  0  0  0  0
  2  3  1  0  0  0  0
  2 11  1  0  0  0  0
  2 12  1  0  0  0  0
  3  4  1  0  0  0  0
  3 13  1  0  0  0  0
  3 14  1  0  0  0  0
  4  5  1  0  0  0  0
  4 15  1  0  0  0  0
  4 16  1  0  0  0  0
  5  6  1  0  0  0  0
  5 17  1  0  0  0  0
  5 18  1  0  0  0  0
  6  7  1  0  0  0  0
  6 19  1  0  0  0  0
  6 20  1  0  0  0  0
  7 21  1  0  0  0  0
  7 22  1  0  0  0  0
  7 23  1  0  0  0  0
M  END
$$$$
AAGG-
 OpenBabel12202214503D

 23 22  0  0  0  0  0  0  0  0999 V2000
   -2.3430   -3.0169    0.2831 C   0  0  0  0  0  0  0  0  0  0  0  0
   -1.6003   -1.9840    1.1265 C   0  0  0  0  0  0  0  0  0  0  0  0
   -0.7746   -1.0241    0.2739 C   0  0  0  0  0  0  0  0  0  0  0  0
   -0.0021   -0.0028    1.1084 C   0  0  0  0  0  0  0  0  0  0  0  0
    0.7767    1.0269    0.2717 C   0  0  0  0  0  0  0  0  0  0  0  0
    0.0519    2.3641    0.0930 C   0  0  0  0  0  0  0  0  0  0  0  0
   -1.3003    2.2534   -0.6073 C   0  0  0  0  0  0  0  0  0  0  0  0
   -1.6427   -3.6156   -0.3019 H   0  0  0  0  0  0  0  0  0  0  0  0
   -2.9297   -3.6960    0.9040 H   0  0  0  0  0  0  0  0  0  0  0  0
   -3.0260   -2.5275   -0.4151 H   0  0  0  0  0  0  0  0  0  0  0  0
   -2.3175   -1.4110    1.7209 H   0  0  0  0  0  0  0  0  0  0  0  0
   -0.9416   -2.4929    1.8353 H   0  0  0  0  0  0  0  0  0  0  0  0
   -0.0637   -1.5991   -0.3288 H   0  0  0  0  0  0  0  0  0  0  0  0
   -1.4347   -0.5131   -0.4315 H   0  0  0  0  0  0  0  0  0  0  0  0
    0.6885   -0.5498    1.7559 H   0  0  0  0  0  0  0  0  0  0  0  0
   -0.6952    0.5216    1.7746 H   0  0  0  0  0  0  0  0  0  0  0  0
    0.9935    0.6000   -0.7134 H   0  0  0  0  0  0  0  0  0  0  0  0
    1.7412    1.2256    0.7411 H   0  0  0  0  0  0  0  0  0  0  0  0
   -0.0895    2.8204    1.0772 H   0  0  0  0  0  0  0  0  0  0  0  0
    0.6948    3.0401   -0.4750 H   0  0  0  0  0  0  0  0  0  0  0  0
   -1.1960    1.7807   -1.5862 H   0  0  0  0  0  0  0  0  0  0  0  0
   -1.7404    3.2410   -0.7572 H   0  0  0  0  0  0  0  0  0  0  0  0
   -2.0067    1.6647   -0.0213 H   0  0  0  0  0  0  0  0  0  0  0  0
  1  2  1  0  0  0  0
  1  8  1  0  0  0  0
  1  9  1  0  0  0  0
  1 10  1  0  0  0  0
  2  3  1  0  0  0  0
  2 11  1  0  0  0  0
  2 12  1  0  0  0  0
  3  4  1  0  0  0  0
  3 13  1  0  0  0  0
  3 14  1  0  0  0  0
  4  5  1  0  0  0  0
  4 15  1  0  0  0  0
  4 16  1  0  0  0  0
  5  6  1  0  0  0  0
  5 17  1  0  0  0  0
  5 18  1  0  0  0  0
  6  7  1  0  0  0  0
  6 19  1  0  0  0  0
  6 20  1  0  0  0  0
  7 21  1  0  0  0  0
  7 22  1  0  0  0  0
  7 23  1  0  0  0  0
M  END
$$$$
AAGG
 OpenBabel12202214503D

 23 22  0  0  0  0  0  0  0  0999 V2000
   -2.2080   -3.1126    0.2944 C   0  0  0  0  0  0  0  0  0  0  0  0
   -1.4215   -2.1070    1.1281 C   0  0  0  0  0  0  0  0  0  0  0  0
   -0.7724   -1.0213    0.2738 C   0  0  0  0  0  0  0  0  0  0  0  0
   -0.0010   -0.0013    1.1076 C   0  0  0  0  0  0  0  0  0  0  0  0
    0.7734    1.0226    0.2727 C   0  0  0  0  0  0  0  0  0  0  0  0
   -0.0887    1.8497   -0.6845 C   0  0  0  0  0  0  0  0  0  0  0  0
   -1.2086    2.6123    0.0191 C   0  0  0  0  0  0  0  0  0  0  0  0
   -1.5579   -3.6101   -0.4284 H   0  0  0  0  0  0  0  0  0  0  0  0
   -2.6657   -3.8811    0.9190 H   0  0  0  0  0  0  0  0  0  0  0  0
   -3.0052   -2.6155   -0.2629 H   0  0  0  0  0  0  0  0  0  0  0  0
   -2.0846   -1.6368    1.8603 H   0  0  0  0  0  0  0  0  0  0  0  0
   -0.6460   -2.6271    1.6973 H   0  0  0  0  0  0  0  0  0  0  0  0
   -0.0930   -1.4868   -0.4489 H   0  0  0  0  0  0  0  0  0  0  0  0
   -1.5492   -0.5177   -0.3089 H   0  0  0  0  0  0  0  0  0  0  0  0
    0.7066   -0.5341    1.7490 H   0  0  0  0  0  0  0  0  0  0  0  0
   -0.6941    0.5127    1.7788 H   0  0  0  0  0  0  0  0  0  0  0  0
    1.5410    0.4979   -0.3048 H   0  0  0  0  0  0  0  0  0  0  0  0
    1.2998    1.7033    0.9483 H   0  0  0  0  0  0  0  0  0  0  0  0
    0.5565    2.5600   -1.2056 H   0  0  0  0  0  0  0  0  0  0  0  0
   -0.5153    1.2012   -1.4531 H   0  0  0  0  0  0  0  0  0  0  0  0
   -1.9494    1.9344    0.4472 H   0  0  0  0  0  0  0  0  0  0  0  0
   -1.7295    3.2732   -0.6752 H   0  0  0  0  0  0  0  0  0  0  0  0
   -0.8103    3.2255    0.8310 H   0  0  0  0  0  0  0  0  0  0  0  0
  1  2  1  0  0  0  0
  1  8  1  0  0  0  0
  1  9  1  0  0  0  0
  1 10  1  0  0  0  0
  2  3  1  0  0  0  0
  2 11  1  0  0  0  0
  2 12  1  0  0  0  0
  3  4  1  0  0  0  0
  3 13  1  0  0  0  0
  3 14  1  0  0  0  0
  4  5  1  0  0  0  0
  4 15  1  0  0  0  0
  4 16  1  0  0  0  0
  5  6  1  0  0  0  0
  5 17  1  0  0  0  0
  5 18  1  0  0  0  0
  6  7  1  0  0  0  0
  6 19  1  0  0  0  0
  6 20  1  0  0  0  0
  7 21  1  0  0  0  0
  7 22  1  0  0  0  0
  7 23  1  0  0  0  0
M  END
$$$$
AG-AA
 OpenBabel12202214503D

 23 22  0  0  0  0  0  0  0  0999 V2000
   -2.7047   -1.4851   -1.2947 C   0  0  0  0  0  0  0  0  0  0  0  0
   -1.8601   -0.4134   -0.6114 C   0  0  0  0  0  0  0  0  0  0  0  0
   -0.7735   -1.0227    0.2738 C   0  0  0  0  0  0  0  0  0  0  0  0
    0.0002    0.0003    1.1062 C   0  0  0  0  0  0  0  0  0  0  0  0
    0.7733    1.0224    0.2740 C   0  0  0  0  0  0  0  0  0  0  0  0
    1.6418    1.9395    1.1322 C   0  0  0  0  0  0  0  0  0  0  0  0
    2.3865    2.9794    0.3022 C   0  0  0  0  0  0  0  0  0  0  0  0
   -3.2050   -2.1139   -0.5554 H   0  0  0  0  0  0  0  0  0  0  0  0
   -3.4698   -1.0455   -1.9354 H   0  0  0  0  0  0  0  0  0  0  0  0
   -2.0798   -2.1331   -1.9137 H   0  0  0  0  0  0  0  0  0  0  0  0
   -1.4073    0.2273   -1.3699 H   0  0  0  0  0  0  0  0  0  0  0  0
   -2.5024    0.2274    0.0006 H   0  0  0  0  0  0  0  0  0  0  0  0
   -1.2403   -1.7480    0.9479 H   0  0  0  0  0  0  0  0  0  0  0  0
   -0.0739   -1.5849   -0.3528 H   0  0  0  0  0  0  0  0  0  0  0  0
    0.7051   -0.5278    1.7547 H   0  0  0  0  0  0  0  0  0  0  0  0
   -0.6953    0.5288    1.7659 H   0  0  0  0  0  0  0  0  0  0  0  0
    0.0784    1.6362   -0.3053 H   0  0  0  0  0  0  0  0  0  0  0  0
    1.4067    0.4962   -0.4487 H   0  0  0  0  0  0  0  0  0  0  0  0
    1.0090    2.4417    1.8697 H   0  0  0  0  0  0  0  0  0  0  0  0
    2.3578    1.3339    1.6934 H   0  0  0  0  0  0  0  0  0  0  0  0
    3.0397    2.4966   -0.4284 H   0  0  0  0  0  0  0  0  0  0  0  0
    3.0044    3.6251    0.9276 H   0  0  0  0  0  0  0  0  0  0  0  0
    1.6859    3.6139   -0.2453 H   0  0  0  0  0  0  0  0  0  0  0  0
  1  2  1  0  0  0  0
  1  8  1  0  0  0  0
  1  9  1  0  0  0  0
  1 10  1  0  0  0  0
  2  3  1  0  0  0  0
  2 11  1  0  0  0  0
  2 12  1  0  0  0  0
  3  4  1  0  0  0  0
  3 13  1  0  0  0  0
  3 14  1  0  0  0  0
  4  5  1  0  0  0  0
  4 15  1  0  0  0  0
  4 16  1  0  0  0  0
  5  6  1  0  0  0  0
  5 17  1  0  0  0  0
  5 18  1  0  0  0  0
  6  7  1  0  0  0  0
  6 19  1  0  0  0  0
  6 20  1  0  0  0  0
  7 21  1  0  0  0  0
  7 22  1  0  0  0  0
  7 23  1  0  0  0  0
M  END
$$$$
AGAA
 OpenBabel12202214503D

 23 22  0  0  0  0  0  0  0  0999 V2000
   -0.6927   -3.0069   -1.2947 C   0  0  0  0  0  0  0  0  0  0  0  0
    0.1086   -1.9024   -0.6114 C   0  0  0  0  0  0  0  0  0  0  0  0
   -0.7735   -1.0227    0.2738 C   0  0  0  0  0  0  0  0  0  0  0  0
    0.0002    0.0003    1.1062 C   0  0  0  0  0  0  0  0  0  0  0  0
    0.7733    1.0224    0.2740 C   0  0  0  0  0  0  0  0  0  0  0  0
    1.4193    2.1078    1.1322 C   0  0  0  0  0  0  0  0  0  0  0  0
    2.2172    3.1075    0.3022 C   0  0  0  0  0  0  0  0  0  0  0  0
   -1.4863   -2.5820   -1.9137 H   0  0  0  0  0  0  0  0  0  0  0  0
   -0.0614   -3.6233   -1.9354 H   0  0  0  0  0  0  0  0  0  0  0  0
   -1.1616   -3.6595   -0.5554 H   0  0  0  0  0  0  0  0  0  0  0  0
    0.9000   -2.3460    0.0006 H   0  0  0  0  0  0  0  0  0  0  0  0
    0.6018   -1.2922   -1.3699 H   0  0  0  0  0  0  0  0  0  0  0  0
   -1.5049   -0.5026   -0.3528 H   0  0  0  0  0  0  0  0  0  0  0  0
   -1.3443   -1.6693    0.9479 H   0  0  0  0  0  0  0  0  0  0  0  0
    0.6981   -0.5251    1.7659 H   0  0  0  0  0  0  0  0  0  0  0  0
   -0.6998    0.5347    1.7547 H   0  0  0  0  0  0  0  0  0  0  0  0
    0.0945    1.4886   -0.4487 H   0  0  0  0  0  0  0  0  0  0  0  0
    1.5530    0.5208   -0.3053 H   0  0  0  0  0  0  0  0  0  0  0  0
    0.6416    2.6319    1.6934 H   0  0  0  0  0  0  0  0  0  0  0  0
    2.0748    1.6356    1.8697 H   0  0  0  0  0  0  0  0  0  0  0  0
    3.0184    2.6061   -0.2453 H   0  0  0  0  0  0  0  0  0  0  0  0
    2.6703    3.8778    0.9276 H   0  0  0  0  0  0  0  0  0  0  0  0
    1.5748    3.6046   -0.4284 H   0  0  0  0  0  0  0  0  0  0  0  0
  1  2  1  0  0  0  0
  1  8  1  0  0  0  0
  1  9  1  0  0  0  0
  1 10  1  0  0  0  0
  2  3  1  0  0  0  0
  2 11  1  0  0  0  0
  2 12  1  0  0  0  0
  3  4  1  0  0  0  0
  3 13  1  0  0  0  0
  3 14  1  0  0  0  0
  4  5  1  0  0  0  0
  4 15  1  0  0  0  0
  4 16  1  0  0  0  0
  5  6  1  0  0  0  0
  5 17  1  0  0  0  0
  5 18  1  0  0  0  0
  6  7  1  0  0  0  0
  6 19  1  0  0  0  0
  6 20  1  0  0  0  0
  7 21  1  0  0  0  0
  7 22  1  0  0  0  0
  7 23  1  0  0  0  0
M  END
$$$$
AG-AG-
 OpenBabel12202214503D

 23 22  0  0  0  0  0  0  0  0999 V2000
   -2.6855   -1.4603   -1.3269 C   0  0  0  0  0  0  0  0  0  0  0  0
   -1.8519   -0.3996   -0.6134 C   0  0  0  0  0  0  0  0  0  0  0  0
   -0.7712   -1.0196    0.2718 C   0  0  0  0  0  0  0  0  0  0  0  0
   -0.0002   -0.0002    1.1106 C   0  0  0  0  0  0  0  0  0  0  0  0
    0.7713    1.0198    0.2716 C   0  0  0  0  0  0  0  0  0  0  0  0
    1.7592    1.8553    1.0869 C   0  0  0  0  0  0  0  0  0  0  0  0
    1.0839    2.6931    2.1714 C   0  0  0  0  0  0  0  0  0  0  0  0
   -3.1889   -2.1068   -0.6058 H   0  0  0  0  0  0  0  0  0  0  0  0
   -3.4483   -1.0096   -1.9630 H   0  0  0  0  0  0  0  0  0  0  0  0
   -2.0534   -2.0904   -1.9556 H   0  0  0  0  0  0  0  0  0  0  0  0
   -1.3911    0.2574   -1.3542 H   0  0  0  0  0  0  0  0  0  0  0  0
   -2.5016    0.2282    0.0038 H   0  0  0  0  0  0  0  0  0  0  0  0
   -1.2423   -1.7496    0.9363 H   0  0  0  0  0  0  0  0  0  0  0  0
   -0.0698   -1.5759   -0.3593 H   0  0  0  0  0  0  0  0  0  0  0  0
    0.7090   -0.5296    1.7553 H   0  0  0  0  0  0  0  0  0  0  0  0
   -0.7002    0.5155    1.7725 H   0  0  0  0  0  0  0  0  0  0  0  0
    0.0715    1.6923   -0.2314 H   0  0  0  0  0  0  0  0  0  0  0  0
    1.3157    0.4864   -0.5147 H   0  0  0  0  0  0  0  0  0  0  0  0
    2.4970    1.1916    1.5458 H   0  0  0  0  0  0  0  0  0  0  0  0
    2.3071    2.5167    0.4122 H   0  0  0  0  0  0  0  0  0  0  0  0
    0.2970    3.3169    1.7417 H   0  0  0  0  0  0  0  0  0  0  0  0
    1.8019    3.3518    2.6625 H   0  0  0  0  0  0  0  0  0  0  0  0
    0.6318    2.0653    2.9398 H   0  0  0  0  0  0  0  0  0  0  0  0
  1  2  1  0  0  0  0
  1  8  1  0  0  0  0
  1  9  1  0  0  0  0
  1 10  1  0  0  0  0
  2  3  1  0  0  0  0
  2 11  1  0  0  0  0
  2 12  1  0  0  0  0
  3  4  1  0  0  0  0
  3 13  1  0  0  0  0
  3 14  1  0  0  0  0
  4  5  1  0  0  0  0
  4 15  1  0  0  0  0
  4 16  1  0  0  0  0
  5  6  1  0  0  0  0
  5 17  1  0  0  0  0
  5 18  1  0  0  0  0
  6  7  1  0  0  0  0
  6 19  1  0  0  0  0
  6 20  1  0  0  0  0
  7 21  1  0  0  0  0
  7 22  1  0  0  0  0
  7 23  1  0  0  0  0
M  END
$$$$
AG-AG
 OpenBabel12202214503D

 23 22  0  0  0  0  0  0  0  0999 V2000
   -2.7241   -1.5035   -1.2648 C   0  0  0  0  0  0  0  0  0  0  0  0
   -1.8959   -0.4241   -0.5739 C   0  0  0  0  0  0  0  0  0  0  0  0
   -0.7730   -1.0220    0.2726 C   0  0  0  0  0  0  0  0  0  0  0  0
    0.0003    0.0004    1.1085 C   0  0  0  0  0  0  0  0  0  0  0  0
    0.7726    1.0216    0.2729 C   0  0  0  0  0  0  0  0  0  0  0  0
    1.5391    2.0476    1.1123 C   0  0  0  0  0  0  0  0  0  0  0  0
    2.6363    1.4363    1.9808 C   0  0  0  0  0  0  0  0  0  0  0  0
   -3.1894   -2.1648   -0.5301 H   0  0  0  0  0  0  0  0  0  0  0  0
   -3.5168   -1.0706   -1.8768 H   0  0  0  0  0  0  0  0  0  0  0  0
   -2.0952   -2.1172   -1.9134 H   0  0  0  0  0  0  0  0  0  0  0  0
   -1.4800    0.2469   -1.3281 H   0  0  0  0  0  0  0  0  0  0  0  0
   -2.5425    0.1833    0.0665 H   0  0  0  0  0  0  0  0  0  0  0  0
   -1.2067   -1.7701    0.9423 H   0  0  0  0  0  0  0  0  0  0  0  0
   -0.0765   -1.5570   -0.3815 H   0  0  0  0  0  0  0  0  0  0  0  0
    0.6965   -0.5370    1.7562 H   0  0  0  0  0  0  0  0  0  0  0  0
   -0.6972    0.5301    1.7660 H   0  0  0  0  0  0  0  0  0  0  0  0
    0.0801    1.5558   -0.3800 H   0  0  0  0  0  0  0  0  0  0  0  0
    1.4760    0.4911   -0.3774 H   0  0  0  0  0  0  0  0  0  0  0  0
    1.9859    2.7842    0.4419 H   0  0  0  0  0  0  0  0  0  0  0  0
    0.8314    2.5911    1.7457 H   0  0  0  0  0  0  0  0  0  0  0  0
    2.2268    0.7951    2.7623 H   0  0  0  0  0  0  0  0  0  0  0  0
    3.2257    2.2138    2.4685 H   0  0  0  0  0  0  0  0  0  0  0  0
    3.3166    0.8330    1.3744 H   0  0  0  0  0  0  0  0  0  0  0  0
  1  2  1  0  0  0  0
  1  8  1  0  0  0  0
  1  9  1  0  0  0  0
  1 10  1  0  0  0  0
  2  3  1  0  0  0  0
  2 11  1  0  0  0  0
  2 12  1  0  0  0  0
  3  4  1  0  0  0  0
  3 13  1  0  0  0  0
  3 14  1  0  0  0  0
  4  5  1  0  0  0  0
  4 15  1  0  0  0  0
  4 16  1  0  0  0  0
  5  6  1  0  0  0  0
  5 17  1  0  0  0  0
  5 18  1  0  0  0  0
  6  7  1  0  0  0  0
  6 19  1  0  0  0  0
  6 20  1  0  0  0  0
  7 21  1  0  0  0  0
  7 22  1  0  0  0  0
  7 23  1  0  0  0  0
M  END
$$$$
AGAG-
 OpenBabel12202214503D

 23 22  0  0  0  0  0  0  0  0999 V2000
   -0.7051   -3.0305   -1.2648 C   0  0  0  0  0  0  0  0  0  0  0  0
    0.1081   -1.9398   -0.5739 C   0  0  0  0  0  0  0  0  0  0  0  0
   -0.7730   -1.0220    0.2726 C   0  0  0  0  0  0  0  0  0  0  0  0
    0.0003    0.0004    1.1085 C   0  0  0  0  0  0  0  0  0  0  0  0
    0.7726    1.0216    0.2729 C   0  0  0  0  0  0  0  0  0  0  0  0
    1.5513    2.0384    1.1123 C   0  0  0  0  0  0  0  0  0  0  0  0
    0.6643    2.9278    1.9808 C   0  0  0  0  0  0  0  0  0  0  0  0
   -1.4669   -2.5924   -1.9134 H   0  0  0  0  0  0  0  0  0  0  0  0
   -0.0728   -3.6754   -1.8768 H   0  0  0  0  0  0  0  0  0  0  0  0
   -1.2148   -3.6582   -0.5301 H   0  0  0  0  0  0  0  0  0  0  0  0
    0.8685   -2.3966    0.0665 H   0  0  0  0  0  0  0  0  0  0  0  0
    0.6405   -1.3569   -1.3281 H   0  0  0  0  0  0  0  0  0  0  0  0
   -1.4773   -0.4974   -0.3815 H   0  0  0  0  0  0  0  0  0  0  0  0
   -1.3748   -1.6430    0.9423 H   0  0  0  0  0  0  0  0  0  0  0  0
    0.6999   -0.5266    1.7660 H   0  0  0  0  0  0  0  0  0  0  0  0
   -0.7063    0.5240    1.7562 H   0  0  0  0  0  0  0  0  0  0  0  0
    0.0707    1.5540   -0.3774 H   0  0  0  0  0  0  0  0  0  0  0  0
    1.4753    0.5006   -0.3800 H   0  0  0  0  0  0  0  0  0  0  0  0
    2.2669    1.5054    1.7457 H   0  0  0  0  0  0  0  0  0  0  0  0
    2.1384    2.6689    0.4419 H   0  0  0  0  0  0  0  0  0  0  0  0
   -0.1013    3.4181    1.3744 H   0  0  0  0  0  0  0  0  0  0  0  0
    1.2521    3.7066    2.4685 H   0  0  0  0  0  0  0  0  0  0  0  0
    0.1588    2.3592    2.7623 H   0  0  0  0  0  0  0  0  0  0  0  0
  1  2  1  0  0  0  0
  1  8  1  0  0  0  0
  1  9  1  0  0  0  0
  1 10  1  0  0  0  0
  2  3  1  0  0  0  0
  2 11  1  0  0  0  0
  2 12  1  0  0  0  0
  3  4  1  0  0  0  0
  3 13  1  0  0  0  0
  3 14  1  0  0  0  0
  4  5  1  0  0  0  0
  4 15  1  0  0  0  0
  4 16  1  0  0  0  0
  5  6  1  0  0  0  0
  5 17  1  0  0  0  0
  5 18  1  0  0  0  0
  6  7  1  0  0  0  0
  6 19  1  0  0  0  0
  6 20  1  0  0  0  0
  7 21  1  0  0  0  0
  7 22  1  0  0  0  0
  7 23  1  0  0  0  0
M  END
$$$$
AGAG
 OpenBabel12202214503D

 23 22  0  0  0  0  0  0  0  0999 V2000
   -0.6740   -2.9816   -1.3269 C   0  0  0  0  0  0  0  0  0  0  0  0
    0.1196   -1.8908   -0.6134 C   0  0  0  0  0  0  0  0  0  0  0  0
   -0.7712   -1.0196    0.2718 C   0  0  0  0  0  0  0  0  0  0  0  0
   -0.0002   -0.0002    1.1106 C   0  0  0  0  0  0  0  0  0  0  0  0
    0.7713    1.0198    0.2716 C   0  0  0  0  0  0  0  0  0  0  0  0
    1.3063    2.1979    1.0869 C   0  0  0  0  0  0  0  0  0  0  0  0
    2.2963    1.7761    2.1714 C   0  0  0  0  0  0  0  0  0  0  0  0
   -1.4525   -2.5449   -1.9556 H   0  0  0  0  0  0  0  0  0  0  0  0
   -0.0327   -3.5929   -1.9630 H   0  0  0  0  0  0  0  0  0  0  0  0
   -1.1591   -3.6420   -0.6058 H   0  0  0  0  0  0  0  0  0  0  0  0
    0.9006   -2.3450    0.0038 H   0  0  0  0  0  0  0  0  0  0  0  0
    0.6264   -1.2685   -1.3542 H   0  0  0  0  0  0  0  0  0  0  0  0
   -1.4974   -0.4962   -0.3593 H   0  0  0  0  0  0  0  0  0  0  0  0
   -1.3453   -1.6717    0.9363 H   0  0  0  0  0  0  0  0  0  0  0  0
    0.6867   -0.5334    1.7725 H   0  0  0  0  0  0  0  0  0  0  0  0
   -0.7026    0.5381    1.7553 H   0  0  0  0  0  0  0  0  0  0  0  0
    0.1099    1.3984   -0.5147 H   0  0  0  0  0  0  0  0  0  0  0  0
    1.6089    0.5295   -0.2314 H   0  0  0  0  0  0  0  0  0  0  0  0
    1.7936    2.9051    0.4122 H   0  0  0  0  0  0  0  0  0  0  0  0
    0.4669    2.7271    1.5458 H   0  0  0  0  0  0  0  0  0  0  0  0
    1.8153    1.1701    2.9398 H   0  0  0  0  0  0  0  0  0  0  0  0
    2.7347    2.6463    2.6625 H   0  0  0  0  0  0  0  0  0  0  0  0
    3.1108    1.1887    1.7417 H   0  0  0  0  0  0  0  0  0  0  0  0
  1  2  1  0  0  0  0
  1  8  1  0  0  0  0
  1  9  1  0  0  0  0
  1 10  1  0  0  0  0
  2  3  1  0  0  0  0
  2 11  1  0  0  0  0
  2 12  1  0  0  0  0
  3  4  1  0  0  0  0
  3 13  1  0  0  0  0
  3 14  1  0  0  0  0
  4  5  1  0  0  0  0
  4 15  1  0  0  0  0
  4 16  1  0  0  0  0
  5  6  1  0  0  0  0
  5 17  1  0  0  0  0
  5 18  1  0  0  0  0
  6  7  1  0  0  0  0
  6 19  1  0  0  0  0
  6 20  1  0  0  0  0
  7 21  1  0  0  0  0
  7 22  1  0  0  0  0
  7 23  1  0  0  0  0
M  END
$$$$
AG-G-A
 OpenBabel12202214503D

 23 22  0  0  0  0  0  0  0  0999 V2000
   -0.7041   -2.9352    2.4903 C   0  0  0  0  0  0  0  0  0  0  0  0
    0.0915   -1.8415    1.7833 C   0  0  0  0  0  0  0  0  0  0  0  0
   -0.7782   -1.0289    0.8263 C   0  0  0  0  0  0  0  0  0  0  0  0
    0.0000    0.0000    0.0013 C   0  0  0  0  0  0  0  0  0  0  0  0
    0.7782    1.0289    0.8263 C   0  0  0  0  0  0  0  0  0  0  0  0
   -0.0915    1.8415    1.7833 C   0  0  0  0  0  0  0  0  0  0  0  0
    0.7041    2.9352    2.4903 C   0  0  0  0  0  0  0  0  0  0  0  0
   -1.1287   -3.6348    1.7673 H   0  0  0  0  0  0  0  0  0  0  0  0
   -0.0795   -3.5039    3.1803 H   0  0  0  0  0  0  0  0  0  0  0  0
   -1.5287   -2.5055    3.0623 H   0  0  0  0  0  0  0  0  0  0  0  0
    0.5390   -1.1817    2.5303 H   0  0  0  0  0  0  0  0  0  0  0  0
    0.9196   -2.2873    1.2243 H   0  0  0  0  0  0  0  0  0  0  0  0
   -1.2802   -1.7176    0.1403 H   0  0  0  0  0  0  0  0  0  0  0  0
   -1.5696   -0.5328    1.3943 H   0  0  0  0  0  0  0  0  0  0  0  0
   -0.6989    0.5299   -0.6517 H   0  0  0  0  0  0  0  0  0  0  0  0
    0.6989   -0.5299   -0.6517 H   0  0  0  0  0  0  0  0  0  0  0  0
    1.2802    1.7176    0.1403 H   0  0  0  0  0  0  0  0  0  0  0  0
    1.5696    0.5328    1.3943 H   0  0  0  0  0  0  0  0  0  0  0  0
   -0.9196    2.2873    1.2243 H   0  0  0  0  0  0  0  0  0  0  0  0
   -0.5390    1.1817    2.5303 H   0  0  0  0  0  0  0  0  0  0  0  0
    1.5287    2.5055    3.0623 H   0  0  0  0  0  0  0  0  0  0  0  0
    0.0795    3.5039    3.1803 H   0  0  0  0  0  0  0  0  0  0  0  0
    1.1287    3.6348    1.7673 H   0  0  0  0  0  0  0  0  0  0  0  0
  1  2  1  0  0  0  0
  1  8  1  0  0  0  0
  1  9  1  0  0  0  0
  1 10  1  0  0  0  0
  2  3  1  0  0  0  0
  2 11  1  0  0  0  0
  2 12  1  0  0  0  0
  3  4  1  0  0  0  0
  3 13  1  0  0  0  0
  3 14  1  0  0  0  0
  4  5  1  0  0  0  0
  4 15  1  0  0  0  0
  4 16  1  0  0  0  0
  5  6  1  0  0  0  0
  5 17  1  0  0  0  0
  5 18  1  0  0  0  0
  6  7  1  0  0  0  0
  6 19  1  0  0  0  0
  6 20  1  0  0  0  0
  7 21  1  0  0  0  0
  7 22  1  0  0  0  0
  7 23  1  0  0  0  0
M  END
$$$$
AG-GA
 OpenBabel12202214503D

 23 22  0  0  0  0  0  0  0  0999 V2000
   -2.9738   -1.7019   -0.7979 C   0  0  0  0  0  0  0  0  0  0  0  0
   -2.2608   -0.6958    0.1003 C   0  0  0  0  0  0  0  0  0  0  0  0
   -0.7777   -1.0283    0.2725 C   0  0  0  0  0  0  0  0  0  0  0  0
    0.0013    0.0018    1.1075 C   0  0  0  0  0  0  0  0  0  0  0  0
    0.7764    1.0265    0.2740 C   0  0  0  0  0  0  0  0  0  0  0  0
   -0.0850    1.8784   -0.6558 C   0  0  0  0  0  0  0  0  0  0  0  0
    0.7445    2.9250   -1.3942 C   0  0  0  0  0  0  0  0  0  0  0  0
   -2.8865   -2.7127   -0.3929 H   0  0  0  0  0  0  0  0  0  0  0  0
   -4.0357   -1.4701   -0.8962 H   0  0  0  0  0  0  0  0  0  0  0  0
   -2.5369   -1.7058   -1.7988 H   0  0  0  0  0  0  0  0  0  0  0  0
   -2.3720    0.3091   -0.3115 H   0  0  0  0  0  0  0  0  0  0  0  0
   -2.7336   -0.6826    1.0860 H   0  0  0  0  0  0  0  0  0  0  0  0
   -0.7076   -2.0137    0.7397 H   0  0  0  0  0  0  0  0  0  0  0  0
   -0.3126   -1.1251   -0.7137 H   0  0  0  0  0  0  0  0  0  0  0  0
    0.7126   -0.5144    1.7544 H   0  0  0  0  0  0  0  0  0  0  0  0
   -0.6940    0.5270    1.7700 H   0  0  0  0  0  0  0  0  0  0  0  0
    1.5269    0.4999   -0.3255 H   0  0  0  0  0  0  0  0  0  0  0  0
    1.3267    1.6894    0.9473 H   0  0  0  0  0  0  0  0  0  0  0  0
   -0.5882    1.2369   -1.3830 H   0  0  0  0  0  0  0  0  0  0  0  0
   -0.8679    2.3707   -0.0731 H   0  0  0  0  0  0  0  0  0  0  0  0
    1.2278    3.6055   -0.6908 H   0  0  0  0  0  0  0  0  0  0  0  0
    0.1291    3.5212   -2.0689 H   0  0  0  0  0  0  0  0  0  0  0  0
    1.5276    2.4491   -1.9881 H   0  0  0  0  0  0  0  0  0  0  0  0
  1  2  1  0  0  0  0
  1  8  1  0  0  0  0
  1  9  1  0  0  0  0
  1 10  1  0  0  0  0
  2  3  1  0  0  0  0
  2 11  1  0  0  0  0
  2 12  1  0  0  0  0
  3  4  1  0  0  0  0
  3 13  1  0  0  0  0
  3 14  1  0  0  0  0
  4  5  1  0  0  0  0
  4 15  1  0  0  0  0
  4 16  1  0  0  0  0
  5  6  1  0  0  0  0
  5 17  1  0  0  0  0
  5 18  1  0  0  0  0
  6  7  1  0  0  0  0
  6 19  1  0  0  0  0
  6 20  1  0  0  0  0
  7 21  1  0  0  0  0
  7 22  1  0  0  0  0
  7 23  1  0  0  0  0
M  END
$$$$
AGG-A
 OpenBabel12202214503D

 23 22  0  0  0  0  0  0  0  0999 V2000
   -0.7445   -2.9250   -1.3942 C   0  0  0  0  0  0  0  0  0  0  0  0
    0.0850   -1.8784   -0.6558 C   0  0  0  0  0  0  0  0  0  0  0  0
   -0.7764   -1.0265    0.2740 C   0  0  0  0  0  0  0  0  0  0  0  0
   -0.0013   -0.0018    1.1075 C   0  0  0  0  0  0  0  0  0  0  0  0
    0.7777    1.0283    0.2725 C   0  0  0  0  0  0  0  0  0  0  0  0
    2.2608    0.6958    0.1003 C   0  0  0  0  0  0  0  0  0  0  0  0
    2.9738    1.7019   -0.7979 C   0  0  0  0  0  0  0  0  0  0  0  0
   -1.5276   -2.4491   -1.9881 H   0  0  0  0  0  0  0  0  0  0  0  0
   -0.1291   -3.5212   -2.0689 H   0  0  0  0  0  0  0  0  0  0  0  0
   -1.2278   -3.6055   -0.6908 H   0  0  0  0  0  0  0  0  0  0  0  0
    0.8679   -2.3707   -0.0731 H   0  0  0  0  0  0  0  0  0  0  0  0
    0.5882   -1.2369   -1.3830 H   0  0  0  0  0  0  0  0  0  0  0  0
   -1.5269   -0.4999   -0.3255 H   0  0  0  0  0  0  0  0  0  0  0  0
   -1.3267   -1.6894    0.9473 H   0  0  0  0  0  0  0  0  0  0  0  0
    0.6940   -0.5270    1.7700 H   0  0  0  0  0  0  0  0  0  0  0  0
   -0.7126    0.5144    1.7544 H   0  0  0  0  0  0  0  0  0  0  0  0
    0.7076    2.0137    0.7397 H   0  0  0  0  0  0  0  0  0  0  0  0
    0.3126    1.1251   -0.7137 H   0  0  0  0  0  0  0  0  0  0  0  0
    2.7336    0.6826    1.0860 H   0  0  0  0  0  0  0  0  0  0  0  0
    2.3720   -0.3091   -0.3115 H   0  0  0  0  0  0  0  0  0  0  0  0
    2.5369    1.7058   -1.7988 H   0  0  0  0  0  0  0  0  0  0  0  0
    4.0357    1.4701   -0.8962 H   0  0  0  0  0  0  0  0  0  0  0  0
    2.8865    2.7127   -0.3929 H   0  0  0  0  0  0  0  0  0  0  0  0
  1  2  1  0  0  0  0
  1  8  1  0  0  0  0
  1  9  1  0  0  0  0
  1 10  1  0  0  0  0
  2  3  1  0  0  0  0
  2 11  1  0  0  0  0
  2 12  1  0  0  0  0
  3  4  1  0  0  0  0
  3 13  1  0  0  0  0
  3 14  1  0  0  0  0
  4  5  1  0  0  0  0
  4 15  1  0  0  0  0
  4 16  1  0  0  0  0
  5  6  1  0  0  0  0
  5 17  1  0  0  0  0
  5 18  1  0  0  0  0
  6  7  1  0  0  0  0
  6 19  1  0  0  0  0
  6 20  1  0  0  0  0
  7 21  1  0  0  0  0
  7 22  1  0  0  0  0
  7 23  1  0  0  0  0
M  END
$$$$
AGGA
 OpenBabel12202214503D

 23 22  0  0  0  0  0  0  0  0999 V2000
   -2.6326   -1.4766    2.4903 C   0  0  0  0  0  0  0  0  0  0  0  0
   -1.7968   -0.4133    1.7833 C   0  0  0  0  0  0  0  0  0  0  0  0
   -0.7782   -1.0289    0.8263 C   0  0  0  0  0  0  0  0  0  0  0  0
    0.0000    0.0000    0.0013 C   0  0  0  0  0  0  0  0  0  0  0  0
    0.7782    1.0289    0.8263 C   0  0  0  0  0  0  0  0  0  0  0  0
    1.7968    0.4133    1.7833 C   0  0  0  0  0  0  0  0  0  0  0  0
    2.6326    1.4766    2.4903 C   0  0  0  0  0  0  0  0  0  0  0  0
   -1.9947   -2.1530    3.0623 H   0  0  0  0  0  0  0  0  0  0  0  0
   -3.3499   -1.0303    3.1803 H   0  0  0  0  0  0  0  0  0  0  0  0
   -3.1903   -2.0756    1.7673 H   0  0  0  0  0  0  0  0  0  0  0  0
   -2.4513    0.2622    1.2243 H   0  0  0  0  0  0  0  0  0  0  0  0
   -1.2838    0.1969    2.5303 H   0  0  0  0  0  0  0  0  0  0  0  0
   -0.0854   -1.6554    1.3943 H   0  0  0  0  0  0  0  0  0  0  0  0
   -1.3042   -1.6994    0.1403 H   0  0  0  0  0  0  0  0  0  0  0  0
   -0.7001    0.5282   -0.6517 H   0  0  0  0  0  0  0  0  0  0  0  0
    0.7001   -0.5282   -0.6517 H   0  0  0  0  0  0  0  0  0  0  0  0
    0.0854    1.6554    1.3943 H   0  0  0  0  0  0  0  0  0  0  0  0
    1.3042    1.6994    0.1403 H   0  0  0  0  0  0  0  0  0  0  0  0
    1.2838   -0.1969    2.5303 H   0  0  0  0  0  0  0  0  0  0  0  0
    2.4513   -0.2622    1.2243 H   0  0  0  0  0  0  0  0  0  0  0  0
    3.1903    2.0756    1.7673 H   0  0  0  0  0  0  0  0  0  0  0  0
    3.3499    1.0303    3.1803 H   0  0  0  0  0  0  0  0  0  0  0  0
    1.9947    2.1530    3.0623 H   0  0  0  0  0  0  0  0  0  0  0  0
  1  2  1  0  0  0  0
  1  8  1  0  0  0  0
  1  9  1  0  0  0  0
  1 10  1  0  0  0  0
  2  3  1  0  0  0  0
  2 11  1  0  0  0  0
  2 12  1  0  0  0  0
  3  4  1  0  0  0  0
  3 13  1  0  0  0  0
  3 14  1  0  0  0  0
  4  5  1  0  0  0  0
  4 15  1  0  0  0  0
  4 16  1  0  0  0  0
  5  6  1  0  0  0  0
  5 17  1  0  0  0  0
  5 18  1  0  0  0  0
  6  7  1  0  0  0  0
  6 19  1  0  0  0  0
  6 20  1  0  0  0  0
  7 21  1  0  0  0  0
  7 22  1  0  0  0  0
  7 23  1  0  0  0  0
M  END
$$$$
AG-G-G-
 OpenBabel12202214503D

 23 22  0  0  0  0  0  0  0  0999 V2000
   -2.6578   -1.4726   -1.3601 C   0  0  0  0  0  0  0  0  0  0  0  0
   -1.8149   -0.4101   -0.6611 C   0  0  0  0  0  0  0  0  0  0  0  0
   -0.7771   -1.0274    0.2756 C   0  0  0  0  0  0  0  0  0  0  0  0
   -0.0005   -0.0007    1.1033 C   0  0  0  0  0  0  0  0  0  0  0  0
    0.7776    1.0281    0.2750 C   0  0  0  0  0  0  0  0  0  0  0  0
    1.7594    0.4218   -0.7306 C   0  0  0  0  0  0  0  0  0  0  0  0
    2.8066   -0.4818   -0.0827 C   0  0  0  0  0  0  0  0  0  0  0  0
   -3.1991   -2.0797   -0.6309 H   0  0  0  0  0  0  0  0  0  0  0  0
   -3.3901   -1.0240   -2.0330 H   0  0  0  0  0  0  0  0  0  0  0  0
   -2.0275   -2.1425   -1.9486 H   0  0  0  0  0  0  0  0  0  0  0  0
   -1.3179    0.2079   -1.4126 H   0  0  0  0  0  0  0  0  0  0  0  0
   -2.4639    0.2570   -0.0865 H   0  0  0  0  0  0  0  0  0  0  0  0
   -1.2867   -1.7140    0.9579 H   0  0  0  0  0  0  0  0  0  0  0  0
   -0.0838   -1.6375   -0.3115 H   0  0  0  0  0  0  0  0  0  0  0  0
    0.6881   -0.5272    1.7675 H   0  0  0  0  0  0  0  0  0  0  0  0
   -0.7033    0.5326    1.7498 H   0  0  0  0  0  0  0  0  0  0  0  0
    1.3337    1.6742    0.9613 H   0  0  0  0  0  0  0  0  0  0  0  0
    0.0755    1.6750   -0.2559 H   0  0  0  0  0  0  0  0  0  0  0  0
    1.2125   -0.1406   -1.4908 H   0  0  0  0  0  0  0  0  0  0  0  0
    2.2636    1.2361   -1.2552 H   0  0  0  0  0  0  0  0  0  0  0  0
    3.3269    0.0438    0.7222 H   0  0  0  0  0  0  0  0  0  0  0  0
    3.5525   -0.7998   -0.8123 H   0  0  0  0  0  0  0  0  0  0  0  0
    2.3570   -1.3801    0.3430 H   0  0  0  0  0  0  0  0  0  0  0  0
  1  2  1  0  0  0  0
  1  8  1  0  0  0  0
  1  9  1  0  0  0  0
  1 10  1  0  0  0  0
  2  3  1  0  0  0  0
  2 11  1  0  0  0  0
  2 12  1  0  0  0  0
  3  4  1  0  0  0  0
  3 13  1  0  0  0  0
  3 14  1  0  0  0  0
  4  5  1  0  0  0  0
  4 15  1  0  0  0  0
  4 16  1  0  0  0  0
  5  6  1  0  0  0  0
  5 17  1  0  0  0  0
  5 18  1  0  0  0  0
  6  7  1  0  0  0  0
  6 19  1  0  0  0  0
  6 20  1  0  0  0  0
  7 21  1  0  0  0  0
  7 22  1  0  0  0  0
  7 23  1  0  0  0  0
M  END
$$$$
AG-G-G
 OpenBabel12202214503D

 23 22  0  0  0  0  0  0  0  0999 V2000
   -2.6643   -1.5105   -1.3430 C   0  0  0  0  0  0  0  0  0  0  0  0
   -1.8994   -0.4380   -0.5734 C   0  0  0  0  0  0  0  0  0  0  0  0
   -0.7823   -1.0343    0.2810 C   0  0  0  0  0  0  0  0  0  0  0  0
   -0.0009   -0.0012    1.0931 C   0  0  0  0  0  0  0  0  0  0  0  0
    0.7832    1.0356    0.2800 C   0  0  0  0  0  0  0  0  0  0  0  0
    1.8572    0.4426   -0.6469 C   0  0  0  0  0  0  0  0  0  0  0  0
    1.3840    0.1817   -2.0766 C   0  0  0  0  0  0  0  0  0  0  0  0
   -3.1127   -2.2348   -0.6595 H   0  0  0  0  0  0  0  0  0  0  0  0
   -3.4623   -1.0791   -1.9478 H   0  0  0  0  0  0  0  0  0  0  0  0
   -1.9946   -2.0572   -2.0117 H   0  0  0  0  0  0  0  0  0  0  0  0
   -1.4856    0.2866   -1.2779 H   0  0  0  0  0  0  0  0  0  0  0  0
   -2.5861    0.1139    0.0755 H   0  0  0  0  0  0  0  0  0  0  0  0
   -1.2248   -1.7579    0.9721 H   0  0  0  0  0  0  0  0  0  0  0  0
   -0.0982   -1.6032   -0.3558 H   0  0  0  0  0  0  0  0  0  0  0  0
    0.7055   -0.5268    1.7422 H   0  0  0  0  0  0  0  0  0  0  0  0
   -0.6979    0.5245    1.7525 H   0  0  0  0  0  0  0  0  0  0  0  0
    1.2622    1.7111    0.9938 H   0  0  0  0  0  0  0  0  0  0  0  0
    0.0982    1.6537   -0.3072 H   0  0  0  0  0  0  0  0  0  0  0  0
    2.7049    1.1292   -0.6936 H   0  0  0  0  0  0  0  0  0  0  0  0
    2.2381   -0.4848   -0.2072 H   0  0  0  0  0  0  0  0  0  0  0  0
    0.5705   -0.5417   -2.1157 H   0  0  0  0  0  0  0  0  0  0  0  0
    2.1991   -0.2016   -2.6926 H   0  0  0  0  0  0  0  0  0  0  0  0
    1.0279    1.1071   -2.5347 H   0  0  0  0  0  0  0  0  0  0  0  0
  1  2  1  0  0  0  0
  1  8  1  0  0  0  0
  1  9  1  0  0  0  0
  1 10  1  0  0  0  0
  2  3  1  0  0  0  0
  2 11  1  0  0  0  0
  2 12  1  0  0  0  0
  3  4  1  0  0  0  0
  3 13  1  0  0  0  0
  3 14  1  0  0  0  0
  4  5  1  0  0  0  0
  4 15  1  0  0  0  0
  4 16  1  0  0  0  0
  5  6  1  0  0  0  0
  5 17  1  0  0  0  0
  5 18  1  0  0  0  0
  6  7  1  0  0  0  0
  6 19  1  0  0  0  0
  6 20  1  0  0  0  0
  7 21  1  0  0  0  0
  7 22  1  0  0  0  0
  7 23  1  0  0  0  0
M  END
$$$$
AG-GG-
 OpenBabel12202214503D

 23 26  0  0  0  0  0  0  0  0999 V2000
   -2.6820   -3.8700    3.1670 C   0  0  0  0  0  0  0  0  0  0  0  0
   -2.0600   -4.3150    3.9510 H   0  0  0  0  0  0  0  0  0  0  0  0
   -3.6550   -3.6240    3.6040 H   0  0  0  0  0  0  0  0  0  0  0  0
   -2.8400   -4.6210    2.3860 H   0  0  0  0  0  0  0  0  0  0  0  0
   -2.0300   -2.6200    2.5970 C   0  0  0  0  0  0  0  0  0  0  0  0
   -2.6440   -2.0780    2.1880 H   0  0  0  0  0  0  0  0  0  0  0  0
   -2.6440   -2.0780    2.1880 H   0  0  0  0  0  0  0  0  0  0  0  0
   -0.6690   -2.9360    1.9740 C   0  0  0  0  0  0  0  0  0  0  0  0
    0.0300   -1.7060    1.3840 C   0  0  0  0  0  0  0  0  0  0  0  0
   -0.7760   -1.0260    0.2740 C   0  0  0  0  0  0  0  0  0  0  0  0
   -2.1480   -0.5320    0.7420 C   0  0  0  0  0  0  0  0  0  0  0  0
   -2.7000   -2.1860    1.8470 H   0  0  0  0  0  0  0  0  0  0  0  0
   -0.0150   -3.3650    2.7420 H   0  0  0  0  0  0  0  0  0  0  0  0
   -0.7860   -3.7010    1.1970 H   0  0  0  0  0  0  0  0  0  0  0  0
    0.9980   -2.0250    0.9810 H   0  0  0  0  0  0  0  0  0  0  0  0
    0.2400   -0.9930    2.1890 H   0  0  0  0  0  0  0  0  0  0  0  0
   -0.9130   -1.7130   -0.5690 H   0  0  0  0  0  0  0  0  0  0  0  0
   -0.2120   -0.1650   -0.1040 H   0  0  0  0  0  0  0  0  0  0  0  0
   -2.0240    0.2360    1.5150 H   0  0  0  0  0  0  0  0  0  0  0  0
   -2.6500   -0.0500   -0.1050 H   0  0  0  0  0  0  0  0  0  0  0  0
   -3.0450   -1.6400    1.2690 C   0  0  0  0  0  0  0  0  0  0  0  0
   -3.1620   -2.4370    0.5280 H   0  0  0  0  0  0  0  0  0  0  0  0
   -4.0390   -1.2420    1.4990 H   0  0  0  0  0  0  0  0  0  0  0  0
  1  2  1  0  0  0  0
  1  3  1  0  0  0  0
  1  4  1  0  0  0  0
  1  5  1  0  0  0  0
  5  6  1  0  0  0  0
  5  7  1  0  0  0  0
  5  8  1  0  0  0  0
  5 12  1  0  0  0  0
  5 21  1  0  0  0  0
  6 21  1  0  0  0  0
  7 21  1  0  0  0  0
  8  9  1  0  0  0  0
  8 13  1  0  0  0  0
  8 14  1  0  0  0  0
  9 10  1  0  0  0  0
  9 15  1  0  0  0  0
  9 16  1  0  0  0  0
 10 11  1  0  0  0  0
 10 17  1  0  0  0  0
 10 18  1  0  0  0  0
 11 19  1  0  0  0  0
 11 20  1  0  0  0  0
 11 21  1  0  0  0  0
 12 21  1  0  0  0  0
 21 22  1  0  0  0  0
 21 23  1  0  0  0  0
M  END
$$$$
AG-GG
 OpenBabel12202214503D

 23 22  0  0  0  0  0  0  0  0999 V2000
   -2.9717   -1.7523   -0.7680 C   0  0  0  0  0  0  0  0  0  0  0  0
   -2.2584   -0.7000    0.0763 C   0  0  0  0  0  0  0  0  0  0  0  0
   -0.7781   -1.0288    0.2727 C   0  0  0  0  0  0  0  0  0  0  0  0
    0.0014    0.0018    1.1072 C   0  0  0  0  0  0  0  0  0  0  0  0
    0.7768    1.0270    0.2741 C   0  0  0  0  0  0  0  0  0  0  0  0
   -0.0762    1.9136   -0.6362 C   0  0  0  0  0  0  0  0  0  0  0  0
   -1.0234    2.8303    0.1347 C   0  0  0  0  0  0  0  0  0  0  0  0
   -2.8949   -2.7385   -0.3049 H   0  0  0  0  0  0  0  0  0  0  0  0
   -4.0306   -1.5195   -0.8874 H   0  0  0  0  0  0  0  0  0  0  0  0
   -2.5273   -1.8174   -1.7630 H   0  0  0  0  0  0  0  0  0  0  0  0
   -2.3687    0.2791   -0.3919 H   0  0  0  0  0  0  0  0  0  0  0  0
   -2.7369   -0.6322    1.0579 H   0  0  0  0  0  0  0  0  0  0  0  0
   -0.7159   -2.0094    0.7508 H   0  0  0  0  0  0  0  0  0  0  0  0
   -0.3008   -1.1359   -0.7076 H   0  0  0  0  0  0  0  0  0  0  0  0
    0.7232   -0.5199    1.7389 H   0  0  0  0  0  0  0  0  0  0  0  0
   -0.6845    0.5123    1.7894 H   0  0  0  0  0  0  0  0  0  0  0  0
    1.5034    0.4873   -0.3396 H   0  0  0  0  0  0  0  0  0  0  0  0
    1.3521    1.6701    0.9472 H   0  0  0  0  0  0  0  0  0  0  0  0
    0.5909    2.5270   -1.2464 H   0  0  0  0  0  0  0  0  0  0  0  0
   -0.6408    1.2902   -1.3330 H   0  0  0  0  0  0  0  0  0  0  0  0
   -1.7497    2.2634    0.7176 H   0  0  0  0  0  0  0  0  0  0  0  0
   -1.5786    3.4815   -0.5434 H   0  0  0  0  0  0  0  0  0  0  0  0
   -0.4637    3.4649    0.8256 H   0  0  0  0  0  0  0  0  0  0  0  0
  1  2  1  0  0  0  0
  1  8  1  0  0  0  0
  1  9  1  0  0  0  0
  1 10  1  0  0  0  0
  2  3  1  0  0  0  0
  2 11  1  0  0  0  0
  2 12  1  0  0  0  0
  3  4  1  0  0  0  0
  3 13  1  0  0  0  0
  3 14  1  0  0  0  0
  4  5  1  0  0  0  0
  4 15  1  0  0  0  0
  4 16  1  0  0  0  0
  5  6  1  0  0  0  0
  5 17  1  0  0  0  0
  5 18  1  0  0  0  0
  6  7  1  0  0  0  0
  6 19  1  0  0  0  0
  6 20  1  0  0  0  0
  7 21  1  0  0  0  0
  7 22  1  0  0  0  0
  7 23  1  0  0  0  0
M  END
$$$$
AGG-G-
 OpenBabel12202214503D

 23 22  0  0  0  0  0  0  0  0999 V2000
   -0.8771   -3.3365   -0.7680 C   0  0  0  0  0  0  0  0  0  0  0  0
   -0.0588   -2.3636    0.0763 C   0  0  0  0  0  0  0  0  0  0  0  0
   -0.7781   -1.0288    0.2727 C   0  0  0  0  0  0  0  0  0  0  0  0
    0.0014    0.0018    1.1072 C   0  0  0  0  0  0  0  0  0  0  0  0
    0.7768    1.0270    0.2741 C   0  0  0  0  0  0  0  0  0  0  0  0
    1.8621    0.4476   -0.6362 C   0  0  0  0  0  0  0  0  0  0  0  0
    3.0020   -0.2143    0.1347 C   0  0  0  0  0  0  0  0  0  0  0  0
   -1.0608   -2.9266   -1.7630 H   0  0  0  0  0  0  0  0  0  0  0  0
   -0.3649   -4.2920   -0.8874 H   0  0  0  0  0  0  0  0  0  0  0  0
   -1.8470   -3.5311   -0.3049 H   0  0  0  0  0  0  0  0  0  0  0  0
    0.1367   -2.8056    1.0579 H   0  0  0  0  0  0  0  0  0  0  0  0
    0.9134   -2.2033   -0.3919 H   0  0  0  0  0  0  0  0  0  0  0  0
   -1.0111   -0.5987   -0.7076 H   0  0  0  0  0  0  0  0  0  0  0  0
   -1.7387   -1.2359    0.7508 H   0  0  0  0  0  0  0  0  0  0  0  0
    0.6793   -0.5192    1.7894 H   0  0  0  0  0  0  0  0  0  0  0  0
   -0.6972    0.5544    1.7389 H   0  0  0  0  0  0  0  0  0  0  0  0
    1.2389    1.7557    0.9472 H   0  0  0  0  0  0  0  0  0  0  0  0
    0.0596    1.5793   -0.3396 H   0  0  0  0  0  0  0  0  0  0  0  0
    1.4159   -0.2653   -1.3330 H   0  0  0  0  0  0  0  0  0  0  0  0
    2.2707    1.2565   -1.2464 H   0  0  0  0  0  0  0  0  0  0  0  0
    3.4602    0.4971    0.8256 H   0  0  0  0  0  0  0  0  0  0  0  0
    3.7797   -0.5713   -0.5434 H   0  0  0  0  0  0  0  0  0  0  0  0
    2.6543   -1.0675    0.7176 H   0  0  0  0  0  0  0  0  0  0  0  0
  1  2  1  0  0  0  0
  1  8  1  0  0  0  0
  1  9  1  0  0  0  0
  1 10  1  0  0  0  0
  2  3  1  0  0  0  0
  2 11  1  0  0  0  0
  2 12  1  0  0  0  0
  3  4  1  0  0  0  0
  3 13  1  0  0  0  0
  3 14  1  0  0  0  0
  4  5  1  0  0  0  0
  4 15  1  0  0  0  0
  4 16  1  0  0  0  0
  5  6  1  0  0  0  0
  5 17  1  0  0  0  0
  5 18  1  0  0  0  0
  6  7  1  0  0  0  0
  6 19  1  0  0  0  0
  6 20  1  0  0  0  0
  7 21  1  0  0  0  0
  7 22  1  0  0  0  0
  7 23  1  0  0  0  0
M  END
$$$$
AGG-G
 OpenBabel12202214503D

 23 26  0  0  0  0  0  0  0  0999 V2000
    0.4070   -5.2340   -0.7170 C   0  0  0  0  0  0  0  0  0  0  0  0
    1.4600   -4.9540   -0.8270 H   0  0  0  0  0  0  0  0  0  0  0  0
    0.3400   -6.0090    0.0520 H   0  0  0  0  0  0  0  0  0  0  0  0
    0.0650   -5.6650   -1.6640 H   0  0  0  0  0  0  0  0  0  0  0  0
   -0.4390   -4.0310   -0.3280 C   0  0  0  0  0  0  0  0  0  0  0  0
   -0.3820   -3.8570    0.5680 H   0  0  0  0  0  0  0  0  0  0  0  0
   -0.3820   -3.8570    0.5680 H   0  0  0  0  0  0  0  0  0  0  0  0
   -0.3590   -2.9290   -1.3850 C   0  0  0  0  0  0  0  0  0  0  0  0
   -1.1960   -1.6930   -1.0390 C   0  0  0  0  0  0  0  0  0  0  0  0
   -0.7760   -1.0260    0.2740 C   0  0  0  0  0  0  0  0  0  0  0  0
   -0.8970   -1.9540    1.4860 C   0  0  0  0  0  0  0  0  0  0  0  0
   -0.0900   -3.6560    0.6400 H   0  0  0  0  0  0  0  0  0  0  0  0
    0.6860   -2.6340   -1.5360 H   0  0  0  0  0  0  0  0  0  0  0  0
   -0.7160   -3.3250   -2.3440 H   0  0  0  0  0  0  0  0  0  0  0  0
   -2.2540   -1.9760   -0.9970 H   0  0  0  0  0  0  0  0  0  0  0  0
   -1.0920   -0.9700   -1.8570 H   0  0  0  0  0  0  0  0  0  0  0  0
   -1.4100   -0.1480    0.4500 H   0  0  0  0  0  0  0  0  0  0  0  0
    0.2560   -0.6650    0.2020 H   0  0  0  0  0  0  0  0  0  0  0  0
   -0.5910   -1.3980    2.3800 H   0  0  0  0  0  0  0  0  0  0  0  0
   -1.9450   -2.2400    1.6350 H   0  0  0  0  0  0  0  0  0  0  0  0
   -0.0410   -3.2060    1.3790 C   0  0  0  0  0  0  0  0  0  0  0  0
   -0.0970   -3.7800    2.3100 H   0  0  0  0  0  0  0  0  0  0  0  0
    1.0080   -2.9510    1.2000 H   0  0  0  0  0  0  0  0  0  0  0  0
  1  2  1  0  0  0  0
  1  3  1  0  0  0  0
  1  4  1  0  0  0  0
  1  5  1  0  0  0  0
  5  6  1  0  0  0  0
  5  7  1  0  0  0  0
  5  8  1  0  0  0  0
  5 12  1  0  0  0  0
  5 21  1  0  0  0  0
  6 21  1  0  0  0  0
  7 21  1  0  0  0  0
  8  9  1  0  0  0  0
  8 13  1  0  0  0  0
  8 14  1  0  0  0  0
  9 10  1  0  0  0  0
  9 15  1  0  0  0  0
  9 16  1  0  0  0  0
 10 11  1  0  0  0  0
 10 17  1  0  0  0  0
 10 18  1  0  0  0  0
 11 19  1  0  0  0  0
 11 20  1  0  0  0  0
 11 21  1  0  0  0  0
 12 21  1  0  0  0  0
 21 22  1  0  0  0  0
 21 23  1  0  0  0  0
M  END
$$$$
AGGG-
 OpenBabel12202214503D

 23 22  0  0  0  0  0  0  0  0999 V2000
   -0.7282   -2.9748   -1.3430 C   0  0  0  0  0  0  0  0  0  0  0  0
    0.0956   -1.9469   -0.5734 C   0  0  0  0  0  0  0  0  0  0  0  0
   -0.7823   -1.0344    0.2810 C   0  0  0  0  0  0  0  0  0  0  0  0
   -0.0009   -0.0012    1.0931 C   0  0  0  0  0  0  0  0  0  0  0  0
    0.7832    1.0356    0.2800 C   0  0  0  0  0  0  0  0  0  0  0  0
   -0.0797    1.9075   -0.6469 C   0  0  0  0  0  0  0  0  0  0  0  0
   -0.2019    1.3812   -2.0766 C   0  0  0  0  0  0  0  0  0  0  0  0
   -1.4365   -2.4793   -2.0117 H   0  0  0  0  0  0  0  0  0  0  0  0
   -0.0958   -3.6253   -1.9478 H   0  0  0  0  0  0  0  0  0  0  0  0
   -1.3030   -3.6035   -0.6595 H   0  0  0  0  0  0  0  0  0  0  0  0
    0.8137   -2.4574    0.0755 H   0  0  0  0  0  0  0  0  0  0  0  0
    0.6802   -1.3515   -1.2779 H   0  0  0  0  0  0  0  0  0  0  0  0
   -1.5159   -0.5309   -0.3558 H   0  0  0  0  0  0  0  0  0  0  0  0
   -1.3580   -1.6571    0.9721 H   0  0  0  0  0  0  0  0  0  0  0  0
    0.6947   -0.5288    1.7525 H   0  0  0  0  0  0  0  0  0  0  0  0
   -0.6990    0.5354    1.7422 H   0  0  0  0  0  0  0  0  0  0  0  0
    1.5645    0.5447   -0.3072 H   0  0  0  0  0  0  0  0  0  0  0  0
    1.3029    1.6804    0.9938 H   0  0  0  0  0  0  0  0  0  0  0  0
   -1.0758    2.0216   -0.2072 H   0  0  0  0  0  0  0  0  0  0  0  0
    0.3502    2.9101   -0.6936 H   0  0  0  0  0  0  0  0  0  0  0  0
    0.7855    1.2905   -2.5347 H   0  0  0  0  0  0  0  0  0  0  0  0
   -0.7926    2.0612   -2.6926 H   0  0  0  0  0  0  0  0  0  0  0  0
   -0.6765    0.4015   -2.1157 H   0  0  0  0  0  0  0  0  0  0  0  0
  1  2  1  0  0  0  0
  1  8  1  0  0  0  0
  1  9  1  0  0  0  0
  1 10  1  0  0  0  0
  2  3  1  0  0  0  0
  2 11  1  0  0  0  0
  2 12  1  0  0  0  0
  3  4  1  0  0  0  0
  3 13  1  0  0  0  0
  3 14  1  0  0  0  0
  4  5  1  0  0  0  0
  4 15  1  0  0  0  0
  4 16  1  0  0  0  0
  5  6  1  0  0  0  0
  5 17  1  0  0  0  0
  5 18  1  0  0  0  0
  6  7  1  0  0  0  0
  6 19  1  0  0  0  0
  6 20  1  0  0  0  0
  7 21  1  0  0  0  0
  7 22  1  0  0  0  0
  7 23  1  0  0  0  0
M  END
$$$$
AGGG
 OpenBabel12202214503D

 23 22  0  0  0  0  0  0  0  0999 V2000
   -0.6934   -2.9583   -1.3601 C   0  0  0  0  0  0  0  0  0  0  0  0
    0.0994   -1.8580   -0.6611 C   0  0  0  0  0  0  0  0  0  0  0  0
   -0.7771   -1.0274    0.2756 C   0  0  0  0  0  0  0  0  0  0  0  0
   -0.0005   -0.0007    1.1033 C   0  0  0  0  0  0  0  0  0  0  0  0
    0.7776    1.0281    0.2750 C   0  0  0  0  0  0  0  0  0  0  0  0
   -0.0731    1.8077   -0.7306 C   0  0  0  0  0  0  0  0  0  0  0  0
   -1.2276    2.5694   -0.0827 C   0  0  0  0  0  0  0  0  0  0  0  0
   -1.5096   -2.5342   -1.9486 H   0  0  0  0  0  0  0  0  0  0  0  0
   -0.0624   -3.5409   -2.0330 H   0  0  0  0  0  0  0  0  0  0  0  0
   -1.1303   -3.6444   -0.6309 H   0  0  0  0  0  0  0  0  0  0  0  0
    0.9181   -2.3009   -0.0865 H   0  0  0  0  0  0  0  0  0  0  0  0
    0.5588   -1.2116   -1.4126 H   0  0  0  0  0  0  0  0  0  0  0  0
   -1.5529   -0.5264   -0.3115 H   0  0  0  0  0  0  0  0  0  0  0  0
   -1.2990   -1.7047    0.9579 H   0  0  0  0  0  0  0  0  0  0  0  0
    0.7040   -0.5317    1.7498 H   0  0  0  0  0  0  0  0  0  0  0  0
   -0.6946    0.5186    1.7675 H   0  0  0  0  0  0  0  0  0  0  0  0
    1.5912    0.5286   -0.2559 H   0  0  0  0  0  0  0  0  0  0  0  0
    1.2479    1.7391    0.9613 H   0  0  0  0  0  0  0  0  0  0  0  0
    0.5732    2.5146   -1.2552 H   0  0  0  0  0  0  0  0  0  0  0  0
   -0.4654    1.1284   -1.4908 H   0  0  0  0  0  0  0  0  0  0  0  0
   -1.9696    1.8923    0.3430 H   0  0  0  0  0  0  0  0  0  0  0  0
   -1.7367    3.2006   -0.8123 H   0  0  0  0  0  0  0  0  0  0  0  0
   -0.8635    3.2131    0.7222 H   0  0  0  0  0  0  0  0  0  0  0  0
  1  2  1  0  0  0  0
  1  8  1  0  0  0  0
  1  9  1  0  0  0  0
  1 10  1  0  0  0  0
  2  3  1  0  0  0  0
  2 11  1  0  0  0  0
  2 12  1  0  0  0  0
  3  4  1  0  0  0  0
  3 13  1  0  0  0  0
  3 14  1  0  0  0  0
  4  5  1  0  0  0  0
  4 15  1  0  0  0  0
  4 16  1  0  0  0  0
  5  6  1  0  0  0  0
  5 17  1  0  0  0  0
  5 18  1  0  0  0  0
  6  7  1  0  0  0  0
  6 19  1  0  0  0  0
  6 20  1  0  0  0  0
  7 21  1  0  0  0  0
  7 22  1  0  0  0  0
  7 23  1  0  0  0  0
M  END
$$$$
G-AAA
 OpenBabel12202214503D

 23 22  0  0  0  0  0  0  0  0999 V2000
   -0.8852   -2.8353    2.0541 C   0  0  0  0  0  0  0  0  0  0  0  0
   -1.6608   -1.9516    1.0802 C   0  0  0  0  0  0  0  0  0  0  0  0
   -0.7660   -1.0128    0.2685 C   0  0  0  0  0  0  0  0  0  0  0  0
    0.0001    0.0001    1.1169 C   0  0  0  0  0  0  0  0  0  0  0  0
    0.7659    1.0127    0.2686 C   0  0  0  0  0  0  0  0  0  0  0  0
    1.5452    2.0241    1.1040 C   0  0  0  0  0  0  0  0  0  0  0  0
    2.3032    3.0293    0.2416 C   0  0  0  0  0  0  0  0  0  0  0  0
   -0.4052   -2.2466    2.8363 H   0  0  0  0  0  0  0  0  0  0  0  0
   -1.5443   -3.5557    2.5402 H   0  0  0  0  0  0  0  0  0  0  0  0
   -0.1065   -3.3953    1.5304 H   0  0  0  0  0  0  0  0  0  0  0  0
   -2.2225   -2.5862    0.3909 H   0  0  0  0  0  0  0  0  0  0  0  0
   -2.3961   -1.3577    1.6304 H   0  0  0  0  0  0  0  0  0  0  0  0
   -0.0520   -1.6081   -0.3105 H   0  0  0  0  0  0  0  0  0  0  0  0
   -1.3805   -0.4701   -0.4549 H   0  0  0  0  0  0  0  0  0  0  0  0
    0.7043   -0.5172    1.7732 H   0  0  0  0  0  0  0  0  0  0  0  0
   -0.7041    0.5318    1.7669 H   0  0  0  0  0  0  0  0  0  0  0  0
    0.0637    1.5459   -0.3796 H   0  0  0  0  0  0  0  0  0  0  0  0
    1.4580    0.4808   -0.3910 H   0  0  0  0  0  0  0  0  0  0  0  0
    0.8525    2.5551    1.7638 H   0  0  0  0  0  0  0  0  0  0  0  0
    2.2475    1.4918    1.7511 H   0  0  0  0  0  0  0  0  0  0  0  0
    3.0181    2.5198   -0.4074 H   0  0  0  0  0  0  0  0  0  0  0  0
    2.8559    3.7461    0.8520 H   0  0  0  0  0  0  0  0  0  0  0  0
    1.6167    3.5896   -0.3949 H   0  0  0  0  0  0  0  0  0  0  0  0
  1  2  1  0  0  0  0
  1  8  1  0  0  0  0
  1  9  1  0  0  0  0
  1 10  1  0  0  0  0
  2  3  1  0  0  0  0
  2 11  1  0  0  0  0
  2 12  1  0  0  0  0
  3  4  1  0  0  0  0
  3 13  1  0  0  0  0
  3 14  1  0  0  0  0
  4  5  1  0  0  0  0
  4 15  1  0  0  0  0
  4 16  1  0  0  0  0
  5  6  1  0  0  0  0
  5 17  1  0  0  0  0
  5 18  1  0  0  0  0
  6  7  1  0  0  0  0
  6 19  1  0  0  0  0
  6 20  1  0  0  0  0
  7 21  1  0  0  0  0
  7 22  1  0  0  0  0
  7 23  1  0  0  0  0
M  END
$$$$
GAAA
 OpenBabel12202214503D

 23 22  0  0  0  0  0  0  0  0999 V2000
   -2.4872   -1.6236    2.0541 C   0  0  0  0  0  0  0  0  0  0  0  0
   -1.4258   -2.1293    1.0802 C   0  0  0  0  0  0  0  0  0  0  0  0
   -0.7660   -1.0128    0.2685 C   0  0  0  0  0  0  0  0  0  0  0  0
    0.0001    0.0001    1.1169 C   0  0  0  0  0  0  0  0  0  0  0  0
    0.7659    1.0127    0.2686 C   0  0  0  0  0  0  0  0  0  0  0  0
    1.5270    2.0378    1.1040 C   0  0  0  0  0  0  0  0  0  0  0  0
    2.2879    3.0409    0.2416 C   0  0  0  0  0  0  0  0  0  0  0  0
   -3.2380   -1.0268    1.5304 H   0  0  0  0  0  0  0  0  0  0  0  0
   -3.0010   -2.4540    2.5402 H   0  0  0  0  0  0  0  0  0  0  0  0
   -2.0514   -1.0015    2.8363 H   0  0  0  0  0  0  0  0  0  0  0  0
   -0.6542   -2.6752    1.6304 H   0  0  0  0  0  0  0  0  0  0  0  0
   -1.8835   -2.8427    0.3909 H   0  0  0  0  0  0  0  0  0  0  0  0
   -0.0765   -1.4563   -0.4549 H   0  0  0  0  0  0  0  0  0  0  0  0
   -1.5332   -0.4878   -0.3105 H   0  0  0  0  0  0  0  0  0  0  0  0
    0.7034   -0.5327    1.7669 H   0  0  0  0  0  0  0  0  0  0  0  0
   -0.6894    0.5369    1.7732 H   0  0  0  0  0  0  0  0  0  0  0  0
    0.0658    1.5338   -0.3910 H   0  0  0  0  0  0  0  0  0  0  0  0
    1.4702    0.4821   -0.3796 H   0  0  0  0  0  0  0  0  0  0  0  0
    0.8236    2.5687    1.7511 H   0  0  0  0  0  0  0  0  0  0  0  0
    2.2265    1.5159    1.7638 H   0  0  0  0  0  0  0  0  0  0  0  0
    3.0139    2.5329   -0.3949 H   0  0  0  0  0  0  0  0  0  0  0  0
    2.8272    3.7678    0.8520 H   0  0  0  0  0  0  0  0  0  0  0  0
    1.6030    3.5901   -0.4074 H   0  0  0  0  0  0  0  0  0  0  0  0
  1  2  1  0  0  0  0
  1  8  1  0  0  0  0
  1  9  1  0  0  0  0
  1 10  1  0  0  0  0
  2  3  1  0  0  0  0
  2 11  1  0  0  0  0
  2 12  1  0  0  0  0
  3  4  1  0  0  0  0
  3 13  1  0  0  0  0
  3 14  1  0  0  0  0
  4  5  1  0  0  0  0
  4 15  1  0  0  0  0
  4 16  1  0  0  0  0
  5  6  1  0  0  0  0
  5 17  1  0  0  0  0
  5 18  1  0  0  0  0
  6  7  1  0  0  0  0
  6 19  1  0  0  0  0
  6 20  1  0  0  0  0
  7 21  1  0  0  0  0
  7 22  1  0  0  0  0
  7 23  1  0  0  0  0
M  END
$$$$
G-AAG-
 OpenBabel12202214503D

 23 22  0  0  0  0  0  0  0  0999 V2000
   -0.9257   -2.8142    2.0677 C   0  0  0  0  0  0  0  0  0  0  0  0
   -1.6784   -1.9361    1.0707 C   0  0  0  0  0  0  0  0  0  0  0  0
   -0.7645   -1.0108    0.2667 C   0  0  0  0  0  0  0  0  0  0  0  0
    0.0000    0.0000    1.1207 C   0  0  0  0  0  0  0  0  0  0  0  0
    0.7645    1.0108    0.2667 C   0  0  0  0  0  0  0  0  0  0  0  0
    1.6784    1.9361    1.0707 C   0  0  0  0  0  0  0  0  0  0  0  0
    0.9257    2.8142    2.0677 C   0  0  0  0  0  0  0  0  0  0  0  0
   -0.4627   -2.2205    2.8567 H   0  0  0  0  0  0  0  0  0  0  0  0
   -1.5965   -3.5293    2.5457 H   0  0  0  0  0  0  0  0  0  0  0  0
   -0.1352   -3.3780    1.5667 H   0  0  0  0  0  0  0  0  0  0  0  0
   -2.2317   -2.5757    0.3787 H   0  0  0  0  0  0  0  0  0  0  0  0
   -2.4199   -1.3339    1.6027 H   0  0  0  0  0  0  0  0  0  0  0  0
   -0.0490   -1.6150   -0.3003 H   0  0  0  0  0  0  0  0  0  0  0  0
   -1.3659   -0.4666   -0.4673 H   0  0  0  0  0  0  0  0  0  0  0  0
    0.7076   -0.5194    1.7727 H   0  0  0  0  0  0  0  0  0  0  0  0
   -0.7076    0.5194    1.7727 H   0  0  0  0  0  0  0  0  0  0  0  0
    0.0490    1.6150   -0.3003 H   0  0  0  0  0  0  0  0  0  0  0  0
    1.3659    0.4666   -0.4673 H   0  0  0  0  0  0  0  0  0  0  0  0
    2.4199    1.3339    1.6027 H   0  0  0  0  0  0  0  0  0  0  0  0
    2.2317    2.5757    0.3787 H   0  0  0  0  0  0  0  0  0  0  0  0
    0.1352    3.3780    1.5667 H   0  0  0  0  0  0  0  0  0  0  0  0
    1.5965    3.5293    2.5457 H   0  0  0  0  0  0  0  0  0  0  0  0
    0.4627    2.2205    2.8567 H   0  0  0  0  0  0  0  0  0  0  0  0
  1  2  1  0  0  0  0
  1  8  1  0  0  0  0
  1  9  1  0  0  0  0
  1 10  1  0  0  0  0
  2  3  1  0  0  0  0
  2 11  1  0  0  0  0
  2 12  1  0  0  0  0
  3  4  1  0  0  0  0
  3 13  1  0  0  0  0
  3 14  1  0  0  0  0
  4  5  1  0  0  0  0
  4 15  1  0  0  0  0
  4 16  1  0  0  0  0
  5  6  1  0  0  0  0
  5 17  1  0  0  0  0
  5 18  1  0  0  0  0
  6  7  1  0  0  0  0
  6 19  1  0  0  0  0
  6 20  1  0  0  0  0
  7 21  1  0  0  0  0
  7 22  1  0  0  0  0
  7 23  1  0  0  0  0
M  END
$$$$
G-AAG
 OpenBabel12202214503D

 23 22  0  0  0  0  0  0  0  0999 V2000
   -0.8504   -2.8662    2.0239 C   0  0  0  0  0  0  0  0  0  0  0  0
   -1.6428   -1.9673    1.0775 C   0  0  0  0  0  0  0  0  0  0  0  0
   -0.7649   -1.0113    0.2673 C   0  0  0  0  0  0  0  0  0  0  0  0
    0.0000   -0.0000    1.1195 C   0  0  0  0  0  0  0  0  0  0  0  0
    0.7649    1.0113    0.2673 C   0  0  0  0  0  0  0  0  0  0  0  0
    1.4458    2.1163    1.0775 C   0  0  0  0  0  0  0  0  0  0  0  0
    2.5264    1.5986    2.0239 C   0  0  0  0  0  0  0  0  0  0  0  0
   -0.3620   -2.2915    2.8123 H   0  0  0  0  0  0  0  0  0  0  0  0
   -1.5010   -3.5979    2.5049 H   0  0  0  0  0  0  0  0  0  0  0  0
   -0.0761   -3.4130    1.4799 H   0  0  0  0  0  0  0  0  0  0  0  0
   -2.2145   -2.5918    0.3878 H   0  0  0  0  0  0  0  0  0  0  0  0
   -2.3716   -1.3859    1.6499 H   0  0  0  0  0  0  0  0  0  0  0  0
   -0.0528   -1.5925   -0.3274 H   0  0  0  0  0  0  0  0  0  0  0  0
   -1.3936   -0.4656   -0.4430 H   0  0  0  0  0  0  0  0  0  0  0  0
    0.6958   -0.5262    1.7765 H   0  0  0  0  0  0  0  0  0  0  0  0
   -0.7057    0.5338    1.7663 H   0  0  0  0  0  0  0  0  0  0  0  0
    0.0687    1.4677   -0.4430 H   0  0  0  0  0  0  0  0  0  0  0  0
    1.5180    0.4844   -0.3274 H   0  0  0  0  0  0  0  0  0  0  0  0
    1.8911    2.8364    0.3878 H   0  0  0  0  0  0  0  0  0  0  0  0
    0.6880    2.6593    1.6499 H   0  0  0  0  0  0  0  0  0  0  0  0
    2.1064    0.9722    2.8123 H   0  0  0  0  0  0  0  0  0  0  0  0
    3.0533    2.4238    2.5049 H   0  0  0  0  0  0  0  0  0  0  0  0
    3.2633    1.0024    1.4799 H   0  0  0  0  0  0  0  0  0  0  0  0
  1  2  1  0  0  0  0
  1  8  1  0  0  0  0
  1  9  1  0  0  0  0
  1 10  1  0  0  0  0
  2  3  1  0  0  0  0
  2 11  1  0  0  0  0
  2 12  1  0  0  0  0
  3  4  1  0  0  0  0
  3 13  1  0  0  0  0
  3 14  1  0  0  0  0
  4  5  1  0  0  0  0
  4 15  1  0  0  0  0
  4 16  1  0  0  0  0
  5  6  1  0  0  0  0
  5 17  1  0  0  0  0
  5 18  1  0  0  0  0
  6  7  1  0  0  0  0
  6 19  1  0  0  0  0
  6 20  1  0  0  0  0
  7 21  1  0  0  0  0
  7 22  1  0  0  0  0
  7 23  1  0  0  0  0
M  END
$$$$
GAAG-
 OpenBabel12202214503D

 23 22  0  0  0  0  0  0  0  0999 V2000
   -2.5264   -1.5986    2.0239 C   0  0  0  0  0  0  0  0  0  0  0  0
   -1.4458   -2.1163    1.0775 C   0  0  0  0  0  0  0  0  0  0  0  0
   -0.7649   -1.0113    0.2673 C   0  0  0  0  0  0  0  0  0  0  0  0
    0.0000    0.0000    1.1195 C   0  0  0  0  0  0  0  0  0  0  0  0
    0.7649    1.0113    0.2673 C   0  0  0  0  0  0  0  0  0  0  0  0
    1.6428    1.9673    1.0775 C   0  0  0  0  0  0  0  0  0  0  0  0
    0.8504    2.8662    2.0239 C   0  0  0  0  0  0  0  0  0  0  0  0
   -3.2633   -1.0024    1.4799 H   0  0  0  0  0  0  0  0  0  0  0  0
   -3.0533   -2.4238    2.5049 H   0  0  0  0  0  0  0  0  0  0  0  0
   -2.1064   -0.9722    2.8123 H   0  0  0  0  0  0  0  0  0  0  0  0
   -0.6880   -2.6593    1.6499 H   0  0  0  0  0  0  0  0  0  0  0  0
   -1.8911   -2.8364    0.3878 H   0  0  0  0  0  0  0  0  0  0  0  0
   -0.0687   -1.4677   -0.4430 H   0  0  0  0  0  0  0  0  0  0  0  0
   -1.5180   -0.4844   -0.3274 H   0  0  0  0  0  0  0  0  0  0  0  0
    0.7057   -0.5338    1.7663 H   0  0  0  0  0  0  0  0  0  0  0  0
   -0.6958    0.5262    1.7765 H   0  0  0  0  0  0  0  0  0  0  0  0
    0.0528    1.5925   -0.3274 H   0  0  0  0  0  0  0  0  0  0  0  0
    1.3935    0.4656   -0.4430 H   0  0  0  0  0  0  0  0  0  0  0  0
    2.3716    1.3859    1.6499 H   0  0  0  0  0  0  0  0  0  0  0  0
    2.2145    2.5918    0.3878 H   0  0  0  0  0  0  0  0  0  0  0  0
    0.0761    3.4130    1.4799 H   0  0  0  0  0  0  0  0  0  0  0  0
    1.5010    3.5979    2.5049 H   0  0  0  0  0  0  0  0  0  0  0  0
    0.3620    2.2915    2.8123 H   0  0  0  0  0  0  0  0  0  0  0  0
  1  2  1  0  0  0  0
  1  8  1  0  0  0  0
  1  9  1  0  0  0  0
  1 10  1  0  0  0  0
  2  3  1  0  0  0  0
  2 11  1  0  0  0  0
  2 12  1  0  0  0  0
  3  4  1  0  0  0  0
  3 13  1  0  0  0  0
  3 14  1  0  0  0  0
  4  5  1  0  0  0  0
  4 15  1  0  0  0  0
  4 16  1  0  0  0  0
  5  6  1  0  0  0  0
  5 17  1  0  0  0  0
  5 18  1  0  0  0  0
  6  7  1  0  0  0  0
  6 19  1  0  0  0  0
  6 20  1  0  0  0  0
  7 21  1  0  0  0  0
  7 22  1  0  0  0  0
  7 23  1  0  0  0  0
M  END
$$$$
GAAG
 OpenBabel12202214503D

 23 22  0  0  0  0  0  0  0  0999 V2000
   -2.4560   -1.6568    2.0677 C   0  0  0  0  0  0  0  0  0  0  0  0
   -1.4061   -2.1420    1.0707 C   0  0  0  0  0  0  0  0  0  0  0  0
   -0.7645   -1.0108    0.2667 C   0  0  0  0  0  0  0  0  0  0  0  0
    0.0000    0.0000    1.1207 C   0  0  0  0  0  0  0  0  0  0  0  0
    0.7645    1.0108    0.2667 C   0  0  0  0  0  0  0  0  0  0  0  0
    1.4061    2.1420    1.0707 C   0  0  0  0  0  0  0  0  0  0  0  0
    2.4560    1.6568    2.0677 C   0  0  0  0  0  0  0  0  0  0  0  0
   -3.2137   -1.0497    1.5667 H   0  0  0  0  0  0  0  0  0  0  0  0
   -2.9614   -2.4970    2.5457 H   0  0  0  0  0  0  0  0  0  0  0  0
   -2.0107   -1.0497    2.8567 H   0  0  0  0  0  0  0  0  0  0  0  0
   -0.6247   -2.6916    1.6027 H   0  0  0  0  0  0  0  0  0  0  0  0
   -1.8709   -2.8486    0.3787 H   0  0  0  0  0  0  0  0  0  0  0  0
   -0.0772   -1.4413   -0.4673 H   0  0  0  0  0  0  0  0  0  0  0  0
   -1.5407   -0.4868   -0.3003 H   0  0  0  0  0  0  0  0  0  0  0  0
    0.6924   -0.5395    1.7727 H   0  0  0  0  0  0  0  0  0  0  0  0
   -0.6924    0.5395    1.7727 H   0  0  0  0  0  0  0  0  0  0  0  0
    0.0772    1.4413   -0.4673 H   0  0  0  0  0  0  0  0  0  0  0  0
    1.5407    0.4868   -0.3003 H   0  0  0  0  0  0  0  0  0  0  0  0
    1.8709    2.8486    0.3787 H   0  0  0  0  0  0  0  0  0  0  0  0
    0.6247    2.6916    1.6027 H   0  0  0  0  0  0  0  0  0  0  0  0
    2.0107    1.0497    2.8567 H   0  0  0  0  0  0  0  0  0  0  0  0
    2.9614    2.4970    2.5457 H   0  0  0  0  0  0  0  0  0  0  0  0
    3.2137    1.0497    1.5667 H   0  0  0  0  0  0  0  0  0  0  0  0
  1  2  1  0  0  0  0
  1  8  1  0  0  0  0
  1  9  1  0  0  0  0
  1 10  1  0  0  0  0
  2  3  1  0  0  0  0
  2 11  1  0  0  0  0
  2 12  1  0  0  0  0
  3  4  1  0  0  0  0
  3 13  1  0  0  0  0
  3 14  1  0  0  0  0
  4  5  1  0  0  0  0
  4 15  1  0  0  0  0
  4 16  1  0  0  0  0
  5  6  1  0  0  0  0
  5 17  1  0  0  0  0
  5 18  1  0  0  0  0
  6  7  1  0  0  0  0
  6 19  1  0  0  0  0
  6 20  1  0  0  0  0
  7 21  1  0  0  0  0
  7 22  1  0  0  0  0
  7 23  1  0  0  0  0
M  END
$$$$
G-AG-A
 OpenBabel12202214503D

 23 22  0  0  0  0  0  0  0  0999 V2000
   -1.0839   -2.6931    2.1714 C   0  0  0  0  0  0  0  0  0  0  0  0
   -1.7592   -1.8553    1.0869 C   0  0  0  0  0  0  0  0  0  0  0  0
   -0.7713   -1.0198    0.2716 C   0  0  0  0  0  0  0  0  0  0  0  0
    0.0002    0.0002    1.1106 C   0  0  0  0  0  0  0  0  0  0  0  0
    0.7712    1.0196    0.2718 C   0  0  0  0  0  0  0  0  0  0  0  0
    1.8519    0.3996   -0.6134 C   0  0  0  0  0  0  0  0  0  0  0  0
    2.6855    1.4603   -1.3269 C   0  0  0  0  0  0  0  0  0  0  0  0
   -0.6318   -2.0653    2.9398 H   0  0  0  0  0  0  0  0  0  0  0  0
   -1.8019   -3.3518    2.6625 H   0  0  0  0  0  0  0  0  0  0  0  0
   -0.2970   -3.3169    1.7417 H   0  0  0  0  0  0  0  0  0  0  0  0
   -2.3071   -2.5167    0.4122 H   0  0  0  0  0  0  0  0  0  0  0  0
   -2.4970   -1.1916    1.5458 H   0  0  0  0  0  0  0  0  0  0  0  0
   -0.0715   -1.6923   -0.2314 H   0  0  0  0  0  0  0  0  0  0  0  0
   -1.3157   -0.4864   -0.5147 H   0  0  0  0  0  0  0  0  0  0  0  0
    0.7002   -0.5155    1.7725 H   0  0  0  0  0  0  0  0  0  0  0  0
   -0.7090    0.5296    1.7553 H   0  0  0  0  0  0  0  0  0  0  0  0
    1.2423    1.7496    0.9363 H   0  0  0  0  0  0  0  0  0  0  0  0
    0.0698    1.5759   -0.3593 H   0  0  0  0  0  0  0  0  0  0  0  0
    2.5016   -0.2282    0.0038 H   0  0  0  0  0  0  0  0  0  0  0  0
    1.3911   -0.2574   -1.3542 H   0  0  0  0  0  0  0  0  0  0  0  0
    2.0534    2.0904   -1.9556 H   0  0  0  0  0  0  0  0  0  0  0  0
    3.4483    1.0096   -1.9630 H   0  0  0  0  0  0  0  0  0  0  0  0
    3.1889    2.1068   -0.6058 H   0  0  0  0  0  0  0  0  0  0  0  0
  1  2  1  0  0  0  0
  1  8  1  0  0  0  0
  1  9  1  0  0  0  0
  1 10  1  0  0  0  0
  2  3  1  0  0  0  0
  2 11  1  0  0  0  0
  2 12  1  0  0  0  0
  3  4  1  0  0  0  0
  3 13  1  0  0  0  0
  3 14  1  0  0  0  0
  4  5  1  0  0  0  0
  4 15  1  0  0  0  0
  4 16  1  0  0  0  0
  5  6  1  0  0  0  0
  5 17  1  0  0  0  0
  5 18  1  0  0  0  0
  6  7  1  0  0  0  0
  6 19  1  0  0  0  0
  6 20  1  0  0  0  0
  7 21  1  0  0  0  0
  7 22  1  0  0  0  0
  7 23  1  0  0  0  0
M  END
$$$$
G-AGA
 OpenBabel12202214503D

 23 22  0  0  0  0  0  0  0  0999 V2000
   -0.6643   -2.9278    1.9808 C   0  0  0  0  0  0  0  0  0  0  0  0
   -1.5513   -2.0384    1.1123 C   0  0  0  0  0  0  0  0  0  0  0  0
   -0.7726   -1.0216    0.2729 C   0  0  0  0  0  0  0  0  0  0  0  0
   -0.0003   -0.0004    1.1085 C   0  0  0  0  0  0  0  0  0  0  0  0
    0.7730    1.0220    0.2726 C   0  0  0  0  0  0  0  0  0  0  0  0
   -0.1081    1.9398   -0.5739 C   0  0  0  0  0  0  0  0  0  0  0  0
    0.7051    3.0305   -1.2648 C   0  0  0  0  0  0  0  0  0  0  0  0
   -0.1588   -2.3592    2.7623 H   0  0  0  0  0  0  0  0  0  0  0  0
   -1.2521   -3.7066    2.4685 H   0  0  0  0  0  0  0  0  0  0  0  0
    0.1013   -3.4181    1.3744 H   0  0  0  0  0  0  0  0  0  0  0  0
   -2.1384   -2.6689    0.4419 H   0  0  0  0  0  0  0  0  0  0  0  0
   -2.2669   -1.5054    1.7457 H   0  0  0  0  0  0  0  0  0  0  0  0
   -0.0707   -1.5540   -0.3774 H   0  0  0  0  0  0  0  0  0  0  0  0
   -1.4753   -0.5006   -0.3800 H   0  0  0  0  0  0  0  0  0  0  0  0
    0.7063   -0.5240    1.7562 H   0  0  0  0  0  0  0  0  0  0  0  0
   -0.6999    0.5266    1.7660 H   0  0  0  0  0  0  0  0  0  0  0  0
    1.4773    0.4974   -0.3815 H   0  0  0  0  0  0  0  0  0  0  0  0
    1.3748    1.6430    0.9423 H   0  0  0  0  0  0  0  0  0  0  0  0
   -0.6405    1.3569   -1.3281 H   0  0  0  0  0  0  0  0  0  0  0  0
   -0.8685    2.3966    0.0665 H   0  0  0  0  0  0  0  0  0  0  0  0
    1.2148    3.6582   -0.5301 H   0  0  0  0  0  0  0  0  0  0  0  0
    0.0728    3.6754   -1.8768 H   0  0  0  0  0  0  0  0  0  0  0  0
    1.4669    2.5924   -1.9134 H   0  0  0  0  0  0  0  0  0  0  0  0
  1  2  1  0  0  0  0
  1  8  1  0  0  0  0
  1  9  1  0  0  0  0
  1 10  1  0  0  0  0
  2  3  1  0  0  0  0
  2 11  1  0  0  0  0
  2 12  1  0  0  0  0
  3  4  1  0  0  0  0
  3 13  1  0  0  0  0
  3 14  1  0  0  0  0
  4  5  1  0  0  0  0
  4 15  1  0  0  0  0
  4 16  1  0  0  0  0
  5  6  1  0  0  0  0
  5 17  1  0  0  0  0
  5 18  1  0  0  0  0
  6  7  1  0  0  0  0
  6 19  1  0  0  0  0
  6 20  1  0  0  0  0
  7 21  1  0  0  0  0
  7 22  1  0  0  0  0
  7 23  1  0  0  0  0
M  END
$$$$
GAG-A
 OpenBabel12202214503D

 23 22  0  0  0  0  0  0  0  0999 V2000
   -2.6363   -1.4363    1.9808 C   0  0  0  0  0  0  0  0  0  0  0  0
   -1.5391   -2.0476    1.1123 C   0  0  0  0  0  0  0  0  0  0  0  0
   -0.7726   -1.0216    0.2729 C   0  0  0  0  0  0  0  0  0  0  0  0
   -0.0003   -0.0004    1.1085 C   0  0  0  0  0  0  0  0  0  0  0  0
    0.7730    1.0220    0.2726 C   0  0  0  0  0  0  0  0  0  0  0  0
    1.8959    0.4241   -0.5739 C   0  0  0  0  0  0  0  0  0  0  0  0
    2.7241    1.5035   -1.2648 C   0  0  0  0  0  0  0  0  0  0  0  0
   -3.3166   -0.8330    1.3744 H   0  0  0  0  0  0  0  0  0  0  0  0
   -3.2257   -2.2138    2.4685 H   0  0  0  0  0  0  0  0  0  0  0  0
   -2.2268   -0.7951    2.7623 H   0  0  0  0  0  0  0  0  0  0  0  0
   -0.8314   -2.5911    1.7457 H   0  0  0  0  0  0  0  0  0  0  0  0
   -1.9859   -2.7842    0.4419 H   0  0  0  0  0  0  0  0  0  0  0  0
   -0.0801   -1.5558   -0.3800 H   0  0  0  0  0  0  0  0  0  0  0  0
   -1.4760   -0.4911   -0.3774 H   0  0  0  0  0  0  0  0  0  0  0  0
    0.6972   -0.5301    1.7660 H   0  0  0  0  0  0  0  0  0  0  0  0
   -0.6965    0.5370    1.7562 H   0  0  0  0  0  0  0  0  0  0  0  0
    1.2067    1.7701    0.9423 H   0  0  0  0  0  0  0  0  0  0  0  0
    0.0765    1.5570   -0.3815 H   0  0  0  0  0  0  0  0  0  0  0  0
    2.5425   -0.1833    0.0665 H   0  0  0  0  0  0  0  0  0  0  0  0
    1.4800   -0.2469   -1.3281 H   0  0  0  0  0  0  0  0  0  0  0  0
    2.0952    2.1172   -1.9134 H   0  0  0  0  0  0  0  0  0  0  0  0
    3.5168    1.0706   -1.8768 H   0  0  0  0  0  0  0  0  0  0  0  0
    3.1894    2.1648   -0.5301 H   0  0  0  0  0  0  0  0  0  0  0  0
  1  2  1  0  0  0  0
  1  8  1  0  0  0  0
  1  9  1  0  0  0  0
  1 10  1  0  0  0  0
  2  3  1  0  0  0  0
  2 11  1  0  0  0  0
  2 12  1  0  0  0  0
  3  4  1  0  0  0  0
  3 13  1  0  0  0  0
  3 14  1  0  0  0  0
  4  5  1  0  0  0  0
  4 15  1  0  0  0  0
  4 16  1  0  0  0  0
  5  6  1  0  0  0  0
  5 17  1  0  0  0  0
  5 18  1  0  0  0  0
  6  7  1  0  0  0  0
  6 19  1  0  0  0  0
  6 20  1  0  0  0  0
  7 21  1  0  0  0  0
  7 22  1  0  0  0  0
  7 23  1  0  0  0  0
M  END
$$$$
GAGA
 OpenBabel12202214503D

 23 22  0  0  0  0  0  0  0  0999 V2000
   -2.2963   -1.7761    2.1714 C   0  0  0  0  0  0  0  0  0  0  0  0
   -1.3063   -2.1979    1.0869 C   0  0  0  0  0  0  0  0  0  0  0  0
   -0.7713   -1.0198    0.2716 C   0  0  0  0  0  0  0  0  0  0  0  0
    0.0002    0.0002    1.1106 C   0  0  0  0  0  0  0  0  0  0  0  0
    0.7712    1.0196    0.2718 C   0  0  0  0  0  0  0  0  0  0  0  0
   -0.1196    1.8908   -0.6134 C   0  0  0  0  0  0  0  0  0  0  0  0
    0.6740    2.9816   -1.3269 C   0  0  0  0  0  0  0  0  0  0  0  0
   -3.1108   -1.1887    1.7417 H   0  0  0  0  0  0  0  0  0  0  0  0
   -2.7347   -2.6463    2.6625 H   0  0  0  0  0  0  0  0  0  0  0  0
   -1.8153   -1.1701    2.9398 H   0  0  0  0  0  0  0  0  0  0  0  0
   -0.4669   -2.7271    1.5458 H   0  0  0  0  0  0  0  0  0  0  0  0
   -1.7936   -2.9051    0.4122 H   0  0  0  0  0  0  0  0  0  0  0  0
   -0.1099   -1.3984   -0.5147 H   0  0  0  0  0  0  0  0  0  0  0  0
   -1.6089   -0.5295   -0.2314 H   0  0  0  0  0  0  0  0  0  0  0  0
    0.7026   -0.5381    1.7553 H   0  0  0  0  0  0  0  0  0  0  0  0
   -0.6867    0.5334    1.7725 H   0  0  0  0  0  0  0  0  0  0  0  0
    1.4974    0.4962   -0.3593 H   0  0  0  0  0  0  0  0  0  0  0  0
    1.3453    1.6717    0.9363 H   0  0  0  0  0  0  0  0  0  0  0  0
   -0.6264    1.2685   -1.3542 H   0  0  0  0  0  0  0  0  0  0  0  0
   -0.9006    2.3450    0.0038 H   0  0  0  0  0  0  0  0  0  0  0  0
    1.1591    3.6420   -0.6059 H   0  0  0  0  0  0  0  0  0  0  0  0
    0.0327    3.5929   -1.9630 H   0  0  0  0  0  0  0  0  0  0  0  0
    1.4525    2.5449   -1.9556 H   0  0  0  0  0  0  0  0  0  0  0  0
  1  2  1  0  0  0  0
  1  8  1  0  0  0  0
  1  9  1  0  0  0  0
  1 10  1  0  0  0  0
  2  3  1  0  0  0  0
  2 11  1  0  0  0  0
  2 12  1  0  0  0  0
  3  4  1  0  0  0  0
  3 13  1  0  0  0  0
  3 14  1  0  0  0  0
  4  5  1  0  0  0  0
  4 15  1  0  0  0  0
  4 16  1  0  0  0  0
  5  6  1  0  0  0  0
  5 17  1  0  0  0  0
  5 18  1  0  0  0  0
  6  7  1  0  0  0  0
  6 19  1  0  0  0  0
  6 20  1  0  0  0  0
  7 21  1  0  0  0  0
  7 22  1  0  0  0  0
  7 23  1  0  0  0  0
M  END
$$$$
G-AG-G-
 OpenBabel12202214503D

 23 22  0  0  0  0  0  0  0  0999 V2000
   -1.0820   -2.6994    2.1667 C   0  0  0  0  0  0  0  0  0  0  0  0
   -1.7554   -1.8610    1.0820 C   0  0  0  0  0  0  0  0  0  0  0  0
   -0.7701   -1.0182    0.2706 C   0  0  0  0  0  0  0  0  0  0  0  0
   -0.0004   -0.0005    1.1133 C   0  0  0  0  0  0  0  0  0  0  0  0
    0.7705    1.0187    0.2702 C   0  0  0  0  0  0  0  0  0  0  0  0
    1.7934    0.4055   -0.6897 C   0  0  0  0  0  0  0  0  0  0  0  0
    2.8458   -0.4453    0.0160 C   0  0  0  0  0  0  0  0  0  0  0  0
   -0.6455   -2.0715    2.9443 H   0  0  0  0  0  0  0  0  0  0  0  0
   -1.7971   -3.3691    2.6460 H   0  0  0  0  0  0  0  0  0  0  0  0
   -0.2823   -3.3105    1.7417 H   0  0  0  0  0  0  0  0  0  0  0  0
   -2.2984   -2.5230    0.4023 H   0  0  0  0  0  0  0  0  0  0  0  0
   -2.5002   -1.2025    1.5398 H   0  0  0  0  0  0  0  0  0  0  0  0
   -0.0682   -1.6859   -0.2367 H   0  0  0  0  0  0  0  0  0  0  0  0
   -1.3152   -0.4831   -0.5128 H   0  0  0  0  0  0  0  0  0  0  0  0
    0.6874   -0.5158    1.7868 H   0  0  0  0  0  0  0  0  0  0  0  0
   -0.7092    0.5378    1.7507 H   0  0  0  0  0  0  0  0  0  0  0  0
    1.2893    1.7132    0.9379 H   0  0  0  0  0  0  0  0  0  0  0  0
    0.0545    1.6118   -0.3061 H   0  0  0  0  0  0  0  0  0  0  0  0
    1.2799   -0.1975   -1.4426 H   0  0  0  0  0  0  0  0  0  0  0  0
    2.2899    1.2157   -1.2300 H   0  0  0  0  0  0  0  0  0  0  0  0
    3.3328    0.1221    0.8127 H   0  0  0  0  0  0  0  0  0  0  0  0
    3.6192   -0.7724   -0.6816 H   0  0  0  0  0  0  0  0  0  0  0  0
    2.4073   -1.3391    0.4620 H   0  0  0  0  0  0  0  0  0  0  0  0
  1  2  1  0  0  0  0
  1  8  1  0  0  0  0
  1  9  1  0  0  0  0
  1 10  1  0  0  0  0
  2  3  1  0  0  0  0
  2 11  1  0  0  0  0
  2 12  1  0  0  0  0
  3  4  1  0  0  0  0
  3 13  1  0  0  0  0
  3 14  1  0  0  0  0
  4  5  1  0  0  0  0
  4 15  1  0  0  0  0
  4 16  1  0  0  0  0
  5  6  1  0  0  0  0
  5 17  1  0  0  0  0
  5 18  1  0  0  0  0
  6  7  1  0  0  0  0
  6 19  1  0  0  0  0
  6 20  1  0  0  0  0
  7 21  1  0  0  0  0
  7 22  1  0  0  0  0
  7 23  1  0  0  0  0
M  END
$$$$
G-AG-G
 OpenBabel12202214503D

 23 22  0  0  0  0  0  0  0  0999 V2000
   -0.9492   -2.7492    2.1519 C   0  0  0  0  0  0  0  0  0  0  0  0
   -1.6977   -1.9088    1.1191 C   0  0  0  0  0  0  0  0  0  0  0  0
   -0.7760   -1.0260    0.2761 C   0  0  0  0  0  0  0  0  0  0  0  0
   -0.0006   -0.0008    1.1024 C   0  0  0  0  0  0  0  0  0  0  0  0
    0.7766    1.0267    0.2755 C   0  0  0  0  0  0  0  0  0  0  0  0
    1.8633    0.4209   -0.6294 C   0  0  0  0  0  0  0  0  0  0  0  0
    1.4078    0.1939   -2.0706 C   0  0  0  0  0  0  0  0  0  0  0  0
   -0.4923   -2.1271    2.9216 H   0  0  0  0  0  0  0  0  0  0  0  0
   -1.6217   -3.4493    2.6497 H   0  0  0  0  0  0  0  0  0  0  0  0
   -0.1549   -3.3294    1.6744 H   0  0  0  0  0  0  0  0  0  0  0  0
   -2.2575   -2.5721    0.4548 H   0  0  0  0  0  0  0  0  0  0  0  0
   -2.4340   -1.2784    1.6258 H   0  0  0  0  0  0  0  0  0  0  0  0
   -0.0763   -1.6662   -0.2693 H   0  0  0  0  0  0  0  0  0  0  0  0
   -1.3724   -0.4988   -0.4748 H   0  0  0  0  0  0  0  0  0  0  0  0
    0.7035   -0.5184    1.7604 H   0  0  0  0  0  0  0  0  0  0  0  0
   -0.7050    0.5275    1.7533 H   0  0  0  0  0  0  0  0  0  0  0  0
    1.2357    1.7352    0.9684 H   0  0  0  0  0  0  0  0  0  0  0  0
    0.0764    1.6029   -0.3377 H   0  0  0  0  0  0  0  0  0  0  0  0
    2.7311    1.0834   -0.6461 H   0  0  0  0  0  0  0  0  0  0  0  0
    2.2063   -0.5234   -0.1959 H   0  0  0  0  0  0  0  0  0  0  0  0
    0.5375   -0.4590   -2.1206 H   0  0  0  0  0  0  0  0  0  0  0  0
    2.2020   -0.2566   -2.6679 H   0  0  0  0  0  0  0  0  0  0  0  0
    1.1370    1.1438   -2.5359 H   0  0  0  0  0  0  0  0  0  0  0  0
  1  2  1  0  0  0  0
  1  8  1  0  0  0  0
  1  9  1  0  0  0  0
  1 10  1  0  0  0  0
  2  3  1  0  0  0  0
  2 11  1  0  0  0  0
  2 12  1  0  0  0  0
  3  4  1  0  0  0  0
  3 13  1  0  0  0  0
  3 14  1  0  0  0  0
  4  5  1  0  0  0  0
  4 15  1  0  0  0  0
  4 16  1  0  0  0  0
  5  6  1  0  0  0  0
  5 17  1  0  0  0  0
  5 18  1  0  0  0  0
  6  7  1  0  0  0  0
  6 19  1  0  0  0  0
  6 20  1  0  0  0  0
  7 21  1  0  0  0  0
  7 22  1  0  0  0  0
  7 23  1  0  0  0  0
M  END
$$$$
G-AGG-
 OpenBabel12202214503D

 23 22  0  0  0  0  0  0  0  0999 V2000
   -1.0037   -2.7512    2.1397 C   0  0  0  0  0  0  0  0  0  0  0  0
   -1.7175   -1.9045    1.0883 C   0  0  0  0  0  0  0  0  0  0  0  0
   -0.7731   -1.0222    0.2715 C   0  0  0  0  0  0  0  0  0  0  0  0
   -0.0015   -0.0020    1.1127 C   0  0  0  0  0  0  0  0  0  0  0  0
    0.7747    1.0242    0.2698 C   0  0  0  0  0  0  0  0  0  0  0  0
    0.0551    2.3665    0.1074 C   0  0  0  0  0  0  0  0  0  0  0  0
   -1.3080    2.2683   -0.5722 C   0  0  0  0  0  0  0  0  0  0  0  0
   -0.5525   -2.1345    2.9170 H   0  0  0  0  0  0  0  0  0  0  0  0
   -1.6969   -3.4383    2.6270 H   0  0  0  0  0  0  0  0  0  0  0  0
   -0.2090   -3.3471    1.6816 H   0  0  0  0  0  0  0  0  0  0  0  0
   -2.2619   -2.5640    0.4085 H   0  0  0  0  0  0  0  0  0  0  0  0
   -2.4662   -1.2727    1.5768 H   0  0  0  0  0  0  0  0  0  0  0  0
   -0.0539   -1.6549   -0.2587 H   0  0  0  0  0  0  0  0  0  0  0  0
   -1.3482   -0.4986   -0.4951 H   0  0  0  0  0  0  0  0  0  0  0  0
    0.6918   -0.5368    1.7632 H   0  0  0  0  0  0  0  0  0  0  0  0
   -0.6997    0.5240    1.7731 H   0  0  0  0  0  0  0  0  0  0  0  0
    0.9754    0.6014   -0.7202 H   0  0  0  0  0  0  0  0  0  0  0  0
    1.7478    1.2161    0.7262 H   0  0  0  0  0  0  0  0  0  0  0  0
   -0.0687    2.8177    1.0966 H   0  0  0  0  0  0  0  0  0  0  0  0
    0.6933    3.0433   -0.4659 H   0  0  0  0  0  0  0  0  0  0  0  0
   -1.2207    1.8153   -1.5619 H   0  0  0  0  0  0  0  0  0  0  0  0
   -1.7507    3.2583   -0.6953 H   0  0  0  0  0  0  0  0  0  0  0  0
   -2.0047    1.6667    0.0131 H   0  0  0  0  0  0  0  0  0  0  0  0
  1  2  1  0  0  0  0
  1  8  1  0  0  0  0
  1  9  1  0  0  0  0
  1 10  1  0  0  0  0
  2  3  1  0  0  0  0
  2 11  1  0  0  0  0
  2 12  1  0  0  0  0
  3  4  1  0  0  0  0
  3 13  1  0  0  0  0
  3 14  1  0  0  0  0
  4  5  1  0  0  0  0
  4 15  1  0  0  0  0
  4 16  1  0  0  0  0
  5  6  1  0  0  0  0
  5 17  1  0  0  0  0
  5 18  1  0  0  0  0
  6  7  1  0  0  0  0
  6 19  1  0  0  0  0
  6 20  1  0  0  0  0
  7 21  1  0  0  0  0
  7 22  1  0  0  0  0
  7 23  1  0  0  0  0
M  END
$$$$
G-AGG
 OpenBabel12202214503D

 23 22  0  0  0  0  0  0  0  0999 V2000
   -0.6027   -2.9778    1.9136 C   0  0  0  0  0  0  0  0  0  0  0  0
   -1.5198   -2.0606    1.1071 C   0  0  0  0  0  0  0  0  0  0  0  0
   -0.7716   -1.0201    0.2723 C   0  0  0  0  0  0  0  0  0  0  0  0
   -0.0005   -0.0007    1.1099 C   0  0  0  0  0  0  0  0  0  0  0  0
    0.7721    1.0209    0.2717 C   0  0  0  0  0  0  0  0  0  0  0  0
   -0.0825    1.8410   -0.6993 C   0  0  0  0  0  0  0  0  0  0  0  0
   -1.2111    2.6033   -0.0083 C   0  0  0  0  0  0  0  0  0  0  0  0
   -0.0623   -2.4335    2.6888 H   0  0  0  0  0  0  0  0  0  0  0  0
   -1.1738   -3.7675    2.4049 H   0  0  0  0  0  0  0  0  0  0  0  0
    0.1342   -3.4548    1.2630 H   0  0  0  0  0  0  0  0  0  0  0  0
   -2.1340   -2.6708    0.4416 H   0  0  0  0  0  0  0  0  0  0  0  0
   -2.2090   -1.5470    1.7837 H   0  0  0  0  0  0  0  0  0  0  0  0
   -0.0772   -1.5300   -0.4041 H   0  0  0  0  0  0  0  0  0  0  0  0
   -1.4930   -0.4956   -0.3585 H   0  0  0  0  0  0  0  0  0  0  0  0
    0.7117   -0.5207    1.7532 H   0  0  0  0  0  0  0  0  0  0  0  0
   -0.6995    0.5145    1.7764 H   0  0  0  0  0  0  0  0  0  0  0  0
    1.5477    0.4974   -0.2963 H   0  0  0  0  0  0  0  0  0  0  0  0
    1.2894    1.7095    0.9467 H   0  0  0  0  0  0  0  0  0  0  0  0
    0.5679    2.5524   -1.2134 H   0  0  0  0  0  0  0  0  0  0  0  0
   -0.4978    1.1917   -1.4721 H   0  0  0  0  0  0  0  0  0  0  0  0
   -1.9526    1.9253    0.4158 H   0  0  0  0  0  0  0  0  0  0  0  0
   -1.7279    3.2596   -0.7090 H   0  0  0  0  0  0  0  0  0  0  0  0
   -0.8208    3.2200    0.8048 H   0  0  0  0  0  0  0  0  0  0  0  0
  1  2  1  0  0  0  0
  1  8  1  0  0  0  0
  1  9  1  0  0  0  0
  1 10  1  0  0  0  0
  2  3  1  0  0  0  0
  2 11  1  0  0  0  0
  2 12  1  0  0  0  0
  3  4  1  0  0  0  0
  3 13  1  0  0  0  0
  3 14  1  0  0  0  0
  4  5  1  0  0  0  0
  4 15  1  0  0  0  0
  4 16  1  0  0  0  0
  5  6  1  0  0  0  0
  5 17  1  0  0  0  0
  5 18  1  0  0  0  0
  6  7  1  0  0  0  0
  6 19  1  0  0  0  0
  6 20  1  0  0  0  0
  7 21  1  0  0  0  0
  7 22  1  0  0  0  0
  7 23  1  0  0  0  0
M  END
$$$$
GAG-G-
 OpenBabel12202214503D

 23 22  0  0  0  0  0  0  0  0999 V2000
   -2.7012   -1.3906    1.9136 C   0  0  0  0  0  0  0  0  0  0  0  0
   -1.5691   -2.0234    1.1071 C   0  0  0  0  0  0  0  0  0  0  0  0
   -0.7716   -1.0201    0.2723 C   0  0  0  0  0  0  0  0  0  0  0  0
   -0.0005   -0.0007    1.1099 C   0  0  0  0  0  0  0  0  0  0  0  0
    0.7721    1.0209    0.2717 C   0  0  0  0  0  0  0  0  0  0  0  0
    1.7939    0.4218   -0.6993 C   0  0  0  0  0  0  0  0  0  0  0  0
    2.8347   -0.4566   -0.0083 C   0  0  0  0  0  0  0  0  0  0  0  0
   -3.3609   -0.8114    1.2630 H   0  0  0  0  0  0  0  0  0  0  0  0
   -3.3057   -2.1551    2.4049 H   0  0  0  0  0  0  0  0  0  0  0  0
   -2.3246   -0.7225    2.6888 H   0  0  0  0  0  0  0  0  0  0  0  0
   -0.8873   -2.5467    1.7837 H   0  0  0  0  0  0  0  0  0  0  0  0
   -1.9890   -2.7805    0.4416 H   0  0  0  0  0  0  0  0  0  0  0  0
   -0.0705   -1.5716   -0.3585 H   0  0  0  0  0  0  0  0  0  0  0  0
   -1.4512   -0.4907   -0.4041 H   0  0  0  0  0  0  0  0  0  0  0  0
    0.6855   -0.5330    1.7764 H   0  0  0  0  0  0  0  0  0  0  0  0
   -0.6947    0.5431    1.7532 H   0  0  0  0  0  0  0  0  0  0  0  0
    1.2939    1.7061    0.9467 H   0  0  0  0  0  0  0  0  0  0  0  0
    0.0573    1.6246   -0.2963 H   0  0  0  0  0  0  0  0  0  0  0  0
    1.2822   -0.1546   -1.4721 H   0  0  0  0  0  0  0  0  0  0  0  0
    2.3014    1.2413   -1.2134 H   0  0  0  0  0  0  0  0  0  0  0  0
    3.3218    0.0868    0.8048 H   0  0  0  0  0  0  0  0  0  0  0  0
    3.6069   -0.7753   -0.7090 H   0  0  0  0  0  0  0  0  0  0  0  0
    2.3841   -1.3547    0.4158 H   0  0  0  0  0  0  0  0  0  0  0  0
  1  2  1  0  0  0  0
  1  8  1  0  0  0  0
  1  9  1  0  0  0  0
  1 10  1  0  0  0  0
  2  3  1  0  0  0  0
  2 11  1  0  0  0  0
  2 12  1  0  0  0  0
  3  4  1  0  0  0  0
  3 13  1  0  0  0  0
  3 14  1  0  0  0  0
  4  5  1  0  0  0  0
  4 15  1  0  0  0  0
  4 16  1  0  0  0  0
  5  6  1  0  0  0  0
  5 17  1  0  0  0  0
  5 18  1  0  0  0  0
  6  7  1  0  0  0  0
  6 19  1  0  0  0  0
  6 20  1  0  0  0  0
  7 21  1  0  0  0  0
  7 22  1  0  0  0  0
  7 23  1  0  0  0  0
M  END
$$$$
GAG-G
 OpenBabel12202214503D

 23 22  0  0  0  0  0  0  0  0999 V2000
   -2.3741   -1.7148    2.1397 C   0  0  0  0  0  0  0  0  0  0  0  0
   -1.3650   -2.1711    1.0883 C   0  0  0  0  0  0  0  0  0  0  0  0
   -0.7731   -1.0222    0.2715 C   0  0  0  0  0  0  0  0  0  0  0  0
   -0.0015   -0.0020    1.1127 C   0  0  0  0  0  0  0  0  0  0  0  0
    0.7747    1.0242    0.2698 C   0  0  0  0  0  0  0  0  0  0  0  0
    2.2621    0.6972    0.1074 C   0  0  0  0  0  0  0  0  0  0  0  0
    2.5387   -0.6411   -0.5722 C   0  0  0  0  0  0  0  0  0  0  0  0
   -3.1638   -1.1123    1.6816 H   0  0  0  0  0  0  0  0  0  0  0  0
   -2.8465   -2.5688    2.6270 H   0  0  0  0  0  0  0  0  0  0  0  0
   -1.9034   -1.1126    2.9170 H   0  0  0  0  0  0  0  0  0  0  0  0
   -0.5533   -2.7196    1.5768 H   0  0  0  0  0  0  0  0  0  0  0  0
   -1.8514   -2.8745    0.4085 H   0  0  0  0  0  0  0  0  0  0  0  0
   -0.1128   -1.4330   -0.4951 H   0  0  0  0  0  0  0  0  0  0  0  0
   -1.5777   -0.5024   -0.2587 H   0  0  0  0  0  0  0  0  0  0  0  0
    0.6947   -0.5306    1.7731 H   0  0  0  0  0  0  0  0  0  0  0  0
   -0.7048    0.5196    1.7632 H   0  0  0  0  0  0  0  0  0  0  0  0
    0.6944    2.0129    0.7262 H   0  0  0  0  0  0  0  0  0  0  0  0
    0.3131    1.1023   -0.7202 H   0  0  0  0  0  0  0  0  0  0  0  0
    2.7396    1.4956   -0.4659 H   0  0  0  0  0  0  0  0  0  0  0  0
    2.7300    0.7009    1.0966 H   0  0  0  0  0  0  0  0  0  0  0  0
    2.1495   -1.4753    0.0131 H   0  0  0  0  0  0  0  0  0  0  0  0
    3.6118   -0.7976   -0.6953 H   0  0  0  0  0  0  0  0  0  0  0  0
    2.0790   -0.6805   -1.5619 H   0  0  0  0  0  0  0  0  0  0  0  0
  1  2  1  0  0  0  0
  1  8  1  0  0  0  0
  1  9  1  0  0  0  0
  1 10  1  0  0  0  0
  2  3  1  0  0  0  0
  2 11  1  0  0  0  0
  2 12  1  0  0  0  0
  3  4  1  0  0  0  0
  3 13  1  0  0  0  0
  3 14  1  0  0  0  0
  4  5  1  0  0  0  0
  4 15  1  0  0  0  0
  4 16  1  0  0  0  0
  5  6  1  0  0  0  0
  5 17  1  0  0  0  0
  5 18  1  0  0  0  0
  6  7  1  0  0  0  0
  6 19  1  0  0  0  0
  6 20  1  0  0  0  0
  7 21  1  0  0  0  0
  7 22  1  0  0  0  0
  7 23  1  0  0  0  0
M  END
$$$$
GAGG-
 OpenBabel12202214503D

 23 22  0  0  0  0  0  0  0  0999 V2000
   -2.7749   -1.3875    1.8171 C   0  0  0  0  0  0  0  0  0  0  0  0
   -1.5799   -2.0198    1.1057 C   0  0  0  0  0  0  0  0  0  0  0  0
   -0.7734   -1.0226    0.2719 C   0  0  0  0  0  0  0  0  0  0  0  0
   -0.0015   -0.0020    1.1118 C   0  0  0  0  0  0  0  0  0  0  0  0
    0.7750    1.0247    0.2703 C   0  0  0  0  0  0  0  0  0  0  0  0
    0.0659    2.3744    0.1255 C   0  0  0  0  0  0  0  0  0  0  0  0
   -1.3037    2.2914   -0.5423 C   0  0  0  0  0  0  0  0  0  0  0  0
   -3.4375   -0.9018    1.0975 H   0  0  0  0  0  0  0  0  0  0  0  0
   -3.3576   -2.1393    2.3508 H   0  0  0  0  0  0  0  0  0  0  0  0
   -2.4622   -0.6376    2.5448 H   0  0  0  0  0  0  0  0  0  0  0  0
   -0.9192   -2.4891    1.8408 H   0  0  0  0  0  0  0  0  0  0  0  0
   -1.9394   -2.8188    0.4537 H   0  0  0  0  0  0  0  0  0  0  0  0
   -0.0532   -1.5679   -0.3439 H   0  0  0  0  0  0  0  0  0  0  0  0
   -1.4458   -0.5056   -0.4190 H   0  0  0  0  0  0  0  0  0  0  0  0
    0.6900   -0.5561    1.7532 H   0  0  0  0  0  0  0  0  0  0  0  0
   -0.6820    0.5294    1.7825 H   0  0  0  0  0  0  0  0  0  0  0  0
    0.9614    0.6086   -0.7256 H   0  0  0  0  0  0  0  0  0  0  0  0
    1.7542    1.2031    0.7181 H   0  0  0  0  0  0  0  0  0  0  0  0
   -0.0435    2.8206    1.1178 H   0  0  0  0  0  0  0  0  0  0  0  0
    0.7050    3.0487   -0.4508 H   0  0  0  0  0  0  0  0  0  0  0  0
   -1.2284    1.8341   -1.5308 H   0  0  0  0  0  0  0  0  0  0  0  0
   -1.7365    3.2857   -0.6652 H   0  0  0  0  0  0  0  0  0  0  0  0
   -2.0029    1.6998    0.0514 H   0  0  0  0  0  0  0  0  0  0  0  0
  1  2  1  0  0  0  0
  1  8  1  0  0  0  0
  1  9  1  0  0  0  0
  1 10  1  0  0  0  0
  2  3  1  0  0  0  0
  2 11  1  0  0  0  0
  2 12  1  0  0  0  0
  3  4  1  0  0  0  0
  3 13  1  0  0  0  0
  3 14  1  0  0  0  0
  4  5  1  0  0  0  0
  4 15  1  0  0  0  0
  4 16  1  0  0  0  0
  5  6  1  0  0  0  0
  5 17  1  0  0  0  0
  5 18  1  0  0  0  0
  6  7  1  0  0  0  0
  6 19  1  0  0  0  0
  6 20  1  0  0  0  0
  7 21  1  0  0  0  0
  7 22  1  0  0  0  0
  7 23  1  0  0  0  0
M  END
$$$$
GAGG
 OpenBabel12202214503D

 23 22  0  0  0  0  0  0  0  0999 V2000
   -2.3028   -1.7760    2.1667 C   0  0  0  0  0  0  0  0  0  0  0  0
   -1.3128   -2.1958    1.0820 C   0  0  0  0  0  0  0  0  0  0  0  0
   -0.7701   -1.0182    0.2706 C   0  0  0  0  0  0  0  0  0  0  0  0
   -0.0004   -0.0005    1.1133 C   0  0  0  0  0  0  0  0  0  0  0  0
    0.7705    1.0187    0.2702 C   0  0  0  0  0  0  0  0  0  0  0  0
   -0.0980    1.8361   -0.6897 C   0  0  0  0  0  0  0  0  0  0  0  0
   -1.2032    2.6171    0.0160 C   0  0  0  0  0  0  0  0  0  0  0  0
   -3.1086   -1.1728    1.7417 H   0  0  0  0  0  0  0  0  0  0  0  0
   -2.7526   -2.6464    2.6460 H   0  0  0  0  0  0  0  0  0  0  0  0
   -1.8175   -1.1851    2.9443 H   0  0  0  0  0  0  0  0  0  0  0  0
   -0.4765   -2.7331    1.5398 H   0  0  0  0  0  0  0  0  0  0  0  0
   -1.8021   -2.8984    0.4023 H   0  0  0  0  0  0  0  0  0  0  0  0
   -0.1068   -1.3971   -0.5128 H   0  0  0  0  0  0  0  0  0  0  0  0
   -1.6037   -0.5246   -0.2367 H   0  0  0  0  0  0  0  0  0  0  0  0
    0.7105   -0.5360    1.7507 H   0  0  0  0  0  0  0  0  0  0  0  0
   -0.6835    0.5210    1.7868 H   0  0  0  0  0  0  0  0  0  0  0  0
    1.5361    0.4912   -0.3061 H   0  0  0  0  0  0  0  0  0  0  0  0
    1.2975    1.7070    0.9379 H   0  0  0  0  0  0  0  0  0  0  0  0
    0.5464    2.5343   -1.2300 H   0  0  0  0  0  0  0  0  0  0  0  0
   -0.5385    1.1778   -1.4426 H   0  0  0  0  0  0  0  0  0  0  0  0
   -1.9439    1.9519    0.4620 H   0  0  0  0  0  0  0  0  0  0  0  0
   -1.7285    3.2722   -0.6816 H   0  0  0  0  0  0  0  0  0  0  0  0
   -0.7898    3.2402    0.8127 H   0  0  0  0  0  0  0  0  0  0  0  0
  1  2  1  0  0  0  0
  1  8  1  0  0  0  0
  1  9  1  0  0  0  0
  1 10  1  0  0  0  0
  2  3  1  0  0  0  0
  2 11  1  0  0  0  0
  2 12  1  0  0  0  0
  3  4  1  0  0  0  0
  3 13  1  0  0  0  0
  3 14  1  0  0  0  0
  4  5  1  0  0  0  0
  4 15  1  0  0  0  0
  4 16  1  0  0  0  0
  5  6  1  0  0  0  0
  5 17  1  0  0  0  0
  5 18  1  0  0  0  0
  6  7  1  0  0  0  0
  6 19  1  0  0  0  0
  6 20  1  0  0  0  0
  7 21  1  0  0  0  0
  7 22  1  0  0  0  0
  7 23  1  0  0  0  0
M  END
$$$$
G-G-AA
 OpenBabel12202214503D

 23 22  0  0  0  0  0  0  0  0999 V2000
   -2.8426    0.4518    0.0191 C   0  0  0  0  0  0  0  0  0  0  0  0
   -1.8040   -0.4182   -0.6845 C   0  0  0  0  0  0  0  0  0  0  0  0
   -0.7734   -1.0226    0.2727 C   0  0  0  0  0  0  0  0  0  0  0  0
    0.0010    0.0013    1.1076 C   0  0  0  0  0  0  0  0  0  0  0  0
    0.7724    1.0213    0.2738 C   0  0  0  0  0  0  0  0  0  0  0  0
    1.6405    1.9414    1.1281 C   0  0  0  0  0  0  0  0  0  0  0  0
    2.3939    2.9719    0.2944 C   0  0  0  0  0  0  0  0  0  0  0  0
   -3.3243   -0.0984    0.8310 H   0  0  0  0  0  0  0  0  0  0  0  0
   -2.3920    1.3492    0.4472 H   0  0  0  0  0  0  0  0  0  0  0  0
   -3.6204    0.7731   -0.6752 H   0  0  0  0  0  0  0  0  0  0  0  0
   -2.3118   -1.2324   -1.2056 H   0  0  0  0  0  0  0  0  0  0  0  0
   -1.2961    0.1688   -1.4531 H   0  0  0  0  0  0  0  0  0  0  0  0
   -1.2851   -1.7144    0.9483 H   0  0  0  0  0  0  0  0  0  0  0  0
   -0.0596   -1.6183   -0.3048 H   0  0  0  0  0  0  0  0  0  0  0  0
    0.7063   -0.5345    1.7490 H   0  0  0  0  0  0  0  0  0  0  0  0
   -0.6823    0.5283    1.7788 H   0  0  0  0  0  0  0  0  0  0  0  0
    0.0764    1.6317   -0.3089 H   0  0  0  0  0  0  0  0  0  0  0  0
    1.4053    0.4943   -0.4489 H   0  0  0  0  0  0  0  0  0  0  0  0
    1.0075    2.4515    1.8603 H   0  0  0  0  0  0  0  0  0  0  0  0
    2.3520    1.3368    1.6973 H   0  0  0  0  0  0  0  0  0  0  0  0
    3.0088    3.6216    0.9190 H   0  0  0  0  0  0  0  0  0  0  0  0
    1.6986    3.6037   -0.2629 H   0  0  0  0  0  0  0  0  0  0  0  0
    3.0496    2.4818   -0.4284 H   0  0  0  0  0  0  0  0  0  0  0  0
  1  2  1  0  0  0  0
  1  8  1  0  0  0  0
  1  9  1  0  0  0  0
  1 10  1  0  0  0  0
  2  3  1  0  0  0  0
  2 11  1  0  0  0  0
  2 12  1  0  0  0  0
  3  4  1  0  0  0  0
  3 13  1  0  0  0  0
  3 14  1  0  0  0  0
  4  5  1  0  0  0  0
  4 15  1  0  0  0  0
  4 16  1  0  0  0  0
  5  6  1  0  0  0  0
  5 17  1  0  0  0  0
  5 18  1  0  0  0  0
  6  7  1  0  0  0  0
  6 19  1  0  0  0  0
  6 20  1  0  0  0  0
  7 21  1  0  0  0  0
  7 22  1  0  0  0  0
  7 23  1  0  0  0  0
M  END
$$$$
G-GAA
 OpenBabel12202214503D

 23 22  0  0  0  0  0  0  0  0999 V2000
    1.3003   -2.2534   -0.6073 C   0  0  0  0  0  0  0  0  0  0  0  0
   -0.0519   -2.3641    0.0930 C   0  0  0  0  0  0  0  0  0  0  0  0
   -0.7767   -1.0269    0.2717 C   0  0  0  0  0  0  0  0  0  0  0  0
    0.0021    0.0028    1.1084 C   0  0  0  0  0  0  0  0  0  0  0  0
    0.7746    1.0241    0.2739 C   0  0  0  0  0  0  0  0  0  0  0  0
    1.6003    1.9840    1.1265 C   0  0  0  0  0  0  0  0  0  0  0  0
    2.3430    3.0169    0.2831 C   0  0  0  0  0  0  0  0  0  0  0  0
    2.0067   -1.6647   -0.0213 H   0  0  0  0  0  0  0  0  0  0  0  0
    1.7404   -3.2410   -0.7572 H   0  0  0  0  0  0  0  0  0  0  0  0
    1.1960   -1.7807   -1.5862 H   0  0  0  0  0  0  0  0  0  0  0  0
   -0.6948   -3.0401   -0.4750 H   0  0  0  0  0  0  0  0  0  0  0  0
    0.0895   -2.8204    1.0772 H   0  0  0  0  0  0  0  0  0  0  0  0
   -0.9935   -0.6000   -0.7134 H   0  0  0  0  0  0  0  0  0  0  0  0
   -1.7412   -1.2256    0.7411 H   0  0  0  0  0  0  0  0  0  0  0  0
    0.6952   -0.5216    1.7746 H   0  0  0  0  0  0  0  0  0  0  0  0
   -0.6885    0.5498    1.7559 H   0  0  0  0  0  0  0  0  0  0  0  0
    0.0637    1.5991   -0.3288 H   0  0  0  0  0  0  0  0  0  0  0  0
    1.4347    0.5131   -0.4315 H   0  0  0  0  0  0  0  0  0  0  0  0
    0.9416    2.4929    1.8353 H   0  0  0  0  0  0  0  0  0  0  0  0
    2.3175    1.4110    1.7209 H   0  0  0  0  0  0  0  0  0  0  0  0
    3.0260    2.5275   -0.4151 H   0  0  0  0  0  0  0  0  0  0  0  0
    2.9297    3.6960    0.9040 H   0  0  0  0  0  0  0  0  0  0  0  0
    1.6427    3.6156   -0.3019 H   0  0  0  0  0  0  0  0  0  0  0  0
  1  2  1  0  0  0  0
  1  8  1  0  0  0  0
  1  9  1  0  0  0  0
  1 10  1  0  0  0  0
  2  3  1  0  0  0  0
  2 11  1  0  0  0  0
  2 12  1  0  0  0  0
  3  4  1  0  0  0  0
  3 13  1  0  0  0  0
  3 14  1  0  0  0  0
  4  5  1  0  0  0  0
  4 15  1  0  0  0  0
  4 16  1  0  0  0  0
  5  6  1  0  0  0  0
  5 17  1  0  0  0  0
  5 18  1  0  0  0  0
  6  7  1  0  0  0  0
  6 19  1  0  0  0  0
  6 20  1  0  0  0  0
  7 21  1  0  0  0  0
  7 22  1  0  0  0  0
  7 23  1  0  0  0  0
M  END
$$$$
GG-AA
 OpenBabel12202214503D

 23 22  0  0  0  0  0  0  0  0999 V2000
   -2.5223    0.6377   -0.6073 C   0  0  0  0  0  0  0  0  0  0  0  0
   -2.2607   -0.6935    0.0930 C   0  0  0  0  0  0  0  0  0  0  0  0
   -0.7767   -1.0269    0.2717 C   0  0  0  0  0  0  0  0  0  0  0  0
    0.0021    0.0028    1.1084 C   0  0  0  0  0  0  0  0  0  0  0  0
    0.7746    1.0241    0.2739 C   0  0  0  0  0  0  0  0  0  0  0  0
    1.4734    2.0800    1.1265 C   0  0  0  0  0  0  0  0  0  0  0  0
    2.2651    3.0758    0.2830 C   0  0  0  0  0  0  0  0  0  0  0  0
   -2.0391    0.6660   -1.5862 H   0  0  0  0  0  0  0  0  0  0  0  0
   -3.5924    0.7924   -0.7572 H   0  0  0  0  0  0  0  0  0  0  0  0
   -2.1481    1.4777   -0.0213 H   0  0  0  0  0  0  0  0  0  0  0  0
   -2.7382   -0.6817    1.0772 H   0  0  0  0  0  0  0  0  0  0  0  0
   -2.7361   -1.4961   -0.4750 H   0  0  0  0  0  0  0  0  0  0  0  0
   -0.7054   -2.0091    0.7411 H   0  0  0  0  0  0  0  0  0  0  0  0
   -0.3069   -1.1194   -0.7134 H   0  0  0  0  0  0  0  0  0  0  0  0
    0.7165   -0.5128    1.7559 H   0  0  0  0  0  0  0  0  0  0  0  0
   -0.6911    0.5270    1.7746 H   0  0  0  0  0  0  0  0  0  0  0  0
    0.1032    1.5202   -0.4315 H   0  0  0  0  0  0  0  0  0  0  0  0
    1.5214    0.4966   -0.3288 H   0  0  0  0  0  0  0  0  0  0  0  0
    0.7268    2.6141    1.7209 H   0  0  0  0  0  0  0  0  0  0  0  0
    2.1424    1.5847    1.8353 H   0  0  0  0  0  0  0  0  0  0  0  0
    3.0318    2.5649   -0.3019 H   0  0  0  0  0  0  0  0  0  0  0  0
    2.7589    3.8252    0.9040 H   0  0  0  0  0  0  0  0  0  0  0  0
    1.6082    3.5997   -0.4151 H   0  0  0  0  0  0  0  0  0  0  0  0
  1  2  1  0  0  0  0
  1  8  1  0  0  0  0
  1  9  1  0  0  0  0
  1 10  1  0  0  0  0
  2  3  1  0  0  0  0
  2 11  1  0  0  0  0
  2 12  1  0  0  0  0
  3  4  1  0  0  0  0
  3 13  1  0  0  0  0
  3 14  1  0  0  0  0
  4  5  1  0  0  0  0
  4 15  1  0  0  0  0
  4 16  1  0  0  0  0
  5  6  1  0  0  0  0
  5 17  1  0  0  0  0
  5 18  1  0  0  0  0
  6  7  1  0  0  0  0
  6 19  1  0  0  0  0
  6 20  1  0  0  0  0
  7 21  1  0  0  0  0
  7 22  1  0  0  0  0
  7 23  1  0  0  0  0
M  END
$$$$
GGAA
 OpenBabel12202214503D

 23 22  0  0  0  0  0  0  0  0999 V2000
    1.2086   -2.6123    0.0191 C   0  0  0  0  0  0  0  0  0  0  0  0
    0.0887   -1.8497   -0.6845 C   0  0  0  0  0  0  0  0  0  0  0  0
   -0.7734   -1.0226    0.2727 C   0  0  0  0  0  0  0  0  0  0  0  0
    0.0010    0.0013    1.1076 C   0  0  0  0  0  0  0  0  0  0  0  0
    0.7724    1.0213    0.2738 C   0  0  0  0  0  0  0  0  0  0  0  0
    1.4215    2.1070    1.1281 C   0  0  0  0  0  0  0  0  0  0  0  0
    2.2080    3.1126    0.2944 C   0  0  0  0  0  0  0  0  0  0  0  0
    0.8103   -3.2255    0.8310 H   0  0  0  0  0  0  0  0  0  0  0  0
    1.7295   -3.2732   -0.6752 H   0  0  0  0  0  0  0  0  0  0  0  0
    1.9494   -1.9344    0.4472 H   0  0  0  0  0  0  0  0  0  0  0  0
    0.5153   -1.2012   -1.4531 H   0  0  0  0  0  0  0  0  0  0  0  0
   -0.5565   -2.5600   -1.2056 H   0  0  0  0  0  0  0  0  0  0  0  0
   -1.5410   -0.4979   -0.3048 H   0  0  0  0  0  0  0  0  0  0  0  0
   -1.2998   -1.7033    0.9483 H   0  0  0  0  0  0  0  0  0  0  0  0
    0.6941   -0.5127    1.7788 H   0  0  0  0  0  0  0  0  0  0  0  0
   -0.7066    0.5341    1.7490 H   0  0  0  0  0  0  0  0  0  0  0  0
    0.0930    1.4868   -0.4489 H   0  0  0  0  0  0  0  0  0  0  0  0
    1.5492    0.5177   -0.3089 H   0  0  0  0  0  0  0  0  0  0  0  0
    0.6460    2.6271    1.6973 H   0  0  0  0  0  0  0  0  0  0  0  0
    2.0846    1.6368    1.8603 H   0  0  0  0  0  0  0  0  0  0  0  0
    3.0052    2.6155   -0.2629 H   0  0  0  0  0  0  0  0  0  0  0  0
    2.6657    3.8811    0.9190 H   0  0  0  0  0  0  0  0  0  0  0  0
    1.5579    3.6101   -0.4284 H   0  0  0  0  0  0  0  0  0  0  0  0
  1  2  1  0  0  0  0
  1  8  1  0  0  0  0
  1  9  1  0  0  0  0
  1 10  1  0  0  0  0
  2  3  1  0  0  0  0
  2 11  1  0  0  0  0
  2 12  1  0  0  0  0
  3  4  1  0  0  0  0
  3 13  1  0  0  0  0
  3 14  1  0  0  0  0
  4  5  1  0  0  0  0
  4 15  1  0  0  0  0
  4 16  1  0  0  0  0
  5  6  1  0  0  0  0
  5 17  1  0  0  0  0
  5 18  1  0  0  0  0
  6  7  1  0  0  0  0
  6 19  1  0  0  0  0
  6 20  1  0  0  0  0
  7 21  1  0  0  0  0
  7 22  1  0  0  0  0
  7 23  1  0  0  0  0
M  END
$$$$
G-G-AG-
 OpenBabel12202214503D

 23 22  0  0  0  0  0  0  0  0999 V2000
   -2.8458    0.4453    0.0160 C   0  0  0  0  0  0  0  0  0  0  0  0
   -1.7934   -0.4055   -0.6897 C   0  0  0  0  0  0  0  0  0  0  0  0
   -0.7705   -1.0187    0.2702 C   0  0  0  0  0  0  0  0  0  0  0  0
    0.0004    0.0005    1.1133 C   0  0  0  0  0  0  0  0  0  0  0  0
    0.7701    1.0182    0.2706 C   0  0  0  0  0  0  0  0  0  0  0  0
    1.7554    1.8610    1.0820 C   0  0  0  0  0  0  0  0  0  0  0  0
    1.0820    2.6994    2.1667 C   0  0  0  0  0  0  0  0  0  0  0  0
   -3.3328   -0.1221    0.8127 H   0  0  0  0  0  0  0  0  0  0  0  0
   -2.4073    1.3391    0.4620 H   0  0  0  0  0  0  0  0  0  0  0  0
   -3.6192    0.7724   -0.6816 H   0  0  0  0  0  0  0  0  0  0  0  0
   -2.2899   -1.2157   -1.2300 H   0  0  0  0  0  0  0  0  0  0  0  0
   -1.2799    0.1975   -1.4426 H   0  0  0  0  0  0  0  0  0  0  0  0
   -1.2893   -1.7132    0.9379 H   0  0  0  0  0  0  0  0  0  0  0  0
   -0.0545   -1.6118   -0.3061 H   0  0  0  0  0  0  0  0  0  0  0  0
    0.7092   -0.5378    1.7507 H   0  0  0  0  0  0  0  0  0  0  0  0
   -0.6874    0.5158    1.7868 H   0  0  0  0  0  0  0  0  0  0  0  0
    0.0682    1.6859   -0.2367 H   0  0  0  0  0  0  0  0  0  0  0  0
    1.3152    0.4831   -0.5128 H   0  0  0  0  0  0  0  0  0  0  0  0
    2.5002    1.2025    1.5398 H   0  0  0  0  0  0  0  0  0  0  0  0
    2.2984    2.5230    0.4023 H   0  0  0  0  0  0  0  0  0  0  0  0
    1.7971    3.3691    2.6460 H   0  0  0  0  0  0  0  0  0  0  0  0
    0.6455    2.0715    2.9443 H   0  0  0  0  0  0  0  0  0  0  0  0
    0.2823    3.3105    1.7417 H   0  0  0  0  0  0  0  0  0  0  0  0
  1  2  1  0  0  0  0
  1  8  1  0  0  0  0
  1  9  1  0  0  0  0
  1 10  1  0  0  0  0
  2  3  1  0  0  0  0
  2 11  1  0  0  0  0
  2 12  1  0  0  0  0
  3  4  1  0  0  0  0
  3 13  1  0  0  0  0
  3 14  1  0  0  0  0
  4  5  1  0  0  0  0
  4 15  1  0  0  0  0
  4 16  1  0  0  0  0
  5  6  1  0  0  0  0
  5 17  1  0  0  0  0
  5 18  1  0  0  0  0
  6  7  1  0  0  0  0
  6 19  1  0  0  0  0
  6 20  1  0  0  0  0
  7 21  1  0  0  0  0
  7 22  1  0  0  0  0
  7 23  1  0  0  0  0
M  END
$$$$
G-G-AG
 OpenBabel12202214503D

 23 22  0  0  0  0  0  0  0  0999 V2000
   -2.8347    0.4566   -0.0083 C   0  0  0  0  0  0  0  0  0  0  0  0
   -1.7939   -0.4218   -0.6993 C   0  0  0  0  0  0  0  0  0  0  0  0
   -0.7721   -1.0209    0.2717 C   0  0  0  0  0  0  0  0  0  0  0  0
    0.0005    0.0007    1.1099 C   0  0  0  0  0  0  0  0  0  0  0  0
    0.7716    1.0201    0.2723 C   0  0  0  0  0  0  0  0  0  0  0  0
    1.5691    2.0234    1.1071 C   0  0  0  0  0  0  0  0  0  0  0  0
    2.7012    1.3906    1.9136 C   0  0  0  0  0  0  0  0  0  0  0  0
   -3.3218   -0.0868    0.8048 H   0  0  0  0  0  0  0  0  0  0  0  0
   -2.3841    1.3547    0.4158 H   0  0  0  0  0  0  0  0  0  0  0  0
   -3.6069    0.7753   -0.7090 H   0  0  0  0  0  0  0  0  0  0  0  0
   -2.3014   -1.2413   -1.2134 H   0  0  0  0  0  0  0  0  0  0  0  0
   -1.2822    0.1546   -1.4721 H   0  0  0  0  0  0  0  0  0  0  0  0
   -1.2939   -1.7061    0.9467 H   0  0  0  0  0  0  0  0  0  0  0  0
   -0.0573   -1.6246   -0.2963 H   0  0  0  0  0  0  0  0  0  0  0  0
    0.6947   -0.5431    1.7532 H   0  0  0  0  0  0  0  0  0  0  0  0
   -0.6855    0.5330    1.7764 H   0  0  0  0  0  0  0  0  0  0  0  0
    0.0705    1.5716   -0.3585 H   0  0  0  0  0  0  0  0  0  0  0  0
    1.4512    0.4907   -0.4041 H   0  0  0  0  0  0  0  0  0  0  0  0
    1.9890    2.7805    0.4416 H   0  0  0  0  0  0  0  0  0  0  0  0
    0.8873    2.5467    1.7837 H   0  0  0  0  0  0  0  0  0  0  0  0
    3.3057    2.1551    2.4049 H   0  0  0  0  0  0  0  0  0  0  0  0
    3.3609    0.8114    1.2630 H   0  0  0  0  0  0  0  0  0  0  0  0
    2.3246    0.7225    2.6888 H   0  0  0  0  0  0  0  0  0  0  0  0
  1  2  1  0  0  0  0
  1  8  1  0  0  0  0
  1  9  1  0  0  0  0
  1 10  1  0  0  0  0
  2  3  1  0  0  0  0
  2 11  1  0  0  0  0
  2 12  1  0  0  0  0
  3  4  1  0  0  0  0
  3 13  1  0  0  0  0
  3 14  1  0  0  0  0
  4  5  1  0  0  0  0
  4 15  1  0  0  0  0
  4 16  1  0  0  0  0
  5  6  1  0  0  0  0
  5 17  1  0  0  0  0
  5 18  1  0  0  0  0
  6  7  1  0  0  0  0
  6 19  1  0  0  0  0
  6 20  1  0  0  0  0
  7 21  1  0  0  0  0
  7 22  1  0  0  0  0
  7 23  1  0  0  0  0
M  END
$$$$
G-GAG-
 OpenBabel12202214503D

 23 22  0  0  0  0  0  0  0  0999 V2000
    1.3080   -2.2683   -0.5722 C   0  0  0  0  0  0  0  0  0  0  0  0
   -0.0551   -2.3665    0.1074 C   0  0  0  0  0  0  0  0  0  0  0  0
   -0.7747   -1.0242    0.2698 C   0  0  0  0  0  0  0  0  0  0  0  0
    0.0015    0.0020    1.1127 C   0  0  0  0  0  0  0  0  0  0  0  0
    0.7731    1.0222    0.2715 C   0  0  0  0  0  0  0  0  0  0  0  0
    1.7175    1.9045    1.0883 C   0  0  0  0  0  0  0  0  0  0  0  0
    1.0037    2.7512    2.1397 C   0  0  0  0  0  0  0  0  0  0  0  0
    2.0047   -1.6667    0.0131 H   0  0  0  0  0  0  0  0  0  0  0  0
    1.7507   -3.2583   -0.6953 H   0  0  0  0  0  0  0  0  0  0  0  0
    1.2207   -1.8153   -1.5619 H   0  0  0  0  0  0  0  0  0  0  0  0
   -0.6933   -3.0433   -0.4659 H   0  0  0  0  0  0  0  0  0  0  0  0
    0.0687   -2.8177    1.0966 H   0  0  0  0  0  0  0  0  0  0  0  0
   -0.9754   -0.6014   -0.7202 H   0  0  0  0  0  0  0  0  0  0  0  0
   -1.7478   -1.2161    0.7262 H   0  0  0  0  0  0  0  0  0  0  0  0
    0.6997   -0.5240    1.7731 H   0  0  0  0  0  0  0  0  0  0  0  0
   -0.6918    0.5368    1.7632 H   0  0  0  0  0  0  0  0  0  0  0  0
    0.0539    1.6549   -0.2587 H   0  0  0  0  0  0  0  0  0  0  0  0
    1.3482    0.4986   -0.4951 H   0  0  0  0  0  0  0  0  0  0  0  0
    2.4662    1.2727    1.5768 H   0  0  0  0  0  0  0  0  0  0  0  0
    2.2619    2.5640    0.4085 H   0  0  0  0  0  0  0  0  0  0  0  0
    0.2090    3.3471    1.6816 H   0  0  0  0  0  0  0  0  0  0  0  0
    1.6969    3.4383    2.6270 H   0  0  0  0  0  0  0  0  0  0  0  0
    0.5525    2.1345    2.9170 H   0  0  0  0  0  0  0  0  0  0  0  0
  1  2  1  0  0  0  0
  1  8  1  0  0  0  0
  1  9  1  0  0  0  0
  1 10  1  0  0  0  0
  2  3  1  0  0  0  0
  2 11  1  0  0  0  0
  2 12  1  0  0  0  0
  3  4  1  0  0  0  0
  3 13  1  0  0  0  0
  3 14  1  0  0  0  0
  4  5  1  0  0  0  0
  4 15  1  0  0  0  0
  4 16  1  0  0  0  0
  5  6  1  0  0  0  0
  5 17  1  0  0  0  0
  5 18  1  0  0  0  0
  6  7  1  0  0  0  0
  6 19  1  0  0  0  0
  6 20  1  0  0  0  0
  7 21  1  0  0  0  0
  7 22  1  0  0  0  0
  7 23  1  0  0  0  0
M  END
$$$$
G-GAG
 OpenBabel12202214503D

 23 22  0  0  0  0  0  0  0  0999 V2000
    1.3037   -2.2914   -0.5423 C   0  0  0  0  0  0  0  0  0  0  0  0
   -0.0659   -2.3744    0.1255 C   0  0  0  0  0  0  0  0  0  0  0  0
   -0.7750   -1.0247    0.2703 C   0  0  0  0  0  0  0  0  0  0  0  0
    0.0015    0.0020    1.1118 C   0  0  0  0  0  0  0  0  0  0  0  0
    0.7734    1.0226    0.2719 C   0  0  0  0  0  0  0  0  0  0  0  0
    1.5799    2.0198    1.1057 C   0  0  0  0  0  0  0  0  0  0  0  0
    2.7749    1.3875    1.8171 C   0  0  0  0  0  0  0  0  0  0  0  0
    2.0029   -1.6998    0.0514 H   0  0  0  0  0  0  0  0  0  0  0  0
    1.7365   -3.2857   -0.6652 H   0  0  0  0  0  0  0  0  0  0  0  0
    1.2285   -1.8341   -1.5308 H   0  0  0  0  0  0  0  0  0  0  0  0
   -0.7049   -3.0487   -0.4508 H   0  0  0  0  0  0  0  0  0  0  0  0
    0.0435   -2.8206    1.1178 H   0  0  0  0  0  0  0  0  0  0  0  0
   -0.9614   -0.6086   -0.7256 H   0  0  0  0  0  0  0  0  0  0  0  0
   -1.7542   -1.2031    0.7181 H   0  0  0  0  0  0  0  0  0  0  0  0
    0.6820   -0.5294    1.7825 H   0  0  0  0  0  0  0  0  0  0  0  0
   -0.6900    0.5561    1.7532 H   0  0  0  0  0  0  0  0  0  0  0  0
    0.0532    1.5679   -0.3439 H   0  0  0  0  0  0  0  0  0  0  0  0
    1.4458    0.5056   -0.4190 H   0  0  0  0  0  0  0  0  0  0  0  0
    1.9394    2.8188    0.4537 H   0  0  0  0  0  0  0  0  0  0  0  0
    0.9192    2.4891    1.8408 H   0  0  0  0  0  0  0  0  0  0  0  0
    2.4622    0.6376    2.5448 H   0  0  0  0  0  0  0  0  0  0  0  0
    3.3576    2.1393    2.3508 H   0  0  0  0  0  0  0  0  0  0  0  0
    3.4375    0.9018    1.0975 H   0  0  0  0  0  0  0  0  0  0  0  0
  1  2  1  0  0  0  0
  1  8  1  0  0  0  0
  1  9  1  0  0  0  0
  1 10  1  0  0  0  0
  2  3  1  0  0  0  0
  2 11  1  0  0  0  0
  2 12  1  0  0  0  0
  3  4  1  0  0  0  0
  3 13  1  0  0  0  0
  3 14  1  0  0  0  0
  4  5  1  0  0  0  0
  4 15  1  0  0  0  0
  4 16  1  0  0  0  0
  5  6  1  0  0  0  0
  5 17  1  0  0  0  0
  5 18  1  0  0  0  0
  6  7  1  0  0  0  0
  6 19  1  0  0  0  0
  6 20  1  0  0  0  0
  7 21  1  0  0  0  0
  7 22  1  0  0  0  0
  7 23  1  0  0  0  0
M  END
$$$$
GG-AG-
 OpenBabel12202214503D

 23 22  0  0  0  0  0  0  0  0999 V2000
   -2.5597    0.6307   -0.5423 C   0  0  0  0  0  0  0  0  0  0  0  0
   -2.2668   -0.7098    0.1255 C   0  0  0  0  0  0  0  0  0  0  0  0
   -0.7750   -1.0247    0.2703 C   0  0  0  0  0  0  0  0  0  0  0  0
    0.0015    0.0020    1.1118 C   0  0  0  0  0  0  0  0  0  0  0  0
    0.7734    1.0226    0.2719 C   0  0  0  0  0  0  0  0  0  0  0  0
    1.5134    2.0701    1.1057 C   0  0  0  0  0  0  0  0  0  0  0  0
    0.5796    3.0478    1.8171 C   0  0  0  0  0  0  0  0  0  0  0  0
   -2.0992    0.6828   -1.5308 H   0  0  0  0  0  0  0  0  0  0  0  0
   -3.6343    0.7765   -0.6652 H   0  0  0  0  0  0  0  0  0  0  0  0
   -2.1808    1.4646    0.0514 H   0  0  0  0  0  0  0  0  0  0  0  0
   -2.7259   -0.7260    1.1178 H   0  0  0  0  0  0  0  0  0  0  0  0
   -2.7417   -1.5083   -0.4508 H   0  0  0  0  0  0  0  0  0  0  0  0
   -0.6801   -2.0154    0.7181 H   0  0  0  0  0  0  0  0  0  0  0  0
   -0.3239   -1.0908   -0.7256 H   0  0  0  0  0  0  0  0  0  0  0  0
    0.7229   -0.5126    1.7532 H   0  0  0  0  0  0  0  0  0  0  0  0
   -0.6950    0.5121    1.7825 H   0  0  0  0  0  0  0  0  0  0  0  0
    0.0930    1.5288   -0.4190 H   0  0  0  0  0  0  0  0  0  0  0  0
    1.4942    0.4780   -0.3439 H   0  0  0  0  0  0  0  0  0  0  0  0
    2.1449    1.5620    1.8408 H   0  0  0  0  0  0  0  0  0  0  0  0
    2.1843    2.6335    0.4537 H   0  0  0  0  0  0  0  0  0  0  0  0
   -0.0681    3.5532    1.0975 H   0  0  0  0  0  0  0  0  0  0  0  0
    1.1445    3.8132    2.3508 H   0  0  0  0  0  0  0  0  0  0  0  0
   -0.0568    2.5428    2.5448 H   0  0  0  0  0  0  0  0  0  0  0  0
  1  2  1  0  0  0  0
  1  8  1  0  0  0  0
  1  9  1  0  0  0  0
  1 10  1  0  0  0  0
  2  3  1  0  0  0  0
  2 11  1  0  0  0  0
  2 12  1  0  0  0  0
  3  4  1  0  0  0  0
  3 13  1  0  0  0  0
  3 14  1  0  0  0  0
  4  5  1  0  0  0  0
  4 15  1  0  0  0  0
  4 16  1  0  0  0  0
  5  6  1  0  0  0  0
  5 17  1  0  0  0  0
  5 18  1  0  0  0  0
  6  7  1  0  0  0  0
  6 19  1  0  0  0  0
  6 20  1  0  0  0  0
  7 21  1  0  0  0  0
  7 22  1  0  0  0  0
  7 23  1  0  0  0  0
M  END
$$$$
GG-AG
 OpenBabel12202214503D

 23 22  0  0  0  0  0  0  0  0999 V2000
   -2.5387    0.6411   -0.5722 C   0  0  0  0  0  0  0  0  0  0  0  0
   -2.2621   -0.6972    0.1074 C   0  0  0  0  0  0  0  0  0  0  0  0
   -0.7747   -1.0242    0.2698 C   0  0  0  0  0  0  0  0  0  0  0  0
    0.0015    0.0020    1.1127 C   0  0  0  0  0  0  0  0  0  0  0  0
    0.7731    1.0222    0.2715 C   0  0  0  0  0  0  0  0  0  0  0  0
    1.3650    2.1711    1.0883 C   0  0  0  0  0  0  0  0  0  0  0  0
    2.3741    1.7148    2.1397 C   0  0  0  0  0  0  0  0  0  0  0  0
   -2.0790    0.6805   -1.5619 H   0  0  0  0  0  0  0  0  0  0  0  0
   -3.6118    0.7976   -0.6953 H   0  0  0  0  0  0  0  0  0  0  0  0
   -2.1495    1.4753    0.0131 H   0  0  0  0  0  0  0  0  0  0  0  0
   -2.7300   -0.7009    1.0966 H   0  0  0  0  0  0  0  0  0  0  0  0
   -2.7396   -1.4956   -0.4659 H   0  0  0  0  0  0  0  0  0  0  0  0
   -0.6944   -2.0129    0.7262 H   0  0  0  0  0  0  0  0  0  0  0  0
   -0.3131   -1.1023   -0.7202 H   0  0  0  0  0  0  0  0  0  0  0  0
    0.7048   -0.5196    1.7632 H   0  0  0  0  0  0  0  0  0  0  0  0
   -0.6947    0.5306    1.7731 H   0  0  0  0  0  0  0  0  0  0  0  0
    0.1128    1.4330   -0.4951 H   0  0  0  0  0  0  0  0  0  0  0  0
    1.5777    0.5024   -0.2587 H   0  0  0  0  0  0  0  0  0  0  0  0
    1.8514    2.8745    0.4085 H   0  0  0  0  0  0  0  0  0  0  0  0
    0.5533    2.7196    1.5768 H   0  0  0  0  0  0  0  0  0  0  0  0
    1.9034    1.1126    2.9170 H   0  0  0  0  0  0  0  0  0  0  0  0
    2.8465    2.5688    2.6270 H   0  0  0  0  0  0  0  0  0  0  0  0
    3.1638    1.1123    1.6816 H   0  0  0  0  0  0  0  0  0  0  0  0
  1  2  1  0  0  0  0
  1  8  1  0  0  0  0
  1  9  1  0  0  0  0
  1 10  1  0  0  0  0
  2  3  1  0  0  0  0
  2 11  1  0  0  0  0
  2 12  1  0  0  0  0
  3  4  1  0  0  0  0
  3 13  1  0  0  0  0
  3 14  1  0  0  0  0
  4  5  1  0  0  0  0
  4 15  1  0  0  0  0
  4 16  1  0  0  0  0
  5  6  1  0  0  0  0
  5 17  1  0  0  0  0
  5 18  1  0  0  0  0
  6  7  1  0  0  0  0
  6 19  1  0  0  0  0
  6 20  1  0  0  0  0
  7 21  1  0  0  0  0
  7 22  1  0  0  0  0
  7 23  1  0  0  0  0
M  END
$$$$
GGAG-
 OpenBabel12202214503D

 23 22  0  0  0  0  0  0  0  0999 V2000
    1.2111   -2.6033   -0.0083 C   0  0  0  0  0  0  0  0  0  0  0  0
    0.0825   -1.8410   -0.6993 C   0  0  0  0  0  0  0  0  0  0  0  0
   -0.7721   -1.0209    0.2717 C   0  0  0  0  0  0  0  0  0  0  0  0
    0.0005    0.0007    1.1099 C   0  0  0  0  0  0  0  0  0  0  0  0
    0.7716    1.0201    0.2723 C   0  0  0  0  0  0  0  0  0  0  0  0
    1.5198    2.0606    1.1071 C   0  0  0  0  0  0  0  0  0  0  0  0
    0.6027    2.9778    1.9136 C   0  0  0  0  0  0  0  0  0  0  0  0
    0.8208   -3.2200    0.8048 H   0  0  0  0  0  0  0  0  0  0  0  0
    1.7280   -3.2596   -0.7090 H   0  0  0  0  0  0  0  0  0  0  0  0
    1.9526   -1.9253    0.4158 H   0  0  0  0  0  0  0  0  0  0  0  0
    0.4978   -1.1917   -1.4721 H   0  0  0  0  0  0  0  0  0  0  0  0
   -0.5679   -2.5525   -1.2134 H   0  0  0  0  0  0  0  0  0  0  0  0
   -1.5477   -0.4974   -0.2963 H   0  0  0  0  0  0  0  0  0  0  0  0
   -1.2894   -1.7095    0.9467 H   0  0  0  0  0  0  0  0  0  0  0  0
    0.6995   -0.5145    1.7764 H   0  0  0  0  0  0  0  0  0  0  0  0
   -0.7117    0.5207    1.7532 H   0  0  0  0  0  0  0  0  0  0  0  0
    0.0772    1.5300   -0.4041 H   0  0  0  0  0  0  0  0  0  0  0  0
    1.4930    0.4956   -0.3585 H   0  0  0  0  0  0  0  0  0  0  0  0
    2.2090    1.5470    1.7837 H   0  0  0  0  0  0  0  0  0  0  0  0
    2.1340    2.6708    0.4416 H   0  0  0  0  0  0  0  0  0  0  0  0
   -0.1342    3.4548    1.2630 H   0  0  0  0  0  0  0  0  0  0  0  0
    1.1738    3.7675    2.4049 H   0  0  0  0  0  0  0  0  0  0  0  0
    0.0623    2.4335    2.6888 H   0  0  0  0  0  0  0  0  0  0  0  0
  1  2  1  0  0  0  0
  1  8  1  0  0  0  0
  1  9  1  0  0  0  0
  1 10  1  0  0  0  0
  2  3  1  0  0  0  0
  2 11  1  0  0  0  0
  2 12  1  0  0  0  0
  3  4  1  0  0  0  0
  3 13  1  0  0  0  0
  3 14  1  0  0  0  0
  4  5  1  0  0  0  0
  4 15  1  0  0  0  0
  4 16  1  0  0  0  0
  5  6  1  0  0  0  0
  5 17  1  0  0  0  0
  5 18  1  0  0  0  0
  6  7  1  0  0  0  0
  6 19  1  0  0  0  0
  6 20  1  0  0  0  0
  7 21  1  0  0  0  0
  7 22  1  0  0  0  0
  7 23  1  0  0  0  0
M  END
$$$$
GGAG
 OpenBabel12202214503D

 23 22  0  0  0  0  0  0  0  0999 V2000
    1.2032   -2.6171    0.0160 C   0  0  0  0  0  0  0  0  0  0  0  0
    0.0980   -1.8361   -0.6897 C   0  0  0  0  0  0  0  0  0  0  0  0
   -0.7705   -1.0187    0.2702 C   0  0  0  0  0  0  0  0  0  0  0  0
    0.0004    0.0005    1.1133 C   0  0  0  0  0  0  0  0  0  0  0  0
    0.7701    1.0182    0.2706 C   0  0  0  0  0  0  0  0  0  0  0  0
    1.3128    2.1958    1.0820 C   0  0  0  0  0  0  0  0  0  0  0  0
    2.3028    1.7760    2.1667 C   0  0  0  0  0  0  0  0  0  0  0  0
    0.7898   -3.2402    0.8127 H   0  0  0  0  0  0  0  0  0  0  0  0
    1.7285   -3.2722   -0.6816 H   0  0  0  0  0  0  0  0  0  0  0  0
    1.9439   -1.9519    0.4620 H   0  0  0  0  0  0  0  0  0  0  0  0
    0.5385   -1.1778   -1.4426 H   0  0  0  0  0  0  0  0  0  0  0  0
   -0.5464   -2.5343   -1.2300 H   0  0  0  0  0  0  0  0  0  0  0  0
   -1.5361   -0.4912   -0.3061 H   0  0  0  0  0  0  0  0  0  0  0  0
   -1.2975   -1.7070    0.9379 H   0  0  0  0  0  0  0  0  0  0  0  0
    0.6835   -0.5210    1.7868 H   0  0  0  0  0  0  0  0  0  0  0  0
   -0.7105    0.5360    1.7507 H   0  0  0  0  0  0  0  0  0  0  0  0
    0.1068    1.3971   -0.5128 H   0  0  0  0  0  0  0  0  0  0  0  0
    1.6037    0.5246   -0.2367 H   0  0  0  0  0  0  0  0  0  0  0  0
    1.8021    2.8984    0.4023 H   0  0  0  0  0  0  0  0  0  0  0  0
    0.4764    2.7331    1.5398 H   0  0  0  0  0  0  0  0  0  0  0  0
    1.8175    1.1851    2.9443 H   0  0  0  0  0  0  0  0  0  0  0  0
    2.7526    2.6464    2.6460 H   0  0  0  0  0  0  0  0  0  0  0  0
    3.1086    1.1728    1.7417 H   0  0  0  0  0  0  0  0  0  0  0  0
  1  2  1  0  0  0  0
  1  8  1  0  0  0  0
  1  9  1  0  0  0  0
  1 10  1  0  0  0  0
  2  3  1  0  0  0  0
  2 11  1  0  0  0  0
  2 12  1  0  0  0  0
  3  4  1  0  0  0  0
  3 13  1  0  0  0  0
  3 14  1  0  0  0  0
  4  5  1  0  0  0  0
  4 15  1  0  0  0  0
  4 16  1  0  0  0  0
  5  6  1  0  0  0  0
  5 17  1  0  0  0  0
  5 18  1  0  0  0  0
  6  7  1  0  0  0  0
  6 19  1  0  0  0  0
  6 20  1  0  0  0  0
  7 21  1  0  0  0  0
  7 22  1  0  0  0  0
  7 23  1  0  0  0  0
M  END
$$$$
G-G-G-A
 OpenBabel12202214503D

 23 22  0  0  0  0  0  0  0  0999 V2000
   -2.8066    0.4818   -0.0827 C   0  0  0  0  0  0  0  0  0  0  0  0
   -1.7594   -0.4218   -0.7306 C   0  0  0  0  0  0  0  0  0  0  0  0
   -0.7776   -1.0281    0.2750 C   0  0  0  0  0  0  0  0  0  0  0  0
    0.0005    0.0007    1.1033 C   0  0  0  0  0  0  0  0  0  0  0  0
    0.7771    1.0274    0.2756 C   0  0  0  0  0  0  0  0  0  0  0  0
    1.8149    0.4101   -0.6611 C   0  0  0  0  0  0  0  0  0  0  0  0
    2.6578    1.4726   -1.3601 C   0  0  0  0  0  0  0  0  0  0  0  0
   -3.3269   -0.0438    0.7222 H   0  0  0  0  0  0  0  0  0  0  0  0
   -2.3570    1.3801    0.3430 H   0  0  0  0  0  0  0  0  0  0  0  0
   -3.5525    0.7998   -0.8123 H   0  0  0  0  0  0  0  0  0  0  0  0
   -2.2635   -1.2361   -1.2552 H   0  0  0  0  0  0  0  0  0  0  0  0
   -1.2125    0.1406   -1.4908 H   0  0  0  0  0  0  0  0  0  0  0  0
   -1.3337   -1.6742    0.9613 H   0  0  0  0  0  0  0  0  0  0  0  0
   -0.0755   -1.6750   -0.2559 H   0  0  0  0  0  0  0  0  0  0  0  0
    0.7033   -0.5326    1.7498 H   0  0  0  0  0  0  0  0  0  0  0  0
   -0.6881    0.5272    1.7675 H   0  0  0  0  0  0  0  0  0  0  0  0
    1.2867    1.7140    0.9579 H   0  0  0  0  0  0  0  0  0  0  0  0
    0.0838    1.6375   -0.3115 H   0  0  0  0  0  0  0  0  0  0  0  0
    2.4639   -0.2570   -0.0865 H   0  0  0  0  0  0  0  0  0  0  0  0
    1.3179   -0.2079   -1.4126 H   0  0  0  0  0  0  0  0  0  0  0  0
    3.3901    1.0240   -2.0330 H   0  0  0  0  0  0  0  0  0  0  0  0
    3.1991    2.0797   -0.6309 H   0  0  0  0  0  0  0  0  0  0  0  0
    2.0275    2.1425   -1.9486 H   0  0  0  0  0  0  0  0  0  0  0  0
  1  2  1  0  0  0  0
  1  8  1  0  0  0  0
  1  9  1  0  0  0  0
  1 10  1  0  0  0  0
  2  3  1  0  0  0  0
  2 11  1  0  0  0  0
  2 12  1  0  0  0  0
  3  4  1  0  0  0  0
  3 13  1  0  0  0  0
  3 14  1  0  0  0  0
  4  5  1  0  0  0  0
  4 15  1  0  0  0  0
  4 16  1  0  0  0  0
  5  6  1  0  0  0  0
  5 17  1  0  0  0  0
  5 18  1  0  0  0  0
  6  7  1  0  0  0  0
  6 19  1  0  0  0  0
  6 20  1  0  0  0  0
  7 21  1  0  0  0  0
  7 22  1  0  0  0  0
  7 23  1  0  0  0  0
M  END
$$$$
G-G-GA
 OpenBabel12202214503D

 23 22  0  0  0  0  0  0  0  0999 V2000
   -3.0020    0.2143    0.1347 C   0  0  0  0  0  0  0  0  0  0  0  0
   -1.8621   -0.4476   -0.6362 C   0  0  0  0  0  0  0  0  0  0  0  0
   -0.7768   -1.0270    0.2741 C   0  0  0  0  0  0  0  0  0  0  0  0
   -0.0014   -0.0018    1.1072 C   0  0  0  0  0  0  0  0  0  0  0  0
    0.7781    1.0288    0.2727 C   0  0  0  0  0  0  0  0  0  0  0  0
    0.0588    2.3636    0.0763 C   0  0  0  0  0  0  0  0  0  0  0  0
    0.8771    3.3365   -0.7680 C   0  0  0  0  0  0  0  0  0  0  0  0
   -3.4602   -0.4971    0.8256 H   0  0  0  0  0  0  0  0  0  0  0  0
   -2.6543    1.0675    0.7176 H   0  0  0  0  0  0  0  0  0  0  0  0
   -3.7797    0.5713   -0.5434 H   0  0  0  0  0  0  0  0  0  0  0  0
   -2.2707   -1.2565   -1.2464 H   0  0  0  0  0  0  0  0  0  0  0  0
   -1.4159    0.2653   -1.3330 H   0  0  0  0  0  0  0  0  0  0  0  0
   -1.2389   -1.7557    0.9472 H   0  0  0  0  0  0  0  0  0  0  0  0
   -0.0596   -1.5793   -0.3396 H   0  0  0  0  0  0  0  0  0  0  0  0
    0.6972   -0.5544    1.7389 H   0  0  0  0  0  0  0  0  0  0  0  0
   -0.6793    0.5192    1.7894 H   0  0  0  0  0  0  0  0  0  0  0  0
    1.0111    0.5987   -0.7076 H   0  0  0  0  0  0  0  0  0  0  0  0
    1.7387    1.2359    0.7508 H   0  0  0  0  0  0  0  0  0  0  0  0
   -0.9134    2.2033   -0.3919 H   0  0  0  0  0  0  0  0  0  0  0  0
   -0.1367    2.8056    1.0579 H   0  0  0  0  0  0  0  0  0  0  0  0
    0.3649    4.2920   -0.8874 H   0  0  0  0  0  0  0  0  0  0  0  0
    1.0608    2.9266   -1.7630 H   0  0  0  0  0  0  0  0  0  0  0  0
    1.8470    3.5311   -0.3049 H   0  0  0  0  0  0  0  0  0  0  0  0
  1  2  1  0  0  0  0
  1  8  1  0  0  0  0
  1  9  1  0  0  0  0
  1 10  1  0  0  0  0
  2  3  1  0  0  0  0
  2 11  1  0  0  0  0
  2 12  1  0  0  0  0
  3  4  1  0  0  0  0
  3 13  1  0  0  0  0
  3 14  1  0  0  0  0
  4  5  1  0  0  0  0
  4 15  1  0  0  0  0
  4 16  1  0  0  0  0
  5  6  1  0  0  0  0
  5 17  1  0  0  0  0
  5 18  1  0  0  0  0
  6  7  1  0  0  0  0
  6 19  1  0  0  0  0
  6 20  1  0  0  0  0
  7 21  1  0  0  0  0
  7 22  1  0  0  0  0
  7 23  1  0  0  0  0
M  END
$$$$
G-GG-A
 OpenBabel12202214503D

 23 25  0  0  0  0  0  0  0  0999 V2000
    2.2314   -0.8451   -0.3521 C   0  0  0  0  0  0  0  0  0  0  0  0
    1.9868   -0.5328    0.4185 H   0  0  0  0  0  0  0  0  0  0  0  0
    1.2691   -1.7906   -1.0553 C   0  0  0  0  0  0  0  0  0  0  0  0
   -0.1685   -1.2675   -1.1101 C   0  0  0  0  0  0  0  0  0  0  0  0
   -0.7759   -1.0258    0.2741 C   0  0  0  0  0  0  0  0  0  0  0  0
   -0.0001   -0.0002    1.1059 C   0  0  0  0  0  0  0  0  0  0  0  0
    1.9917   -0.7467    0.7102 H   0  0  0  0  0  0  0  0  0  0  0  0
    1.6216   -1.9465   -2.0815 H   0  0  0  0  0  0  0  0  0  0  0  0
    1.2920   -2.7680   -0.5602 H   0  0  0  0  0  0  0  0  0  0  0  0
   -0.1900   -0.3426   -1.6982 H   0  0  0  0  0  0  0  0  0  0  0  0
   -0.7798   -2.0016   -1.6485 H   0  0  0  0  0  0  0  0  0  0  0  0
   -0.8336   -1.9685    0.8304 H   0  0  0  0  0  0  0  0  0  0  0  0
   -1.8043   -0.6624    0.1564 H   0  0  0  0  0  0  0  0  0  0  0  0
   -0.5150    0.1212    2.0669 H   0  0  0  0  0  0  0  0  0  0  0  0
   -0.0300    0.9768    0.6070 H   0  0  0  0  0  0  0  0  0  0  0  0
    1.4526   -0.4034    1.3657 C   0  0  0  0  0  0  0  0  0  0  0  0
    2.1895    1.6119    1.6797 H   0  0  0  0  0  0  0  0  0  0  0  0
    3.2159    0.3412    2.3647 H   0  0  0  0  0  0  0  0  0  0  0  0
    1.6992    0.7788    3.1678 H   0  0  0  0  0  0  0  0  0  0  0  0
    2.1895    1.6119    1.6797 H   0  0  0  0  0  0  0  0  0  0  0  0
    3.2159    0.3412    2.3647 H   0  0  0  0  0  0  0  0  0  0  0  0
    1.6992    0.7788    3.1678 H   0  0  0  0  0  0  0  0  0  0  0  0
    2.1795    0.6460    2.1930 C   0  0  0  0  0  0  0  0  0  0  0  0
  1  2  1  0  0  0  0
  1  3  1  0  0  0  0
  1  7  1  0  0  0  0
  1 16  1  0  0  0  0
  2 16  1  0  0  0  0
  3  4  1  0  0  0  0
  3  8  1  0  0  0  0
  3  9  1  0  0  0  0
  4  5  1  0  0  0  0
  4 10  1  0  0  0  0
  4 11  1  0  0  0  0
  5  6  1  0  0  0  0
  5 12  1  0  0  0  0
  5 13  1  0  0  0  0
  6 14  1  0  0  0  0
  6 15  1  0  0  0  0
  6 16  1  0  0  0  0
  7 16  1  0  0  0  0
 16 23  1  0  0  0  0
 17 23  1  0  0  0  0
 18 23  1  0  0  0  0
 19 23  1  0  0  0  0
 20 23  1  0  0  0  0
 21 23  1  0  0  0  0
 22 23  1  0  0  0  0
M  END
$$$$
G-GGA
 OpenBabel12202214503D

 23 22  0  0  0  0  0  0  0  0999 V2000
    0.2019   -1.3812   -2.0766 C   0  0  0  0  0  0  0  0  0  0  0  0
    0.0797   -1.9075   -0.6469 C   0  0  0  0  0  0  0  0  0  0  0  0
   -0.7832   -1.0356    0.2800 C   0  0  0  0  0  0  0  0  0  0  0  0
    0.0009    0.0012    1.0931 C   0  0  0  0  0  0  0  0  0  0  0  0
    0.7823    1.0343    0.2810 C   0  0  0  0  0  0  0  0  0  0  0  0
   -0.0956    1.9469   -0.5734 C   0  0  0  0  0  0  0  0  0  0  0  0
    0.7282    2.9748   -1.3430 C   0  0  0  0  0  0  0  0  0  0  0  0
    0.6765   -0.4015   -2.1157 H   0  0  0  0  0  0  0  0  0  0  0  0
    0.7926   -2.0612   -2.6926 H   0  0  0  0  0  0  0  0  0  0  0  0
   -0.7855   -1.2905   -2.5347 H   0  0  0  0  0  0  0  0  0  0  0  0
   -0.3502   -2.9101   -0.6936 H   0  0  0  0  0  0  0  0  0  0  0  0
    1.0758   -2.0216   -0.2072 H   0  0  0  0  0  0  0  0  0  0  0  0
   -1.5645   -0.5447   -0.3072 H   0  0  0  0  0  0  0  0  0  0  0  0
   -1.3029   -1.6804    0.9938 H   0  0  0  0  0  0  0  0  0  0  0  0
    0.6990   -0.5354    1.7422 H   0  0  0  0  0  0  0  0  0  0  0  0
   -0.6947    0.5288    1.7525 H   0  0  0  0  0  0  0  0  0  0  0  0
    1.5159    0.5309   -0.3558 H   0  0  0  0  0  0  0  0  0  0  0  0
    1.3580    1.6571    0.9721 H   0  0  0  0  0  0  0  0  0  0  0  0
   -0.6802    1.3514   -1.2779 H   0  0  0  0  0  0  0  0  0  0  0  0
   -0.8137    2.4574    0.0755 H   0  0  0  0  0  0  0  0  0  0  0  0
    1.3030    3.6035   -0.6595 H   0  0  0  0  0  0  0  0  0  0  0  0
    0.0958    3.6253   -1.9478 H   0  0  0  0  0  0  0  0  0  0  0  0
    1.4365    2.4793   -2.0117 H   0  0  0  0  0  0  0  0  0  0  0  0
  1  2  1  0  0  0  0
  1  8  1  0  0  0  0
  1  9  1  0  0  0  0
  1 10  1  0  0  0  0
  2  3  1  0  0  0  0
  2 11  1  0  0  0  0
  2 12  1  0  0  0  0
  3  4  1  0  0  0  0
  3 13  1  0  0  0  0
  3 14  1  0  0  0  0
  4  5  1  0  0  0  0
  4 15  1  0  0  0  0
  4 16  1  0  0  0  0
  5  6  1  0  0  0  0
  5 17  1  0  0  0  0
  5 18  1  0  0  0  0
  6  7  1  0  0  0  0
  6 19  1  0  0  0  0
  6 20  1  0  0  0  0
  7 21  1  0  0  0  0
  7 22  1  0  0  0  0
  7 23  1  0  0  0  0
M  END
$$$$
GG-G-A
 OpenBabel12202214503D

 23 22  0  0  0  0  0  0  0  0999 V2000
   -1.3840   -0.1817   -2.0766 C   0  0  0  0  0  0  0  0  0  0  0  0
   -1.8572   -0.4426   -0.6469 C   0  0  0  0  0  0  0  0  0  0  0  0
   -0.7832   -1.0356    0.2800 C   0  0  0  0  0  0  0  0  0  0  0  0
    0.0009    0.0012    1.0931 C   0  0  0  0  0  0  0  0  0  0  0  0
    0.7823    1.0343    0.2810 C   0  0  0  0  0  0  0  0  0  0  0  0
    1.8994    0.4380   -0.5734 C   0  0  0  0  0  0  0  0  0  0  0  0
    2.6643    1.5105   -1.3430 C   0  0  0  0  0  0  0  0  0  0  0  0
   -1.0279   -1.1071   -2.5347 H   0  0  0  0  0  0  0  0  0  0  0  0
   -2.1991    0.2016   -2.6926 H   0  0  0  0  0  0  0  0  0  0  0  0
   -0.5705    0.5417   -2.1157 H   0  0  0  0  0  0  0  0  0  0  0  0
   -2.2381    0.4848   -0.2072 H   0  0  0  0  0  0  0  0  0  0  0  0
   -2.7049   -1.1292   -0.6936 H   0  0  0  0  0  0  0  0  0  0  0  0
   -1.2622   -1.7111    0.9938 H   0  0  0  0  0  0  0  0  0  0  0  0
   -0.0982   -1.6537   -0.3072 H   0  0  0  0  0  0  0  0  0  0  0  0
    0.6979   -0.5245    1.7525 H   0  0  0  0  0  0  0  0  0  0  0  0
   -0.7055    0.5268    1.7422 H   0  0  0  0  0  0  0  0  0  0  0  0
    1.2248    1.7579    0.9721 H   0  0  0  0  0  0  0  0  0  0  0  0
    0.0982    1.6032   -0.3558 H   0  0  0  0  0  0  0  0  0  0  0  0
    2.5861   -0.1139    0.0755 H   0  0  0  0  0  0  0  0  0  0  0  0
    1.4856   -0.2866   -1.2779 H   0  0  0  0  0  0  0  0  0  0  0  0
    1.9946    2.0572   -2.0117 H   0  0  0  0  0  0  0  0  0  0  0  0
    3.4623    1.0791   -1.9478 H   0  0  0  0  0  0  0  0  0  0  0  0
    3.1127    2.2348   -0.6595 H   0  0  0  0  0  0  0  0  0  0  0  0
  1  2  1  0  0  0  0
  1  8  1  0  0  0  0
  1  9  1  0  0  0  0
  1 10  1  0  0  0  0
  2  3  1  0  0  0  0
  2 11  1  0  0  0  0
  2 12  1  0  0  0  0
  3  4  1  0  0  0  0
  3 13  1  0  0  0  0
  3 14  1  0  0  0  0
  4  5  1  0  0  0  0
  4 15  1  0  0  0  0
  4 16  1  0  0  0  0
  5  6  1  0  0  0  0
  5 17  1  0  0  0  0
  5 18  1  0  0  0  0
  6  7  1  0  0  0  0
  6 19  1  0  0  0  0
  6 20  1  0  0  0  0
  7 21  1  0  0  0  0
  7 22  1  0  0  0  0
  7 23  1  0  0  0  0
M  END
$$$$
GG-GA
 OpenBabel12202214503D

 23 25  0  0  0  0  0  0  0  0999 V2000
   -0.9431    1.8726   -0.7440 C   0  0  0  0  0  0  0  0  0  0  0  0
   -0.7115    1.7772    0.0853 H   0  0  0  0  0  0  0  0  0  0  0  0
   -1.6306    0.6928   -1.4132 C   0  0  0  0  0  0  0  0  0  0  0  0
   -0.9032   -0.6378   -1.2019 C   0  0  0  0  0  0  0  0  0  0  0  0
   -0.7760   -1.0260    0.2740 C   0  0  0  0  0  0  0  0  0  0  0  0
   -0.0000   -0.0001    1.1060 C   0  0  0  0  0  0  0  0  0  0  0  0
   -0.9620    1.7827    0.3464 H   0  0  0  0  0  0  0  0  0  0  0  0
   -2.6618    0.6173   -1.0487 H   0  0  0  0  0  0  0  0  0  0  0  0
   -1.6891    0.8884   -2.4905 H   0  0  0  0  0  0  0  0  0  0  0  0
   -1.4592   -1.4205   -1.7326 H   0  0  0  0  0  0  0  0  0  0  0  0
    0.0883   -0.5802   -1.6639 H   0  0  0  0  0  0  0  0  0  0  0  0
   -0.2550   -1.9894    0.3482 H   0  0  0  0  0  0  0  0  0  0  0  0
   -1.7694   -1.1677    0.7143 H   0  0  0  0  0  0  0  0  0  0  0  0
    1.0306    0.0677    0.7390 H   0  0  0  0  0  0  0  0  0  0  0  0
    0.0565   -0.3685    2.1373 H   0  0  0  0  0  0  0  0  0  0  0  0
   -0.6412    1.3888    1.1070 C   0  0  0  0  0  0  0  0  0  0  0  0
    0.2261    2.0388    2.9866 H   0  0  0  0  0  0  0  0  0  0  0  0
   -0.3070    3.3573    1.9297 H   0  0  0  0  0  0  0  0  0  0  0  0
    1.1826    2.4737    1.5558 H   0  0  0  0  0  0  0  0  0  0  0  0
    0.2261    2.0388    2.9866 H   0  0  0  0  0  0  0  0  0  0  0  0
   -0.3070    3.3573    1.9297 H   0  0  0  0  0  0  0  0  0  0  0  0
    1.1826    2.4737    1.5558 H   0  0  0  0  0  0  0  0  0  0  0  0
    0.1646    2.3709    1.9447 C   0  0  0  0  0  0  0  0  0  0  0  0
  1  2  1  0  0  0  0
  1  3  1  0  0  0  0
  1  7  1  0  0  0  0
  1 16  1  0  0  0  0
  2 16  1  0  0  0  0
  3  4  1  0  0  0  0
  3  8  1  0  0  0  0
  3  9  1  0  0  0  0
  4  5  1  0  0  0  0
  4 10  1  0  0  0  0
  4 11  1  0  0  0  0
  5  6  1  0  0  0  0
  5 12  1  0  0  0  0
  5 13  1  0  0  0  0
  6 14  1  0  0  0  0
  6 15  1  0  0  0  0
  6 16  1  0  0  0  0
  7 16  1  0  0  0  0
 16 23  1  0  0  0  0
 17 23  1  0  0  0  0
 18 23  1  0  0  0  0
 19 23  1  0  0  0  0
 20 23  1  0  0  0  0
 21 23  1  0  0  0  0
 22 23  1  0  0  0  0
M  END
$$$$
GGG-A
 OpenBabel12202214503D

 23 22  0  0  0  0  0  0  0  0999 V2000
    1.0234   -2.8303    0.1347 C   0  0  0  0  0  0  0  0  0  0  0  0
    0.0762   -1.9136   -0.6362 C   0  0  0  0  0  0  0  0  0  0  0  0
   -0.7768   -1.0270    0.2741 C   0  0  0  0  0  0  0  0  0  0  0  0
   -0.0014   -0.0018    1.1072 C   0  0  0  0  0  0  0  0  0  0  0  0
    0.7781    1.0288    0.2727 C   0  0  0  0  0  0  0  0  0  0  0  0
    2.2584    0.7000    0.0763 C   0  0  0  0  0  0  0  0  0  0  0  0
    2.9717    1.7523   -0.7680 C   0  0  0  0  0  0  0  0  0  0  0  0
    0.4637   -3.4649    0.8256 H   0  0  0  0  0  0  0  0  0  0  0  0
    1.5786   -3.4815   -0.5434 H   0  0  0  0  0  0  0  0  0  0  0  0
    1.7497   -2.2634    0.7176 H   0  0  0  0  0  0  0  0  0  0  0  0
    0.6408   -1.2902   -1.3330 H   0  0  0  0  0  0  0  0  0  0  0  0
   -0.5909   -2.5270   -1.2464 H   0  0  0  0  0  0  0  0  0  0  0  0
   -1.5034   -0.4873   -0.3396 H   0  0  0  0  0  0  0  0  0  0  0  0
   -1.3521   -1.6701    0.9472 H   0  0  0  0  0  0  0  0  0  0  0  0
    0.6845   -0.5123    1.7894 H   0  0  0  0  0  0  0  0  0  0  0  0
   -0.7232    0.5199    1.7389 H   0  0  0  0  0  0  0  0  0  0  0  0
    0.7159    2.0094    0.7508 H   0  0  0  0  0  0  0  0  0  0  0  0
    0.3008    1.1359   -0.7076 H   0  0  0  0  0  0  0  0  0  0  0  0
    2.7369    0.6322    1.0579 H   0  0  0  0  0  0  0  0  0  0  0  0
    2.3687   -0.2791   -0.3919 H   0  0  0  0  0  0  0  0  0  0  0  0
    2.5273    1.8174   -1.7631 H   0  0  0  0  0  0  0  0  0  0  0  0
    4.0306    1.5195   -0.8874 H   0  0  0  0  0  0  0  0  0  0  0  0
    2.8949    2.7385   -0.3049 H   0  0  0  0  0  0  0  0  0  0  0  0
  1  2  1  0  0  0  0
  1  8  1  0  0  0  0
  1  9  1  0  0  0  0
  1 10  1  0  0  0  0
  2  3  1  0  0  0  0
  2 11  1  0  0  0  0
  2 12  1  0  0  0  0
  3  4  1  0  0  0  0
  3 13  1  0  0  0  0
  3 14  1  0  0  0  0
  4  5  1  0  0  0  0
  4 15  1  0  0  0  0
  4 16  1  0  0  0  0
  5  6  1  0  0  0  0
  5 17  1  0  0  0  0
  5 18  1  0  0  0  0
  6  7  1  0  0  0  0
  6 19  1  0  0  0  0
  6 20  1  0  0  0  0
  7 21  1  0  0  0  0
  7 22  1  0  0  0  0
  7 23  1  0  0  0  0
M  END
$$$$
GGGA
 OpenBabel12202214503D

 23 22  0  0  0  0  0  0  0  0999 V2000
    1.2276   -2.5694   -0.0827 C   0  0  0  0  0  0  0  0  0  0  0  0
    0.0731   -1.8077   -0.7306 C   0  0  0  0  0  0  0  0  0  0  0  0
   -0.7776   -1.0281    0.2750 C   0  0  0  0  0  0  0  0  0  0  0  0
    0.0005    0.0007    1.1033 C   0  0  0  0  0  0  0  0  0  0  0  0
    0.7771    1.0274    0.2756 C   0  0  0  0  0  0  0  0  0  0  0  0
   -0.0994    1.8580   -0.6611 C   0  0  0  0  0  0  0  0  0  0  0  0
    0.6934    2.9583   -1.3601 C   0  0  0  0  0  0  0  0  0  0  0  0
    0.8635   -3.2131    0.7222 H   0  0  0  0  0  0  0  0  0  0  0  0
    1.7367   -3.2006   -0.8123 H   0  0  0  0  0  0  0  0  0  0  0  0
    1.9696   -1.8923    0.3430 H   0  0  0  0  0  0  0  0  0  0  0  0
    0.4654   -1.1284   -1.4908 H   0  0  0  0  0  0  0  0  0  0  0  0
   -0.5732   -2.5146   -1.2552 H   0  0  0  0  0  0  0  0  0  0  0  0
   -1.5912   -0.5286   -0.2559 H   0  0  0  0  0  0  0  0  0  0  0  0
   -1.2479   -1.7391    0.9613 H   0  0  0  0  0  0  0  0  0  0  0  0
    0.6946   -0.5186    1.7675 H   0  0  0  0  0  0  0  0  0  0  0  0
   -0.7040    0.5317    1.7498 H   0  0  0  0  0  0  0  0  0  0  0  0
    1.5529    0.5264   -0.3115 H   0  0  0  0  0  0  0  0  0  0  0  0
    1.2990    1.7047    0.9579 H   0  0  0  0  0  0  0  0  0  0  0  0
   -0.5588    1.2116   -1.4126 H   0  0  0  0  0  0  0  0  0  0  0  0
   -0.9181    2.3009   -0.0865 H   0  0  0  0  0  0  0  0  0  0  0  0
    1.1303    3.6444   -0.6309 H   0  0  0  0  0  0  0  0  0  0  0  0
    0.0624    3.5409   -2.0330 H   0  0  0  0  0  0  0  0  0  0  0  0
    1.5096    2.5342   -1.9486 H   0  0  0  0  0  0  0  0  0  0  0  0
  1  2  1  0  0  0  0
  1  8  1  0  0  0  0
  1  9  1  0  0  0  0
  1 10  1  0  0  0  0
  2  3  1  0  0  0  0
  2 11  1  0  0  0  0
  2 12  1  0  0  0  0
  3  4  1  0  0  0  0
  3 13  1  0  0  0  0
  3 14  1  0  0  0  0
  4  5  1  0  0  0  0
  4 15  1  0  0  0  0
  4 16  1  0  0  0  0
  5  6  1  0  0  0  0
  5 17  1  0  0  0  0
  5 18  1  0  0  0  0
  6  7  1  0  0  0  0
  6 19  1  0  0  0  0
  6 20  1  0  0  0  0
  7 21  1  0  0  0  0
  7 22  1  0  0  0  0
  7 23  1  0  0  0  0
M  END
$$$$
G-G-G-G-
 OpenBabel12202214503D

 23 22  0  0  0  0  0  0  0  0999 V2000
   -2.8160    0.4680   -0.0850 C   0  0  0  0  0  0  0  0  0  0  0  0
   -1.7550   -0.4170   -0.7340 C   0  0  0  0  0  0  0  0  0  0  0  0
   -0.7760   -1.0260    0.2740 C   0  0  0  0  0  0  0  0  0  0  0  0
    0.0000    0.0000    1.1060 C   0  0  0  0  0  0  0  0  0  0  0  0
    0.7760    1.0260    0.2740 C   0  0  0  0  0  0  0  0  0  0  0  0
    1.7550    0.4170   -0.7340 C   0  0  0  0  0  0  0  0  0  0  0  0
    2.8160   -0.4680   -0.0850 C   0  0  0  0  0  0  0  0  0  0  0  0
   -3.3500   -0.0760    0.6970 H   0  0  0  0  0  0  0  0  0  0  0  0
   -2.3760    1.3570    0.3690 H   0  0  0  0  0  0  0  0  0  0  0  0
   -3.5490    0.8030   -0.8200 H   0  0  0  0  0  0  0  0  0  0  0  0
   -2.2470   -1.2300   -1.2730 H   0  0  0  0  0  0  0  0  0  0  0  0
   -1.2050    0.1600   -1.4810 H   0  0  0  0  0  0  0  0  0  0  0  0
   -1.3330   -1.6760    0.9550 H   0  0  0  0  0  0  0  0  0  0  0  0
   -0.0720   -1.6700   -0.2600 H   0  0  0  0  0  0  0  0  0  0  0  0
    0.6910   -0.5340    1.7620 H   0  0  0  0  0  0  0  0  0  0  0  0
   -0.6910    0.5340    1.7620 H   0  0  0  0  0  0  0  0  0  0  0  0
    1.3330    1.6760    0.9550 H   0  0  0  0  0  0  0  0  0  0  0  0
    0.0720    1.6700   -0.2600 H   0  0  0  0  0  0  0  0  0  0  0  0
    1.2050   -0.1600   -1.4810 H   0  0  0  0  0  0  0  0  0  0  0  0
    2.2470    1.2300   -1.2730 H   0  0  0  0  0  0  0  0  0  0  0  0
    3.5490   -0.8030   -0.8200 H   0  0  0  0  0  0  0  0  0  0  0  0
    2.3760   -1.3570    0.3690 H   0  0  0  0  0  0  0  0  0  0  0  0
    3.3500    0.0760    0.6970 H   0  0  0  0  0  0  0  0  0  0  0  0
  1  2  1  0  0  0  0
  1  8  1  0  0  0  0
  1  9  1  0  0  0  0
  1 10  1  0  0  0  0
  2  3  1  0  0  0  0
  2 11  1  0  0  0  0
  2 12  1  0  0  0  0
  3  4  1  0  0  0  0
  3 13  1  0  0  0  0
  3 14  1  0  0  0  0
  4  5  1  0  0  0  0
  4 15  1  0  0  0  0
  4 16  1  0  0  0  0
  5  6  1  0  0  0  0
  5 17  1  0  0  0  0
  5 18  1  0  0  0  0
  6  7  1  0  0  0  0
  6 19  1  0  0  0  0
  6 20  1  0  0  0  0
  7 21  1  0  0  0  0
  7 22  1  0  0  0  0
  7 23  1  0  0  0  0
M  END
$$$$
G-G-G-G
 OpenBabel12202214503D

 23 22  0  0  0  0  0  0  0  0999 V2000
   -2.8984    0.3806    0.0857 C   0  0  0  0  0  0  0  0  0  0  0  0
   -1.8434   -0.4414   -0.6505 C   0  0  0  0  0  0  0  0  0  0  0  0
   -0.7828   -1.0349    0.2802 C   0  0  0  0  0  0  0  0  0  0  0  0
   -0.0003   -0.0004    1.0939 C   0  0  0  0  0  0  0  0  0  0  0  0
    0.7831    1.0353    0.2799 C   0  0  0  0  0  0  0  0  0  0  0  0
    1.9123    0.4551   -0.5871 C   0  0  0  0  0  0  0  0  0  0  0  0
    1.5085    0.1141   -2.0214 C   0  0  0  0  0  0  0  0  0  0  0  0
   -3.3433   -0.1978    0.8989 H   0  0  0  0  0  0  0  0  0  0  0  0
   -2.4746    1.2886    0.5157 H   0  0  0  0  0  0  0  0  0  0  0  0
   -3.7016    0.6810   -0.5895 H   0  0  0  0  0  0  0  0  0  0  0  0
   -2.3334   -1.2612   -1.1814 H   0  0  0  0  0  0  0  0  0  0  0  0
   -1.3685    0.1792   -1.4136 H   0  0  0  0  0  0  0  0  0  0  0  0
   -1.2790   -1.7162    0.9780 H   0  0  0  0  0  0  0  0  0  0  0  0
   -0.0882   -1.6459   -0.3004 H   0  0  0  0  0  0  0  0  0  0  0  0
    0.7054   -0.5308    1.7404 H   0  0  0  0  0  0  0  0  0  0  0  0
   -0.6889    0.5242    1.7612 H   0  0  0  0  0  0  0  0  0  0  0  0
    1.2135    1.7449    0.9885 H   0  0  0  0  0  0  0  0  0  0  0  0
    0.1014    1.6134   -0.3518 H   0  0  0  0  0  0  0  0  0  0  0  0
    2.7288    1.1786   -0.6322 H   0  0  0  0  0  0  0  0  0  0  0  0
    2.3183   -0.4347   -0.0962 H   0  0  0  0  0  0  0  0  0  0  0  0
    2.3682   -0.2449   -2.5910 H   0  0  0  0  0  0  0  0  0  0  0  0
    1.1214    1.0002   -2.5296 H   0  0  0  0  0  0  0  0  0  0  0  0
    0.7385   -0.6547   -2.0620 H   0  0  0  0  0  0  0  0  0  0  0  0
  1  2  1  0  0  0  0
  1  8  1  0  0  0  0
  1  9  1  0  0  0  0
  1 10  1  0  0  0  0
  2  3  1  0  0  0  0
  2 11  1  0  0  0  0
  2 12  1  0  0  0  0
  3  4  1  0  0  0  0
  3 13  1  0  0  0  0
  3 14  1  0  0  0  0
  4  5  1  0  0  0  0
  4 15  1  0  0  0  0
  4 16  1  0  0  0  0
  5  6  1  0  0  0  0
  5 17  1  0  0  0  0
  5 18  1  0  0  0  0
  6  7  1  0  0  0  0
  6 19  1  0  0  0  0
  6 20  1  0  0  0  0
  7 21  1  0  0  0  0
  7 22  1  0  0  0  0
  7 23  1  0  0  0  0
M  END
$$$$
G-G-GG-
 OpenBabel12202214503D

 23 26  0  0  0  0  0  0  0  0999 V2000
   -3.6610   -3.4230   -0.0040 C   0  0  0  0  0  0  0  0  0  0  0  0
   -4.3160   -3.5600    0.8620 H   0  0  0  0  0  0  0  0  0  0  0  0
   -3.7370   -2.3840   -0.3370 H   0  0  0  0  0  0  0  0  0  0  0  0
   -4.0330   -4.0580   -0.8150 H   0  0  0  0  0  0  0  0  0  0  0  0
   -2.2260   -3.7970    0.3340 C   0  0  0  0  0  0  0  0  0  0  0  0
   -1.9950   -3.4970   -0.5420 H   0  0  0  0  0  0  0  0  0  0  0  0
   -1.9950   -3.4970   -0.5420 H   0  0  0  0  0  0  0  0  0  0  0  0
   -1.6700   -3.0550    1.5510 C   0  0  0  0  0  0  0  0  0  0  0  0
   -1.6350   -1.5270    1.4380 C   0  0  0  0  0  0  0  0  0  0  0  0
   -0.7760   -1.0260    0.2740 C   0  0  0  0  0  0  0  0  0  0  0  0
   -1.2600   -1.5250   -1.0900 C   0  0  0  0  0  0  0  0  0  0  0  0
   -1.5880   -3.6280   -0.5410 H   0  0  0  0  0  0  0  0  0  0  0  0
   -2.2670   -3.3220    2.4320 H   0  0  0  0  0  0  0  0  0  0  0  0
   -0.6540   -3.4200    1.7460 H   0  0  0  0  0  0  0  0  0  0  0  0
   -1.2330   -1.1270    2.3780 H   0  0  0  0  0  0  0  0  0  0  0  0
   -2.6560   -1.1420    1.3500 H   0  0  0  0  0  0  0  0  0  0  0  0
    0.2670   -1.3290    0.4160 H   0  0  0  0  0  0  0  0  0  0  0  0
   -0.7910    0.0710    0.2630 H   0  0  0  0  0  0  0  0  0  0  0  0
   -2.2660   -1.1410   -1.2930 H   0  0  0  0  0  0  0  0  0  0  0  0
   -0.6010   -1.1130   -1.8640 H   0  0  0  0  0  0  0  0  0  0  0  0
   -1.2620   -3.0410   -1.2140 C   0  0  0  0  0  0  0  0  0  0  0  0
   -1.5240   -3.3330   -2.2370 H   0  0  0  0  0  0  0  0  0  0  0  0
   -0.2750   -3.4560   -0.9860 H   0  0  0  0  0  0  0  0  0  0  0  0
  1  2  1  0  0  0  0
  1  3  1  0  0  0  0
  1  4  1  0  0  0  0
  1  5  1  0  0  0  0
  5  6  1  0  0  0  0
  5  7  1  0  0  0  0
  5  8  1  0  0  0  0
  5 12  1  0  0  0  0
  5 21  1  0  0  0  0
  6 21  1  0  0  0  0
  7 21  1  0  0  0  0
  8  9  1  0  0  0  0
  8 13  1  0  0  0  0
  8 14  1  0  0  0  0
  9 10  1  0  0  0  0
  9 15  1  0  0  0  0
  9 16  1  0  0  0  0
 10 11  1  0  0  0  0
 10 17  1  0  0  0  0
 10 18  1  0  0  0  0
 11 19  1  0  0  0  0
 11 20  1  0  0  0  0
 11 21  1  0  0  0  0
 12 21  1  0  0  0  0
 21 22  1  0  0  0  0
 21 23  1  0  0  0  0
M  END
$$$$
G-G-GG
 OpenBabel12202214503D

 23 22  0  0  0  0  0  0  0  0999 V2000
   -3.1007   -0.8106    1.2995 C   0  0  0  0  0  0  0  0  0  0  0  0
   -2.2547   -0.6949    0.0331 C   0  0  0  0  0  0  0  0  0  0  0  0
   -0.7774   -1.0279    0.2715 C   0  0  0  0  0  0  0  0  0  0  0  0
    0.0015    0.0019    1.1094 C   0  0  0  0  0  0  0  0  0  0  0  0
    0.7760    1.0260    0.2731 C   0  0  0  0  0  0  0  0  0  0  0  0
   -0.0773    1.9195   -0.6304 C   0  0  0  0  0  0  0  0  0  0  0  0
   -1.0338    2.8213    0.1476 C   0  0  0  0  0  0  0  0  0  0  0  0
   -3.0460   -1.8233    1.7055 H   0  0  0  0  0  0  0  0  0  0  0  0
   -2.7634   -0.1232    2.0765 H   0  0  0  0  0  0  0  0  0  0  0  0
   -4.1491   -0.5880    1.0944 H   0  0  0  0  0  0  0  0  0  0  0  0
   -2.6521   -1.3822   -0.7190 H   0  0  0  0  0  0  0  0  0  0  0  0
   -2.3546    0.3094   -0.3814 H   0  0  0  0  0  0  0  0  0  0  0  0
   -0.7362   -2.0034    0.7642 H   0  0  0  0  0  0  0  0  0  0  0  0
   -0.2717   -1.1492   -0.6903 H   0  0  0  0  0  0  0  0  0  0  0  0
    0.7244   -0.5213    1.7384 H   0  0  0  0  0  0  0  0  0  0  0  0
   -0.6744    0.5172    1.7962 H   0  0  0  0  0  0  0  0  0  0  0  0
    1.5004    0.4870   -0.3441 H   0  0  0  0  0  0  0  0  0  0  0  0
    1.3549    1.6663    0.9459 H   0  0  0  0  0  0  0  0  0  0  0  0
    0.5897    2.5439   -1.2280 H   0  0  0  0  0  0  0  0  0  0  0  0
   -0.6350    1.3029   -1.3391 H   0  0  0  0  0  0  0  0  0  0  0  0
   -1.5892    3.4780   -0.5236 H   0  0  0  0  0  0  0  0  0  0  0  0
   -0.4810    3.4488    0.8493 H   0  0  0  0  0  0  0  0  0  0  0  0
   -1.7602    2.2437    0.7209 H   0  0  0  0  0  0  0  0  0  0  0  0
  1  2  1  0  0  0  0
  1  8  1  0  0  0  0
  1  9  1  0  0  0  0
  1 10  1  0  0  0  0
  2  3  1  0  0  0  0
  2 11  1  0  0  0  0
  2 12  1  0  0  0  0
  3  4  1  0  0  0  0
  3 13  1  0  0  0  0
  3 14  1  0  0  0  0
  4  5  1  0  0  0  0
  4 15  1  0  0  0  0
  4 16  1  0  0  0  0
  5  6  1  0  0  0  0
  5 17  1  0  0  0  0
  5 18  1  0  0  0  0
  6  7  1  0  0  0  0
  6 19  1  0  0  0  0
  6 20  1  0  0  0  0
  7 21  1  0  0  0  0
  7 22  1  0  0  0  0
  7 23  1  0  0  0  0
M  END
$$$$
G-GG-G-
 OpenBabel12202214503D

 23 25  0  0  0  0  0  0  0  0999 V2000
    1.1619    0.7520   -1.3232 C   0  0  0  0  0  0  0  0  0  0  0  0
    1.3402    0.8212   -0.3912 H   0  0  0  0  0  0  0  0  0  0  0  0
    0.2907   -0.3303   -1.9423 C   0  0  0  0  0  0  0  0  0  0  0  0
   -1.0087   -0.5814   -1.1718 C   0  0  0  0  0  0  0  0  0  0  0  0
   -0.7761   -1.0261    0.2739 C   0  0  0  0  0  0  0  0  0  0  0  0
    0.0001    0.0001    1.1061 C   0  0  0  0  0  0  0  0  0  0  0  0
    1.5433    0.4479   -0.3438 H   0  0  0  0  0  0  0  0  0  0  0  0
    0.0345   -0.0293   -2.9650 H   0  0  0  0  0  0  0  0  0  0  0  0
    0.8647   -1.2612   -2.0202 H   0  0  0  0  0  0  0  0  0  0  0  0
   -1.6186    0.3280   -1.1944 H   0  0  0  0  0  0  0  0  0  0  0  0
   -1.5755   -1.3586   -1.6999 H   0  0  0  0  0  0  0  0  0  0  0  0
   -0.2518   -1.9879    0.2955 H   0  0  0  0  0  0  0  0  0  0  0  0
   -1.7462   -1.1919    0.7590 H   0  0  0  0  0  0  0  0  0  0  0  0
    0.0820   -0.3781    2.1332 H   0  0  0  0  0  0  0  0  0  0  0  0
   -0.5862    0.9251    1.1659 H   0  0  0  0  0  0  0  0  0  0  0  0
    1.4002    0.3465    0.5938 C   0  0  0  0  0  0  0  0  0  0  0  0
    3.3448   -0.5228    0.2527 H   0  0  0  0  0  0  0  0  0  0  0  0
    2.0087   -1.5729   -0.2263 H   0  0  0  0  0  0  0  0  0  0  0  0
    2.3960   -1.3580    1.4931 H   0  0  0  0  0  0  0  0  0  0  0  0
    3.3448   -0.5228    0.2527 H   0  0  0  0  0  0  0  0  0  0  0  0
    2.0087   -1.5729   -0.2263 H   0  0  0  0  0  0  0  0  0  0  0  0
    2.3960   -1.3580    1.4931 H   0  0  0  0  0  0  0  0  0  0  0  0
    2.3361   -0.8500    0.5257 C   0  0  0  0  0  0  0  0  0  0  0  0
  1  2  1  0  0  0  0
  1  3  1  0  0  0  0
  1  7  1  0  0  0  0
  1 16  1  0  0  0  0
  2 16  1  0  0  0  0
  3  4  1  0  0  0  0
  3  8  1  0  0  0  0
  3  9  1  0  0  0  0
  4  5  1  0  0  0  0
  4 10  1  0  0  0  0
  4 11  1  0  0  0  0
  5  6  1  0  0  0  0
  5 12  1  0  0  0  0
  5 13  1  0  0  0  0
  6 14  1  0  0  0  0
  6 15  1  0  0  0  0
  6 16  1  0  0  0  0
  7 16  1  0  0  0  0
 16 23  1  0  0  0  0
 17 23  1  0  0  0  0
 18 23  1  0  0  0  0
 19 23  1  0  0  0  0
 20 23  1  0  0  0  0
 21 23  1  0  0  0  0
 22 23  1  0  0  0  0
M  END
$$$$
G-GG-G
 OpenBabel12202214503D

 23 33  0  0  0  0  0  0  0  0999 V2000
    0.9166   -1.0035   -1.6449 C   0  0  0  0  0  0  0  0  0  0  0  0
    0.1335   -1.8450   -0.6489 C   0  0  0  0  0  0  0  0  0  0  0  0
   -0.7708   -1.0191    0.2694 C   0  0  0  0  0  0  0  0  0  0  0  0
   -0.0003   -0.0005    1.1155 C   0  0  0  0  0  0  0  0  0  0  0  0
    0.7712    1.0196    0.2691 C   0  0  0  0  0  0  0  0  0  0  0  0
    1.2695   -0.5667   -1.6848 C   0  0  0  0  0  0  0  0  0  0  0  0
    1.6476   -0.3634   -1.1438 H   0  0  0  0  0  0  0  0  0  0  0  0
   -0.4927   -2.5522   -1.2079 H   0  0  0  0  0  0  0  0  0  0  0  0
    0.8290   -2.4447   -0.0501 H   0  0  0  0  0  0  0  0  0  0  0  0
   -1.5390   -0.5240   -0.3323 H   0  0  0  0  0  0  0  0  0  0  0  0
   -1.2964   -1.7109    0.9395 H   0  0  0  0  0  0  0  0  0  0  0  0
    0.6800   -0.5001    1.8133 H   0  0  0  0  0  0  0  0  0  0  0  0
   -0.7296    0.5479    1.7273 H   0  0  0  0  0  0  0  0  0  0  0  0
    1.3036    1.6899    0.9561 H   0  0  0  0  0  0  0  0  0  0  0  0
    0.0824    1.6522   -0.3036 H   0  0  0  0  0  0  0  0  0  0  0  0
    0.9201   -1.4862   -1.2057 H   0  0  0  0  0  0  0  0  0  0  0  0
    0.9201   -1.4862   -1.2057 H   0  0  0  0  0  0  0  0  0  0  0  0
    1.8227    0.4110   -0.6630 C   0  0  0  0  0  0  0  0  0  0  0  0
    2.3185    1.2300   -1.1997 H   0  0  0  0  0  0  0  0  0  0  0  0
    2.5988   -0.0870   -0.0697 H   0  0  0  0  0  0  0  0  0  0  0  0
    2.5988   -0.0870   -0.0697 H   0  0  0  0  0  0  0  0  0  0  0  0
    2.0518   -0.8469   -2.3980 H   0  0  0  0  0  0  0  0  0  0  0  0
    0.4422   -0.1240   -2.2475 H   0  0  0  0  0  0  0  0  0  0  0  0
  1  2  1  0  0  0  0
  1  6  1  0  0  0  0
  1  7  1  0  0  0  0
  1 16  1  0  0  0  0
  1 17  1  0  0  0  0
  1 18  1  0  0  0  0
  1 22  1  0  0  0  0
  1 23  1  0  0  0  0
  2  3  1  0  0  0  0
  2  6  1  0  0  0  0
  2  8  1  0  0  0  0
  2  9  1  0  0  0  0
  2 16  1  0  0  0  0
  2 17  1  0  0  0  0
  3  4  1  0  0  0  0
  3 10  1  0  0  0  0
  3 11  1  0  0  0  0
  4  5  1  0  0  0  0
  4 12  1  0  0  0  0
  4 13  1  0  0  0  0
  5 14  1  0  0  0  0
  5 15  1  0  0  0  0
  5 18  1  0  0  0  0
  6  7  1  0  0  0  0
  6 16  1  0  0  0  0
  6 17  1  0  0  0  0
  6 22  1  0  0  0  0
  6 23  1  0  0  0  0
  6 18  1  0  0  0  0
  7 18  1  0  0  0  0
 18 19  1  0  0  0  0
 18 20  1  0  0  0  0
 18 21  1  0  0  0  0
M  END
$$$$
G-GGG-
 OpenBabel12202214503D

 23 22  0  0  0  0  0  0  0  0999 V2000
    0.4091   -1.7523   -1.8983 C   0  0  0  0  0  0  0  0  0  0  0  0
    0.0582   -2.0956   -0.4503 C   0  0  0  0  0  0  0  0  0  0  0  0
   -0.7944   -1.0503    0.2897 C   0  0  0  0  0  0  0  0  0  0  0  0
    0.0000    0.0000    1.0747 C   0  0  0  0  0  0  0  0  0  0  0  0
    0.7944    1.0503    0.2897 C   0  0  0  0  0  0  0  0  0  0  0  0
   -0.0582    2.0956   -0.4503 C   0  0  0  0  0  0  0  0  0  0  0  0
   -0.4091    1.7523   -1.8983 C   0  0  0  0  0  0  0  0  0  0  0  0
    1.0199   -0.8547   -1.9753 H   0  0  0  0  0  0  0  0  0  0  0  0
    0.9616   -2.5703   -2.3633 H   0  0  0  0  0  0  0  0  0  0  0  0
   -0.4974   -1.5896   -2.4843 H   0  0  0  0  0  0  0  0  0  0  0  0
   -0.4841   -3.0436   -0.4573 H   0  0  0  0  0  0  0  0  0  0  0  0
    0.9749   -2.2732    0.1177 H   0  0  0  0  0  0  0  0  0  0  0  0
   -1.4828   -0.5706   -0.4093 H   0  0  0  0  0  0  0  0  0  0  0  0
   -1.4206   -1.5761    1.0137 H   0  0  0  0  0  0  0  0  0  0  0  0
    0.6910   -0.5367    1.7327 H   0  0  0  0  0  0  0  0  0  0  0  0
   -0.6910    0.5367    1.7327 H   0  0  0  0  0  0  0  0  0  0  0  0
    1.4828    0.5706   -0.4093 H   0  0  0  0  0  0  0  0  0  0  0  0
    1.4206    1.5761    1.0137 H   0  0  0  0  0  0  0  0  0  0  0  0
   -0.9749    2.2732    0.1177 H   0  0  0  0  0  0  0  0  0  0  0  0
    0.4841    3.0436   -0.4573 H   0  0  0  0  0  0  0  0  0  0  0  0
    0.4974    1.5896   -2.4843 H   0  0  0  0  0  0  0  0  0  0  0  0
   -0.9616    2.5703   -2.3633 H   0  0  0  0  0  0  0  0  0  0  0  0
   -1.0199    0.8547   -1.9753 H   0  0  0  0  0  0  0  0  0  0  0  0
  1  2  1  0  0  0  0
  1  8  1  0  0  0  0
  1  9  1  0  0  0  0
  1 10  1  0  0  0  0
  2  3  1  0  0  0  0
  2 11  1  0  0  0  0
  2 12  1  0  0  0  0
  3  4  1  0  0  0  0
  3 13  1  0  0  0  0
  3 14  1  0  0  0  0
  4  5  1  0  0  0  0
  4 15  1  0  0  0  0
  4 16  1  0  0  0  0
  5  6  1  0  0  0  0
  5 17  1  0  0  0  0
  5 18  1  0  0  0  0
  6  7  1  0  0  0  0
  6 19  1  0  0  0  0
  6 20  1  0  0  0  0
  7 21  1  0  0  0  0
  7 22  1  0  0  0  0
  7 23  1  0  0  0  0
M  END
$$$$
G-GGG
 OpenBabel12202214503D

 23 22  0  0  0  0  0  0  0  0999 V2000
    0.3008   -1.4826   -2.0214 C   0  0  0  0  0  0  0  0  0  0  0  0
    0.0827   -1.9640   -0.5871 C   0  0  0  0  0  0  0  0  0  0  0  0
   -0.7831   -1.0353    0.2799 C   0  0  0  0  0  0  0  0  0  0  0  0
    0.0003    0.0004    1.0939 C   0  0  0  0  0  0  0  0  0  0  0  0
    0.7828    1.0349    0.2802 C   0  0  0  0  0  0  0  0  0  0  0  0
   -0.0771    1.8939   -0.6505 C   0  0  0  0  0  0  0  0  0  0  0  0
   -1.1553    2.6853    0.0857 C   0  0  0  0  0  0  0  0  0  0  0  0
    0.8310   -0.5324   -2.0620 H   0  0  0  0  0  0  0  0  0  0  0  0
    0.8803   -2.2121   -2.5910 H   0  0  0  0  0  0  0  0  0  0  0  0
   -0.6571   -1.3513   -2.5296 H   0  0  0  0  0  0  0  0  0  0  0  0
   -0.3913   -2.9466   -0.6322 H   0  0  0  0  0  0  0  0  0  0  0  0
    1.0494   -2.1124   -0.0962 H   0  0  0  0  0  0  0  0  0  0  0  0
   -1.5248   -0.5368   -0.3518 H   0  0  0  0  0  0  0  0  0  0  0  0
   -1.3486   -1.6427    0.9885 H   0  0  0  0  0  0  0  0  0  0  0  0
    0.7028   -0.5342    1.7404 H   0  0  0  0  0  0  0  0  0  0  0  0
   -0.6919    0.5202    1.7612 H   0  0  0  0  0  0  0  0  0  0  0  0
    1.5597    0.5329   -0.3004 H   0  0  0  0  0  0  0  0  0  0  0  0
    1.3032    1.6979    0.9780 H   0  0  0  0  0  0  0  0  0  0  0  0
    0.5783    2.5886   -1.1814 H   0  0  0  0  0  0  0  0  0  0  0  0
   -0.5450    1.2680   -1.4136 H   0  0  0  0  0  0  0  0  0  0  0  0
   -1.9136    2.0303    0.5157 H   0  0  0  0  0  0  0  0  0  0  0  0
   -1.6630    3.3764   -0.5895 H   0  0  0  0  0  0  0  0  0  0  0  0
   -0.7198    3.2709    0.8989 H   0  0  0  0  0  0  0  0  0  0  0  0
  1  2  1  0  0  0  0
  1  8  1  0  0  0  0
  1  9  1  0  0  0  0
  1 10  1  0  0  0  0
  2  3  1  0  0  0  0
  2 11  1  0  0  0  0
  2 12  1  0  0  0  0
  3  4  1  0  0  0  0
  3 13  1  0  0  0  0
  3 14  1  0  0  0  0
  4  5  1  0  0  0  0
  4 15  1  0  0  0  0
  4 16  1  0  0  0  0
  5  6  1  0  0  0  0
  5 17  1  0  0  0  0
  5 18  1  0  0  0  0
  6  7  1  0  0  0  0
  6 19  1  0  0  0  0
  6 20  1  0  0  0  0
  7 21  1  0  0  0  0
  7 22  1  0  0  0  0
  7 23  1  0  0  0  0
M  END
$$$$
GG-G-G-
 OpenBabel12202214503D

 23 22  0  0  0  0  0  0  0  0999 V2000
   -1.5085   -0.1141   -2.0214 C   0  0  0  0  0  0  0  0  0  0  0  0
   -1.9123   -0.4551   -0.5871 C   0  0  0  0  0  0  0  0  0  0  0  0
   -0.7831   -1.0353    0.2799 C   0  0  0  0  0  0  0  0  0  0  0  0
    0.0003    0.0004    1.0939 C   0  0  0  0  0  0  0  0  0  0  0  0
    0.7828    1.0349    0.2802 C   0  0  0  0  0  0  0  0  0  0  0  0
    1.8434    0.4414   -0.6505 C   0  0  0  0  0  0  0  0  0  0  0  0
    2.8984   -0.3806    0.0857 C   0  0  0  0  0  0  0  0  0  0  0  0
   -1.1214   -1.0002   -2.5296 H   0  0  0  0  0  0  0  0  0  0  0  0
   -2.3682    0.2449   -2.5910 H   0  0  0  0  0  0  0  0  0  0  0  0
   -0.7385    0.6547   -2.0620 H   0  0  0  0  0  0  0  0  0  0  0  0
   -2.3183    0.4347   -0.0962 H   0  0  0  0  0  0  0  0  0  0  0  0
   -2.7288   -1.1786   -0.6322 H   0  0  0  0  0  0  0  0  0  0  0  0
   -1.2135   -1.7449    0.9885 H   0  0  0  0  0  0  0  0  0  0  0  0
   -0.1014   -1.6134   -0.3518 H   0  0  0  0  0  0  0  0  0  0  0  0
    0.6889   -0.5242    1.7612 H   0  0  0  0  0  0  0  0  0  0  0  0
   -0.7054    0.5308    1.7404 H   0  0  0  0  0  0  0  0  0  0  0  0
    1.2790    1.7162    0.9780 H   0  0  0  0  0  0  0  0  0  0  0  0
    0.0882    1.6459   -0.3004 H   0  0  0  0  0  0  0  0  0  0  0  0
    1.3685   -0.1792   -1.4136 H   0  0  0  0  0  0  0  0  0  0  0  0
    2.3334    1.2612   -1.1814 H   0  0  0  0  0  0  0  0  0  0  0  0
    3.3433    0.1978    0.8989 H   0  0  0  0  0  0  0  0  0  0  0  0
    3.7016   -0.6810   -0.5895 H   0  0  0  0  0  0  0  0  0  0  0  0
    2.4746   -1.2886    0.5157 H   0  0  0  0  0  0  0  0  0  0  0  0
  1  2  1  0  0  0  0
  1  8  1  0  0  0  0
  1  9  1  0  0  0  0
  1 10  1  0  0  0  0
  2  3  1  0  0  0  0
  2 11  1  0  0  0  0
  2 12  1  0  0  0  0
  3  4  1  0  0  0  0
  3 13  1  0  0  0  0
  3 14  1  0  0  0  0
  4  5  1  0  0  0  0
  4 15  1  0  0  0  0
  4 16  1  0  0  0  0
  5  6  1  0  0  0  0
  5 17  1  0  0  0  0
  5 18  1  0  0  0  0
  6  7  1  0  0  0  0
  6 19  1  0  0  0  0
  6 20  1  0  0  0  0
  7 21  1  0  0  0  0
  7 22  1  0  0  0  0
  7 23  1  0  0  0  0
M  END
$$$$
GG-G-G
 OpenBabel12202214503D

 23 22  0  0  0  0  0  0  0  0999 V2000
    0.4091   -1.7523    3.0010 C   0  0  0  0  0  0  0  0  0  0  0  0
    0.0582   -2.0956    1.5530 C   0  0  0  0  0  0  0  0  0  0  0  0
   -0.7944   -1.0503    0.8130 C   0  0  0  0  0  0  0  0  0  0  0  0
    0.0000    0.0000    0.0280 C   0  0  0  0  0  0  0  0  0  0  0  0
    0.7944    1.0503    0.8130 C   0  0  0  0  0  0  0  0  0  0  0  0
   -0.0582    2.0956    1.5530 C   0  0  0  0  0  0  0  0  0  0  0  0
   -0.4091    1.7523    3.0010 C   0  0  0  0  0  0  0  0  0  0  0  0
   -0.4974   -1.5896    3.5870 H   0  0  0  0  0  0  0  0  0  0  0  0
    0.9616   -2.5703    3.4660 H   0  0  0  0  0  0  0  0  0  0  0  0
    1.0199   -0.8547    3.0780 H   0  0  0  0  0  0  0  0  0  0  0  0
    0.9749   -2.2732    0.9850 H   0  0  0  0  0  0  0  0  0  0  0  0
   -0.4841   -3.0436    1.5600 H   0  0  0  0  0  0  0  0  0  0  0  0
   -1.4206   -1.5761    0.0890 H   0  0  0  0  0  0  0  0  0  0  0  0
   -1.4828   -0.5706    1.5120 H   0  0  0  0  0  0  0  0  0  0  0  0
   -0.6910    0.5367   -0.6300 H   0  0  0  0  0  0  0  0  0  0  0  0
    0.6910   -0.5367   -0.6300 H   0  0  0  0  0  0  0  0  0  0  0  0
    1.4206    1.5761    0.0890 H   0  0  0  0  0  0  0  0  0  0  0  0
    1.4828    0.5706    1.5120 H   0  0  0  0  0  0  0  0  0  0  0  0
    0.4841    3.0436    1.5600 H   0  0  0  0  0  0  0  0  0  0  0  0
   -0.9749    2.2732    0.9850 H   0  0  0  0  0  0  0  0  0  0  0  0
   -1.0199    0.8547    3.0780 H   0  0  0  0  0  0  0  0  0  0  0  0
   -0.9616    2.5703    3.4660 H   0  0  0  0  0  0  0  0  0  0  0  0
    0.4974    1.5896    3.5870 H   0  0  0  0  0  0  0  0  0  0  0  0
  1  2  1  0  0  0  0
  1  8  1  0  0  0  0
  1  9  1  0  0  0  0
  1 10  1  0  0  0  0
  2  3  1  0  0  0  0
  2 11  1  0  0  0  0
  2 12  1  0  0  0  0
  3  4  1  0  0  0  0
  3 13  1  0  0  0  0
  3 14  1  0  0  0  0
  4  5  1  0  0  0  0
  4 15  1  0  0  0  0
  4 16  1  0  0  0  0
  5  6  1  0  0  0  0
  5 17  1  0  0  0  0
  5 18  1  0  0  0  0
  6  7  1  0  0  0  0
  6 19  1  0  0  0  0
  6 20  1  0  0  0  0
  7 21  1  0  0  0  0
  7 22  1  0  0  0  0
  7 23  1  0  0  0  0
M  END
$$$$
GG-GG-
 OpenBabel12202214503D

 23 33  0  0  0  0  0  0  0  0999 V2000
   -1.2138    0.6073   -1.6459 C   0  0  0  0  0  0  0  0  0  0  0  0
   -1.8112   -0.3740   -0.6494 C   0  0  0  0  0  0  0  0  0  0  0  0
   -0.7708   -1.0191    0.2695 C   0  0  0  0  0  0  0  0  0  0  0  0
   -0.0004   -0.0005    1.1154 C   0  0  0  0  0  0  0  0  0  0  0  0
    0.7712    1.0196    0.2691 C   0  0  0  0  0  0  0  0  0  0  0  0
   -0.8892    1.0660   -1.6853 C   0  0  0  0  0  0  0  0  0  0  0  0
   -0.7971    1.4851   -1.1451 H   0  0  0  0  0  0  0  0  0  0  0  0
   -2.5778    0.1320   -0.0513 H   0  0  0  0  0  0  0  0  0  0  0  0
   -2.3205   -1.1695   -1.2087 H   0  0  0  0  0  0  0  0  0  0  0  0
   -1.2938   -1.7121    0.9393 H   0  0  0  0  0  0  0  0  0  0  0  0
   -0.0848   -1.6235   -0.3310 H   0  0  0  0  0  0  0  0  0  0  0  0
    0.7245   -0.5520    1.7275 H   0  0  0  0  0  0  0  0  0  0  0  0
   -0.6664    0.5186    1.8122 H   0  0  0  0  0  0  0  0  0  0  0  0
    1.5676    0.5287   -0.3028 H   0  0  0  0  0  0  0  0  0  0  0  0
    1.2720    1.7152    0.9556 H   0  0  0  0  0  0  0  0  0  0  0  0
   -1.6789    0.4794   -1.2077 H   0  0  0  0  0  0  0  0  0  0  0  0
   -1.6789    0.4794   -1.2077 H   0  0  0  0  0  0  0  0  0  0  0  0
   -0.0995    1.8655   -0.6643 C   0  0  0  0  0  0  0  0  0  0  0  0
   -0.7914    2.4762   -0.0718 H   0  0  0  0  0  0  0  0  0  0  0  0
    0.5528    2.5648   -1.2010 H   0  0  0  0  0  0  0  0  0  0  0  0
    0.5528    2.5648   -1.2010 H   0  0  0  0  0  0  0  0  0  0  0  0
   -1.3716    1.7420   -2.3990 H   0  0  0  0  0  0  0  0  0  0  0  0
   -0.2381    0.3902   -2.2480 H   0  0  0  0  0  0  0  0  0  0  0  0
  1  2  1  0  0  0  0
  1  6  1  0  0  0  0
  1  7  1  0  0  0  0
  1 16  1  0  0  0  0
  1 17  1  0  0  0  0
  1 18  1  0  0  0  0
  1 22  1  0  0  0  0
  1 23  1  0  0  0  0
  2  3  1  0  0  0  0
  2  6  1  0  0  0  0
  2  8  1  0  0  0  0
  2  9  1  0  0  0  0
  2 16  1  0  0  0  0
  2 17  1  0  0  0  0
  3  4  1  0  0  0  0
  3 10  1  0  0  0  0
  3 11  1  0  0  0  0
  4  5  1  0  0  0  0
  4 12  1  0  0  0  0
  4 13  1  0  0  0  0
  5 14  1  0  0  0  0
  5 15  1  0  0  0  0
  5 18  1  0  0  0  0
  6  7  1  0  0  0  0
  6 16  1  0  0  0  0
  6 17  1  0  0  0  0
  6 22  1  0  0  0  0
  6 23  1  0  0  0  0
  6 18  1  0  0  0  0
  7 18  1  0  0  0  0
 18 19  1  0  0  0  0
 18 20  1  0  0  0  0
 18 21  1  0  0  0  0
M  END
$$$$
GG-GG
 OpenBabel12202214503D

 23 25  0  0  0  0  0  0  0  0999 V2000
   -2.4754    0.5977    2.2596 C   0  0  0  0  0  0  0  0  0  0  0  0
   -1.5504    0.6980    2.4556 H   0  0  0  0  0  0  0  0  0  0  0  0
   -3.0347   -0.4705    1.3327 C   0  0  0  0  0  0  0  0  0  0  0  0
   -2.2369   -0.6330    0.0373 C   0  0  0  0  0  0  0  0  0  0  0  0
   -0.7760   -1.0260    0.2740 C   0  0  0  0  0  0  0  0  0  0  0  0
   -0.0000   -0.0000    1.1060 C   0  0  0  0  0  0  0  0  0  0  0  0
   -1.4897    0.3194    2.6432 H   0  0  0  0  0  0  0  0  0  0  0  0
   -3.0810   -1.4278    1.8657 H   0  0  0  0  0  0  0  0  0  0  0  0
   -4.0665   -0.2022    1.0743 H   0  0  0  0  0  0  0  0  0  0  0  0
   -2.7229   -1.4062   -0.5709 H   0  0  0  0  0  0  0  0  0  0  0  0
   -2.2883    0.3014   -0.5343 H   0  0  0  0  0  0  0  0  0  0  0  0
   -0.2710   -1.1282   -0.6948 H   0  0  0  0  0  0  0  0  0  0  0  0
   -0.7202   -2.0070    0.7563 H   0  0  0  0  0  0  0  0  0  0  0  0
    0.0290    0.9515    0.5605 H   0  0  0  0  0  0  0  0  0  0  0  0
    1.0412   -0.3381    1.1882 H   0  0  0  0  0  0  0  0  0  0  0  0
   -0.5459    0.2638    2.5109 C   0  0  0  0  0  0  0  0  0  0  0  0
   -1.2922   -1.7135    3.0235 H   0  0  0  0  0  0  0  0  0  0  0  0
   -0.8779   -0.7027    4.4113 H   0  0  0  0  0  0  0  0  0  0  0  0
    0.4113   -1.4429    3.4475 H   0  0  0  0  0  0  0  0  0  0  0  0
   -1.2922   -1.7135    3.0235 H   0  0  0  0  0  0  0  0  0  0  0  0
   -0.8779   -0.7027    4.4113 H   0  0  0  0  0  0  0  0  0  0  0  0
    0.4113   -1.4429    3.4475 H   0  0  0  0  0  0  0  0  0  0  0  0
   -0.5769   -0.9736    3.3946 C   0  0  0  0  0  0  0  0  0  0  0  0
  1  2  1  0  0  0  0
  1  3  1  0  0  0  0
  1  7  1  0  0  0  0
  1 16  1  0  0  0  0
  2 16  1  0  0  0  0
  3  4  1  0  0  0  0
  3  8  1  0  0  0  0
  3  9  1  0  0  0  0
  4  5  1  0  0  0  0
  4 10  1  0  0  0  0
  4 11  1  0  0  0  0
  5  6  1  0  0  0  0
  5 12  1  0  0  0  0
  5 13  1  0  0  0  0
  6 14  1  0  0  0  0
  6 15  1  0  0  0  0
  6 16  1  0  0  0  0
  7 16  1  0  0  0  0
 16 23  1  0  0  0  0
 17 23  1  0  0  0  0
 18 23  1  0  0  0  0
 19 23  1  0  0  0  0
 20 23  1  0  0  0  0
 21 23  1  0  0  0  0
 22 23  1  0  0  0  0
M  END
$$$$
GGG-G-
 OpenBabel12202214503D

 23 22  0  0  0  0  0  0  0  0999 V2000
    1.0338   -2.8213    0.1476 C   0  0  0  0  0  0  0  0  0  0  0  0
    0.0773   -1.9195   -0.6304 C   0  0  0  0  0  0  0  0  0  0  0  0
   -0.7760   -1.0260    0.2731 C   0  0  0  0  0  0  0  0  0  0  0  0
   -0.0015   -0.0019    1.1094 C   0  0  0  0  0  0  0  0  0  0  0  0
    0.7774    1.0279    0.2715 C   0  0  0  0  0  0  0  0  0  0  0  0
    2.2547    0.6949    0.0331 C   0  0  0  0  0  0  0  0  0  0  0  0
    3.1007    0.8106    1.2995 C   0  0  0  0  0  0  0  0  0  0  0  0
    0.4810   -3.4488    0.8493 H   0  0  0  0  0  0  0  0  0  0  0  0
    1.5892   -3.4780   -0.5236 H   0  0  0  0  0  0  0  0  0  0  0  0
    1.7602   -2.2437    0.7209 H   0  0  0  0  0  0  0  0  0  0  0  0
    0.6350   -1.3029   -1.3391 H   0  0  0  0  0  0  0  0  0  0  0  0
   -0.5897   -2.5439   -1.2280 H   0  0  0  0  0  0  0  0  0  0  0  0
   -1.5004   -0.4870   -0.3441 H   0  0  0  0  0  0  0  0  0  0  0  0
   -1.3549   -1.6663    0.9459 H   0  0  0  0  0  0  0  0  0  0  0  0
    0.6744   -0.5172    1.7962 H   0  0  0  0  0  0  0  0  0  0  0  0
   -0.7244    0.5213    1.7384 H   0  0  0  0  0  0  0  0  0  0  0  0
    0.7362    2.0034    0.7642 H   0  0  0  0  0  0  0  0  0  0  0  0
    0.2717    1.1492   -0.6903 H   0  0  0  0  0  0  0  0  0  0  0  0
    2.3546   -0.3094   -0.3814 H   0  0  0  0  0  0  0  0  0  0  0  0
    2.6521    1.3822   -0.7190 H   0  0  0  0  0  0  0  0  0  0  0  0
    3.0460    1.8233    1.7055 H   0  0  0  0  0  0  0  0  0  0  0  0
    4.1491    0.5880    1.0944 H   0  0  0  0  0  0  0  0  0  0  0  0
    2.7634    0.1232    2.0765 H   0  0  0  0  0  0  0  0  0  0  0  0
  1  2  1  0  0  0  0
  1  8  1  0  0  0  0
  1  9  1  0  0  0  0
  1 10  1  0  0  0  0
  2  3  1  0  0  0  0
  2 11  1  0  0  0  0
  2 12  1  0  0  0  0
  3  4  1  0  0  0  0
  3 13  1  0  0  0  0
  3 14  1  0  0  0  0
  4  5  1  0  0  0  0
  4 15  1  0  0  0  0
  4 16  1  0  0  0  0
  5  6  1  0  0  0  0
  5 17  1  0  0  0  0
  5 18  1  0  0  0  0
  6  7  1  0  0  0  0
  6 19  1  0  0  0  0
  6 20  1  0  0  0  0
  7 21  1  0  0  0  0
  7 22  1  0  0  0  0
  7 23  1  0  0  0  0
M  END
$$$$
GGG-G
 OpenBabel12202214503D

 23 26  0  0  0  0  0  0  0  0999 V2000
   -3.6990   -1.2100    2.6330 C   0  0  0  0  0  0  0  0  0  0  0  0
   -4.2750   -2.1390    2.6860 H   0  0  0  0  0  0  0  0  0  0  0  0
   -4.1500   -0.4920    3.3260 H   0  0  0  0  0  0  0  0  0  0  0  0
   -3.7940   -0.7990    1.6240 H   0  0  0  0  0  0  0  0  0  0  0  0
   -2.2430   -1.4480    3.0040 C   0  0  0  0  0  0  0  0  0  0  0  0
   -2.0890   -0.5330    2.7820 H   0  0  0  0  0  0  0  0  0  0  0  0
   -2.0890   -0.5330    2.7820 H   0  0  0  0  0  0  0  0  0  0  0  0
   -1.5720   -2.5440    2.1740 C   0  0  0  0  0  0  0  0  0  0  0  0
   -1.5310   -2.3000    0.6610 C   0  0  0  0  0  0  0  0  0  0  0  0
   -0.7760   -1.0260    0.2740 C   0  0  0  0  0  0  0  0  0  0  0  0
   -1.3870    0.2420    0.8750 C   0  0  0  0  0  0  0  0  0  0  0  0
   -1.6860   -0.5090    2.9190 H   0  0  0  0  0  0  0  0  0  0  0  0
   -0.5460   -2.6780    2.5400 H   0  0  0  0  0  0  0  0  0  0  0  0
   -2.0890   -3.4940    2.3560 H   0  0  0  0  0  0  0  0  0  0  0  0
   -2.5520   -2.2720    0.2670 H   0  0  0  0  0  0  0  0  0  0  0  0
   -1.0410   -3.1630    0.1920 H   0  0  0  0  0  0  0  0  0  0  0  0
   -0.7800   -0.9240   -0.8180 H   0  0  0  0  0  0  0  0  0  0  0  0
    0.2730   -1.0990    0.5830 H   0  0  0  0  0  0  0  0  0  0  0  0
   -0.7960    1.1040    0.5400 H   0  0  0  0  0  0  0  0  0  0  0  0
   -2.4030    0.3870    0.4900 H   0  0  0  0  0  0  0  0  0  0  0  0
   -1.4160    0.2380    2.3960 C   0  0  0  0  0  0  0  0  0  0  0  0
   -1.7730    1.2050    2.7670 H   0  0  0  0  0  0  0  0  0  0  0  0
   -0.4170    0.0650    2.8080 H   0  0  0  0  0  0  0  0  0  0  0  0
  1  2  1  0  0  0  0
  1  3  1  0  0  0  0
  1  4  1  0  0  0  0
  1  5  1  0  0  0  0
  5  6  1  0  0  0  0
  5  7  1  0  0  0  0
  5  8  1  0  0  0  0
  5 12  1  0  0  0  0
  5 21  1  0  0  0  0
  6 21  1  0  0  0  0
  7 21  1  0  0  0  0
  8  9  1  0  0  0  0
  8 13  1  0  0  0  0
  8 14  1  0  0  0  0
  9 10  1  0  0  0  0
  9 15  1  0  0  0  0
  9 16  1  0  0  0  0
 10 11  1  0  0  0  0
 10 17  1  0  0  0  0
 10 18  1  0  0  0  0
 11 19  1  0  0  0  0
 11 20  1  0  0  0  0
 11 21  1  0  0  0  0
 12 21  1  0  0  0  0
 21 22  1  0  0  0  0
 21 23  1  0  0  0  0
M  END
$$$$
GGGG-
 OpenBabel12202214503D

 23 22  0  0  0  0  0  0  0  0999 V2000
    1.1553   -2.6853    0.0857 C   0  0  0  0  0  0  0  0  0  0  0  0
    0.0771   -1.8939   -0.6505 C   0  0  0  0  0  0  0  0  0  0  0  0
   -0.7828   -1.0349    0.2802 C   0  0  0  0  0  0  0  0  0  0  0  0
   -0.0003   -0.0004    1.0939 C   0  0  0  0  0  0  0  0  0  0  0  0
    0.7831    1.0353    0.2799 C   0  0  0  0  0  0  0  0  0  0  0  0
   -0.0827    1.9640   -0.5871 C   0  0  0  0  0  0  0  0  0  0  0  0
   -0.3008    1.4826   -2.0214 C   0  0  0  0  0  0  0  0  0  0  0  0
    0.7198   -3.2709    0.8989 H   0  0  0  0  0  0  0  0  0  0  0  0
    1.6630   -3.3764   -0.5895 H   0  0  0  0  0  0  0  0  0  0  0  0
    1.9136   -2.0303    0.5157 H   0  0  0  0  0  0  0  0  0  0  0  0
    0.5450   -1.2680   -1.4136 H   0  0  0  0  0  0  0  0  0  0  0  0
   -0.5783   -2.5886   -1.1814 H   0  0  0  0  0  0  0  0  0  0  0  0
   -1.5597   -0.5329   -0.3004 H   0  0  0  0  0  0  0  0  0  0  0  0
   -1.3032   -1.6979    0.9780 H   0  0  0  0  0  0  0  0  0  0  0  0
    0.6919   -0.5202    1.7612 H   0  0  0  0  0  0  0  0  0  0  0  0
   -0.7028    0.5342    1.7404 H   0  0  0  0  0  0  0  0  0  0  0  0
    1.5248    0.5368   -0.3518 H   0  0  0  0  0  0  0  0  0  0  0  0
    1.3486    1.6427    0.9885 H   0  0  0  0  0  0  0  0  0  0  0  0
   -1.0494    2.1124   -0.0962 H   0  0  0  0  0  0  0  0  0  0  0  0
    0.3913    2.9466   -0.6322 H   0  0  0  0  0  0  0  0  0  0  0  0
    0.6571    1.3513   -2.5296 H   0  0  0  0  0  0  0  0  0  0  0  0
   -0.8803    2.2121   -2.5910 H   0  0  0  0  0  0  0  0  0  0  0  0
   -0.8310    0.5324   -2.0620 H   0  0  0  0  0  0  0  0  0  0  0  0
  1  2  1  0  0  0  0
  1  8  1  0  0  0  0
  1  9  1  0  0  0  0
  1 10  1  0  0  0  0
  2  3  1  0  0  0  0
  2 11  1  0  0  0  0
  2 12  1  0  0  0  0
  3  4  1  0  0  0  0
  3 13  1  0  0  0  0
  3 14  1  0  0  0  0
  4  5  1  0  0  0  0
  4 15  1  0  0  0  0
  4 16  1  0  0  0  0
  5  6  1  0  0  0  0
  5 17  1  0  0  0  0
  5 18  1  0  0  0  0
  6  7  1  0  0  0  0
  6 19  1  0  0  0  0
  6 20  1  0  0  0  0
  7 21  1  0  0  0  0
  7 22  1  0  0  0  0
  7 23  1  0  0  0  0
M  END
$$$$
GGGG
 OpenBabel12202214503D

 23 22  0  0  0  0  0  0  0  0999 V2000
    1.2169   -2.5822   -0.0850 C   0  0  0  0  0  0  0  0  0  0  0  0
    0.0765   -1.8022   -0.7340 C   0  0  0  0  0  0  0  0  0  0  0  0
   -0.7760   -1.0260    0.2740 C   0  0  0  0  0  0  0  0  0  0  0  0
    0.0000    0.0000    1.1060 C   0  0  0  0  0  0  0  0  0  0  0  0
    0.7760    1.0260    0.2740 C   0  0  0  0  0  0  0  0  0  0  0  0
   -0.0765    1.8022   -0.7340 C   0  0  0  0  0  0  0  0  0  0  0  0
   -1.2169    2.5822   -0.0850 C   0  0  0  0  0  0  0  0  0  0  0  0
    0.8388   -3.2442    0.6970 H   0  0  0  0  0  0  0  0  0  0  0  0
    1.7388   -3.1964   -0.8200 H   0  0  0  0  0  0  0  0  0  0  0  0
    1.9526   -1.9168    0.3690 H   0  0  0  0  0  0  0  0  0  0  0  0
    0.4820   -1.1159   -1.4810 H   0  0  0  0  0  0  0  0  0  0  0  0
   -0.5718   -2.4970   -1.2730 H   0  0  0  0  0  0  0  0  0  0  0  0
   -1.5873   -0.5239   -0.2600 H   0  0  0  0  0  0  0  0  0  0  0  0
   -1.2498   -1.7389    0.9550 H   0  0  0  0  0  0  0  0  0  0  0  0
    0.7019   -0.5195    1.7620 H   0  0  0  0  0  0  0  0  0  0  0  0
   -0.7019    0.5195    1.7620 H   0  0  0  0  0  0  0  0  0  0  0  0
    1.5873    0.5239   -0.2600 H   0  0  0  0  0  0  0  0  0  0  0  0
    1.2498    1.7389    0.9550 H   0  0  0  0  0  0  0  0  0  0  0  0
    0.5718    2.4970   -1.2730 H   0  0  0  0  0  0  0  0  0  0  0  0
   -0.4820    1.1159   -1.4810 H   0  0  0  0  0  0  0  0  0  0  0  0
   -1.9526    1.9168    0.3690 H   0  0  0  0  0  0  0  0  0  0  0  0
   -1.7388    3.1964   -0.8200 H   0  0  0  0  0  0  0  0  0  0  0  0
   -0.8388    3.2442    0.6970 H   0  0  0  0  0  0  0  0  0  0  0  0
  1  2  1  0  0  0  0
  1  8  1  0  0  0  0
  1  9  1  0  0  0  0
  1 10  1  0  0  0  0
  2  3  1  0  0  0  0
  2 11  1  0  0  0  0
  2 12  1  0  0  0  0
  3  4  1  0  0  0  0
  3 13  1  0  0  0  0
  3 14  1  0  0  0  0
  4  5  1  0  0  0  0
  4 15  1  0  0  0  0
  4 16  1  0  0  0  0
  5  6  1  0  0  0  0
  5 17  1  0  0  0  0
  5 18  1  0  0  0  0
  6  7  1  0  0  0  0
  6 19  1  0  0  0  0
  6 20  1  0  0  0  0
  7 21  1  0  0  0  0
  7 22  1  0  0  0  0
  7 23  1  0  0  0  0
M  END
$$$$
