# Supplementary material for: Conformational Analysis of 1,3-Difluorinated Alkanes
Source: J Org Chem. 2024 May 31;89(12):8789–803. doi: 10.1021/acs.joc.4c00670 (PMC11197103; doi:10.1021/acs.joc.4c00670)
Supplement: Supplementary file 2 — jo4c00670_si_004.zip [file jo4c00670_si_004.zip › SI/minimized_structures/heptane/heptane-vacuum.sdf]

AAAA
 OpenBabel12202214453D

 23 22  0  0  0  0  0  0  0  0999 V2000
   -2.2946   -3.0378    0.2497 C   0  0  0  0  0  0  0  0  0  0  0  0
   -1.5346   -2.0316    1.1097 C   0  0  0  0  0  0  0  0  0  0  0  0
   -0.7667   -1.0150    0.2697 C   0  0  0  0  0  0  0  0  0  0  0  0
    0.0000    0.0000    1.1127 C   0  0  0  0  0  0  0  0  0  0  0  0
    0.7667    1.0150    0.2697 C   0  0  0  0  0  0  0  0  0  0  0  0
    1.5346    2.0316    1.1097 C   0  0  0  0  0  0  0  0  0  0  0  0
    2.2946    3.0378    0.2497 C   0  0  0  0  0  0  0  0  0  0  0  0
   -1.6091   -3.5919   -0.3923 H   0  0  0  0  0  0  0  0  0  0  0  0
   -2.8389   -3.7583    0.8617 H   0  0  0  0  0  0  0  0  0  0  0  0
   -3.0151   -2.5299   -0.3923 H   0  0  0  0  0  0  0  0  0  0  0  0
   -2.2324   -1.5020    1.7627 H   0  0  0  0  0  0  0  0  0  0  0  0
   -0.8344   -2.5580    1.7627 H   0  0  0  0  0  0  0  0  0  0  0  0
   -0.0669   -1.5436   -0.3853 H   0  0  0  0  0  0  0  0  0  0  0  0
   -1.4665   -0.4864   -0.3853 H   0  0  0  0  0  0  0  0  0  0  0  0
    0.6998   -0.5286    1.7677 H   0  0  0  0  0  0  0  0  0  0  0  0
   -0.6998    0.5286    1.7677 H   0  0  0  0  0  0  0  0  0  0  0  0
    0.0669    1.5436   -0.3853 H   0  0  0  0  0  0  0  0  0  0  0  0
    1.4665    0.4864   -0.3853 H   0  0  0  0  0  0  0  0  0  0  0  0
    0.8344    2.5580    1.7627 H   0  0  0  0  0  0  0  0  0  0  0  0
    2.2324    1.5020    1.7627 H   0  0  0  0  0  0  0  0  0  0  0  0
    3.0151    2.5299   -0.3923 H   0  0  0  0  0  0  0  0  0  0  0  0
    2.8389    3.7583    0.8617 H   0  0  0  0  0  0  0  0  0  0  0  0
    1.6091    3.5919   -0.3923 H   0  0  0  0  0  0  0  0  0  0  0  0
  1  2  1  0  0  0  0
  1  8  1  0  0  0  0
  1  9  1  0  0  0  0
  1 10  1  0  0  0  0
  2  3  1  0  0  0  0
  2 11  1  0  0  0  0
  2 12  1  0  0  0  0
  3  4  1  0  0  0  0
  3 13  1  0  0  0  0
  3 14  1  0  0  0  0
  4  5  1  0  0  0  0
  4 15  1  0  0  0  0
  4 16  1  0  0  0  0
  5  6  1  0  0  0  0
  5 17  1  0  0  0  0
  5 18  1  0  0  0  0
  6  7  1  0  0  0  0
  6 19  1  0  0  0  0
  6 20  1  0  0  0  0
  7 21  1  0  0  0  0
  7 22  1  0  0  0  0
  7 23  1  0  0  0  0
M  END
$$$$
AAAG-
 OpenBabel12202214453D

 23 22  0  0  0  0  0  0  0  0999 V2000
   -2.2989   -3.0322    0.2425 C   0  0  0  0  0  0  0  0  0  0  0  0
   -1.5470   -2.0225    1.1041 C   0  0  0  0  0  0  0  0  0  0  0  0
   -0.7650   -1.0127    0.2682 C   0  0  0  0  0  0  0  0  0  0  0  0
   -0.0002   -0.0002    1.1158 C   0  0  0  0  0  0  0  0  0  0  0  0
    0.7652    1.0130    0.2680 C   0  0  0  0  0  0  0  0  0  0  0  0
    1.6543    1.9559    1.0811 C   0  0  0  0  0  0  0  0  0  0  0  0
    0.8711    2.8392    2.0505 C   0  0  0  0  0  0  0  0  0  0  0  0
   -1.6064   -3.5934   -0.3870 H   0  0  0  0  0  0  0  0  0  0  0  0
   -2.8541   -3.7460    0.8519 H   0  0  0  0  0  0  0  0  0  0  0  0
   -3.0086   -2.5267   -0.4149 H   0  0  0  0  0  0  0  0  0  0  0  0
   -2.2524   -1.4866    1.7453 H   0  0  0  0  0  0  0  0  0  0  0  0
   -0.8577   -2.5468    1.7705 H   0  0  0  0  0  0  0  0  0  0  0  0
   -0.0627   -1.5481   -0.3783 H   0  0  0  0  0  0  0  0  0  0  0  0
   -1.4556   -0.4821   -0.3953 H   0  0  0  0  0  0  0  0  0  0  0  0
    0.7028   -0.5304    1.7675 H   0  0  0  0  0  0  0  0  0  0  0  0
   -0.7052    0.5157    1.7718 H   0  0  0  0  0  0  0  0  0  0  0  0
    0.0519    1.6051   -0.3150 H   0  0  0  0  0  0  0  0  0  0  0  0
    1.3828    0.4721   -0.4532 H   0  0  0  0  0  0  0  0  0  0  0  0
    2.3880    1.3645    1.6360 H   0  0  0  0  0  0  0  0  0  0  0  0
    2.2185    2.5898    0.3947 H   0  0  0  0  0  0  0  0  0  0  0  0
    0.0936    3.3946    1.5220 H   0  0  0  0  0  0  0  0  0  0  0  0
    1.5249    3.5606    2.5395 H   0  0  0  0  0  0  0  0  0  0  0  0
    0.3891    2.2488    2.8297 H   0  0  0  0  0  0  0  0  0  0  0  0
  1  2  1  0  0  0  0
  1  8  1  0  0  0  0
  1  9  1  0  0  0  0
  1 10  1  0  0  0  0
  2  3  1  0  0  0  0
  2 11  1  0  0  0  0
  2 12  1  0  0  0  0
  3  4  1  0  0  0  0
  3 13  1  0  0  0  0
  3 14  1  0  0  0  0
  4  5  1  0  0  0  0
  4 15  1  0  0  0  0
  4 16  1  0  0  0  0
  5  6  1  0  0  0  0
  5 17  1  0  0  0  0
  5 18  1  0  0  0  0
  6  7  1  0  0  0  0
  6 19  1  0  0  0  0
  6 20  1  0  0  0  0
  7 21  1  0  0  0  0
  7 22  1  0  0  0  0
  7 23  1  0  0  0  0
M  END
$$$$
AAAG
 OpenBabel12202214453D

 23 22  0  0  0  0  0  0  0  0999 V2000
   -2.2881   -3.0403    0.2425 C   0  0  0  0  0  0  0  0  0  0  0  0
   -1.5225   -2.0410    1.1041 C   0  0  0  0  0  0  0  0  0  0  0  0
   -0.7650   -1.0127    0.2682 C   0  0  0  0  0  0  0  0  0  0  0  0
   -0.0002   -0.0002    1.1158 C   0  0  0  0  0  0  0  0  0  0  0  0
    0.7652    1.0130    0.2680 C   0  0  0  0  0  0  0  0  0  0  0  0
    1.4290    2.1260    1.0811 C   0  0  0  0  0  0  0  0  0  0  0  0
    2.4928    1.6143    2.0505 C   0  0  0  0  0  0  0  0  0  0  0  0
   -1.6078   -3.5848   -0.4149 H   0  0  0  0  0  0  0  0  0  0  0  0
   -2.8229   -3.7696    0.8519 H   0  0  0  0  0  0  0  0  0  0  0  0
   -3.0173   -2.5277   -0.3870 H   0  0  0  0  0  0  0  0  0  0  0  0
   -2.2153   -1.5214    1.7705 H   0  0  0  0  0  0  0  0  0  0  0  0
   -0.8141   -2.5731    1.7453 H   0  0  0  0  0  0  0  0  0  0  0  0
   -0.0658   -1.5320   -0.3953 H   0  0  0  0  0  0  0  0  0  0  0  0
   -1.4719   -0.4836   -0.3783 H   0  0  0  0  0  0  0  0  0  0  0  0
    0.6889   -0.5373    1.7718 H   0  0  0  0  0  0  0  0  0  0  0  0
   -0.7024    0.5310    1.7675 H   0  0  0  0  0  0  0  0  0  0  0  0
    0.0760    1.4591   -0.4532 H   0  0  0  0  0  0  0  0  0  0  0  0
    1.5297    0.4888   -0.3150 H   0  0  0  0  0  0  0  0  0  0  0  0
    1.8845    2.8420    0.3947 H   0  0  0  0  0  0  0  0  0  0  0  0
    0.6596    2.6701    1.6360 H   0  0  0  0  0  0  0  0  0  0  0  0
    2.0568    0.9891    2.8297 H   0  0  0  0  0  0  0  0  0  0  0  0
    3.0080    2.4404    2.5395 H   0  0  0  0  0  0  0  0  0  0  0  0
    3.2396    1.0182    1.5220 H   0  0  0  0  0  0  0  0  0  0  0  0
  1  2  1  0  0  0  0
  1  8  1  0  0  0  0
  1  9  1  0  0  0  0
  1 10  1  0  0  0  0
  2  3  1  0  0  0  0
  2 11  1  0  0  0  0
  2 12  1  0  0  0  0
  3  4  1  0  0  0  0
  3 13  1  0  0  0  0
  3 14  1  0  0  0  0
  4  5  1  0  0  0  0
  4 15  1  0  0  0  0
  4 16  1  0  0  0  0
  5  6  1  0  0  0  0
  5 17  1  0  0  0  0
  5 18  1  0  0  0  0
  6  7  1  0  0  0  0
  6 19  1  0  0  0  0
  6 20  1  0  0  0  0
  7 21  1  0  0  0  0
  7 22  1  0  0  0  0
  7 23  1  0  0  0  0
M  END
$$$$
AAG-A
 OpenBabel12202214453D

 23 22  0  0  0  0  0  0  0  0999 V2000
   -2.4013   -2.9661    0.2929 C   0  0  0  0  0  0  0  0  0  0  0  0
   -1.6480   -1.9337    1.1280 C   0  0  0  0  0  0  0  0  0  0  0  0
   -0.7718   -1.0217    0.2733 C   0  0  0  0  0  0  0  0  0  0  0  0
   -0.0003   -0.0004    1.1056 C   0  0  0  0  0  0  0  0  0  0  0  0
    0.7721    1.0221    0.2730 C   0  0  0  0  0  0  0  0  0  0  0  0
    1.8667    0.4121   -0.6005 C   0  0  0  0  0  0  0  0  0  0  0  0
    2.6963    1.4825   -1.3057 C   0  0  0  0  0  0  0  0  0  0  0  0
   -1.7051   -3.6011   -0.2562 H   0  0  0  0  0  0  0  0  0  0  0  0
   -3.0224   -3.6094    0.9164 H   0  0  0  0  0  0  0  0  0  0  0  0
   -3.0486   -2.4747   -0.4349 H   0  0  0  0  0  0  0  0  0  0  0  0
   -2.3591   -1.3235    1.6907 H   0  0  0  0  0  0  0  0  0  0  0  0
   -1.0218   -2.4424    1.8661 H   0  0  0  0  0  0  0  0  0  0  0  0
   -0.0769   -1.6389   -0.3024 H   0  0  0  0  0  0  0  0  0  0  0  0
   -1.3994   -0.4963   -0.4551 H   0  0  0  0  0  0  0  0  0  0  0  0
    0.6942   -0.5275    1.7666 H   0  0  0  0  0  0  0  0  0  0  0  0
   -0.7063    0.5270    1.7536 H   0  0  0  0  0  0  0  0  0  0  0  0
    1.2296    1.7567    0.9420 H   0  0  0  0  0  0  0  0  0  0  0  0
    0.0733    1.5753   -0.3632 H   0  0  0  0  0  0  0  0  0  0  0  0
    2.5165   -0.2098    0.0226 H   0  0  0  0  0  0  0  0  0  0  0  0
    1.4218   -0.2492   -1.3468 H   0  0  0  0  0  0  0  0  0  0  0  0
    2.0626    2.1052   -1.9395 H   0  0  0  0  0  0  0  0  0  0  0  0
    3.4703    1.0411   -1.9334 H   0  0  0  0  0  0  0  0  0  0  0  0
    3.1826    2.1354   -0.5787 H   0  0  0  0  0  0  0  0  0  0  0  0
  1  2  1  0  0  0  0
  1  8  1  0  0  0  0
  1  9  1  0  0  0  0
  1 10  1  0  0  0  0
  2  3  1  0  0  0  0
  2 11  1  0  0  0  0
  2 12  1  0  0  0  0
  3  4  1  0  0  0  0
  3 13  1  0  0  0  0
  3 14  1  0  0  0  0
  4  5  1  0  0  0  0
  4 15  1  0  0  0  0
  4 16  1  0  0  0  0
  5  6  1  0  0  0  0
  5 17  1  0  0  0  0
  5 18  1  0  0  0  0
  6  7  1  0  0  0  0
  6 19  1  0  0  0  0
  6 20  1  0  0  0  0
  7 21  1  0  0  0  0
  7 22  1  0  0  0  0
  7 23  1  0  0  0  0
M  END
$$$$
AAGA
 OpenBabel12202214453D

 23 22  0  0  0  0  0  0  0  0999 V2000
   -2.1965   -3.1208    0.2929 C   0  0  0  0  0  0  0  0  0  0  0  0
   -1.4094   -2.1139    1.1280 C   0  0  0  0  0  0  0  0  0  0  0  0
   -0.7718   -1.0217    0.2734 C   0  0  0  0  0  0  0  0  0  0  0  0
   -0.0003   -0.0004    1.1056 C   0  0  0  0  0  0  0  0  0  0  0  0
    0.7721    1.0221    0.2730 C   0  0  0  0  0  0  0  0  0  0  0  0
   -0.1140    1.9083   -0.6005 C   0  0  0  0  0  0  0  0  0  0  0  0
    0.6888    2.9989   -1.3057 C   0  0  0  0  0  0  0  0  0  0  0  0
   -1.5468   -3.6091   -0.4349 H   0  0  0  0  0  0  0  0  0  0  0  0
   -2.6455   -3.8942    0.9164 H   0  0  0  0  0  0  0  0  0  0  0  0
   -2.9977   -2.6247   -0.2562 H   0  0  0  0  0  0  0  0  0  0  0  0
   -2.0700   -1.6507    1.8661 H   0  0  0  0  0  0  0  0  0  0  0  0
   -0.6280   -2.6311    1.6907 H   0  0  0  0  0  0  0  0  0  0  0  0
   -0.0948   -1.4818   -0.4551 H   0  0  0  0  0  0  0  0  0  0  0  0
   -1.5554   -0.5221   -0.3024 H   0  0  0  0  0  0  0  0  0  0  0  0
    0.7000   -0.5353    1.7536 H   0  0  0  0  0  0  0  0  0  0  0  0
   -0.6972    0.5235    1.7666 H   0  0  0  0  0  0  0  0  0  0  0  0
    1.4952    0.5012   -0.3632 H   0  0  0  0  0  0  0  0  0  0  0  0
    1.3535    1.6631    0.9420 H   0  0  0  0  0  0  0  0  0  0  0  0
   -0.6284    1.2995   -1.3468 H   0  0  0  0  0  0  0  0  0  0  0  0
   -0.8899    2.3632    0.0226 H   0  0  0  0  0  0  0  0  0  0  0  0
    1.1838    3.6452   -0.5787 H   0  0  0  0  0  0  0  0  0  0  0  0
    0.0525    3.6227   -1.9334 H   0  0  0  0  0  0  0  0  0  0  0  0
    1.4611    2.5596   -1.9395 H   0  0  0  0  0  0  0  0  0  0  0  0
  1  2  1  0  0  0  0
  1  8  1  0  0  0  0
  1  9  1  0  0  0  0
  1 10  1  0  0  0  0
  2  3  1  0  0  0  0
  2 11  1  0  0  0  0
  2 12  1  0  0  0  0
  3  4  1  0  0  0  0
  3 13  1  0  0  0  0
  3 14  1  0  0  0  0
  4  5  1  0  0  0  0
  4 15  1  0  0  0  0
  4 16  1  0  0  0  0
  5  6  1  0  0  0  0
  5 17  1  0  0  0  0
  5 18  1  0  0  0  0
  6  7  1  0  0  0  0
  6 19  1  0  0  0  0
  6 20  1  0  0  0  0
  7 21  1  0  0  0  0
  7 22  1  0  0  0  0
  7 23  1  0  0  0  0
M  END
$$$$
AAG-G-
 OpenBabel12202214453D

 23 22  0  0  0  0  0  0  0  0999 V2000
   -2.4130   -2.9554    0.2887 C   0  0  0  0  0  0  0  0  0  0  0  0
   -1.6574   -1.9260    1.1248 C   0  0  0  0  0  0  0  0  0  0  0  0
   -0.7711   -1.0208    0.2726 C   0  0  0  0  0  0  0  0  0  0  0  0
   -0.0008   -0.0011    1.1078 C   0  0  0  0  0  0  0  0  0  0  0  0
    0.7719    1.0219    0.2717 C   0  0  0  0  0  0  0  0  0  0  0  0
    1.7936    0.4153   -0.6927 C   0  0  0  0  0  0  0  0  0  0  0  0
    2.8343   -0.4587    0.0059 C   0  0  0  0  0  0  0  0  0  0  0  0
   -1.7177   -3.5958   -0.2567 H   0  0  0  0  0  0  0  0  0  0  0  0
   -3.0413   -3.5937    0.9101 H   0  0  0  0  0  0  0  0  0  0  0  0
   -3.0544   -2.4609   -0.4436 H   0  0  0  0  0  0  0  0  0  0  0  0
   -2.3678   -1.3108    1.6821 H   0  0  0  0  0  0  0  0  0  0  0  0
   -1.0377   -2.4363    1.8670 H   0  0  0  0  0  0  0  0  0  0  0  0
   -0.0758   -1.6423   -0.2985 H   0  0  0  0  0  0  0  0  0  0  0  0
   -1.3909   -0.4934   -0.4610 H   0  0  0  0  0  0  0  0  0  0  0  0
    0.6842   -0.5284    1.7789 H   0  0  0  0  0  0  0  0  0  0  0  0
   -0.7058    0.5331    1.7504 H   0  0  0  0  0  0  0  0  0  0  0  0
    1.2898    1.7110    0.9452 H   0  0  0  0  0  0  0  0  0  0  0  0
    0.0571    1.6211   -0.2996 H   0  0  0  0  0  0  0  0  0  0  0  0
    1.2792   -0.1697   -1.4585 H   0  0  0  0  0  0  0  0  0  0  0  0
    2.3000    1.2275   -1.2181 H   0  0  0  0  0  0  0  0  0  0  0  0
    3.3171    0.0906    0.8160 H   0  0  0  0  0  0  0  0  0  0  0  0
    3.6072   -0.7816   -0.6906 H   0  0  0  0  0  0  0  0  0  0  0  0
    2.3806   -1.3529    0.4341 H   0  0  0  0  0  0  0  0  0  0  0  0
  1  2  1  0  0  0  0
  1  8  1  0  0  0  0
  1  9  1  0  0  0  0
  1 10  1  0  0  0  0
  2  3  1  0  0  0  0
  2 11  1  0  0  0  0
  2 12  1  0  0  0  0
  3  4  1  0  0  0  0
  3 13  1  0  0  0  0
  3 14  1  0  0  0  0
  4  5  1  0  0  0  0
  4 15  1  0  0  0  0
  4 16  1  0  0  0  0
  5  6  1  0  0  0  0
  5 17  1  0  0  0  0
  5 18  1  0  0  0  0
  6  7  1  0  0  0  0
  6 19  1  0  0  0  0
  6 20  1  0  0  0  0
  7 21  1  0  0  0  0
  7 22  1  0  0  0  0
  7 23  1  0  0  0  0
M  END
$$$$
AAG-G
 OpenBabel12202214453D

 23 22  0  0  0  0  0  0  0  0999 V2000
   -2.3702   -2.9985    0.3221 C   0  0  0  0  0  0  0  0  0  0  0  0
   -1.6119   -1.9622    1.1460 C   0  0  0  0  0  0  0  0  0  0  0  0
   -0.7753   -1.0265    0.2768 C   0  0  0  0  0  0  0  0  0  0  0  0
   -0.0009   -0.0012    1.0994 C   0  0  0  0  0  0  0  0  0  0  0  0
    0.7763    1.0277    0.2758 C   0  0  0  0  0  0  0  0  0  0  0  0
    1.8326    0.4163   -0.6618 C   0  0  0  0  0  0  0  0  0  0  0  0
    1.3401    0.2279   -2.0966 C   0  0  0  0  0  0  0  0  0  0  0  0
   -1.6793   -3.6158   -0.2529 H   0  0  0  0  0  0  0  0  0  0  0  0
   -2.9647   -3.6575    0.9545 H   0  0  0  0  0  0  0  0  0  0  0  0
   -3.0448   -2.5103   -0.3835 H   0  0  0  0  0  0  0  0  0  0  0  0
   -2.3169   -1.3707    1.7357 H   0  0  0  0  0  0  0  0  0  0  0  0
   -0.9564   -2.4668    1.8615 H   0  0  0  0  0  0  0  0  0  0  0  0
   -0.0819   -1.6249   -0.3202 H   0  0  0  0  0  0  0  0  0  0  0  0
   -1.4321   -0.5084   -0.4309 H   0  0  0  0  0  0  0  0  0  0  0  0
    0.6979   -0.5308    1.7548 H   0  0  0  0  0  0  0  0  0  0  0  0
   -0.7015    0.5248    1.7550 H   0  0  0  0  0  0  0  0  0  0  0  0
    1.2591    1.7188    0.9690 H   0  0  0  0  0  0  0  0  0  0  0  0
    0.0733    1.6234   -0.3157 H   0  0  0  0  0  0  0  0  0  0  0  0
    2.7146    1.0592   -0.6840 H   0  0  0  0  0  0  0  0  0  0  0  0
    2.1630   -0.5420   -0.2531 H   0  0  0  0  0  0  0  0  0  0  0  0
    0.4501   -0.3982   -2.1379 H   0  0  0  0  0  0  0  0  0  0  0  0
    2.1068   -0.2326   -2.7210 H   0  0  0  0  0  0  0  0  0  0  0  0
    1.0842    1.1933   -2.5386 H   0  0  0  0  0  0  0  0  0  0  0  0
  1  2  1  0  0  0  0
  1  8  1  0  0  0  0
  1  9  1  0  0  0  0
  1 10  1  0  0  0  0
  2  3  1  0  0  0  0
  2 11  1  0  0  0  0
  2 12  1  0  0  0  0
  3  4  1  0  0  0  0
  3 13  1  0  0  0  0
  3 14  1  0  0  0  0
  4  5  1  0  0  0  0
  4 15  1  0  0  0  0
  4 16  1  0  0  0  0
  5  6  1  0  0  0  0
  5 17  1  0  0  0  0
  5 18  1  0  0  0  0
  6  7  1  0  0  0  0
  6 19  1  0  0  0  0
  6 20  1  0  0  0  0
  7 21  1  0  0  0  0
  7 22  1  0  0  0  0
  7 23  1  0  0  0  0
M  END
$$$$
AAGG-
 OpenBabel12202214453D

 23 22  0  0  0  0  0  0  0  0999 V2000
   -2.3367   -3.0214    0.2878 C   0  0  0  0  0  0  0  0  0  0  0  0
   -1.6001   -1.9809    1.1275 C   0  0  0  0  0  0  0  0  0  0  0  0
   -0.7740   -1.0247    0.2729 C   0  0  0  0  0  0  0  0  0  0  0  0
   -0.0019   -0.0026    1.1083 C   0  0  0  0  0  0  0  0  0  0  0  0
    0.7759    1.0272    0.2708 C   0  0  0  0  0  0  0  0  0  0  0  0
    0.0512    2.3652    0.1016 C   0  0  0  0  0  0  0  0  0  0  0  0
   -1.3103    2.2538   -0.5822 C   0  0  0  0  0  0  0  0  0  0  0  0
   -1.6308   -3.6234   -0.2866 H   0  0  0  0  0  0  0  0  0  0  0  0
   -2.9247   -3.6961    0.9098 H   0  0  0  0  0  0  0  0  0  0  0  0
   -3.0128   -2.5387   -0.4190 H   0  0  0  0  0  0  0  0  0  0  0  0
   -2.3204   -1.4051    1.7150 H   0  0  0  0  0  0  0  0  0  0  0  0
   -0.9435   -2.4807    1.8442 H   0  0  0  0  0  0  0  0  0  0  0  0
   -0.0616   -1.5992   -0.3271 H   0  0  0  0  0  0  0  0  0  0  0  0
   -1.4301   -0.5142   -0.4354 H   0  0  0  0  0  0  0  0  0  0  0  0
    0.6874   -0.5492    1.7565 H   0  0  0  0  0  0  0  0  0  0  0  0
   -0.6957    0.5213    1.7748 H   0  0  0  0  0  0  0  0  0  0  0  0
    0.9847    0.6029   -0.7160 H   0  0  0  0  0  0  0  0  0  0  0  0
    1.7444    1.2215    0.7341 H   0  0  0  0  0  0  0  0  0  0  0  0
   -0.0773    2.8214    1.0862 H   0  0  0  0  0  0  0  0  0  0  0  0
    0.6874    3.0410   -0.4738 H   0  0  0  0  0  0  0  0  0  0  0  0
   -1.2168    1.7744   -1.5579 H   0  0  0  0  0  0  0  0  0  0  0  0
   -1.7521    3.2389   -0.7317 H   0  0  0  0  0  0  0  0  0  0  0  0
   -2.0079    1.6659    0.0154 H   0  0  0  0  0  0  0  0  0  0  0  0
  1  2  1  0  0  0  0
  1  8  1  0  0  0  0
  1  9  1  0  0  0  0
  1 10  1  0  0  0  0
  2  3  1  0  0  0  0
  2 11  1  0  0  0  0
  2 12  1  0  0  0  0
  3  4  1  0  0  0  0
  3 13  1  0  0  0  0
  3 14  1  0  0  0  0
  4  5  1  0  0  0  0
  4 15  1  0  0  0  0
  4 16  1  0  0  0  0
  5  6  1  0  0  0  0
  5 17  1  0  0  0  0
  5 18  1  0  0  0  0
  6  7  1  0  0  0  0
  6 19  1  0  0  0  0
  6 20  1  0  0  0  0
  7 21  1  0  0  0  0
  7 22  1  0  0  0  0
  7 23  1  0  0  0  0
M  END
$$$$
AAGG
 OpenBabel12202214453D

 23 22  0  0  0  0  0  0  0  0999 V2000
   -2.1830   -3.1291    0.2887 C   0  0  0  0  0  0  0  0  0  0  0  0
   -1.3994   -2.1208    1.1248 C   0  0  0  0  0  0  0  0  0  0  0  0
   -0.7711   -1.0208    0.2726 C   0  0  0  0  0  0  0  0  0  0  0  0
   -0.0008   -0.0011    1.1078 C   0  0  0  0  0  0  0  0  0  0  0  0
    0.7719    1.0219    0.2717 C   0  0  0  0  0  0  0  0  0  0  0  0
   -0.0909    1.8388   -0.6927 C   0  0  0  0  0  0  0  0  0  0  0  0
   -1.2162    2.6009    0.0059 C   0  0  0  0  0  0  0  0  0  0  0  0
   -1.5320   -3.6109   -0.4436 H   0  0  0  0  0  0  0  0  0  0  0  0
   -2.6252   -3.9080    0.9101 H   0  0  0  0  0  0  0  0  0  0  0  0
   -2.9891   -2.6354   -0.2567 H   0  0  0  0  0  0  0  0  0  0  0  0
   -2.0597   -1.6642    1.8670 H   0  0  0  0  0  0  0  0  0  0  0  0
   -0.6135   -2.6360    1.6821 H   0  0  0  0  0  0  0  0  0  0  0  0
   -0.0943   -1.4728   -0.4610 H   0  0  0  0  0  0  0  0  0  0  0  0
   -1.5590   -0.5220   -0.2985 H   0  0  0  0  0  0  0  0  0  0  0  0
    0.7057   -0.5332    1.7504 H   0  0  0  0  0  0  0  0  0  0  0  0
   -0.6954    0.5137    1.7789 H   0  0  0  0  0  0  0  0  0  0  0  0
    1.5437    0.4982   -0.2996 H   0  0  0  0  0  0  0  0  0  0  0  0
    1.2932    1.7085    0.9452 H   0  0  0  0  0  0  0  0  0  0  0  0
    0.5518    2.5480   -1.2181 H   0  0  0  0  0  0  0  0  0  0  0  0
   -0.5130    1.1841   -1.4585 H   0  0  0  0  0  0  0  0  0  0  0  0
   -1.9523    1.9200    0.4341 H   0  0  0  0  0  0  0  0  0  0  0  0
   -1.7381    3.2561   -0.6906 H   0  0  0  0  0  0  0  0  0  0  0  0
   -0.8198    3.2154    0.8160 H   0  0  0  0  0  0  0  0  0  0  0  0
  1  2  1  0  0  0  0
  1  8  1  0  0  0  0
  1  9  1  0  0  0  0
  1 10  1  0  0  0  0
  2  3  1  0  0  0  0
  2 11  1  0  0  0  0
  2 12  1  0  0  0  0
  3  4  1  0  0  0  0
  3 13  1  0  0  0  0
  3 14  1  0  0  0  0
  4  5  1  0  0  0  0
  4 15  1  0  0  0  0
  4 16  1  0  0  0  0
  5  6  1  0  0  0  0
  5 17  1  0  0  0  0
  5 18  1  0  0  0  0
  6  7  1  0  0  0  0
  6 19  1  0  0  0  0
  6 20  1  0  0  0  0
  7 21  1  0  0  0  0
  7 22  1  0  0  0  0
  7 23  1  0  0  0  0
M  END
$$$$
AG-AA
 OpenBabel12202214453D

 23 22  0  0  0  0  0  0  0  0999 V2000
   -2.6963   -1.4825   -1.3057 C   0  0  0  0  0  0  0  0  0  0  0  0
   -1.8667   -0.4121   -0.6005 C   0  0  0  0  0  0  0  0  0  0  0  0
   -0.7721   -1.0221    0.2730 C   0  0  0  0  0  0  0  0  0  0  0  0
    0.0003    0.0004    1.1056 C   0  0  0  0  0  0  0  0  0  0  0  0
    0.7718    1.0217    0.2733 C   0  0  0  0  0  0  0  0  0  0  0  0
    1.6480    1.9337    1.1280 C   0  0  0  0  0  0  0  0  0  0  0  0
    2.4013    2.9661    0.2929 C   0  0  0  0  0  0  0  0  0  0  0  0
   -3.1826   -2.1354   -0.5787 H   0  0  0  0  0  0  0  0  0  0  0  0
   -3.4703   -1.0411   -1.9334 H   0  0  0  0  0  0  0  0  0  0  0  0
   -2.0626   -2.1052   -1.9395 H   0  0  0  0  0  0  0  0  0  0  0  0
   -1.4218    0.2492   -1.3468 H   0  0  0  0  0  0  0  0  0  0  0  0
   -2.5165    0.2098    0.0226 H   0  0  0  0  0  0  0  0  0  0  0  0
   -1.2296   -1.7567    0.9420 H   0  0  0  0  0  0  0  0  0  0  0  0
   -0.0733   -1.5753   -0.3632 H   0  0  0  0  0  0  0  0  0  0  0  0
    0.7063   -0.5270    1.7536 H   0  0  0  0  0  0  0  0  0  0  0  0
   -0.6942    0.5275    1.7666 H   0  0  0  0  0  0  0  0  0  0  0  0
    0.0769    1.6389   -0.3024 H   0  0  0  0  0  0  0  0  0  0  0  0
    1.3994    0.4963   -0.4551 H   0  0  0  0  0  0  0  0  0  0  0  0
    1.0218    2.4424    1.8661 H   0  0  0  0  0  0  0  0  0  0  0  0
    2.3591    1.3235    1.6907 H   0  0  0  0  0  0  0  0  0  0  0  0
    3.0486    2.4747   -0.4349 H   0  0  0  0  0  0  0  0  0  0  0  0
    3.0224    3.6094    0.9164 H   0  0  0  0  0  0  0  0  0  0  0  0
    1.7051    3.6011   -0.2562 H   0  0  0  0  0  0  0  0  0  0  0  0
  1  2  1  0  0  0  0
  1  8  1  0  0  0  0
  1  9  1  0  0  0  0
  1 10  1  0  0  0  0
  2  3  1  0  0  0  0
  2 11  1  0  0  0  0
  2 12  1  0  0  0  0
  3  4  1  0  0  0  0
  3 13  1  0  0  0  0
  3 14  1  0  0  0  0
  4  5  1  0  0  0  0
  4 15  1  0  0  0  0
  4 16  1  0  0  0  0
  5  6  1  0  0  0  0
  5 17  1  0  0  0  0
  5 18  1  0  0  0  0
  6  7  1  0  0  0  0
  6 19  1  0  0  0  0
  6 20  1  0  0  0  0
  7 21  1  0  0  0  0
  7 22  1  0  0  0  0
  7 23  1  0  0  0  0
M  END
$$$$
AGAA
 OpenBabel12202214453D

 23 22  0  0  0  0  0  0  0  0999 V2000
   -0.6888   -2.9989   -1.3057 C   0  0  0  0  0  0  0  0  0  0  0  0
    0.1140   -1.9083   -0.6005 C   0  0  0  0  0  0  0  0  0  0  0  0
   -0.7721   -1.0221    0.2730 C   0  0  0  0  0  0  0  0  0  0  0  0
    0.0003    0.0004    1.1056 C   0  0  0  0  0  0  0  0  0  0  0  0
    0.7718    1.0217    0.2733 C   0  0  0  0  0  0  0  0  0  0  0  0
    1.4094    2.1139    1.1280 C   0  0  0  0  0  0  0  0  0  0  0  0
    2.1965    3.1208    0.2929 C   0  0  0  0  0  0  0  0  0  0  0  0
   -1.4611   -2.5596   -1.9395 H   0  0  0  0  0  0  0  0  0  0  0  0
   -0.0525   -3.6227   -1.9334 H   0  0  0  0  0  0  0  0  0  0  0  0
   -1.1838   -3.6452   -0.5787 H   0  0  0  0  0  0  0  0  0  0  0  0
    0.8899   -2.3632    0.0226 H   0  0  0  0  0  0  0  0  0  0  0  0
    0.6284   -1.2995   -1.3468 H   0  0  0  0  0  0  0  0  0  0  0  0
   -1.4952   -0.5012   -0.3632 H   0  0  0  0  0  0  0  0  0  0  0  0
   -1.3535   -1.6631    0.9420 H   0  0  0  0  0  0  0  0  0  0  0  0
    0.6972   -0.5235    1.7666 H   0  0  0  0  0  0  0  0  0  0  0  0
   -0.7000    0.5353    1.7536 H   0  0  0  0  0  0  0  0  0  0  0  0
    0.0948    1.4818   -0.4551 H   0  0  0  0  0  0  0  0  0  0  0  0
    1.5554    0.5221   -0.3024 H   0  0  0  0  0  0  0  0  0  0  0  0
    0.6280    2.6311    1.6907 H   0  0  0  0  0  0  0  0  0  0  0  0
    2.0700    1.6507    1.8661 H   0  0  0  0  0  0  0  0  0  0  0  0
    2.9977    2.6247   -0.2562 H   0  0  0  0  0  0  0  0  0  0  0  0
    2.6455    3.8942    0.9164 H   0  0  0  0  0  0  0  0  0  0  0  0
    1.5468    3.6091   -0.4349 H   0  0  0  0  0  0  0  0  0  0  0  0
  1  2  1  0  0  0  0
  1  8  1  0  0  0  0
  1  9  1  0  0  0  0
  1 10  1  0  0  0  0
  2  3  1  0  0  0  0
  2 11  1  0  0  0  0
  2 12  1  0  0  0  0
  3  4  1  0  0  0  0
  3 13  1  0  0  0  0
  3 14  1  0  0  0  0
  4  5  1  0  0  0  0
  4 15  1  0  0  0  0
  4 16  1  0  0  0  0
  5  6  1  0  0  0  0
  5 17  1  0  0  0  0
  5 18  1  0  0  0  0
  6  7  1  0  0  0  0
  6 19  1  0  0  0  0
  6 20  1  0  0  0  0
  7 21  1  0  0  0  0
  7 22  1  0  0  0  0
  7 23  1  0  0  0  0
M  END
$$$$
AG-AG-
 OpenBabel12202214453D

 23 22  0  0  0  0  0  0  0  0999 V2000
   -2.6771   -1.4606   -1.3357 C   0  0  0  0  0  0  0  0  0  0  0  0
   -1.8484   -0.3990   -0.6164 C   0  0  0  0  0  0  0  0  0  0  0  0
   -0.7701   -1.0196    0.2711 C   0  0  0  0  0  0  0  0  0  0  0  0
   -0.0006   -0.0007    1.1104 C   0  0  0  0  0  0  0  0  0  0  0  0
    0.7707    1.0203    0.2705 C   0  0  0  0  0  0  0  0  0  0  0  0
    1.7658    1.8482    1.0854 C   0  0  0  0  0  0  0  0  0  0  0  0
    1.0971    2.6932    2.1678 C   0  0  0  0  0  0  0  0  0  0  0  0
   -3.1821   -2.1095   -0.6174 H   0  0  0  0  0  0  0  0  0  0  0  0
   -3.4363   -1.0114   -1.9758 H   0  0  0  0  0  0  0  0  0  0  0  0
   -2.0392   -2.0893   -1.9591 H   0  0  0  0  0  0  0  0  0  0  0  0
   -1.3869    0.2607   -1.3534 H   0  0  0  0  0  0  0  0  0  0  0  0
   -2.5018    0.2267   -0.0000 H   0  0  0  0  0  0  0  0  0  0  0  0
   -1.2416   -1.7499    0.9347 H   0  0  0  0  0  0  0  0  0  0  0  0
   -0.0680   -1.5763   -0.3580 H   0  0  0  0  0  0  0  0  0  0  0  0
    0.7076   -0.5288    1.7555 H   0  0  0  0  0  0  0  0  0  0  0  0
   -0.7012    0.5161    1.7714 H   0  0  0  0  0  0  0  0  0  0  0  0
    0.0702    1.6963   -0.2261 H   0  0  0  0  0  0  0  0  0  0  0  0
    1.3079    0.4888   -0.5209 H   0  0  0  0  0  0  0  0  0  0  0  0
    2.4975    1.1787    1.5441 H   0  0  0  0  0  0  0  0  0  0  0  0
    2.3203    2.5030    0.4095 H   0  0  0  0  0  0  0  0  0  0  0  0
    0.3195    3.3265    1.7353 H   0  0  0  0  0  0  0  0  0  0  0  0
    1.8193    3.3395    2.6653 H   0  0  0  0  0  0  0  0  0  0  0  0
    0.6313    2.0681    2.9304 H   0  0  0  0  0  0  0  0  0  0  0  0
  1  2  1  0  0  0  0
  1  8  1  0  0  0  0
  1  9  1  0  0  0  0
  1 10  1  0  0  0  0
  2  3  1  0  0  0  0
  2 11  1  0  0  0  0
  2 12  1  0  0  0  0
  3  4  1  0  0  0  0
  3 13  1  0  0  0  0
  3 14  1  0  0  0  0
  4  5  1  0  0  0  0
  4 15  1  0  0  0  0
  4 16  1  0  0  0  0
  5  6  1  0  0  0  0
  5 17  1  0  0  0  0
  5 18  1  0  0  0  0
  6  7  1  0  0  0  0
  6 19  1  0  0  0  0
  6 20  1  0  0  0  0
  7 21  1  0  0  0  0
  7 22  1  0  0  0  0
  7 23  1  0  0  0  0
M  END
$$$$
AG-AG
 OpenBabel12202214453D

 23 22  0  0  0  0  0  0  0  0999 V2000
   -2.7200   -1.5011   -1.2708 C   0  0  0  0  0  0  0  0  0  0  0  0
   -1.8945   -0.4231   -0.5728 C   0  0  0  0  0  0  0  0  0  0  0  0
   -0.7716   -1.0215    0.2718 C   0  0  0  0  0  0  0  0  0  0  0  0
    0.0001    0.0001    1.1083 C   0  0  0  0  0  0  0  0  0  0  0  0
    0.7715    1.0214    0.2719 C   0  0  0  0  0  0  0  0  0  0  0  0
    1.5512    2.0372    1.1101 C   0  0  0  0  0  0  0  0  0  0  0  0
    2.6680    1.4146    1.9463 C   0  0  0  0  0  0  0  0  0  0  0  0
   -3.1787   -2.1701   -0.5397 H   0  0  0  0  0  0  0  0  0  0  0  0
   -3.5152   -1.0687   -1.8771 H   0  0  0  0  0  0  0  0  0  0  0  0
   -2.0893   -2.1065   -1.9242 H   0  0  0  0  0  0  0  0  0  0  0  0
   -1.4800    0.2534   -1.3227 H   0  0  0  0  0  0  0  0  0  0  0  0
   -2.5417    0.1806    0.0698 H   0  0  0  0  0  0  0  0  0  0  0  0
   -1.2037   -1.7732    0.9384 H   0  0  0  0  0  0  0  0  0  0  0  0
   -0.0741   -1.5550   -0.3826 H   0  0  0  0  0  0  0  0  0  0  0  0
    0.6940   -0.5369    1.7574 H   0  0  0  0  0  0  0  0  0  0  0  0
   -0.6981    0.5304    1.7654 H   0  0  0  0  0  0  0  0  0  0  0  0
    0.0766    1.5625   -0.3730 H   0  0  0  0  0  0  0  0  0  0  0  0
    1.4655    0.4902   -0.3884 H   0  0  0  0  0  0  0  0  0  0  0  0
    1.9826    2.7851    0.4420 H   0  0  0  0  0  0  0  0  0  0  0  0
    0.8559    2.5697    1.7641 H   0  0  0  0  0  0  0  0  0  0  0  0
    2.2741    0.7570    2.7202 H   0  0  0  0  0  0  0  0  0  0  0  0
    3.2620    2.1839    2.4391 H   0  0  0  0  0  0  0  0  0  0  0  0
    3.3372    0.8259    1.3153 H   0  0  0  0  0  0  0  0  0  0  0  0
  1  2  1  0  0  0  0
  1  8  1  0  0  0  0
  1  9  1  0  0  0  0
  1 10  1  0  0  0  0
  2  3  1  0  0  0  0
  2 11  1  0  0  0  0
  2 12  1  0  0  0  0
  3  4  1  0  0  0  0
  3 13  1  0  0  0  0
  3 14  1  0  0  0  0
  4  5  1  0  0  0  0
  4 15  1  0  0  0  0
  4 16  1  0  0  0  0
  5  6  1  0  0  0  0
  5 17  1  0  0  0  0
  5 18  1  0  0  0  0
  6  7  1  0  0  0  0
  6 19  1  0  0  0  0
  6 20  1  0  0  0  0
  7 21  1  0  0  0  0
  7 22  1  0  0  0  0
  7 23  1  0  0  0  0
M  END
$$$$
AGAG-
 OpenBabel12202214453D

 23 22  0  0  0  0  0  0  0  0999 V2000
   -0.7002   -3.0268   -1.2708 C   0  0  0  0  0  0  0  0  0  0  0  0
    0.1110   -1.9380   -0.5728 C   0  0  0  0  0  0  0  0  0  0  0  0
   -0.7716   -1.0215    0.2718 C   0  0  0  0  0  0  0  0  0  0  0  0
    0.0001    0.0001    1.1083 C   0  0  0  0  0  0  0  0  0  0  0  0
    0.7715    1.0214    0.2719 C   0  0  0  0  0  0  0  0  0  0  0  0
    1.5354    2.0491    1.1101 C   0  0  0  0  0  0  0  0  0  0  0  0
    0.6312    2.9532    1.9463 C   0  0  0  0  0  0  0  0  0  0  0  0
   -1.4550   -2.5857   -1.9243 H   0  0  0  0  0  0  0  0  0  0  0  0
   -0.0668   -3.6735   -1.8771 H   0  0  0  0  0  0  0  0  0  0  0  0
   -1.2183   -3.6509   -0.5397 H   0  0  0  0  0  0  0  0  0  0  0  0
    0.8687   -2.3955    0.0698 H   0  0  0  0  0  0  0  0  0  0  0  0
    0.6484   -1.3543   -1.3227 H   0  0  0  0  0  0  0  0  0  0  0  0
   -1.4755   -0.4964   -0.3826 H   0  0  0  0  0  0  0  0  0  0  0  0
   -1.3765   -1.6426    0.9384 H   0  0  0  0  0  0  0  0  0  0  0  0
    0.7011   -0.5265    1.7654 H   0  0  0  0  0  0  0  0  0  0  0  0
   -0.7062    0.5208    1.7574 H   0  0  0  0  0  0  0  0  0  0  0  0
    0.0709    1.5437   -0.3884 H   0  0  0  0  0  0  0  0  0  0  0  0
    1.4820    0.5009   -0.3730 H   0  0  0  0  0  0  0  0  0  0  0  0
    2.2377    1.5259    1.7641 H   0  0  0  0  0  0  0  0  0  0  0  0
    2.1369    2.6686    0.4420 H   0  0  0  0  0  0  0  0  0  0  0  0
   -0.1180    3.4359    1.3153 H   0  0  0  0  0  0  0  0  0  0  0  0
    1.2087    3.7348    2.4391 H   0  0  0  0  0  0  0  0  0  0  0  0
    0.1064    2.3944    2.7202 H   0  0  0  0  0  0  0  0  0  0  0  0
  1  2  1  0  0  0  0
  1  8  1  0  0  0  0
  1  9  1  0  0  0  0
  1 10  1  0  0  0  0
  2  3  1  0  0  0  0
  2 11  1  0  0  0  0
  2 12  1  0  0  0  0
  3  4  1  0  0  0  0
  3 13  1  0  0  0  0
  3 14  1  0  0  0  0
  4  5  1  0  0  0  0
  4 15  1  0  0  0  0
  4 16  1  0  0  0  0
  5  6  1  0  0  0  0
  5 17  1  0  0  0  0
  5 18  1  0  0  0  0
  6  7  1  0  0  0  0
  6 19  1  0  0  0  0
  6 20  1  0  0  0  0
  7 21  1  0  0  0  0
  7 22  1  0  0  0  0
  7 23  1  0  0  0  0
M  END
$$$$
AGAG
 OpenBabel12202214453D

 23 22  0  0  0  0  0  0  0  0999 V2000
   -0.6730   -2.9745   -1.3357 C   0  0  0  0  0  0  0  0  0  0  0  0
    0.1216   -1.8871   -0.6164 C   0  0  0  0  0  0  0  0  0  0  0  0
   -0.7701   -1.0196    0.2711 C   0  0  0  0  0  0  0  0  0  0  0  0
   -0.0006   -0.0007    1.1104 C   0  0  0  0  0  0  0  0  0  0  0  0
    0.7707    1.0203    0.2705 C   0  0  0  0  0  0  0  0  0  0  0  0
    1.2949    2.2038    1.0854 C   0  0  0  0  0  0  0  0  0  0  0  0
    2.2906    1.7917    2.1678 C   0  0  0  0  0  0  0  0  0  0  0  0
   -1.4521   -2.5328   -1.9591 H   0  0  0  0  0  0  0  0  0  0  0  0
   -0.0333   -3.5819   -1.9758 H   0  0  0  0  0  0  0  0  0  0  0  0
   -1.1591   -3.6376   -0.6174 H   0  0  0  0  0  0  0  0  0  0  0  0
    0.9021   -2.3445   -0.0000 H   0  0  0  0  0  0  0  0  0  0  0  0
    0.6299   -1.2627   -1.3534 H   0  0  0  0  0  0  0  0  0  0  0  0
   -1.4976   -0.4964   -0.3580 H   0  0  0  0  0  0  0  0  0  0  0  0
   -1.3437   -1.6727    0.9347 H   0  0  0  0  0  0  0  0  0  0  0  0
    0.6881   -0.5334    1.7714 H   0  0  0  0  0  0  0  0  0  0  0  0
   -0.7021    0.5361    1.7555 H   0  0  0  0  0  0  0  0  0  0  0  0
    0.1126    1.3917   -0.5209 H   0  0  0  0  0  0  0  0  0  0  0  0
    1.6125    0.5314   -0.2261 H   0  0  0  0  0  0  0  0  0  0  0  0
    1.7732    2.9163    0.4095 H   0  0  0  0  0  0  0  0  0  0  0  0
    0.4509    2.7246    1.5441 H   0  0  0  0  0  0  0  0  0  0  0  0
    1.8167    1.1727    2.9304 H   0  0  0  0  0  0  0  0  0  0  0  0
    2.7148    2.6630    2.6653 H   0  0  0  0  0  0  0  0  0  0  0  0
    3.1123    1.2169    1.7353 H   0  0  0  0  0  0  0  0  0  0  0  0
  1  2  1  0  0  0  0
  1  8  1  0  0  0  0
  1  9  1  0  0  0  0
  1 10  1  0  0  0  0
  2  3  1  0  0  0  0
  2 11  1  0  0  0  0
  2 12  1  0  0  0  0
  3  4  1  0  0  0  0
  3 13  1  0  0  0  0
  3 14  1  0  0  0  0
  4  5  1  0  0  0  0
  4 15  1  0  0  0  0
  4 16  1  0  0  0  0
  5  6  1  0  0  0  0
  5 17  1  0  0  0  0
  5 18  1  0  0  0  0
  6  7  1  0  0  0  0
  6 19  1  0  0  0  0
  6 20  1  0  0  0  0
  7 21  1  0  0  0  0
  7 22  1  0  0  0  0
  7 23  1  0  0  0  0
M  END
$$$$
AG-G-A
 OpenBabel12202214453D

 23 22  0  0  0  0  0  0  0  0999 V2000
   -0.6988   -2.9282    2.4950 C   0  0  0  0  0  0  0  0  0  0  0  0
    0.0936   -1.8295    1.7910 C   0  0  0  0  0  0  0  0  0  0  0  0
   -0.7768   -1.0283    0.8260 C   0  0  0  0  0  0  0  0  0  0  0  0
    0.0000    0.0000    0.0000 C   0  0  0  0  0  0  0  0  0  0  0  0
    0.7768    1.0283    0.8260 C   0  0  0  0  0  0  0  0  0  0  0  0
   -0.0936    1.8295    1.7910 C   0  0  0  0  0  0  0  0  0  0  0  0
    0.6988    2.9282    2.4950 C   0  0  0  0  0  0  0  0  0  0  0  0
   -1.1136   -3.6311    1.7710 H   0  0  0  0  0  0  0  0  0  0  0  0
   -0.0764   -3.4891    3.1920 H   0  0  0  0  0  0  0  0  0  0  0  0
   -1.5321   -2.5008    3.0570 H   0  0  0  0  0  0  0  0  0  0  0  0
    0.5298   -1.1641    2.5390 H   0  0  0  0  0  0  0  0  0  0  0  0
    0.9292   -2.2696    1.2400 H   0  0  0  0  0  0  0  0  0  0  0  0
   -1.2746   -1.7221    0.1430 H   0  0  0  0  0  0  0  0  0  0  0  0
   -1.5734   -0.5323    1.3880 H   0  0  0  0  0  0  0  0  0  0  0  0
   -0.6990    0.5297   -0.6540 H   0  0  0  0  0  0  0  0  0  0  0  0
    0.6990   -0.5297   -0.6540 H   0  0  0  0  0  0  0  0  0  0  0  0
    1.2746    1.7221    0.1430 H   0  0  0  0  0  0  0  0  0  0  0  0
    1.5734    0.5323    1.3880 H   0  0  0  0  0  0  0  0  0  0  0  0
   -0.9292    2.2696    1.2400 H   0  0  0  0  0  0  0  0  0  0  0  0
   -0.5298    1.1641    2.5390 H   0  0  0  0  0  0  0  0  0  0  0  0
    1.5321    2.5008    3.0570 H   0  0  0  0  0  0  0  0  0  0  0  0
    0.0764    3.4891    3.1920 H   0  0  0  0  0  0  0  0  0  0  0  0
    1.1136    3.6311    1.7710 H   0  0  0  0  0  0  0  0  0  0  0  0
  1  2  1  0  0  0  0
  1  8  1  0  0  0  0
  1  9  1  0  0  0  0
  1 10  1  0  0  0  0
  2  3  1  0  0  0  0
  2 11  1  0  0  0  0
  2 12  1  0  0  0  0
  3  4  1  0  0  0  0
  3 13  1  0  0  0  0
  3 14  1  0  0  0  0
  4  5  1  0  0  0  0
  4 15  1  0  0  0  0
  4 16  1  0  0  0  0
  5  6  1  0  0  0  0
  5 17  1  0  0  0  0
  5 18  1  0  0  0  0
  6  7  1  0  0  0  0
  6 19  1  0  0  0  0
  6 20  1  0  0  0  0
  7 21  1  0  0  0  0
  7 22  1  0  0  0  0
  7 23  1  0  0  0  0
M  END
$$$$
AG-GA
 OpenBabel12202214453D

 23 22  0  0  0  0  0  0  0  0999 V2000
   -2.9686   -1.6874   -0.8155 C   0  0  0  0  0  0  0  0  0  0  0  0
   -2.2589   -0.6937    0.0982 C   0  0  0  0  0  0  0  0  0  0  0  0
   -0.7762   -1.0277    0.2712 C   0  0  0  0  0  0  0  0  0  0  0  0
    0.0016    0.0021    1.1078 C   0  0  0  0  0  0  0  0  0  0  0  0
    0.7746    1.0255    0.2729 C   0  0  0  0  0  0  0  0  0  0  0  0
   -0.0889    1.8727   -0.6583 C   0  0  0  0  0  0  0  0  0  0  0  0
    0.7358    2.9214   -1.3985 C   0  0  0  0  0  0  0  0  0  0  0  0
   -2.8768   -2.7036   -0.4273 H   0  0  0  0  0  0  0  0  0  0  0  0
   -4.0300   -1.4579   -0.9113 H   0  0  0  0  0  0  0  0  0  0  0  0
   -2.5297   -1.6743   -1.8151 H   0  0  0  0  0  0  0  0  0  0  0  0
   -2.3686    0.3179   -0.2990 H   0  0  0  0  0  0  0  0  0  0  0  0
   -2.7338   -0.6910    1.0816 H   0  0  0  0  0  0  0  0  0  0  0  0
   -0.7061   -2.0141    0.7365 H   0  0  0  0  0  0  0  0  0  0  0  0
   -0.3090   -1.1233   -0.7140 H   0  0  0  0  0  0  0  0  0  0  0  0
    0.7119   -0.5129    1.7568 H   0  0  0  0  0  0  0  0  0  0  0  0
   -0.6950    0.5273    1.7690 H   0  0  0  0  0  0  0  0  0  0  0  0
    1.5257    0.4996   -0.3245 H   0  0  0  0  0  0  0  0  0  0  0  0
    1.3246    1.6923    0.9439 H   0  0  0  0  0  0  0  0  0  0  0  0
   -0.5898    1.2271   -1.3830 H   0  0  0  0  0  0  0  0  0  0  0  0
   -0.8753    2.3618   -0.0766 H   0  0  0  0  0  0  0  0  0  0  0  0
    1.2156    3.6036   -0.6952 H   0  0  0  0  0  0  0  0  0  0  0  0
    0.1195    3.5142   -2.0747 H   0  0  0  0  0  0  0  0  0  0  0  0
    1.5211    2.4464   -1.9888 H   0  0  0  0  0  0  0  0  0  0  0  0
  1  2  1  0  0  0  0
  1  8  1  0  0  0  0
  1  9  1  0  0  0  0
  1 10  1  0  0  0  0
  2  3  1  0  0  0  0
  2 11  1  0  0  0  0
  2 12  1  0  0  0  0
  3  4  1  0  0  0  0
  3 13  1  0  0  0  0
  3 14  1  0  0  0  0
  4  5  1  0  0  0  0
  4 15  1  0  0  0  0
  4 16  1  0  0  0  0
  5  6  1  0  0  0  0
  5 17  1  0  0  0  0
  5 18  1  0  0  0  0
  6  7  1  0  0  0  0
  6 19  1  0  0  0  0
  6 20  1  0  0  0  0
  7 21  1  0  0  0  0
  7 22  1  0  0  0  0
  7 23  1  0  0  0  0
M  END
$$$$
AGG-A
 OpenBabel12202214453D

 23 22  0  0  0  0  0  0  0  0999 V2000
   -0.7358   -2.9214   -1.3985 C   0  0  0  0  0  0  0  0  0  0  0  0
    0.0889   -1.8727   -0.6583 C   0  0  0  0  0  0  0  0  0  0  0  0
   -0.7746   -1.0255    0.2729 C   0  0  0  0  0  0  0  0  0  0  0  0
   -0.0016   -0.0021    1.1078 C   0  0  0  0  0  0  0  0  0  0  0  0
    0.7762    1.0277    0.2712 C   0  0  0  0  0  0  0  0  0  0  0  0
    2.2589    0.6937    0.0982 C   0  0  0  0  0  0  0  0  0  0  0  0
    2.9686    1.6874   -0.8155 C   0  0  0  0  0  0  0  0  0  0  0  0
   -1.5211   -2.4464   -1.9888 H   0  0  0  0  0  0  0  0  0  0  0  0
   -0.1195   -3.5142   -2.0747 H   0  0  0  0  0  0  0  0  0  0  0  0
   -1.2156   -3.6036   -0.6952 H   0  0  0  0  0  0  0  0  0  0  0  0
    0.8753   -2.3618   -0.0766 H   0  0  0  0  0  0  0  0  0  0  0  0
    0.5898   -1.2271   -1.3830 H   0  0  0  0  0  0  0  0  0  0  0  0
   -1.5257   -0.4996   -0.3245 H   0  0  0  0  0  0  0  0  0  0  0  0
   -1.3246   -1.6923    0.9439 H   0  0  0  0  0  0  0  0  0  0  0  0
    0.6950   -0.5273    1.7690 H   0  0  0  0  0  0  0  0  0  0  0  0
   -0.7119    0.5129    1.7568 H   0  0  0  0  0  0  0  0  0  0  0  0
    0.7061    2.0141    0.7365 H   0  0  0  0  0  0  0  0  0  0  0  0
    0.3090    1.1233   -0.7140 H   0  0  0  0  0  0  0  0  0  0  0  0
    2.7338    0.6910    1.0816 H   0  0  0  0  0  0  0  0  0  0  0  0
    2.3686   -0.3179   -0.2990 H   0  0  0  0  0  0  0  0  0  0  0  0
    2.5297    1.6743   -1.8151 H   0  0  0  0  0  0  0  0  0  0  0  0
    4.0300    1.4579   -0.9113 H   0  0  0  0  0  0  0  0  0  0  0  0
    2.8768    2.7036   -0.4273 H   0  0  0  0  0  0  0  0  0  0  0  0
  1  2  1  0  0  0  0
  1  8  1  0  0  0  0
  1  9  1  0  0  0  0
  1 10  1  0  0  0  0
  2  3  1  0  0  0  0
  2 11  1  0  0  0  0
  2 12  1  0  0  0  0
  3  4  1  0  0  0  0
  3 13  1  0  0  0  0
  3 14  1  0  0  0  0
  4  5  1  0  0  0  0
  4 15  1  0  0  0  0
  4 16  1  0  0  0  0
  5  6  1  0  0  0  0
  5 17  1  0  0  0  0
  5 18  1  0  0  0  0
  6  7  1  0  0  0  0
  6 19  1  0  0  0  0
  6 20  1  0  0  0  0
  7 21  1  0  0  0  0
  7 22  1  0  0  0  0
  7 23  1  0  0  0  0
M  END
$$$$
AGGA
 OpenBabel12202214453D

 23 22  0  0  0  0  0  0  0  0999 V2000
   -2.6255   -1.4728    2.4950 C   0  0  0  0  0  0  0  0  0  0  0  0
   -1.7854   -0.4102    1.7910 C   0  0  0  0  0  0  0  0  0  0  0  0
   -0.7768   -1.0283    0.8260 C   0  0  0  0  0  0  0  0  0  0  0  0
    0.0000    0.0000    0.0000 C   0  0  0  0  0  0  0  0  0  0  0  0
    0.7768    1.0283    0.8260 C   0  0  0  0  0  0  0  0  0  0  0  0
    1.7854    0.4102    1.7910 C   0  0  0  0  0  0  0  0  0  0  0  0
    2.6255    1.4728    2.4950 C   0  0  0  0  0  0  0  0  0  0  0  0
   -1.9866   -2.1575    3.0570 H   0  0  0  0  0  0  0  0  0  0  0  0
   -3.3352   -1.0274    3.1920 H   0  0  0  0  0  0  0  0  0  0  0  0
   -3.1882   -2.0640    1.7710 H   0  0  0  0  0  0  0  0  0  0  0  0
   -2.4372    0.2732    1.2400 H   0  0  0  0  0  0  0  0  0  0  0  0
   -1.2646    0.1913    2.5390 H   0  0  0  0  0  0  0  0  0  0  0  0
   -0.0819   -1.6590    1.3880 H   0  0  0  0  0  0  0  0  0  0  0  0
   -1.3080   -1.6969    0.1430 H   0  0  0  0  0  0  0  0  0  0  0  0
   -0.7006    0.5275   -0.6540 H   0  0  0  0  0  0  0  0  0  0  0  0
    0.7006   -0.5275   -0.6540 H   0  0  0  0  0  0  0  0  0  0  0  0
    0.0819    1.6590    1.3880 H   0  0  0  0  0  0  0  0  0  0  0  0
    1.3080    1.6969    0.1430 H   0  0  0  0  0  0  0  0  0  0  0  0
    1.2646   -0.1913    2.5390 H   0  0  0  0  0  0  0  0  0  0  0  0
    2.4372   -0.2732    1.2400 H   0  0  0  0  0  0  0  0  0  0  0  0
    3.1882    2.0640    1.7710 H   0  0  0  0  0  0  0  0  0  0  0  0
    3.3352    1.0274    3.1920 H   0  0  0  0  0  0  0  0  0  0  0  0
    1.9866    2.1575    3.0570 H   0  0  0  0  0  0  0  0  0  0  0  0
  1  2  1  0  0  0  0
  1  8  1  0  0  0  0
  1  9  1  0  0  0  0
  1 10  1  0  0  0  0
  2  3  1  0  0  0  0
  2 11  1  0  0  0  0
  2 12  1  0  0  0  0
  3  4  1  0  0  0  0
  3 13  1  0  0  0  0
  3 14  1  0  0  0  0
  4  5  1  0  0  0  0
  4 15  1  0  0  0  0
  4 16  1  0  0  0  0
  5  6  1  0  0  0  0
  5 17  1  0  0  0  0
  5 18  1  0  0  0  0
  6  7  1  0  0  0  0
  6 19  1  0  0  0  0
  6 20  1  0  0  0  0
  7 21  1  0  0  0  0
  7 22  1  0  0  0  0
  7 23  1  0  0  0  0
M  END
$$$$
AG-G-G-
 OpenBabel12202214453D

 23 22  0  0  0  0  0  0  0  0999 V2000
   -2.6400   -1.4702   -1.3788 C   0  0  0  0  0  0  0  0  0  0  0  0
   -1.8033   -0.4078   -0.6698 C   0  0  0  0  0  0  0  0  0  0  0  0
   -0.7757   -1.0269    0.2746 C   0  0  0  0  0  0  0  0  0  0  0  0
   -0.0006   -0.0008    1.1034 C   0  0  0  0  0  0  0  0  0  0  0  0
    0.7763    1.0277    0.2740 C   0  0  0  0  0  0  0  0  0  0  0  0
    1.7512    0.4187   -0.7361 C   0  0  0  0  0  0  0  0  0  0  0  0
    2.7991   -0.4850   -0.0912 C   0  0  0  0  0  0  0  0  0  0  0  0
   -3.1831   -2.0796   -0.6549 H   0  0  0  0  0  0  0  0  0  0  0  0
   -3.3663   -1.0232   -2.0568 H   0  0  0  0  0  0  0  0  0  0  0  0
   -2.0008   -2.1365   -1.9614 H   0  0  0  0  0  0  0  0  0  0  0  0
   -1.2987    0.2104   -1.4149 H   0  0  0  0  0  0  0  0  0  0  0  0
   -2.4571    0.2601   -0.1011 H   0  0  0  0  0  0  0  0  0  0  0  0
   -1.2925   -1.7103    0.9557 H   0  0  0  0  0  0  0  0  0  0  0  0
   -0.0825   -1.6438   -0.3050 H   0  0  0  0  0  0  0  0  0  0  0  0
    0.6883   -0.5261    1.7682 H   0  0  0  0  0  0  0  0  0  0  0  0
   -0.7029    0.5329    1.7491 H   0  0  0  0  0  0  0  0  0  0  0  0
    1.3370    1.6713    0.9574 H   0  0  0  0  0  0  0  0  0  0  0  0
    0.0734    1.6773   -0.2523 H   0  0  0  0  0  0  0  0  0  0  0  0
    1.1987   -0.1443   -1.4929 H   0  0  0  0  0  0  0  0  0  0  0  0
    2.2527    1.2306   -1.2669 H   0  0  0  0  0  0  0  0  0  0  0  0
    3.3273    0.0439    0.7051 H   0  0  0  0  0  0  0  0  0  0  0  0
    3.5379   -0.8141   -0.8228 H   0  0  0  0  0  0  0  0  0  0  0  0
    2.3471   -1.3756    0.3453 H   0  0  0  0  0  0  0  0  0  0  0  0
  1  2  1  0  0  0  0
  1  8  1  0  0  0  0
  1  9  1  0  0  0  0
  1 10  1  0  0  0  0
  2  3  1  0  0  0  0
  2 11  1  0  0  0  0
  2 12  1  0  0  0  0
  3  4  1  0  0  0  0
  3 13  1  0  0  0  0
  3 14  1  0  0  0  0
  4  5  1  0  0  0  0
  4 15  1  0  0  0  0
  4 16  1  0  0  0  0
  5  6  1  0  0  0  0
  5 17  1  0  0  0  0
  5 18  1  0  0  0  0
  6  7  1  0  0  0  0
  6 19  1  0  0  0  0
  6 20  1  0  0  0  0
  7 21  1  0  0  0  0
  7 22  1  0  0  0  0
  7 23  1  0  0  0  0
M  END
$$$$
AG-G-G
 OpenBabel12202214453D

 23 22  0  0  0  0  0  0  0  0999 V2000
   -2.6629   -1.5063   -1.3432 C   0  0  0  0  0  0  0  0  0  0  0  0
   -1.9009   -0.4347   -0.5692 C   0  0  0  0  0  0  0  0  0  0  0  0
   -0.7807   -1.0335    0.2793 C   0  0  0  0  0  0  0  0  0  0  0  0
   -0.0009   -0.0012    1.0944 C   0  0  0  0  0  0  0  0  0  0  0  0
    0.7816    1.0347    0.2783 C   0  0  0  0  0  0  0  0  0  0  0  0
    1.8461    0.4363   -0.6559 C   0  0  0  0  0  0  0  0  0  0  0  0
    1.3649    0.1997   -2.0884 C   0  0  0  0  0  0  0  0  0  0  0  0
   -3.1025   -2.2380   -0.6633 H   0  0  0  0  0  0  0  0  0  0  0  0
   -3.4658   -1.0765   -1.9414 H   0  0  0  0  0  0  0  0  0  0  0  0
   -1.9922   -2.0429   -2.0174 H   0  0  0  0  0  0  0  0  0  0  0  0
   -1.4929    0.2956   -1.2694 H   0  0  0  0  0  0  0  0  0  0  0  0
   -2.5872    0.1111    0.0840 H   0  0  0  0  0  0  0  0  0  0  0  0
   -1.2196   -1.7626    0.9660 H   0  0  0  0  0  0  0  0  0  0  0  0
   -0.0962   -1.5979   -0.3607 H   0  0  0  0  0  0  0  0  0  0  0  0
    0.7065   -0.5265    1.7426 H   0  0  0  0  0  0  0  0  0  0  0  0
   -0.6973    0.5233    1.7544 H   0  0  0  0  0  0  0  0  0  0  0  0
    1.2682    1.7071    0.9885 H   0  0  0  0  0  0  0  0  0  0  0  0
    0.0957    1.6564   -0.3029 H   0  0  0  0  0  0  0  0  0  0  0  0
    2.7058    1.1074   -0.6957 H   0  0  0  0  0  0  0  0  0  0  0  0
    2.2120   -0.5026   -0.2294 H   0  0  0  0  0  0  0  0  0  0  0  0
    0.5401   -0.5099   -2.1324 H   0  0  0  0  0  0  0  0  0  0  0  0
    2.1708   -0.1867   -2.7131 H   0  0  0  0  0  0  0  0  0  0  0  0
    1.0195    1.1363   -2.5318 H   0  0  0  0  0  0  0  0  0  0  0  0
  1  2  1  0  0  0  0
  1  8  1  0  0  0  0
  1  9  1  0  0  0  0
  1 10  1  0  0  0  0
  2  3  1  0  0  0  0
  2 11  1  0  0  0  0
  2 12  1  0  0  0  0
  3  4  1  0  0  0  0
  3 13  1  0  0  0  0
  3 14  1  0  0  0  0
  4  5  1  0  0  0  0
  4 15  1  0  0  0  0
  4 16  1  0  0  0  0
  5  6  1  0  0  0  0
  5 17  1  0  0  0  0
  5 18  1  0  0  0  0
  6  7  1  0  0  0  0
  6 19  1  0  0  0  0
  6 20  1  0  0  0  0
  7 21  1  0  0  0  0
  7 22  1  0  0  0  0
  7 23  1  0  0  0  0
M  END
$$$$
AG-GG-
 OpenBabel12202214453D

 23 26  0  0  0  0  0  0  0  0999 V2000
   -2.6810   -3.8700    3.1660 C   0  0  0  0  0  0  0  0  0  0  0  0
   -2.0590   -4.3150    3.9500 H   0  0  0  0  0  0  0  0  0  0  0  0
   -3.6540   -3.6240    3.6030 H   0  0  0  0  0  0  0  0  0  0  0  0
   -2.8390   -4.6210    2.3850 H   0  0  0  0  0  0  0  0  0  0  0  0
   -2.0290   -2.6200    2.5960 C   0  0  0  0  0  0  0  0  0  0  0  0
   -2.6430   -2.0780    2.1870 H   0  0  0  0  0  0  0  0  0  0  0  0
   -2.6430   -2.0780    2.1870 H   0  0  0  0  0  0  0  0  0  0  0  0
   -0.6680   -2.9360    1.9730 C   0  0  0  0  0  0  0  0  0  0  0  0
    0.0310   -1.7060    1.3830 C   0  0  0  0  0  0  0  0  0  0  0  0
   -0.7750   -1.0260    0.2730 C   0  0  0  0  0  0  0  0  0  0  0  0
   -2.1470   -0.5320    0.7410 C   0  0  0  0  0  0  0  0  0  0  0  0
   -2.6990   -2.1860    1.8460 H   0  0  0  0  0  0  0  0  0  0  0  0
   -0.0140   -3.3650    2.7410 H   0  0  0  0  0  0  0  0  0  0  0  0
   -0.7850   -3.7010    1.1960 H   0  0  0  0  0  0  0  0  0  0  0  0
    0.9990   -2.0250    0.9800 H   0  0  0  0  0  0  0  0  0  0  0  0
    0.2410   -0.9930    2.1880 H   0  0  0  0  0  0  0  0  0  0  0  0
   -0.9120   -1.7130   -0.5700 H   0  0  0  0  0  0  0  0  0  0  0  0
   -0.2110   -0.1650   -0.1050 H   0  0  0  0  0  0  0  0  0  0  0  0
   -2.0230    0.2360    1.5140 H   0  0  0  0  0  0  0  0  0  0  0  0
   -2.6490   -0.0500   -0.1060 H   0  0  0  0  0  0  0  0  0  0  0  0
   -3.0440   -1.6400    1.2680 C   0  0  0  0  0  0  0  0  0  0  0  0
   -3.1610   -2.4370    0.5270 H   0  0  0  0  0  0  0  0  0  0  0  0
   -4.0380   -1.2420    1.4980 H   0  0  0  0  0  0  0  0  0  0  0  0
  1  2  1  0  0  0  0
  1  3  1  0  0  0  0
  1  4  1  0  0  0  0
  1  5  1  0  0  0  0
  5  6  1  0  0  0  0
  5  7  1  0  0  0  0
  5  8  1  0  0  0  0
  5 12  1  0  0  0  0
  5 21  1  0  0  0  0
  6 21  1  0  0  0  0
  7 21  1  0  0  0  0
  8  9  1  0  0  0  0
  8 13  1  0  0  0  0
  8 14  1  0  0  0  0
  9 10  1  0  0  0  0
  9 15  1  0  0  0  0
  9 16  1  0  0  0  0
 10 11  1  0  0  0  0
 10 17  1  0  0  0  0
 10 18  1  0  0  0  0
 11 19  1  0  0  0  0
 11 20  1  0  0  0  0
 11 21  1  0  0  0  0
 12 21  1  0  0  0  0
 21 22  1  0  0  0  0
 21 23  1  0  0  0  0
M  END
$$$$
AG-GG
 OpenBabel12202214453D

 23 22  0  0  0  0  0  0  0  0999 V2000
   -2.9693   -1.7585   -0.7651 C   0  0  0  0  0  0  0  0  0  0  0  0
   -2.2576   -0.7008    0.0724 C   0  0  0  0  0  0  0  0  0  0  0  0
   -0.7770   -1.0287    0.2721 C   0  0  0  0  0  0  0  0  0  0  0  0
    0.0012    0.0016    1.1065 C   0  0  0  0  0  0  0  0  0  0  0  0
    0.7758    1.0271    0.2734 C   0  0  0  0  0  0  0  0  0  0  0  0
   -0.0760    1.9095   -0.6411 C   0  0  0  0  0  0  0  0  0  0  0  0
   -1.0283    2.8255    0.1245 C   0  0  0  0  0  0  0  0  0  0  0  0
   -2.8887   -2.7417   -0.2964 H   0  0  0  0  0  0  0  0  0  0  0  0
   -4.0279   -1.5292   -0.8853 H   0  0  0  0  0  0  0  0  0  0  0  0
   -2.5244   -1.8277   -1.7594 H   0  0  0  0  0  0  0  0  0  0  0  0
   -2.3673    0.2749   -0.4027 H   0  0  0  0  0  0  0  0  0  0  0  0
   -2.7354   -0.6236    1.0530 H   0  0  0  0  0  0  0  0  0  0  0  0
   -0.7165   -2.0093    0.7518 H   0  0  0  0  0  0  0  0  0  0  0  0
   -0.2972   -1.1401   -0.7064 H   0  0  0  0  0  0  0  0  0  0  0  0
    0.7228   -0.5183    1.7400 H   0  0  0  0  0  0  0  0  0  0  0  0
   -0.6855    0.5106    1.7885 H   0  0  0  0  0  0  0  0  0  0  0  0
    1.5066    0.4887   -0.3365 H   0  0  0  0  0  0  0  0  0  0  0  0
    1.3473    1.6738    0.9461 H   0  0  0  0  0  0  0  0  0  0  0  0
    0.5910    2.5221   -1.2512 H   0  0  0  0  0  0  0  0  0  0  0  0
   -0.6360    1.2834   -1.3398 H   0  0  0  0  0  0  0  0  0  0  0  0
   -1.7594    2.2574    0.7010 H   0  0  0  0  0  0  0  0  0  0  0  0
   -1.5774    3.4781   -0.5546 H   0  0  0  0  0  0  0  0  0  0  0  0
   -0.4739    3.4556    0.8214 H   0  0  0  0  0  0  0  0  0  0  0  0
  1  2  1  0  0  0  0
  1  8  1  0  0  0  0
  1  9  1  0  0  0  0
  1 10  1  0  0  0  0
  2  3  1  0  0  0  0
  2 11  1  0  0  0  0
  2 12  1  0  0  0  0
  3  4  1  0  0  0  0
  3 13  1  0  0  0  0
  3 14  1  0  0  0  0
  4  5  1  0  0  0  0
  4 15  1  0  0  0  0
  4 16  1  0  0  0  0
  5  6  1  0  0  0  0
  5 17  1  0  0  0  0
  5 18  1  0  0  0  0
  6  7  1  0  0  0  0
  6 19  1  0  0  0  0
  6 20  1  0  0  0  0
  7 21  1  0  0  0  0
  7 22  1  0  0  0  0
  7 23  1  0  0  0  0
M  END
$$$$
AGG-G-
 OpenBabel12202214453D

 23 22  0  0  0  0  0  0  0  0999 V2000
   -0.8796   -3.3370   -0.7651 C   0  0  0  0  0  0  0  0  0  0  0  0
   -0.0568   -2.3632    0.0724 C   0  0  0  0  0  0  0  0  0  0  0  0
   -0.7770   -1.0287    0.2721 C   0  0  0  0  0  0  0  0  0  0  0  0
    0.0012    0.0016    1.1065 C   0  0  0  0  0  0  0  0  0  0  0  0
    0.7758    1.0271    0.2734 C   0  0  0  0  0  0  0  0  0  0  0  0
    1.8575    0.4490   -0.6411 C   0  0  0  0  0  0  0  0  0  0  0  0
    2.9990   -0.2166    0.1245 C   0  0  0  0  0  0  0  0  0  0  0  0
   -1.0679   -2.9280   -1.7594 H   0  0  0  0  0  0  0  0  0  0  0  0
   -0.3696   -4.2925   -0.8853 H   0  0  0  0  0  0  0  0  0  0  0  0
   -1.8474   -3.5283   -0.2964 H   0  0  0  0  0  0  0  0  0  0  0  0
    0.1481   -2.8017    1.0530 H   0  0  0  0  0  0  0  0  0  0  0  0
    0.9117   -2.2020   -0.4027 H   0  0  0  0  0  0  0  0  0  0  0  0
   -1.0154   -0.5976   -0.7064 H   0  0  0  0  0  0  0  0  0  0  0  0
   -1.7368   -1.2386    0.7518 H   0  0  0  0  0  0  0  0  0  0  0  0
    0.6786   -0.5198    1.7885 H   0  0  0  0  0  0  0  0  0  0  0  0
   -0.6962    0.5535    1.7400 H   0  0  0  0  0  0  0  0  0  0  0  0
    1.2417    1.7536    0.9461 H   0  0  0  0  0  0  0  0  0  0  0  0
    0.0582    1.5828   -0.3365 H   0  0  0  0  0  0  0  0  0  0  0  0
    1.4084   -0.2609   -1.3398 H   0  0  0  0  0  0  0  0  0  0  0  0
    2.2644    1.2581   -1.2512 H   0  0  0  0  0  0  0  0  0  0  0  0
    3.4535    0.4890    0.8214 H   0  0  0  0  0  0  0  0  0  0  0  0
    3.7769   -0.5663   -0.5546 H   0  0  0  0  0  0  0  0  0  0  0  0
    2.6525   -1.0752    0.7010 H   0  0  0  0  0  0  0  0  0  0  0  0
  1  2  1  0  0  0  0
  1  8  1  0  0  0  0
  1  9  1  0  0  0  0
  1 10  1  0  0  0  0
  2  3  1  0  0  0  0
  2 11  1  0  0  0  0
  2 12  1  0  0  0  0
  3  4  1  0  0  0  0
  3 13  1  0  0  0  0
  3 14  1  0  0  0  0
  4  5  1  0  0  0  0
  4 15  1  0  0  0  0
  4 16  1  0  0  0  0
  5  6  1  0  0  0  0
  5 17  1  0  0  0  0
  5 18  1  0  0  0  0
  6  7  1  0  0  0  0
  6 19  1  0  0  0  0
  6 20  1  0  0  0  0
  7 21  1  0  0  0  0
  7 22  1  0  0  0  0
  7 23  1  0  0  0  0
M  END
$$$$
AGG-G
 OpenBabel12202214453D

 23 26  0  0  0  0  0  0  0  0999 V2000
    0.4080   -5.2340   -0.7180 C   0  0  0  0  0  0  0  0  0  0  0  0
    1.4610   -4.9540   -0.8280 H   0  0  0  0  0  0  0  0  0  0  0  0
    0.3410   -6.0090    0.0510 H   0  0  0  0  0  0  0  0  0  0  0  0
    0.0660   -5.6650   -1.6650 H   0  0  0  0  0  0  0  0  0  0  0  0
   -0.4380   -4.0310   -0.3290 C   0  0  0  0  0  0  0  0  0  0  0  0
   -0.3810   -3.8570    0.5670 H   0  0  0  0  0  0  0  0  0  0  0  0
   -0.3810   -3.8570    0.5670 H   0  0  0  0  0  0  0  0  0  0  0  0
   -0.3580   -2.9290   -1.3860 C   0  0  0  0  0  0  0  0  0  0  0  0
   -1.1950   -1.6930   -1.0400 C   0  0  0  0  0  0  0  0  0  0  0  0
   -0.7750   -1.0260    0.2730 C   0  0  0  0  0  0  0  0  0  0  0  0
   -0.8960   -1.9540    1.4850 C   0  0  0  0  0  0  0  0  0  0  0  0
   -0.0890   -3.6560    0.6390 H   0  0  0  0  0  0  0  0  0  0  0  0
    0.6870   -2.6340   -1.5370 H   0  0  0  0  0  0  0  0  0  0  0  0
   -0.7150   -3.3250   -2.3450 H   0  0  0  0  0  0  0  0  0  0  0  0
   -2.2530   -1.9760   -0.9980 H   0  0  0  0  0  0  0  0  0  0  0  0
   -1.0910   -0.9700   -1.8580 H   0  0  0  0  0  0  0  0  0  0  0  0
   -1.4090   -0.1480    0.4490 H   0  0  0  0  0  0  0  0  0  0  0  0
    0.2570   -0.6650    0.2010 H   0  0  0  0  0  0  0  0  0  0  0  0
   -0.5900   -1.3980    2.3790 H   0  0  0  0  0  0  0  0  0  0  0  0
   -1.9440   -2.2400    1.6340 H   0  0  0  0  0  0  0  0  0  0  0  0
   -0.0400   -3.2060    1.3780 C   0  0  0  0  0  0  0  0  0  0  0  0
   -0.0960   -3.7800    2.3090 H   0  0  0  0  0  0  0  0  0  0  0  0
    1.0090   -2.9510    1.1990 H   0  0  0  0  0  0  0  0  0  0  0  0
  1  2  1  0  0  0  0
  1  3  1  0  0  0  0
  1  4  1  0  0  0  0
  1  5  1  0  0  0  0
  5  6  1  0  0  0  0
  5  7  1  0  0  0  0
  5  8  1  0  0  0  0
  5 12  1  0  0  0  0
  5 21  1  0  0  0  0
  6 21  1  0  0  0  0
  7 21  1  0  0  0  0
  8  9  1  0  0  0  0
  8 13  1  0  0  0  0
  8 14  1  0  0  0  0
  9 10  1  0  0  0  0
  9 15  1  0  0  0  0
  9 16  1  0  0  0  0
 10 11  1  0  0  0  0
 10 17  1  0  0  0  0
 10 18  1  0  0  0  0
 11 19  1  0  0  0  0
 11 20  1  0  0  0  0
 11 21  1  0  0  0  0
 12 21  1  0  0  0  0
 21 22  1  0  0  0  0
 21 23  1  0  0  0  0
M  END
$$$$
AGGG-
 OpenBabel12202214453D

 23 22  0  0  0  0  0  0  0  0999 V2000
   -0.7208   -2.9733   -1.3432 C   0  0  0  0  0  0  0  0  0  0  0  0
    0.1016   -1.9473   -0.5692 C   0  0  0  0  0  0  0  0  0  0  0  0
   -0.7807   -1.0335    0.2793 C   0  0  0  0  0  0  0  0  0  0  0  0
   -0.0009   -0.0012    1.0944 C   0  0  0  0  0  0  0  0  0  0  0  0
    0.7816    1.0347    0.2783 C   0  0  0  0  0  0  0  0  0  0  0  0
   -0.0850    1.8950   -0.6559 C   0  0  0  0  0  0  0  0  0  0  0  0
   -0.1811    1.3675   -2.0884 C   0  0  0  0  0  0  0  0  0  0  0  0
   -1.4203   -2.4749   -2.0174 H   0  0  0  0  0  0  0  0  0  0  0  0
   -0.0879   -3.6281   -1.9414 H   0  0  0  0  0  0  0  0  0  0  0  0
   -1.3044   -3.5962   -0.6633 H   0  0  0  0  0  0  0  0  0  0  0  0
    0.8143   -2.4582    0.0840 H   0  0  0  0  0  0  0  0  0  0  0  0
    0.6925   -1.3552   -1.2694 H   0  0  0  0  0  0  0  0  0  0  0  0
   -1.5107   -0.5294   -0.3607 H   0  0  0  0  0  0  0  0  0  0  0  0
   -1.3620   -1.6550    0.9660 H   0  0  0  0  0  0  0  0  0  0  0  0
    0.6940   -0.5277    1.7544 H   0  0  0  0  0  0  0  0  0  0  0  0
   -0.6997    0.5356    1.7426 H   0  0  0  0  0  0  0  0  0  0  0  0
    1.5671    0.5450   -0.3029 H   0  0  0  0  0  0  0  0  0  0  0  0
    1.2953    1.6866    0.9885 H   0  0  0  0  0  0  0  0  0  0  0  0
   -1.0883    1.9903   -0.2294 H   0  0  0  0  0  0  0  0  0  0  0  0
    0.3254    2.9054   -0.6957 H   0  0  0  0  0  0  0  0  0  0  0  0
    0.8142    1.2914   -2.5318 H   0  0  0  0  0  0  0  0  0  0  0  0
   -0.7731    2.0370   -2.7131 H   0  0  0  0  0  0  0  0  0  0  0  0
   -0.6382    0.3801   -2.1324 H   0  0  0  0  0  0  0  0  0  0  0  0
  1  2  1  0  0  0  0
  1  8  1  0  0  0  0
  1  9  1  0  0  0  0
  1 10  1  0  0  0  0
  2  3  1  0  0  0  0
  2 11  1  0  0  0  0
  2 12  1  0  0  0  0
  3  4  1  0  0  0  0
  3 13  1  0  0  0  0
  3 14  1  0  0  0  0
  4  5  1  0  0  0  0
  4 15  1  0  0  0  0
  4 16  1  0  0  0  0
  5  6  1  0  0  0  0
  5 17  1  0  0  0  0
  5 18  1  0  0  0  0
  6  7  1  0  0  0  0
  6 19  1  0  0  0  0
  6 20  1  0  0  0  0
  7 21  1  0  0  0  0
  7 22  1  0  0  0  0
  7 23  1  0  0  0  0
M  END
$$$$
AGGG
 OpenBabel12202214453D

 23 22  0  0  0  0  0  0  0  0999 V2000
   -0.6924   -2.9413   -1.3788 C   0  0  0  0  0  0  0  0  0  0  0  0
    0.1008   -1.8460   -0.6698 C   0  0  0  0  0  0  0  0  0  0  0  0
   -0.7757   -1.0269    0.2746 C   0  0  0  0  0  0  0  0  0  0  0  0
   -0.0006   -0.0008    1.1034 C   0  0  0  0  0  0  0  0  0  0  0  0
    0.7763    1.0277    0.2740 C   0  0  0  0  0  0  0  0  0  0  0  0
   -0.0761    1.7990   -0.7361 C   0  0  0  0  0  0  0  0  0  0  0  0
   -1.2318    2.5599   -0.0912 C   0  0  0  0  0  0  0  0  0  0  0  0
   -1.5080   -2.5088   -1.9614 H   0  0  0  0  0  0  0  0  0  0  0  0
   -0.0638   -3.5178   -2.0568 H   0  0  0  0  0  0  0  0  0  0  0  0
   -1.1300   -3.6304   -0.6549 H   0  0  0  0  0  0  0  0  0  0  0  0
    0.9221   -2.2923   -0.1011 H   0  0  0  0  0  0  0  0  0  0  0  0
    0.5575   -1.1917   -1.4149 H   0  0  0  0  0  0  0  0  0  0  0  0
   -1.5586   -0.5288   -0.3050 H   0  0  0  0  0  0  0  0  0  0  0  0
   -1.2918   -1.7109    0.9557 H   0  0  0  0  0  0  0  0  0  0  0  0
    0.7047   -0.5304    1.7491 H   0  0  0  0  0  0  0  0  0  0  0  0
   -0.6942    0.5182    1.7682 H   0  0  0  0  0  0  0  0  0  0  0  0
    1.5933    0.5292   -0.2523 H   0  0  0  0  0  0  0  0  0  0  0  0
    1.2421    1.7430    0.9574 H   0  0  0  0  0  0  0  0  0  0  0  0
    0.5677    2.5033   -1.2669 H   0  0  0  0  0  0  0  0  0  0  0  0
   -0.4666    1.1135   -1.4929 H   0  0  0  0  0  0  0  0  0  0  0  0
   -1.9650    1.8816    0.3453 H   0  0  0  0  0  0  0  0  0  0  0  0
   -1.7504    3.1804   -0.8228 H   0  0  0  0  0  0  0  0  0  0  0  0
   -0.8675    3.2125    0.7051 H   0  0  0  0  0  0  0  0  0  0  0  0
  1  2  1  0  0  0  0
  1  8  1  0  0  0  0
  1  9  1  0  0  0  0
  1 10  1  0  0  0  0
  2  3  1  0  0  0  0
  2 11  1  0  0  0  0
  2 12  1  0  0  0  0
  3  4  1  0  0  0  0
  3 13  1  0  0  0  0
  3 14  1  0  0  0  0
  4  5  1  0  0  0  0
  4 15  1  0  0  0  0
  4 16  1  0  0  0  0
  5  6  1  0  0  0  0
  5 17  1  0  0  0  0
  5 18  1  0  0  0  0
  6  7  1  0  0  0  0
  6 19  1  0  0  0  0
  6 20  1  0  0  0  0
  7 21  1  0  0  0  0
  7 22  1  0  0  0  0
  7 23  1  0  0  0  0
M  END
$$$$
G-AAA
 OpenBabel12202214453D

 23 22  0  0  0  0  0  0  0  0999 V2000
   -0.8711   -2.8392    2.0505 C   0  0  0  0  0  0  0  0  0  0  0  0
   -1.6543   -1.9559    1.0811 C   0  0  0  0  0  0  0  0  0  0  0  0
   -0.7652   -1.0130    0.2680 C   0  0  0  0  0  0  0  0  0  0  0  0
    0.0002    0.0002    1.1158 C   0  0  0  0  0  0  0  0  0  0  0  0
    0.7650    1.0127    0.2682 C   0  0  0  0  0  0  0  0  0  0  0  0
    1.5470    2.0225    1.1041 C   0  0  0  0  0  0  0  0  0  0  0  0
    2.2989    3.0322    0.2425 C   0  0  0  0  0  0  0  0  0  0  0  0
   -0.3891   -2.2488    2.8297 H   0  0  0  0  0  0  0  0  0  0  0  0
   -1.5249   -3.5606    2.5395 H   0  0  0  0  0  0  0  0  0  0  0  0
   -0.0936   -3.3946    1.5220 H   0  0  0  0  0  0  0  0  0  0  0  0
   -2.2185   -2.5898    0.3947 H   0  0  0  0  0  0  0  0  0  0  0  0
   -2.3880   -1.3645    1.6360 H   0  0  0  0  0  0  0  0  0  0  0  0
   -0.0519   -1.6051   -0.3150 H   0  0  0  0  0  0  0  0  0  0  0  0
   -1.3828   -0.4721   -0.4532 H   0  0  0  0  0  0  0  0  0  0  0  0
    0.7052   -0.5157    1.7718 H   0  0  0  0  0  0  0  0  0  0  0  0
   -0.7028    0.5304    1.7675 H   0  0  0  0  0  0  0  0  0  0  0  0
    0.0627    1.5481   -0.3783 H   0  0  0  0  0  0  0  0  0  0  0  0
    1.4556    0.4821   -0.3953 H   0  0  0  0  0  0  0  0  0  0  0  0
    0.8577    2.5468    1.7705 H   0  0  0  0  0  0  0  0  0  0  0  0
    2.2524    1.4866    1.7453 H   0  0  0  0  0  0  0  0  0  0  0  0
    3.0086    2.5267   -0.4149 H   0  0  0  0  0  0  0  0  0  0  0  0
    2.8541    3.7460    0.8519 H   0  0  0  0  0  0  0  0  0  0  0  0
    1.6064    3.5934   -0.3870 H   0  0  0  0  0  0  0  0  0  0  0  0
  1  2  1  0  0  0  0
  1  8  1  0  0  0  0
  1  9  1  0  0  0  0
  1 10  1  0  0  0  0
  2  3  1  0  0  0  0
  2 11  1  0  0  0  0
  2 12  1  0  0  0  0
  3  4  1  0  0  0  0
  3 13  1  0  0  0  0
  3 14  1  0  0  0  0
  4  5  1  0  0  0  0
  4 15  1  0  0  0  0
  4 16  1  0  0  0  0
  5  6  1  0  0  0  0
  5 17  1  0  0  0  0
  5 18  1  0  0  0  0
  6  7  1  0  0  0  0
  6 19  1  0  0  0  0
  6 20  1  0  0  0  0
  7 21  1  0  0  0  0
  7 22  1  0  0  0  0
  7 23  1  0  0  0  0
M  END
$$$$
GAAA
 OpenBabel12202214453D

 23 22  0  0  0  0  0  0  0  0999 V2000
   -2.4928   -1.6143    2.0505 C   0  0  0  0  0  0  0  0  0  0  0  0
   -1.4290   -2.1260    1.0811 C   0  0  0  0  0  0  0  0  0  0  0  0
   -0.7652   -1.0130    0.2680 C   0  0  0  0  0  0  0  0  0  0  0  0
    0.0002    0.0002    1.1158 C   0  0  0  0  0  0  0  0  0  0  0  0
    0.7650    1.0127    0.2682 C   0  0  0  0  0  0  0  0  0  0  0  0
    1.5225    2.0410    1.1041 C   0  0  0  0  0  0  0  0  0  0  0  0
    2.2881    3.0403    0.2425 C   0  0  0  0  0  0  0  0  0  0  0  0
   -3.2396   -1.0182    1.5220 H   0  0  0  0  0  0  0  0  0  0  0  0
   -3.0080   -2.4404    2.5395 H   0  0  0  0  0  0  0  0  0  0  0  0
   -2.0568   -0.9891    2.8297 H   0  0  0  0  0  0  0  0  0  0  0  0
   -0.6596   -2.6701    1.6360 H   0  0  0  0  0  0  0  0  0  0  0  0
   -1.8845   -2.8420    0.3947 H   0  0  0  0  0  0  0  0  0  0  0  0
   -0.0760   -1.4591   -0.4532 H   0  0  0  0  0  0  0  0  0  0  0  0
   -1.5297   -0.4888   -0.3150 H   0  0  0  0  0  0  0  0  0  0  0  0
    0.7024   -0.5310    1.7675 H   0  0  0  0  0  0  0  0  0  0  0  0
   -0.6889    0.5373    1.7718 H   0  0  0  0  0  0  0  0  0  0  0  0
    0.0658    1.5320   -0.3953 H   0  0  0  0  0  0  0  0  0  0  0  0
    1.4719    0.4836   -0.3783 H   0  0  0  0  0  0  0  0  0  0  0  0
    0.8141    2.5731    1.7453 H   0  0  0  0  0  0  0  0  0  0  0  0
    2.2153    1.5214    1.7705 H   0  0  0  0  0  0  0  0  0  0  0  0
    3.0173    2.5277   -0.3870 H   0  0  0  0  0  0  0  0  0  0  0  0
    2.8229    3.7696    0.8519 H   0  0  0  0  0  0  0  0  0  0  0  0
    1.6078    3.5848   -0.4149 H   0  0  0  0  0  0  0  0  0  0  0  0
  1  2  1  0  0  0  0
  1  8  1  0  0  0  0
  1  9  1  0  0  0  0
  1 10  1  0  0  0  0
  2  3  1  0  0  0  0
  2 11  1  0  0  0  0
  2 12  1  0  0  0  0
  3  4  1  0  0  0  0
  3 13  1  0  0  0  0
  3 14  1  0  0  0  0
  4  5  1  0  0  0  0
  4 15  1  0  0  0  0
  4 16  1  0  0  0  0
  5  6  1  0  0  0  0
  5 17  1  0  0  0  0
  5 18  1  0  0  0  0
  6  7  1  0  0  0  0
  6 19  1  0  0  0  0
  6 20  1  0  0  0  0
  7 21  1  0  0  0  0
  7 22  1  0  0  0  0
  7 23  1  0  0  0  0
M  END
$$$$
G-AAG-
 OpenBabel12202214453D

 23 22  0  0  0  0  0  0  0  0999 V2000
   -0.9443   -2.8011    2.0757 C   0  0  0  0  0  0  0  0  0  0  0  0
   -1.6877   -1.9281    1.0667 C   0  0  0  0  0  0  0  0  0  0  0  0
   -0.7631   -1.0102    0.2657 C   0  0  0  0  0  0  0  0  0  0  0  0
    0.0000    0.0000    1.1207 C   0  0  0  0  0  0  0  0  0  0  0  0
    0.7631    1.0102    0.2657 C   0  0  0  0  0  0  0  0  0  0  0  0
    1.6877    1.9281    1.0667 C   0  0  0  0  0  0  0  0  0  0  0  0
    0.9443    2.8011    2.0757 C   0  0  0  0  0  0  0  0  0  0  0  0
   -0.4812   -2.2003    2.8587 H   0  0  0  0  0  0  0  0  0  0  0  0
   -1.6205   -3.5069    2.5577 H   0  0  0  0  0  0  0  0  0  0  0  0
   -0.1567   -3.3726    1.5817 H   0  0  0  0  0  0  0  0  0  0  0  0
   -2.2372   -2.5684    0.3737 H   0  0  0  0  0  0  0  0  0  0  0  0
   -2.4325   -1.3195    1.5867 H   0  0  0  0  0  0  0  0  0  0  0  0
   -0.0469   -1.6191   -0.2943 H   0  0  0  0  0  0  0  0  0  0  0  0
   -1.3548   -0.4655   -0.4753 H   0  0  0  0  0  0  0  0  0  0  0  0
    0.7080   -0.5192    1.7737 H   0  0  0  0  0  0  0  0  0  0  0  0
   -0.7080    0.5192    1.7737 H   0  0  0  0  0  0  0  0  0  0  0  0
    0.0469    1.6191   -0.2943 H   0  0  0  0  0  0  0  0  0  0  0  0
    1.3548    0.4655   -0.4753 H   0  0  0  0  0  0  0  0  0  0  0  0
    2.4325    1.3195    1.5867 H   0  0  0  0  0  0  0  0  0  0  0  0
    2.2372    2.5684    0.3737 H   0  0  0  0  0  0  0  0  0  0  0  0
    0.1567    3.3726    1.5817 H   0  0  0  0  0  0  0  0  0  0  0  0
    1.6205    3.5069    2.5577 H   0  0  0  0  0  0  0  0  0  0  0  0
    0.4812    2.2003    2.8587 H   0  0  0  0  0  0  0  0  0  0  0  0
  1  2  1  0  0  0  0
  1  8  1  0  0  0  0
  1  9  1  0  0  0  0
  1 10  1  0  0  0  0
  2  3  1  0  0  0  0
  2 11  1  0  0  0  0
  2 12  1  0  0  0  0
  3  4  1  0  0  0  0
  3 13  1  0  0  0  0
  3 14  1  0  0  0  0
  4  5  1  0  0  0  0
  4 15  1  0  0  0  0
  4 16  1  0  0  0  0
  5  6  1  0  0  0  0
  5 17  1  0  0  0  0
  5 18  1  0  0  0  0
  6  7  1  0  0  0  0
  6 19  1  0  0  0  0
  6 20  1  0  0  0  0
  7 21  1  0  0  0  0
  7 22  1  0  0  0  0
  7 23  1  0  0  0  0
M  END
$$$$
G-AAG
 OpenBabel12202214453D

 23 22  0  0  0  0  0  0  0  0999 V2000
   -0.8439   -2.8690    2.0191 C   0  0  0  0  0  0  0  0  0  0  0  0
   -1.6398   -1.9684    1.0758 C   0  0  0  0  0  0  0  0  0  0  0  0
   -0.7643   -1.0118    0.2667 C   0  0  0  0  0  0  0  0  0  0  0  0
    0.0000   -0.0000    1.1185 C   0  0  0  0  0  0  0  0  0  0  0  0
    0.7643    1.0118    0.2667 C   0  0  0  0  0  0  0  0  0  0  0  0
    1.4450    2.1155    1.0758 C   0  0  0  0  0  0  0  0  0  0  0  0
    2.5290    1.5962    2.0191 C   0  0  0  0  0  0  0  0  0  0  0  0
   -0.3534   -2.2934    2.8043 H   0  0  0  0  0  0  0  0  0  0  0  0
   -1.4907   -3.6012    2.5020 H   0  0  0  0  0  0  0  0  0  0  0  0
   -0.0723   -3.4130    1.4710 H   0  0  0  0  0  0  0  0  0  0  0  0
   -2.2135   -2.5914    0.3869 H   0  0  0  0  0  0  0  0  0  0  0  0
   -2.3675   -1.3886    1.6512 H   0  0  0  0  0  0  0  0  0  0  0  0
   -0.0503   -1.5912   -0.3277 H   0  0  0  0  0  0  0  0  0  0  0  0
   -1.3917   -0.4677   -0.4451 H   0  0  0  0  0  0  0  0  0  0  0  0
    0.6957   -0.5255    1.7758 H   0  0  0  0  0  0  0  0  0  0  0  0
   -0.7058    0.5331    1.7658 H   0  0  0  0  0  0  0  0  0  0  0  0
    0.0693    1.4665   -0.4451 H   0  0  0  0  0  0  0  0  0  0  0  0
    1.5168    0.4835   -0.3277 H   0  0  0  0  0  0  0  0  0  0  0  0
    1.8875    2.8378    0.3869 H   0  0  0  0  0  0  0  0  0  0  0  0
    0.6884    2.6569    1.6512 H   0  0  0  0  0  0  0  0  0  0  0  0
    2.1094    0.9670    2.8043 H   0  0  0  0  0  0  0  0  0  0  0  0
    3.0563    2.4185    2.5020 H   0  0  0  0  0  0  0  0  0  0  0  0
    3.2632    1.0028    1.4710 H   0  0  0  0  0  0  0  0  0  0  0  0
  1  2  1  0  0  0  0
  1  8  1  0  0  0  0
  1  9  1  0  0  0  0
  1 10  1  0  0  0  0
  2  3  1  0  0  0  0
  2 11  1  0  0  0  0
  2 12  1  0  0  0  0
  3  4  1  0  0  0  0
  3 13  1  0  0  0  0
  3 14  1  0  0  0  0
  4  5  1  0  0  0  0
  4 15  1  0  0  0  0
  4 16  1  0  0  0  0
  5  6  1  0  0  0  0
  5 17  1  0  0  0  0
  5 18  1  0  0  0  0
  6  7  1  0  0  0  0
  6 19  1  0  0  0  0
  6 20  1  0  0  0  0
  7 21  1  0  0  0  0
  7 22  1  0  0  0  0
  7 23  1  0  0  0  0
M  END
$$$$
GAAG-
 OpenBabel12202214453D

 23 22  0  0  0  0  0  0  0  0999 V2000
   -2.5290   -1.5962    2.0191 C   0  0  0  0  0  0  0  0  0  0  0  0
   -1.4450   -2.1155    1.0758 C   0  0  0  0  0  0  0  0  0  0  0  0
   -0.7643   -1.0118    0.2667 C   0  0  0  0  0  0  0  0  0  0  0  0
   -0.0000    0.0000    1.1185 C   0  0  0  0  0  0  0  0  0  0  0  0
    0.7643    1.0118    0.2667 C   0  0  0  0  0  0  0  0  0  0  0  0
    1.6398    1.9684    1.0758 C   0  0  0  0  0  0  0  0  0  0  0  0
    0.8439    2.8690    2.0191 C   0  0  0  0  0  0  0  0  0  0  0  0
   -3.2632   -1.0028    1.4710 H   0  0  0  0  0  0  0  0  0  0  0  0
   -3.0563   -2.4185    2.5020 H   0  0  0  0  0  0  0  0  0  0  0  0
   -2.1100   -0.9665    2.8038 H   0  0  0  0  0  0  0  0  0  0  0  0
   -0.6884   -2.6569    1.6512 H   0  0  0  0  0  0  0  0  0  0  0  0
   -1.8875   -2.8378    0.3869 H   0  0  0  0  0  0  0  0  0  0  0  0
   -0.0693   -1.4665   -0.4451 H   0  0  0  0  0  0  0  0  0  0  0  0
   -1.5168   -0.4835   -0.3277 H   0  0  0  0  0  0  0  0  0  0  0  0
    0.7058   -0.5331    1.7658 H   0  0  0  0  0  0  0  0  0  0  0  0
   -0.6957    0.5255    1.7758 H   0  0  0  0  0  0  0  0  0  0  0  0
    0.0503    1.5912   -0.3277 H   0  0  0  0  0  0  0  0  0  0  0  0
    1.3917    0.4677   -0.4451 H   0  0  0  0  0  0  0  0  0  0  0  0
    2.3675    1.3886    1.6512 H   0  0  0  0  0  0  0  0  0  0  0  0
    2.2135    2.5914    0.3869 H   0  0  0  0  0  0  0  0  0  0  0  0
    0.0723    3.4130    1.4710 H   0  0  0  0  0  0  0  0  0  0  0  0
    1.4907    3.6012    2.5020 H   0  0  0  0  0  0  0  0  0  0  0  0
    0.3534    2.2934    2.8043 H   0  0  0  0  0  0  0  0  0  0  0  0
  1  2  1  0  0  0  0
  1  8  1  0  0  0  0
  1  9  1  0  0  0  0
  1 10  1  0  0  0  0
  2  3  1  0  0  0  0
  2 11  1  0  0  0  0
  2 12  1  0  0  0  0
  3  4  1  0  0  0  0
  3 13  1  0  0  0  0
  3 14  1  0  0  0  0
  4  5  1  0  0  0  0
  4 15  1  0  0  0  0
  4 16  1  0  0  0  0
  5  6  1  0  0  0  0
  5 17  1  0  0  0  0
  5 18  1  0  0  0  0
  6  7  1  0  0  0  0
  6 19  1  0  0  0  0
  6 20  1  0  0  0  0
  7 21  1  0  0  0  0
  7 22  1  0  0  0  0
  7 23  1  0  0  0  0
M  END
$$$$
GAAG
 OpenBabel12202214453D

 23 22  0  0  0  0  0  0  0  0999 V2000
   -2.4361   -1.6742    2.0757 C   0  0  0  0  0  0  0  0  0  0  0  0
   -1.3932   -2.1506    1.0667 C   0  0  0  0  0  0  0  0  0  0  0  0
   -0.7631   -1.0102    0.2657 C   0  0  0  0  0  0  0  0  0  0  0  0
    0.0000    0.0000    1.1207 C   0  0  0  0  0  0  0  0  0  0  0  0
    0.7631    1.0102    0.2657 C   0  0  0  0  0  0  0  0  0  0  0  0
    1.3932    2.1506    1.0667 C   0  0  0  0  0  0  0  0  0  0  0  0
    2.4361    1.6742    2.0757 C   0  0  0  0  0  0  0  0  0  0  0  0
   -3.2013   -1.0728    1.5817 H   0  0  0  0  0  0  0  0  0  0  0  0
   -2.9302   -2.5176    2.5577 H   0  0  0  0  0  0  0  0  0  0  0  0
   -1.9849   -1.0645    2.8587 H   0  0  0  0  0  0  0  0  0  0  0  0
   -0.6042   -2.7006    1.5867 H   0  0  0  0  0  0  0  0  0  0  0  0
   -1.8589   -2.8542    0.3737 H   0  0  0  0  0  0  0  0  0  0  0  0
   -0.0774   -1.4304   -0.4753 H   0  0  0  0  0  0  0  0  0  0  0  0
   -1.5446   -0.4879   -0.2943 H   0  0  0  0  0  0  0  0  0  0  0  0
    0.6930   -0.5391    1.7737 H   0  0  0  0  0  0  0  0  0  0  0  0
   -0.6930    0.5391    1.7737 H   0  0  0  0  0  0  0  0  0  0  0  0
    0.0774    1.4304   -0.4753 H   0  0  0  0  0  0  0  0  0  0  0  0
    1.5446    0.4879   -0.2943 H   0  0  0  0  0  0  0  0  0  0  0  0
    1.8589    2.8542    0.3737 H   0  0  0  0  0  0  0  0  0  0  0  0
    0.6042    2.7006    1.5867 H   0  0  0  0  0  0  0  0  0  0  0  0
    1.9849    1.0645    2.8587 H   0  0  0  0  0  0  0  0  0  0  0  0
    2.9302    2.5176    2.5577 H   0  0  0  0  0  0  0  0  0  0  0  0
    3.2013    1.0728    1.5817 H   0  0  0  0  0  0  0  0  0  0  0  0
  1  2  1  0  0  0  0
  1  8  1  0  0  0  0
  1  9  1  0  0  0  0
  1 10  1  0  0  0  0
  2  3  1  0  0  0  0
  2 11  1  0  0  0  0
  2 12  1  0  0  0  0
  3  4  1  0  0  0  0
  3 13  1  0  0  0  0
  3 14  1  0  0  0  0
  4  5  1  0  0  0  0
  4 15  1  0  0  0  0
  4 16  1  0  0  0  0
  5  6  1  0  0  0  0
  5 17  1  0  0  0  0
  5 18  1  0  0  0  0
  6  7  1  0  0  0  0
  6 19  1  0  0  0  0
  6 20  1  0  0  0  0
  7 21  1  0  0  0  0
  7 22  1  0  0  0  0
  7 23  1  0  0  0  0
M  END
$$$$
G-AG-A
 OpenBabel12202214453D

 23 22  0  0  0  0  0  0  0  0999 V2000
   -1.0971   -2.6932    2.1678 C   0  0  0  0  0  0  0  0  0  0  0  0
   -1.7658   -1.8482    1.0854 C   0  0  0  0  0  0  0  0  0  0  0  0
   -0.7707   -1.0203    0.2705 C   0  0  0  0  0  0  0  0  0  0  0  0
    0.0006    0.0007    1.1104 C   0  0  0  0  0  0  0  0  0  0  0  0
    0.7701    1.0196    0.2711 C   0  0  0  0  0  0  0  0  0  0  0  0
    1.8484    0.3990   -0.6164 C   0  0  0  0  0  0  0  0  0  0  0  0
    2.6771    1.4606   -1.3357 C   0  0  0  0  0  0  0  0  0  0  0  0
   -0.6313   -2.0681    2.9304 H   0  0  0  0  0  0  0  0  0  0  0  0
   -1.8193   -3.3395    2.6653 H   0  0  0  0  0  0  0  0  0  0  0  0
   -0.3195   -3.3265    1.7353 H   0  0  0  0  0  0  0  0  0  0  0  0
   -2.3203   -2.5030    0.4095 H   0  0  0  0  0  0  0  0  0  0  0  0
   -2.4975   -1.1787    1.5441 H   0  0  0  0  0  0  0  0  0  0  0  0
   -0.0702   -1.6963   -0.2261 H   0  0  0  0  0  0  0  0  0  0  0  0
   -1.3079   -0.4888   -0.5209 H   0  0  0  0  0  0  0  0  0  0  0  0
    0.7012   -0.5161    1.7714 H   0  0  0  0  0  0  0  0  0  0  0  0
   -0.7076    0.5288    1.7555 H   0  0  0  0  0  0  0  0  0  0  0  0
    1.2416    1.7499    0.9347 H   0  0  0  0  0  0  0  0  0  0  0  0
    0.0680    1.5763   -0.3580 H   0  0  0  0  0  0  0  0  0  0  0  0
    2.5018   -0.2267   -0.0000 H   0  0  0  0  0  0  0  0  0  0  0  0
    1.3869   -0.2607   -1.3534 H   0  0  0  0  0  0  0  0  0  0  0  0
    2.0392    2.0893   -1.9591 H   0  0  0  0  0  0  0  0  0  0  0  0
    3.4363    1.0114   -1.9758 H   0  0  0  0  0  0  0  0  0  0  0  0
    3.1821    2.1095   -0.6174 H   0  0  0  0  0  0  0  0  0  0  0  0
  1  2  1  0  0  0  0
  1  8  1  0  0  0  0
  1  9  1  0  0  0  0
  1 10  1  0  0  0  0
  2  3  1  0  0  0  0
  2 11  1  0  0  0  0
  2 12  1  0  0  0  0
  3  4  1  0  0  0  0
  3 13  1  0  0  0  0
  3 14  1  0  0  0  0
  4  5  1  0  0  0  0
  4 15  1  0  0  0  0
  4 16  1  0  0  0  0
  5  6  1  0  0  0  0
  5 17  1  0  0  0  0
  5 18  1  0  0  0  0
  6  7  1  0  0  0  0
  6 19  1  0  0  0  0
  6 20  1  0  0  0  0
  7 21  1  0  0  0  0
  7 22  1  0  0  0  0
  7 23  1  0  0  0  0
M  END
$$$$
G-AGA
 OpenBabel12202214453D

 23 22  0  0  0  0  0  0  0  0999 V2000
   -0.6312   -2.9532    1.9463 C   0  0  0  0  0  0  0  0  0  0  0  0
   -1.5354   -2.0491    1.1101 C   0  0  0  0  0  0  0  0  0  0  0  0
   -0.7715   -1.0214    0.2719 C   0  0  0  0  0  0  0  0  0  0  0  0
   -0.0001   -0.0001    1.1083 C   0  0  0  0  0  0  0  0  0  0  0  0
    0.7716    1.0215    0.2718 C   0  0  0  0  0  0  0  0  0  0  0  0
   -0.1110    1.9380   -0.5728 C   0  0  0  0  0  0  0  0  0  0  0  0
    0.7002    3.0268   -1.2708 C   0  0  0  0  0  0  0  0  0  0  0  0
   -0.1064   -2.3944    2.7202 H   0  0  0  0  0  0  0  0  0  0  0  0
   -1.2087   -3.7348    2.4391 H   0  0  0  0  0  0  0  0  0  0  0  0
    0.1180   -3.4359    1.3153 H   0  0  0  0  0  0  0  0  0  0  0  0
   -2.1369   -2.6686    0.4420 H   0  0  0  0  0  0  0  0  0  0  0  0
   -2.2377   -1.5259    1.7641 H   0  0  0  0  0  0  0  0  0  0  0  0
   -0.0709   -1.5437   -0.3884 H   0  0  0  0  0  0  0  0  0  0  0  0
   -1.4820   -0.5009   -0.3730 H   0  0  0  0  0  0  0  0  0  0  0  0
    0.7062   -0.5208    1.7574 H   0  0  0  0  0  0  0  0  0  0  0  0
   -0.7011    0.5265    1.7654 H   0  0  0  0  0  0  0  0  0  0  0  0
    1.4755    0.4964   -0.3826 H   0  0  0  0  0  0  0  0  0  0  0  0
    1.3765    1.6426    0.9384 H   0  0  0  0  0  0  0  0  0  0  0  0
   -0.6484    1.3543   -1.3227 H   0  0  0  0  0  0  0  0  0  0  0  0
   -0.8687    2.3955    0.0698 H   0  0  0  0  0  0  0  0  0  0  0  0
    1.2183    3.6509   -0.5397 H   0  0  0  0  0  0  0  0  0  0  0  0
    0.0668    3.6735   -1.8771 H   0  0  0  0  0  0  0  0  0  0  0  0
    1.4550    2.5857   -1.9243 H   0  0  0  0  0  0  0  0  0  0  0  0
  1  2  1  0  0  0  0
  1  8  1  0  0  0  0
  1  9  1  0  0  0  0
  1 10  1  0  0  0  0
  2  3  1  0  0  0  0
  2 11  1  0  0  0  0
  2 12  1  0  0  0  0
  3  4  1  0  0  0  0
  3 13  1  0  0  0  0
  3 14  1  0  0  0  0
  4  5  1  0  0  0  0
  4 15  1  0  0  0  0
  4 16  1  0  0  0  0
  5  6  1  0  0  0  0
  5 17  1  0  0  0  0
  5 18  1  0  0  0  0
  6  7  1  0  0  0  0
  6 19  1  0  0  0  0
  6 20  1  0  0  0  0
  7 21  1  0  0  0  0
  7 22  1  0  0  0  0
  7 23  1  0  0  0  0
M  END
$$$$
GAG-A
 OpenBabel12202214453D

 23 22  0  0  0  0  0  0  0  0999 V2000
   -2.6680   -1.4146    1.9463 C   0  0  0  0  0  0  0  0  0  0  0  0
   -1.5512   -2.0372    1.1101 C   0  0  0  0  0  0  0  0  0  0  0  0
   -0.7715   -1.0214    0.2719 C   0  0  0  0  0  0  0  0  0  0  0  0
   -0.0001   -0.0001    1.1083 C   0  0  0  0  0  0  0  0  0  0  0  0
    0.7716    1.0215    0.2718 C   0  0  0  0  0  0  0  0  0  0  0  0
    1.8945    0.4231   -0.5728 C   0  0  0  0  0  0  0  0  0  0  0  0
    2.7200    1.5011   -1.2708 C   0  0  0  0  0  0  0  0  0  0  0  0
   -3.3372   -0.8259    1.3153 H   0  0  0  0  0  0  0  0  0  0  0  0
   -3.2620   -2.1839    2.4391 H   0  0  0  0  0  0  0  0  0  0  0  0
   -2.2741   -0.7570    2.7202 H   0  0  0  0  0  0  0  0  0  0  0  0
   -0.8559   -2.5697    1.7641 H   0  0  0  0  0  0  0  0  0  0  0  0
   -1.9826   -2.7851    0.4420 H   0  0  0  0  0  0  0  0  0  0  0  0
   -0.0766   -1.5625   -0.3730 H   0  0  0  0  0  0  0  0  0  0  0  0
   -1.4655   -0.4902   -0.3884 H   0  0  0  0  0  0  0  0  0  0  0  0
    0.6981   -0.5304    1.7654 H   0  0  0  0  0  0  0  0  0  0  0  0
   -0.6940    0.5369    1.7574 H   0  0  0  0  0  0  0  0  0  0  0  0
    1.2037    1.7732    0.9384 H   0  0  0  0  0  0  0  0  0  0  0  0
    0.0741    1.5550   -0.3826 H   0  0  0  0  0  0  0  0  0  0  0  0
    2.5417   -0.1806    0.0698 H   0  0  0  0  0  0  0  0  0  0  0  0
    1.4800   -0.2534   -1.3227 H   0  0  0  0  0  0  0  0  0  0  0  0
    2.0893    2.1065   -1.9243 H   0  0  0  0  0  0  0  0  0  0  0  0
    3.5152    1.0687   -1.8771 H   0  0  0  0  0  0  0  0  0  0  0  0
    3.1787    2.1701   -0.5397 H   0  0  0  0  0  0  0  0  0  0  0  0
  1  2  1  0  0  0  0
  1  8  1  0  0  0  0
  1  9  1  0  0  0  0
  1 10  1  0  0  0  0
  2  3  1  0  0  0  0
  2 11  1  0  0  0  0
  2 12  1  0  0  0  0
  3  4  1  0  0  0  0
  3 13  1  0  0  0  0
  3 14  1  0  0  0  0
  4  5  1  0  0  0  0
  4 15  1  0  0  0  0
  4 16  1  0  0  0  0
  5  6  1  0  0  0  0
  5 17  1  0  0  0  0
  5 18  1  0  0  0  0
  6  7  1  0  0  0  0
  6 19  1  0  0  0  0
  6 20  1  0  0  0  0
  7 21  1  0  0  0  0
  7 22  1  0  0  0  0
  7 23  1  0  0  0  0
M  END
$$$$
GAGA
 OpenBabel12202214453D

 23 22  0  0  0  0  0  0  0  0999 V2000
   -2.2906   -1.7917    2.1678 C   0  0  0  0  0  0  0  0  0  0  0  0
   -1.2950   -2.2038    1.0854 C   0  0  0  0  0  0  0  0  0  0  0  0
   -0.7707   -1.0203    0.2705 C   0  0  0  0  0  0  0  0  0  0  0  0
    0.0006    0.0007    1.1104 C   0  0  0  0  0  0  0  0  0  0  0  0
    0.7701    1.0196    0.2711 C   0  0  0  0  0  0  0  0  0  0  0  0
   -0.1216    1.8871   -0.6164 C   0  0  0  0  0  0  0  0  0  0  0  0
    0.6730    2.9745   -1.3357 C   0  0  0  0  0  0  0  0  0  0  0  0
   -3.1123   -1.2169    1.7353 H   0  0  0  0  0  0  0  0  0  0  0  0
   -2.7148   -2.6630    2.6653 H   0  0  0  0  0  0  0  0  0  0  0  0
   -1.8167   -1.1727    2.9304 H   0  0  0  0  0  0  0  0  0  0  0  0
   -0.4509   -2.7246    1.5441 H   0  0  0  0  0  0  0  0  0  0  0  0
   -1.7732   -2.9163    0.4095 H   0  0  0  0  0  0  0  0  0  0  0  0
   -0.1126   -1.3917   -0.5209 H   0  0  0  0  0  0  0  0  0  0  0  0
   -1.6125   -0.5314   -0.2261 H   0  0  0  0  0  0  0  0  0  0  0  0
    0.7021   -0.5361    1.7555 H   0  0  0  0  0  0  0  0  0  0  0  0
   -0.6881    0.5334    1.7714 H   0  0  0  0  0  0  0  0  0  0  0  0
    1.4976    0.4964   -0.3580 H   0  0  0  0  0  0  0  0  0  0  0  0
    1.3437    1.6727    0.9347 H   0  0  0  0  0  0  0  0  0  0  0  0
   -0.6299    1.2627   -1.3534 H   0  0  0  0  0  0  0  0  0  0  0  0
   -0.9021    2.3445   -0.0000 H   0  0  0  0  0  0  0  0  0  0  0  0
    1.1591    3.6376   -0.6174 H   0  0  0  0  0  0  0  0  0  0  0  0
    0.0333    3.5819   -1.9758 H   0  0  0  0  0  0  0  0  0  0  0  0
    1.4521    2.5328   -1.9591 H   0  0  0  0  0  0  0  0  0  0  0  0
  1  2  1  0  0  0  0
  1  8  1  0  0  0  0
  1  9  1  0  0  0  0
  1 10  1  0  0  0  0
  2  3  1  0  0  0  0
  2 11  1  0  0  0  0
  2 12  1  0  0  0  0
  3  4  1  0  0  0  0
  3 13  1  0  0  0  0
  3 14  1  0  0  0  0
  4  5  1  0  0  0  0
  4 15  1  0  0  0  0
  4 16  1  0  0  0  0
  5  6  1  0  0  0  0
  5 17  1  0  0  0  0
  5 18  1  0  0  0  0
  6  7  1  0  0  0  0
  6 19  1  0  0  0  0
  6 20  1  0  0  0  0
  7 21  1  0  0  0  0
  7 22  1  0  0  0  0
  7 23  1  0  0  0  0
M  END
$$$$
G-AG-G-
 OpenBabel12202214453D

 23 22  0  0  0  0  0  0  0  0999 V2000
   -1.0685   -2.7128    2.1525 C   0  0  0  0  0  0  0  0  0  0  0  0
   -1.7523   -1.8630    1.0821 C   0  0  0  0  0  0  0  0  0  0  0  0
   -0.7693   -1.0184    0.2700 C   0  0  0  0  0  0  0  0  0  0  0  0
   -0.0004   -0.0006    1.1124 C   0  0  0  0  0  0  0  0  0  0  0  0
    0.7697    1.0190    0.2696 C   0  0  0  0  0  0  0  0  0  0  0  0
    1.7863    0.4020   -0.6952 C   0  0  0  0  0  0  0  0  0  0  0  0
    2.8366   -0.4554    0.0080 C   0  0  0  0  0  0  0  0  0  0  0  0
   -0.6131   -2.0936    2.9239 H   0  0  0  0  0  0  0  0  0  0  0  0
   -1.7817   -3.3783    2.6401 H   0  0  0  0  0  0  0  0  0  0  0  0
   -0.2825   -3.3287    1.7100 H   0  0  0  0  0  0  0  0  0  0  0  0
   -2.3053   -2.5153    0.4043 H   0  0  0  0  0  0  0  0  0  0  0  0
   -2.4872   -1.2046    1.5535 H   0  0  0  0  0  0  0  0  0  0  0  0
   -0.0676   -1.6858   -0.2391 H   0  0  0  0  0  0  0  0  0  0  0  0
   -1.3158   -0.4835   -0.5137 H   0  0  0  0  0  0  0  0  0  0  0  0
    0.6877   -0.5166    1.7853 H   0  0  0  0  0  0  0  0  0  0  0  0
   -0.7091    0.5358    1.7512 H   0  0  0  0  0  0  0  0  0  0  0  0
    1.2916    1.7102    0.9364 H   0  0  0  0  0  0  0  0  0  0  0  0
    0.0537    1.6138   -0.3037 H   0  0  0  0  0  0  0  0  0  0  0  0
    1.2680   -0.1956   -1.4470 H   0  0  0  0  0  0  0  0  0  0  0  0
    2.2843    1.2092   -1.2359 H   0  0  0  0  0  0  0  0  0  0  0  0
    3.3268    0.1088    0.8038 H   0  0  0  0  0  0  0  0  0  0  0  0
    3.6049   -0.7871   -0.6901 H   0  0  0  0  0  0  0  0  0  0  0  0
    2.3923   -1.3439    0.4566 H   0  0  0  0  0  0  0  0  0  0  0  0
  1  2  1  0  0  0  0
  1  8  1  0  0  0  0
  1  9  1  0  0  0  0
  1 10  1  0  0  0  0
  2  3  1  0  0  0  0
  2 11  1  0  0  0  0
  2 12  1  0  0  0  0
  3  4  1  0  0  0  0
  3 13  1  0  0  0  0
  3 14  1  0  0  0  0
  4  5  1  0  0  0  0
  4 15  1  0  0  0  0
  4 16  1  0  0  0  0
  5  6  1  0  0  0  0
  5 17  1  0  0  0  0
  5 18  1  0  0  0  0
  6  7  1  0  0  0  0
  6 19  1  0  0  0  0
  6 20  1  0  0  0  0
  7 21  1  0  0  0  0
  7 22  1  0  0  0  0
  7 23  1  0  0  0  0
M  END
$$$$
G-AG-G
 OpenBabel12202214453D

 23 22  0  0  0  0  0  0  0  0999 V2000
   -0.9640   -2.7530    2.1475 C   0  0  0  0  0  0  0  0  0  0  0  0
   -1.7048   -1.9012    1.1171 C   0  0  0  0  0  0  0  0  0  0  0  0
   -0.7749   -1.0259    0.2748 C   0  0  0  0  0  0  0  0  0  0  0  0
   -0.0005   -0.0007    1.1029 C   0  0  0  0  0  0  0  0  0  0  0  0
    0.7754    1.0265    0.2743 C   0  0  0  0  0  0  0  0  0  0  0  0
    1.8603    0.4190   -0.6325 C   0  0  0  0  0  0  0  0  0  0  0  0
    1.3985    0.1881   -2.0717 C   0  0  0  0  0  0  0  0  0  0  0  0
   -0.4902   -2.1355    2.9095 H   0  0  0  0  0  0  0  0  0  0  0  0
   -1.6451   -3.4381    2.6518 H   0  0  0  0  0  0  0  0  0  0  0  0
   -0.1854   -3.3468    1.6649 H   0  0  0  0  0  0  0  0  0  0  0  0
   -2.2728   -2.5557    0.4527 H   0  0  0  0  0  0  0  0  0  0  0  0
   -2.4340   -1.2641    1.6259 H   0  0  0  0  0  0  0  0  0  0  0  0
   -0.0759   -1.6705   -0.2642 H   0  0  0  0  0  0  0  0  0  0  0  0
   -1.3659   -0.4987   -0.4796 H   0  0  0  0  0  0  0  0  0  0  0  0
    0.7043   -0.5172    1.7597 H   0  0  0  0  0  0  0  0  0  0  0  0
   -0.7050    0.5264    1.7532 H   0  0  0  0  0  0  0  0  0  0  0  0
    1.2355    1.7351    0.9657 H   0  0  0  0  0  0  0  0  0  0  0  0
    0.0752    1.6027   -0.3376 H   0  0  0  0  0  0  0  0  0  0  0  0
    2.7267    1.0811   -0.6535 H   0  0  0  0  0  0  0  0  0  0  0  0
    2.2060   -0.5230   -0.1976 H   0  0  0  0  0  0  0  0  0  0  0  0
    0.5316   -0.4700   -2.1159 H   0  0  0  0  0  0  0  0  0  0  0  0
    2.1914   -0.2563   -2.6734 H   0  0  0  0  0  0  0  0  0  0  0  0
    1.1179    1.1362   -2.5346 H   0  0  0  0  0  0  0  0  0  0  0  0
  1  2  1  0  0  0  0
  1  8  1  0  0  0  0
  1  9  1  0  0  0  0
  1 10  1  0  0  0  0
  2  3  1  0  0  0  0
  2 11  1  0  0  0  0
  2 12  1  0  0  0  0
  3  4  1  0  0  0  0
  3 13  1  0  0  0  0
  3 14  1  0  0  0  0
  4  5  1  0  0  0  0
  4 15  1  0  0  0  0
  4 16  1  0  0  0  0
  5  6  1  0  0  0  0
  5 17  1  0  0  0  0
  5 18  1  0  0  0  0
  6  7  1  0  0  0  0
  6 19  1  0  0  0  0
  6 20  1  0  0  0  0
  7 21  1  0  0  0  0
  7 22  1  0  0  0  0
  7 23  1  0  0  0  0
M  END
$$$$
G-AGG-
 OpenBabel12202214453D

 23 22  0  0  0  0  0  0  0  0999 V2000
   -0.9939   -2.7535    2.1354 C   0  0  0  0  0  0  0  0  0  0  0  0
   -1.7139   -1.9055    1.0889 C   0  0  0  0  0  0  0  0  0  0  0  0
   -0.7722   -1.0222    0.2706 C   0  0  0  0  0  0  0  0  0  0  0  0
   -0.0016   -0.0022    1.1126 C   0  0  0  0  0  0  0  0  0  0  0  0
    0.7738    1.0244    0.2688 C   0  0  0  0  0  0  0  0  0  0  0  0
    0.0531    2.3660    0.1099 C   0  0  0  0  0  0  0  0  0  0  0  0
   -1.3140    2.2630   -0.5635 C   0  0  0  0  0  0  0  0  0  0  0  0
   -0.5391   -2.1344    2.9083 H   0  0  0  0  0  0  0  0  0  0  0  0
   -1.6838   -3.4403    2.6255 H   0  0  0  0  0  0  0  0  0  0  0  0
   -0.2029   -3.3464    1.6711 H   0  0  0  0  0  0  0  0  0  0  0  0
   -2.2619   -2.5623    0.4100 H   0  0  0  0  0  0  0  0  0  0  0  0
   -2.4592   -1.2738    1.5797 H   0  0  0  0  0  0  0  0  0  0  0  0
   -0.0512   -1.6546   -0.2587 H   0  0  0  0  0  0  0  0  0  0  0  0
   -1.3449   -0.5003   -0.4975 H   0  0  0  0  0  0  0  0  0  0  0  0
    0.6913   -0.5355    1.7641 H   0  0  0  0  0  0  0  0  0  0  0  0
   -0.7007    0.5228    1.7735 H   0  0  0  0  0  0  0  0  0  0  0  0
    0.9717    0.6008   -0.7214 H   0  0  0  0  0  0  0  0  0  0  0  0
    1.7486    1.2146    0.7216 H   0  0  0  0  0  0  0  0  0  0  0  0
   -0.0668    2.8167    1.0991 H   0  0  0  0  0  0  0  0  0  0  0  0
    0.6869    3.0428   -0.4663 H   0  0  0  0  0  0  0  0  0  0  0  0
   -1.2279    1.8035   -1.5499 H   0  0  0  0  0  0  0  0  0  0  0  0
   -1.7603    3.2491   -0.6886 H   0  0  0  0  0  0  0  0  0  0  0  0
   -2.0047    1.6602    0.0286 H   0  0  0  0  0  0  0  0  0  0  0  0
  1  2  1  0  0  0  0
  1  8  1  0  0  0  0
  1  9  1  0  0  0  0
  1 10  1  0  0  0  0
  2  3  1  0  0  0  0
  2 11  1  0  0  0  0
  2 12  1  0  0  0  0
  3  4  1  0  0  0  0
  3 13  1  0  0  0  0
  3 14  1  0  0  0  0
  4  5  1  0  0  0  0
  4 15  1  0  0  0  0
  4 16  1  0  0  0  0
  5  6  1  0  0  0  0
  5 17  1  0  0  0  0
  5 18  1  0  0  0  0
  6  7  1  0  0  0  0
  6 19  1  0  0  0  0
  6 20  1  0  0  0  0
  7 21  1  0  0  0  0
  7 22  1  0  0  0  0
  7 23  1  0  0  0  0
M  END
$$$$
G-AGG
 OpenBabel12202214453D

 23 22  0  0  0  0  0  0  0  0999 V2000
   -0.4679   -3.0473    1.8008 C   0  0  0  0  0  0  0  0  0  0  0  0
   -1.4512   -2.1091    1.1032 C   0  0  0  0  0  0  0  0  0  0  0  0
   -0.7702   -1.0197    0.2711 C   0  0  0  0  0  0  0  0  0  0  0  0
   -0.0007   -0.0009    1.1105 C   0  0  0  0  0  0  0  0  0  0  0  0
    0.7709    1.0206    0.2704 C   0  0  0  0  0  0  0  0  0  0  0  0
   -0.0852    1.8306   -0.7068 C   0  0  0  0  0  0  0  0  0  0  0  0
   -1.2162    2.5959   -0.0227 C   0  0  0  0  0  0  0  0  0  0  0  0
    0.1246   -2.5269    2.5528 H   0  0  0  0  0  0  0  0  0  0  0  0
   -0.9921   -3.8607    2.3023 H   0  0  0  0  0  0  0  0  0  0  0  0
    0.2204   -3.4881    1.0768 H   0  0  0  0  0  0  0  0  0  0  0  0
   -2.0994   -2.6981    0.4508 H   0  0  0  0  0  0  0  0  0  0  0  0
   -2.1011   -1.6393    1.8461 H   0  0  0  0  0  0  0  0  0  0  0  0
   -0.0869   -1.4873   -0.4457 H   0  0  0  0  0  0  0  0  0  0  0  0
   -1.5305   -0.5012   -0.3172 H   0  0  0  0  0  0  0  0  0  0  0  0
    0.7142   -0.5191    1.7519 H   0  0  0  0  0  0  0  0  0  0  0  0
   -0.6975    0.5123    1.7785 H   0  0  0  0  0  0  0  0  0  0  0  0
    1.5498    0.4979   -0.2909 H   0  0  0  0  0  0  0  0  0  0  0  0
    1.2833    1.7147    0.9438 H   0  0  0  0  0  0  0  0  0  0  0  0
    0.5627    2.5366   -1.2297 H   0  0  0  0  0  0  0  0  0  0  0  0
   -0.4988    1.1709   -1.4728 H   0  0  0  0  0  0  0  0  0  0  0  0
   -1.9523    1.9187    0.4105 H   0  0  0  0  0  0  0  0  0  0  0  0
   -1.7366    3.2427   -0.7290 H   0  0  0  0  0  0  0  0  0  0  0  0
   -0.8246    3.2213    0.7824 H   0  0  0  0  0  0  0  0  0  0  0  0
  1  2  1  0  0  0  0
  1  8  1  0  0  0  0
  1  9  1  0  0  0  0
  1 10  1  0  0  0  0
  2  3  1  0  0  0  0
  2 11  1  0  0  0  0
  2 12  1  0  0  0  0
  3  4  1  0  0  0  0
  3 13  1  0  0  0  0
  3 14  1  0  0  0  0
  4  5  1  0  0  0  0
  4 15  1  0  0  0  0
  4 16  1  0  0  0  0
  5  6  1  0  0  0  0
  5 17  1  0  0  0  0
  5 18  1  0  0  0  0
  6  7  1  0  0  0  0
  6 19  1  0  0  0  0
  6 20  1  0  0  0  0
  7 21  1  0  0  0  0
  7 22  1  0  0  0  0
  7 23  1  0  0  0  0
M  END
$$$$
GAG-G-
 OpenBabel12202214453D

 23 22  0  0  0  0  0  0  0  0999 V2000
   -2.8032   -1.2833    1.8008 C   0  0  0  0  0  0  0  0  0  0  0  0
   -1.6320   -1.9726    1.1032 C   0  0  0  0  0  0  0  0  0  0  0  0
   -0.7702   -1.0197    0.2711 C   0  0  0  0  0  0  0  0  0  0  0  0
   -0.0007   -0.0009    1.1105 C   0  0  0  0  0  0  0  0  0  0  0  0
    0.7709    1.0206    0.2704 C   0  0  0  0  0  0  0  0  0  0  0  0
    1.7841    0.4186   -0.7068 C   0  0  0  0  0  0  0  0  0  0  0  0
    2.8295   -0.4600   -0.0227 C   0  0  0  0  0  0  0  0  0  0  0  0
   -3.4154   -0.7417    1.0768 H   0  0  0  0  0  0  0  0  0  0  0  0
   -3.4423   -2.0099    2.3023 H   0  0  0  0  0  0  0  0  0  0  0  0
   -2.4646   -0.5710    2.5528 H   0  0  0  0  0  0  0  0  0  0  0  0
   -1.0024   -2.4692    1.8461 H   0  0  0  0  0  0  0  0  0  0  0  0
   -2.0212   -2.7571    0.4508 H   0  0  0  0  0  0  0  0  0  0  0  0
   -0.0636   -1.6092   -0.3172 H   0  0  0  0  0  0  0  0  0  0  0  0
   -1.4069   -0.4903   -0.4457 H   0  0  0  0  0  0  0  0  0  0  0  0
    0.6835   -0.5309    1.7785 H   0  0  0  0  0  0  0  0  0  0  0  0
   -0.6946    0.5451    1.7519 H   0  0  0  0  0  0  0  0  0  0  0  0
    1.2985    1.7032    0.9438 H   0  0  0  0  0  0  0  0  0  0  0  0
    0.0551    1.6269   -0.2909 H   0  0  0  0  0  0  0  0  0  0  0  0
    1.2626   -0.1597   -1.4728 H   0  0  0  0  0  0  0  0  0  0  0  0
    2.2860    1.2348   -1.2297 H   0  0  0  0  0  0  0  0  0  0  0  0
    3.3240    0.0876    0.7824 H   0  0  0  0  0  0  0  0  0  0  0  0
    3.5940   -0.7838   -0.7290 H   0  0  0  0  0  0  0  0  0  0  0  0
    2.3794   -1.3533    0.4105 H   0  0  0  0  0  0  0  0  0  0  0  0
  1  2  1  0  0  0  0
  1  8  1  0  0  0  0
  1  9  1  0  0  0  0
  1 10  1  0  0  0  0
  2  3  1  0  0  0  0
  2 11  1  0  0  0  0
  2 12  1  0  0  0  0
  3  4  1  0  0  0  0
  3 13  1  0  0  0  0
  3 14  1  0  0  0  0
  4  5  1  0  0  0  0
  4 15  1  0  0  0  0
  4 16  1  0  0  0  0
  5  6  1  0  0  0  0
  5 17  1  0  0  0  0
  5 18  1  0  0  0  0
  6  7  1  0  0  0  0
  6 19  1  0  0  0  0
  6 20  1  0  0  0  0
  7 21  1  0  0  0  0
  7 22  1  0  0  0  0
  7 23  1  0  0  0  0
M  END
$$$$
GAG-G
 OpenBabel12202214453D

 23 22  0  0  0  0  0  0  0  0999 V2000
   -2.3768   -1.7088    2.1354 C   0  0  0  0  0  0  0  0  0  0  0  0
   -1.3643   -2.1696    1.0889 C   0  0  0  0  0  0  0  0  0  0  0  0
   -0.7722   -1.0222    0.2706 C   0  0  0  0  0  0  0  0  0  0  0  0
   -0.0016   -0.0022    1.1126 C   0  0  0  0  0  0  0  0  0  0  0  0
    0.7738    1.0244    0.2688 C   0  0  0  0  0  0  0  0  0  0  0  0
    2.2613    0.6980    0.1099 C   0  0  0  0  0  0  0  0  0  0  0  0
    2.5360   -0.6452   -0.5635 C   0  0  0  0  0  0  0  0  0  0  0  0
   -3.1634   -1.1102    1.6711 H   0  0  0  0  0  0  0  0  0  0  0  0
   -2.8488   -2.5603    2.6255 H   0  0  0  0  0  0  0  0  0  0  0  0
   -1.9057   -1.1021    2.9083 H   0  0  0  0  0  0  0  0  0  0  0  0
   -0.5529   -2.7138    1.5797 H   0  0  0  0  0  0  0  0  0  0  0  0
   -1.8463   -2.8763    0.4100 H   0  0  0  0  0  0  0  0  0  0  0  0
   -0.1135   -1.4305   -0.4975 H   0  0  0  0  0  0  0  0  0  0  0  0
   -1.5775   -0.5017   -0.2587 H   0  0  0  0  0  0  0  0  0  0  0  0
    0.6944   -0.5311    1.7735 H   0  0  0  0  0  0  0  0  0  0  0  0
   -0.7041    0.5186    1.7641 H   0  0  0  0  0  0  0  0  0  0  0  0
    0.6902    2.0140    0.7216 H   0  0  0  0  0  0  0  0  0  0  0  0
    0.3122    1.0989   -0.7214 H   0  0  0  0  0  0  0  0  0  0  0  0
    2.7390    1.4927   -0.4663 H   0  0  0  0  0  0  0  0  0  0  0  0
    2.7277    0.7059    1.0991 H   0  0  0  0  0  0  0  0  0  0  0  0
    2.1451   -1.4743    0.0286 H   0  0  0  0  0  0  0  0  0  0  0  0
    3.6066   -0.8048   -0.6886 H   0  0  0  0  0  0  0  0  0  0  0  0
    2.0705   -0.6880   -1.5499 H   0  0  0  0  0  0  0  0  0  0  0  0
  1  2  1  0  0  0  0
  1  8  1  0  0  0  0
  1  9  1  0  0  0  0
  1 10  1  0  0  0  0
  2  3  1  0  0  0  0
  2 11  1  0  0  0  0
  2 12  1  0  0  0  0
  3  4  1  0  0  0  0
  3 13  1  0  0  0  0
  3 14  1  0  0  0  0
  4  5  1  0  0  0  0
  4 15  1  0  0  0  0
  4 16  1  0  0  0  0
  5  6  1  0  0  0  0
  5 17  1  0  0  0  0
  5 18  1  0  0  0  0
  6  7  1  0  0  0  0
  6 19  1  0  0  0  0
  6 20  1  0  0  0  0
  7 21  1  0  0  0  0
  7 22  1  0  0  0  0
  7 23  1  0  0  0  0
M  END
$$$$
GAGG-
 OpenBabel12202214453D

 23 22  0  0  0  0  0  0  0  0999 V2000
   -2.7512   -1.3777    1.8443 C   0  0  0  0  0  0  0  0  0  0  0  0
   -1.5798   -2.0197    1.1023 C   0  0  0  0  0  0  0  0  0  0  0  0
   -0.7722   -1.0223    0.2712 C   0  0  0  0  0  0  0  0  0  0  0  0
   -0.0019   -0.0025    1.1117 C   0  0  0  0  0  0  0  0  0  0  0  0
    0.7741    1.0248    0.2691 C   0  0  0  0  0  0  0  0  0  0  0  0
    0.0546    2.3662    0.1084 C   0  0  0  0  0  0  0  0  0  0  0  0
   -1.3117    2.2636   -0.5643 C   0  0  0  0  0  0  0  0  0  0  0  0
   -3.3981   -0.8412    1.1478 H   0  0  0  0  0  0  0  0  0  0  0  0
   -3.3560   -2.1309    2.3497 H   0  0  0  0  0  0  0  0  0  0  0  0
   -2.4117   -0.6694    2.5991 H   0  0  0  0  0  0  0  0  0  0  0  0
   -0.9170   -2.5140    1.8176 H   0  0  0  0  0  0  0  0  0  0  0  0
   -1.9628   -2.8016    0.4423 H   0  0  0  0  0  0  0  0  0  0  0  0
   -0.0513   -1.5672   -0.3452 H   0  0  0  0  0  0  0  0  0  0  0  0
   -1.4420   -0.5062   -0.4218 H   0  0  0  0  0  0  0  0  0  0  0  0
    0.6885   -0.5531    1.7554 H   0  0  0  0  0  0  0  0  0  0  0  0
   -0.6832    0.5305    1.7803 H   0  0  0  0  0  0  0  0  0  0  0  0
    0.9726    0.6025   -0.7211 H   0  0  0  0  0  0  0  0  0  0  0  0
    1.7477    1.2137    0.7244 H   0  0  0  0  0  0  0  0  0  0  0  0
   -0.0625    2.8217    1.0956 H   0  0  0  0  0  0  0  0  0  0  0  0
    0.6903    3.0408   -0.4702 H   0  0  0  0  0  0  0  0  0  0  0  0
   -1.2282    1.7847   -1.5420 H   0  0  0  0  0  0  0  0  0  0  0  0
   -1.7490    3.2514   -0.7101 H   0  0  0  0  0  0  0  0  0  0  0  0
   -2.0094    1.6798    0.0378 H   0  0  0  0  0  0  0  0  0  0  0  0
  1  2  1  0  0  0  0
  1  8  1  0  0  0  0
  1  9  1  0  0  0  0
  1 10  1  0  0  0  0
  2  3  1  0  0  0  0
  2 11  1  0  0  0  0
  2 12  1  0  0  0  0
  3  4  1  0  0  0  0
  3 13  1  0  0  0  0
  3 14  1  0  0  0  0
  4  5  1  0  0  0  0
  4 15  1  0  0  0  0
  4 16  1  0  0  0  0
  5  6  1  0  0  0  0
  5 17  1  0  0  0  0
  5 18  1  0  0  0  0
  6  7  1  0  0  0  0
  6 19  1  0  0  0  0
  6 20  1  0  0  0  0
  7 21  1  0  0  0  0
  7 22  1  0  0  0  0
  7 23  1  0  0  0  0
M  END
$$$$
GAGG
 OpenBabel12202214453D

 23 22  0  0  0  0  0  0  0  0999 V2000
   -2.3173   -1.7695    2.1525 C   0  0  0  0  0  0  0  0  0  0  0  0
   -1.3129   -2.1949    1.0821 C   0  0  0  0  0  0  0  0  0  0  0  0
   -0.7693   -1.0184    0.2700 C   0  0  0  0  0  0  0  0  0  0  0  0
   -0.0004   -0.0006    1.1124 C   0  0  0  0  0  0  0  0  0  0  0  0
    0.7697    1.0190    0.2696 C   0  0  0  0  0  0  0  0  0  0  0  0
   -0.1018    1.8282   -0.6952 C   0  0  0  0  0  0  0  0  0  0  0  0
   -1.2137    2.6039    0.0080 C   0  0  0  0  0  0  0  0  0  0  0  0
   -3.1246   -1.1818    1.7100 H   0  0  0  0  0  0  0  0  0  0  0  0
   -2.7624   -2.6375    2.6401 H   0  0  0  0  0  0  0  0  0  0  0  0
   -1.8462   -1.1622    2.9239 H   0  0  0  0  0  0  0  0  0  0  0  0
   -0.4787   -2.7218    1.5535 H   0  0  0  0  0  0  0  0  0  0  0  0
   -1.7891   -2.9051    0.4043 H   0  0  0  0  0  0  0  0  0  0  0  0
   -0.1053   -1.3978   -0.5137 H   0  0  0  0  0  0  0  0  0  0  0  0
   -1.6030   -0.5259   -0.2391 H   0  0  0  0  0  0  0  0  0  0  0  0
    0.7093   -0.5356    1.7512 H   0  0  0  0  0  0  0  0  0  0  0  0
   -0.6850    0.5202    1.7853 H   0  0  0  0  0  0  0  0  0  0  0  0
    1.5376    0.4929   -0.3037 H   0  0  0  0  0  0  0  0  0  0  0  0
    1.2918    1.7099    0.9364 H   0  0  0  0  0  0  0  0  0  0  0  0
    0.5386    2.5279   -1.2359 H   0  0  0  0  0  0  0  0  0  0  0  0
   -0.5349    1.1662   -1.4470 H   0  0  0  0  0  0  0  0  0  0  0  0
   -1.9467    1.9336    0.4566 H   0  0  0  0  0  0  0  0  0  0  0  0
   -1.7428    3.2523   -0.6901 H   0  0  0  0  0  0  0  0  0  0  0  0
   -0.8049    3.2297    0.8038 H   0  0  0  0  0  0  0  0  0  0  0  0
  1  2  1  0  0  0  0
  1  8  1  0  0  0  0
  1  9  1  0  0  0  0
  1 10  1  0  0  0  0
  2  3  1  0  0  0  0
  2 11  1  0  0  0  0
  2 12  1  0  0  0  0
  3  4  1  0  0  0  0
  3 13  1  0  0  0  0
  3 14  1  0  0  0  0
  4  5  1  0  0  0  0
  4 15  1  0  0  0  0
  4 16  1  0  0  0  0
  5  6  1  0  0  0  0
  5 17  1  0  0  0  0
  5 18  1  0  0  0  0
  6  7  1  0  0  0  0
  6 19  1  0  0  0  0
  6 20  1  0  0  0  0
  7 21  1  0  0  0  0
  7 22  1  0  0  0  0
  7 23  1  0  0  0  0
M  END
$$$$
G-G-AA
 OpenBabel12202214453D

 23 22  0  0  0  0  0  0  0  0999 V2000
   -2.8343    0.4587    0.0059 C   0  0  0  0  0  0  0  0  0  0  0  0
   -1.7936   -0.4153   -0.6927 C   0  0  0  0  0  0  0  0  0  0  0  0
   -0.7719   -1.0219    0.2717 C   0  0  0  0  0  0  0  0  0  0  0  0
    0.0008    0.0011    1.1078 C   0  0  0  0  0  0  0  0  0  0  0  0
    0.7711    1.0208    0.2726 C   0  0  0  0  0  0  0  0  0  0  0  0
    1.6574    1.9260    1.1248 C   0  0  0  0  0  0  0  0  0  0  0  0
    2.4130    2.9554    0.2887 C   0  0  0  0  0  0  0  0  0  0  0  0
   -3.3171   -0.0906    0.8160 H   0  0  0  0  0  0  0  0  0  0  0  0
   -2.3806    1.3529    0.4341 H   0  0  0  0  0  0  0  0  0  0  0  0
   -3.6072    0.7816   -0.6906 H   0  0  0  0  0  0  0  0  0  0  0  0
   -2.3000   -1.2275   -1.2181 H   0  0  0  0  0  0  0  0  0  0  0  0
   -1.2792    0.1697   -1.4585 H   0  0  0  0  0  0  0  0  0  0  0  0
   -1.2898   -1.7110    0.9452 H   0  0  0  0  0  0  0  0  0  0  0  0
   -0.0571   -1.6211   -0.2996 H   0  0  0  0  0  0  0  0  0  0  0  0
    0.7058   -0.5331    1.7504 H   0  0  0  0  0  0  0  0  0  0  0  0
   -0.6842    0.5284    1.7789 H   0  0  0  0  0  0  0  0  0  0  0  0
    0.0758    1.6423   -0.2985 H   0  0  0  0  0  0  0  0  0  0  0  0
    1.3909    0.4934   -0.4610 H   0  0  0  0  0  0  0  0  0  0  0  0
    1.0377    2.4363    1.8670 H   0  0  0  0  0  0  0  0  0  0  0  0
    2.3678    1.3108    1.6821 H   0  0  0  0  0  0  0  0  0  0  0  0
    3.0413    3.5937    0.9101 H   0  0  0  0  0  0  0  0  0  0  0  0
    1.7177    3.5958   -0.2567 H   0  0  0  0  0  0  0  0  0  0  0  0
    3.0544    2.4609   -0.4436 H   0  0  0  0  0  0  0  0  0  0  0  0
  1  2  1  0  0  0  0
  1  8  1  0  0  0  0
  1  9  1  0  0  0  0
  1 10  1  0  0  0  0
  2  3  1  0  0  0  0
  2 11  1  0  0  0  0
  2 12  1  0  0  0  0
  3  4  1  0  0  0  0
  3 13  1  0  0  0  0
  3 14  1  0  0  0  0
  4  5  1  0  0  0  0
  4 15  1  0  0  0  0
  4 16  1  0  0  0  0
  5  6  1  0  0  0  0
  5 17  1  0  0  0  0
  5 18  1  0  0  0  0
  6  7  1  0  0  0  0
  6 19  1  0  0  0  0
  6 20  1  0  0  0  0
  7 21  1  0  0  0  0
  7 22  1  0  0  0  0
  7 23  1  0  0  0  0
M  END
$$$$
G-GAA
 OpenBabel12202214453D

 23 22  0  0  0  0  0  0  0  0999 V2000
    1.3103   -2.2538   -0.5822 C   0  0  0  0  0  0  0  0  0  0  0  0
   -0.0512   -2.3652    0.1016 C   0  0  0  0  0  0  0  0  0  0  0  0
   -0.7759   -1.0272    0.2708 C   0  0  0  0  0  0  0  0  0  0  0  0
    0.0019    0.0026    1.1083 C   0  0  0  0  0  0  0  0  0  0  0  0
    0.7740    1.0247    0.2729 C   0  0  0  0  0  0  0  0  0  0  0  0
    1.6001    1.9809    1.1275 C   0  0  0  0  0  0  0  0  0  0  0  0
    2.3367    3.0214    0.2878 C   0  0  0  0  0  0  0  0  0  0  0  0
    2.0079   -1.6659    0.0154 H   0  0  0  0  0  0  0  0  0  0  0  0
    1.7521   -3.2389   -0.7317 H   0  0  0  0  0  0  0  0  0  0  0  0
    1.2168   -1.7744   -1.5579 H   0  0  0  0  0  0  0  0  0  0  0  0
   -0.6874   -3.0410   -0.4738 H   0  0  0  0  0  0  0  0  0  0  0  0
    0.0773   -2.8214    1.0862 H   0  0  0  0  0  0  0  0  0  0  0  0
   -0.9847   -0.6029   -0.7160 H   0  0  0  0  0  0  0  0  0  0  0  0
   -1.7444   -1.2215    0.7341 H   0  0  0  0  0  0  0  0  0  0  0  0
    0.6957   -0.5213    1.7748 H   0  0  0  0  0  0  0  0  0  0  0  0
   -0.6874    0.5492    1.7565 H   0  0  0  0  0  0  0  0  0  0  0  0
    0.0616    1.5992   -0.3271 H   0  0  0  0  0  0  0  0  0  0  0  0
    1.4301    0.5142   -0.4354 H   0  0  0  0  0  0  0  0  0  0  0  0
    0.9435    2.4807    1.8442 H   0  0  0  0  0  0  0  0  0  0  0  0
    2.3204    1.4051    1.7150 H   0  0  0  0  0  0  0  0  0  0  0  0
    3.0128    2.5387   -0.4190 H   0  0  0  0  0  0  0  0  0  0  0  0
    2.9247    3.6961    0.9098 H   0  0  0  0  0  0  0  0  0  0  0  0
    1.6308    3.6234   -0.2866 H   0  0  0  0  0  0  0  0  0  0  0  0
  1  2  1  0  0  0  0
  1  8  1  0  0  0  0
  1  9  1  0  0  0  0
  1 10  1  0  0  0  0
  2  3  1  0  0  0  0
  2 11  1  0  0  0  0
  2 12  1  0  0  0  0
  3  4  1  0  0  0  0
  3 13  1  0  0  0  0
  3 14  1  0  0  0  0
  4  5  1  0  0  0  0
  4 15  1  0  0  0  0
  4 16  1  0  0  0  0
  5  6  1  0  0  0  0
  5 17  1  0  0  0  0
  5 18  1  0  0  0  0
  6  7  1  0  0  0  0
  6 19  1  0  0  0  0
  6 20  1  0  0  0  0
  7 21  1  0  0  0  0
  7 22  1  0  0  0  0
  7 23  1  0  0  0  0
M  END
$$$$
GG-AA
 OpenBabel12202214453D

 23 22  0  0  0  0  0  0  0  0999 V2000
   -2.5262    0.6441   -0.5822 C   0  0  0  0  0  0  0  0  0  0  0  0
   -2.2611   -0.6960    0.1016 C   0  0  0  0  0  0  0  0  0  0  0  0
   -0.7759   -1.0272    0.2708 C   0  0  0  0  0  0  0  0  0  0  0  0
    0.0019    0.0026    1.1083 C   0  0  0  0  0  0  0  0  0  0  0  0
    0.7740    1.0247    0.2729 C   0  0  0  0  0  0  0  0  0  0  0  0
    1.4679    2.0808    1.1275 C   0  0  0  0  0  0  0  0  0  0  0  0
    2.2674    3.0738    0.2878 C   0  0  0  0  0  0  0  0  0  0  0  0
   -2.0395    0.6852   -1.5579 H   0  0  0  0  0  0  0  0  0  0  0  0
   -3.5945    0.7997   -0.7317 H   0  0  0  0  0  0  0  0  0  0  0  0
   -2.1514    1.4759    0.0154 H   0  0  0  0  0  0  0  0  0  0  0  0
   -2.7350   -0.6971    1.0862 H   0  0  0  0  0  0  0  0  0  0  0  0
   -2.7372   -1.4927   -0.4738 H   0  0  0  0  0  0  0  0  0  0  0  0
   -0.6980   -2.0120    0.7341 H   0  0  0  0  0  0  0  0  0  0  0  0
   -0.3106   -1.1120   -0.7160 H   0  0  0  0  0  0  0  0  0  0  0  0
    0.7162   -0.5110    1.7565 H   0  0  0  0  0  0  0  0  0  0  0  0
   -0.6917    0.5266    1.7748 H   0  0  0  0  0  0  0  0  0  0  0  0
    0.1036    1.5162   -0.4354 H   0  0  0  0  0  0  0  0  0  0  0  0
    1.5214    0.4965   -0.3271 H   0  0  0  0  0  0  0  0  0  0  0  0
    0.7171    2.6162    1.7150 H   0  0  0  0  0  0  0  0  0  0  0  0
    2.1282    1.5858    1.8442 H   0  0  0  0  0  0  0  0  0  0  0  0
    3.0394    2.5593   -0.2866 H   0  0  0  0  0  0  0  0  0  0  0  0
    2.7555    3.8238    0.9098 H   0  0  0  0  0  0  0  0  0  0  0  0
    1.6182    3.5921   -0.4190 H   0  0  0  0  0  0  0  0  0  0  0  0
  1  2  1  0  0  0  0
  1  8  1  0  0  0  0
  1  9  1  0  0  0  0
  1 10  1  0  0  0  0
  2  3  1  0  0  0  0
  2 11  1  0  0  0  0
  2 12  1  0  0  0  0
  3  4  1  0  0  0  0
  3 13  1  0  0  0  0
  3 14  1  0  0  0  0
  4  5  1  0  0  0  0
  4 15  1  0  0  0  0
  4 16  1  0  0  0  0
  5  6  1  0  0  0  0
  5 17  1  0  0  0  0
  5 18  1  0  0  0  0
  6  7  1  0  0  0  0
  6 19  1  0  0  0  0
  6 20  1  0  0  0  0
  7 21  1  0  0  0  0
  7 22  1  0  0  0  0
  7 23  1  0  0  0  0
M  END
$$$$
GGAA
 OpenBabel12202214453D

 23 22  0  0  0  0  0  0  0  0999 V2000
    1.2162   -2.6009    0.0059 C   0  0  0  0  0  0  0  0  0  0  0  0
    0.0909   -1.8388   -0.6927 C   0  0  0  0  0  0  0  0  0  0  0  0
   -0.7719   -1.0219    0.2717 C   0  0  0  0  0  0  0  0  0  0  0  0
    0.0008    0.0011    1.1078 C   0  0  0  0  0  0  0  0  0  0  0  0
    0.7711    1.0208    0.2726 C   0  0  0  0  0  0  0  0  0  0  0  0
    1.3994    2.1208    1.1248 C   0  0  0  0  0  0  0  0  0  0  0  0
    2.1830    3.1291    0.2887 C   0  0  0  0  0  0  0  0  0  0  0  0
    0.8198   -3.2154    0.8160 H   0  0  0  0  0  0  0  0  0  0  0  0
    1.7381   -3.2561   -0.6906 H   0  0  0  0  0  0  0  0  0  0  0  0
    1.9523   -1.9200    0.4341 H   0  0  0  0  0  0  0  0  0  0  0  0
    0.5130   -1.1841   -1.4585 H   0  0  0  0  0  0  0  0  0  0  0  0
   -0.5518   -2.5480   -1.2181 H   0  0  0  0  0  0  0  0  0  0  0  0
   -1.5437   -0.4982   -0.2996 H   0  0  0  0  0  0  0  0  0  0  0  0
   -1.2932   -1.7085    0.9452 H   0  0  0  0  0  0  0  0  0  0  0  0
    0.6954   -0.5137    1.7789 H   0  0  0  0  0  0  0  0  0  0  0  0
   -0.7057    0.5332    1.7504 H   0  0  0  0  0  0  0  0  0  0  0  0
    0.0943    1.4728   -0.4610 H   0  0  0  0  0  0  0  0  0  0  0  0
    1.5590    0.5220   -0.2985 H   0  0  0  0  0  0  0  0  0  0  0  0
    0.6135    2.6360    1.6821 H   0  0  0  0  0  0  0  0  0  0  0  0
    2.0597    1.6642    1.8670 H   0  0  0  0  0  0  0  0  0  0  0  0
    2.9891    2.6354   -0.2567 H   0  0  0  0  0  0  0  0  0  0  0  0
    2.6252    3.9080    0.9101 H   0  0  0  0  0  0  0  0  0  0  0  0
    1.5320    3.6109   -0.4436 H   0  0  0  0  0  0  0  0  0  0  0  0
  1  2  1  0  0  0  0
  1  8  1  0  0  0  0
  1  9  1  0  0  0  0
  1 10  1  0  0  0  0
  2  3  1  0  0  0  0
  2 11  1  0  0  0  0
  2 12  1  0  0  0  0
  3  4  1  0  0  0  0
  3 13  1  0  0  0  0
  3 14  1  0  0  0  0
  4  5  1  0  0  0  0
  4 15  1  0  0  0  0
  4 16  1  0  0  0  0
  5  6  1  0  0  0  0
  5 17  1  0  0  0  0
  5 18  1  0  0  0  0
  6  7  1  0  0  0  0
  6 19  1  0  0  0  0
  6 20  1  0  0  0  0
  7 21  1  0  0  0  0
  7 22  1  0  0  0  0
  7 23  1  0  0  0  0
M  END
$$$$
G-G-AG-
 OpenBabel12202214453D

 23 22  0  0  0  0  0  0  0  0999 V2000
   -2.8366    0.4554    0.0080 C   0  0  0  0  0  0  0  0  0  0  0  0
   -1.7863   -0.4020   -0.6952 C   0  0  0  0  0  0  0  0  0  0  0  0
   -0.7697   -1.0190    0.2696 C   0  0  0  0  0  0  0  0  0  0  0  0
    0.0004    0.0006    1.1124 C   0  0  0  0  0  0  0  0  0  0  0  0
    0.7693    1.0184    0.2700 C   0  0  0  0  0  0  0  0  0  0  0  0
    1.7523    1.8630    1.0821 C   0  0  0  0  0  0  0  0  0  0  0  0
    1.0685    2.7128    2.1525 C   0  0  0  0  0  0  0  0  0  0  0  0
   -3.3268   -0.1088    0.8038 H   0  0  0  0  0  0  0  0  0  0  0  0
   -2.3922    1.3439    0.4566 H   0  0  0  0  0  0  0  0  0  0  0  0
   -3.6049    0.7871   -0.6901 H   0  0  0  0  0  0  0  0  0  0  0  0
   -2.2843   -1.2092   -1.2359 H   0  0  0  0  0  0  0  0  0  0  0  0
   -1.2680    0.1956   -1.4470 H   0  0  0  0  0  0  0  0  0  0  0  0
   -1.2916   -1.7102    0.9364 H   0  0  0  0  0  0  0  0  0  0  0  0
   -0.0537   -1.6138   -0.3037 H   0  0  0  0  0  0  0  0  0  0  0  0
    0.7091   -0.5358    1.7512 H   0  0  0  0  0  0  0  0  0  0  0  0
   -0.6877    0.5166    1.7853 H   0  0  0  0  0  0  0  0  0  0  0  0
    0.0676    1.6858   -0.2391 H   0  0  0  0  0  0  0  0  0  0  0  0
    1.3158    0.4835   -0.5137 H   0  0  0  0  0  0  0  0  0  0  0  0
    2.4872    1.2046    1.5535 H   0  0  0  0  0  0  0  0  0  0  0  0
    2.3053    2.5153    0.4043 H   0  0  0  0  0  0  0  0  0  0  0  0
    1.7817    3.3783    2.6401 H   0  0  0  0  0  0  0  0  0  0  0  0
    0.6131    2.0936    2.9239 H   0  0  0  0  0  0  0  0  0  0  0  0
    0.2825    3.3287    1.7100 H   0  0  0  0  0  0  0  0  0  0  0  0
  1  2  1  0  0  0  0
  1  8  1  0  0  0  0
  1  9  1  0  0  0  0
  1 10  1  0  0  0  0
  2  3  1  0  0  0  0
  2 11  1  0  0  0  0
  2 12  1  0  0  0  0
  3  4  1  0  0  0  0
  3 13  1  0  0  0  0
  3 14  1  0  0  0  0
  4  5  1  0  0  0  0
  4 15  1  0  0  0  0
  4 16  1  0  0  0  0
  5  6  1  0  0  0  0
  5 17  1  0  0  0  0
  5 18  1  0  0  0  0
  6  7  1  0  0  0  0
  6 19  1  0  0  0  0
  6 20  1  0  0  0  0
  7 21  1  0  0  0  0
  7 22  1  0  0  0  0
  7 23  1  0  0  0  0
M  END
$$$$
G-G-AG
 OpenBabel12202214453D

 23 22  0  0  0  0  0  0  0  0999 V2000
   -2.8295    0.4600   -0.0227 C   0  0  0  0  0  0  0  0  0  0  0  0
   -1.7841   -0.4186   -0.7068 C   0  0  0  0  0  0  0  0  0  0  0  0
   -0.7709   -1.0206    0.2704 C   0  0  0  0  0  0  0  0  0  0  0  0
    0.0007    0.0009    1.1105 C   0  0  0  0  0  0  0  0  0  0  0  0
    0.7702    1.0197    0.2711 C   0  0  0  0  0  0  0  0  0  0  0  0
    1.6320    1.9726    1.1032 C   0  0  0  0  0  0  0  0  0  0  0  0
    2.8032    1.2833    1.8008 C   0  0  0  0  0  0  0  0  0  0  0  0
   -3.3240   -0.0876    0.7824 H   0  0  0  0  0  0  0  0  0  0  0  0
   -2.3794    1.3533    0.4105 H   0  0  0  0  0  0  0  0  0  0  0  0
   -3.5940    0.7838   -0.7290 H   0  0  0  0  0  0  0  0  0  0  0  0
   -2.2860   -1.2348   -1.2297 H   0  0  0  0  0  0  0  0  0  0  0  0
   -1.2626    0.1597   -1.4728 H   0  0  0  0  0  0  0  0  0  0  0  0
   -1.2985   -1.7032    0.9438 H   0  0  0  0  0  0  0  0  0  0  0  0
   -0.0551   -1.6269   -0.2909 H   0  0  0  0  0  0  0  0  0  0  0  0
    0.6946   -0.5451    1.7519 H   0  0  0  0  0  0  0  0  0  0  0  0
   -0.6835    0.5309    1.7785 H   0  0  0  0  0  0  0  0  0  0  0  0
    0.0636    1.6092   -0.3172 H   0  0  0  0  0  0  0  0  0  0  0  0
    1.4069    0.4903   -0.4457 H   0  0  0  0  0  0  0  0  0  0  0  0
    2.0212    2.7571    0.4508 H   0  0  0  0  0  0  0  0  0  0  0  0
    1.0024    2.4692    1.8461 H   0  0  0  0  0  0  0  0  0  0  0  0
    3.4423    2.0099    2.3023 H   0  0  0  0  0  0  0  0  0  0  0  0
    3.4154    0.7417    1.0768 H   0  0  0  0  0  0  0  0  0  0  0  0
    2.4646    0.5710    2.5528 H   0  0  0  0  0  0  0  0  0  0  0  0
  1  2  1  0  0  0  0
  1  8  1  0  0  0  0
  1  9  1  0  0  0  0
  1 10  1  0  0  0  0
  2  3  1  0  0  0  0
  2 11  1  0  0  0  0
  2 12  1  0  0  0  0
  3  4  1  0  0  0  0
  3 13  1  0  0  0  0
  3 14  1  0  0  0  0
  4  5  1  0  0  0  0
  4 15  1  0  0  0  0
  4 16  1  0  0  0  0
  5  6  1  0  0  0  0
  5 17  1  0  0  0  0
  5 18  1  0  0  0  0
  6  7  1  0  0  0  0
  6 19  1  0  0  0  0
  6 20  1  0  0  0  0
  7 21  1  0  0  0  0
  7 22  1  0  0  0  0
  7 23  1  0  0  0  0
M  END
$$$$
G-GAG-
 OpenBabel12202214453D

 23 22  0  0  0  0  0  0  0  0999 V2000
    1.3140   -2.2630   -0.5635 C   0  0  0  0  0  0  0  0  0  0  0  0
   -0.0531   -2.3660    0.1099 C   0  0  0  0  0  0  0  0  0  0  0  0
   -0.7738   -1.0244    0.2688 C   0  0  0  0  0  0  0  0  0  0  0  0
    0.0016    0.0022    1.1126 C   0  0  0  0  0  0  0  0  0  0  0  0
    0.7722    1.0222    0.2706 C   0  0  0  0  0  0  0  0  0  0  0  0
    1.7139    1.9055    1.0889 C   0  0  0  0  0  0  0  0  0  0  0  0
    0.9939    2.7535    2.1354 C   0  0  0  0  0  0  0  0  0  0  0  0
    2.0047   -1.6602    0.0286 H   0  0  0  0  0  0  0  0  0  0  0  0
    1.7603   -3.2491   -0.6886 H   0  0  0  0  0  0  0  0  0  0  0  0
    1.2279   -1.8035   -1.5499 H   0  0  0  0  0  0  0  0  0  0  0  0
   -0.6869   -3.0428   -0.4663 H   0  0  0  0  0  0  0  0  0  0  0  0
    0.0668   -2.8167    1.0991 H   0  0  0  0  0  0  0  0  0  0  0  0
   -0.9717   -0.6008   -0.7214 H   0  0  0  0  0  0  0  0  0  0  0  0
   -1.7486   -1.2146    0.7216 H   0  0  0  0  0  0  0  0  0  0  0  0
    0.7007   -0.5228    1.7735 H   0  0  0  0  0  0  0  0  0  0  0  0
   -0.6913    0.5355    1.7641 H   0  0  0  0  0  0  0  0  0  0  0  0
    0.0512    1.6546   -0.2587 H   0  0  0  0  0  0  0  0  0  0  0  0
    1.3449    0.5003   -0.4975 H   0  0  0  0  0  0  0  0  0  0  0  0
    2.4592    1.2738    1.5797 H   0  0  0  0  0  0  0  0  0  0  0  0
    2.2619    2.5623    0.4100 H   0  0  0  0  0  0  0  0  0  0  0  0
    0.2029    3.3464    1.6711 H   0  0  0  0  0  0  0  0  0  0  0  0
    1.6838    3.4403    2.6255 H   0  0  0  0  0  0  0  0  0  0  0  0
    0.5391    2.1344    2.9083 H   0  0  0  0  0  0  0  0  0  0  0  0
  1  2  1  0  0  0  0
  1  8  1  0  0  0  0
  1  9  1  0  0  0  0
  1 10  1  0  0  0  0
  2  3  1  0  0  0  0
  2 11  1  0  0  0  0
  2 12  1  0  0  0  0
  3  4  1  0  0  0  0
  3 13  1  0  0  0  0
  3 14  1  0  0  0  0
  4  5  1  0  0  0  0
  4 15  1  0  0  0  0
  4 16  1  0  0  0  0
  5  6  1  0  0  0  0
  5 17  1  0  0  0  0
  5 18  1  0  0  0  0
  6  7  1  0  0  0  0
  6 19  1  0  0  0  0
  6 20  1  0  0  0  0
  7 21  1  0  0  0  0
  7 22  1  0  0  0  0
  7 23  1  0  0  0  0
M  END
$$$$
G-GAG
 OpenBabel12202214453D

 23 22  0  0  0  0  0  0  0  0999 V2000
    1.3117   -2.2636   -0.5643 C   0  0  0  0  0  0  0  0  0  0  0  0
   -0.0546   -2.3662    0.1084 C   0  0  0  0  0  0  0  0  0  0  0  0
   -0.7741   -1.0248    0.2691 C   0  0  0  0  0  0  0  0  0  0  0  0
    0.0019    0.0025    1.1117 C   0  0  0  0  0  0  0  0  0  0  0  0
    0.7722    1.0223    0.2712 C   0  0  0  0  0  0  0  0  0  0  0  0
    1.5798    2.0197    1.1023 C   0  0  0  0  0  0  0  0  0  0  0  0
    2.7512    1.3777    1.8443 C   0  0  0  0  0  0  0  0  0  0  0  0
    2.0094   -1.6798    0.0378 H   0  0  0  0  0  0  0  0  0  0  0  0
    1.7490   -3.2514   -0.7101 H   0  0  0  0  0  0  0  0  0  0  0  0
    1.2282   -1.7847   -1.5420 H   0  0  0  0  0  0  0  0  0  0  0  0
   -0.6903   -3.0408   -0.4702 H   0  0  0  0  0  0  0  0  0  0  0  0
    0.0625   -2.8217    1.0956 H   0  0  0  0  0  0  0  0  0  0  0  0
   -0.9726   -0.6025   -0.7211 H   0  0  0  0  0  0  0  0  0  0  0  0
   -1.7477   -1.2137    0.7244 H   0  0  0  0  0  0  0  0  0  0  0  0
    0.6832   -0.5305    1.7803 H   0  0  0  0  0  0  0  0  0  0  0  0
   -0.6885    0.5531    1.7554 H   0  0  0  0  0  0  0  0  0  0  0  0
    0.0513    1.5672   -0.3452 H   0  0  0  0  0  0  0  0  0  0  0  0
    1.4420    0.5062   -0.4218 H   0  0  0  0  0  0  0  0  0  0  0  0
    1.9628    2.8016    0.4423 H   0  0  0  0  0  0  0  0  0  0  0  0
    0.9170    2.5140    1.8176 H   0  0  0  0  0  0  0  0  0  0  0  0
    2.4117    0.6694    2.5991 H   0  0  0  0  0  0  0  0  0  0  0  0
    3.3560    2.1309    2.3497 H   0  0  0  0  0  0  0  0  0  0  0  0
    3.3981    0.8412    1.1478 H   0  0  0  0  0  0  0  0  0  0  0  0
  1  2  1  0  0  0  0
  1  8  1  0  0  0  0
  1  9  1  0  0  0  0
  1 10  1  0  0  0  0
  2  3  1  0  0  0  0
  2 11  1  0  0  0  0
  2 12  1  0  0  0  0
  3  4  1  0  0  0  0
  3 13  1  0  0  0  0
  3 14  1  0  0  0  0
  4  5  1  0  0  0  0
  4 15  1  0  0  0  0
  4 16  1  0  0  0  0
  5  6  1  0  0  0  0
  5 17  1  0  0  0  0
  5 18  1  0  0  0  0
  6  7  1  0  0  0  0
  6 19  1  0  0  0  0
  6 20  1  0  0  0  0
  7 21  1  0  0  0  0
  7 22  1  0  0  0  0
  7 23  1  0  0  0  0
M  END
$$$$
GG-AG-
 OpenBabel12202214453D

 23 22  0  0  0  0  0  0  0  0999 V2000
   -2.5360    0.6428   -0.5643 C   0  0  0  0  0  0  0  0  0  0  0  0
   -2.2611   -0.6995    0.1084 C   0  0  0  0  0  0  0  0  0  0  0  0
   -0.7741   -1.0248    0.2691 C   0  0  0  0  0  0  0  0  0  0  0  0
    0.0019    0.0025    1.1117 C   0  0  0  0  0  0  0  0  0  0  0  0
    0.7722    1.0223    0.2712 C   0  0  0  0  0  0  0  0  0  0  0  0
    1.5108    2.0718    1.1023 C   0  0  0  0  0  0  0  0  0  0  0  0
    0.5730    3.0231    1.8443 C   0  0  0  0  0  0  0  0  0  0  0  0
   -2.0525    0.6934   -1.5420 H   0  0  0  0  0  0  0  0  0  0  0  0
   -3.6058    0.7934   -0.7101 H   0  0  0  0  0  0  0  0  0  0  0  0
   -2.1652    1.4735    0.0378 H   0  0  0  0  0  0  0  0  0  0  0  0
   -2.7313   -0.7114    1.0956 H   0  0  0  0  0  0  0  0  0  0  0  0
   -2.7362   -1.4955   -0.4702 H   0  0  0  0  0  0  0  0  0  0  0  0
   -0.6896   -2.0129    0.7244 H   0  0  0  0  0  0  0  0  0  0  0  0
   -0.3136   -1.1003   -0.7211 H   0  0  0  0  0  0  0  0  0  0  0  0
    0.7203   -0.5110    1.7554 H   0  0  0  0  0  0  0  0  0  0  0  0
   -0.6971    0.5121    1.7803 H   0  0  0  0  0  0  0  0  0  0  0  0
    0.0927    1.5254   -0.4218 H   0  0  0  0  0  0  0  0  0  0  0  0
    1.4935    0.4778   -0.3452 H   0  0  0  0  0  0  0  0  0  0  0  0
    2.1675    1.5694    1.8176 H   0  0  0  0  0  0  0  0  0  0  0  0
    2.1582    2.6540    0.4423 H   0  0  0  0  0  0  0  0  0  0  0  0
   -0.1200    3.4986    1.1478 H   0  0  0  0  0  0  0  0  0  0  0  0
    1.1321    3.8108    2.3497 H   0  0  0  0  0  0  0  0  0  0  0  0
   -0.0155    2.5028    2.5991 H   0  0  0  0  0  0  0  0  0  0  0  0
  1  2  1  0  0  0  0
  1  8  1  0  0  0  0
  1  9  1  0  0  0  0
  1 10  1  0  0  0  0
  2  3  1  0  0  0  0
  2 11  1  0  0  0  0
  2 12  1  0  0  0  0
  3  4  1  0  0  0  0
  3 13  1  0  0  0  0
  3 14  1  0  0  0  0
  4  5  1  0  0  0  0
  4 15  1  0  0  0  0
  4 16  1  0  0  0  0
  5  6  1  0  0  0  0
  5 17  1  0  0  0  0
  5 18  1  0  0  0  0
  6  7  1  0  0  0  0
  6 19  1  0  0  0  0
  6 20  1  0  0  0  0
  7 21  1  0  0  0  0
  7 22  1  0  0  0  0
  7 23  1  0  0  0  0
M  END
$$$$
GG-AG
 OpenBabel12202214453D

 23 22  0  0  0  0  0  0  0  0999 V2000
   -2.5360    0.6452   -0.5635 C   0  0  0  0  0  0  0  0  0  0  0  0
   -2.2613   -0.6980    0.1099 C   0  0  0  0  0  0  0  0  0  0  0  0
   -0.7738   -1.0244    0.2688 C   0  0  0  0  0  0  0  0  0  0  0  0
    0.0016    0.0022    1.1126 C   0  0  0  0  0  0  0  0  0  0  0  0
    0.7722    1.0222    0.2706 C   0  0  0  0  0  0  0  0  0  0  0  0
    1.3643    2.1696    1.0889 C   0  0  0  0  0  0  0  0  0  0  0  0
    2.3768    1.7088    2.1354 C   0  0  0  0  0  0  0  0  0  0  0  0
   -2.0705    0.6880   -1.5499 H   0  0  0  0  0  0  0  0  0  0  0  0
   -3.6066    0.8048   -0.6886 H   0  0  0  0  0  0  0  0  0  0  0  0
   -2.1451    1.4743    0.0286 H   0  0  0  0  0  0  0  0  0  0  0  0
   -2.7277   -0.7059    1.0991 H   0  0  0  0  0  0  0  0  0  0  0  0
   -2.7390   -1.4927   -0.4663 H   0  0  0  0  0  0  0  0  0  0  0  0
   -0.6902   -2.0140    0.7216 H   0  0  0  0  0  0  0  0  0  0  0  0
   -0.3122   -1.0989   -0.7214 H   0  0  0  0  0  0  0  0  0  0  0  0
    0.7041   -0.5186    1.7641 H   0  0  0  0  0  0  0  0  0  0  0  0
   -0.6944    0.5311    1.7735 H   0  0  0  0  0  0  0  0  0  0  0  0
    0.1135    1.4305   -0.4975 H   0  0  0  0  0  0  0  0  0  0  0  0
    1.5775    0.5017   -0.2587 H   0  0  0  0  0  0  0  0  0  0  0  0
    1.8463    2.8763    0.4100 H   0  0  0  0  0  0  0  0  0  0  0  0
    0.5529    2.7138    1.5797 H   0  0  0  0  0  0  0  0  0  0  0  0
    1.9057    1.1021    2.9083 H   0  0  0  0  0  0  0  0  0  0  0  0
    2.8488    2.5603    2.6255 H   0  0  0  0  0  0  0  0  0  0  0  0
    3.1634    1.1102    1.6711 H   0  0  0  0  0  0  0  0  0  0  0  0
  1  2  1  0  0  0  0
  1  8  1  0  0  0  0
  1  9  1  0  0  0  0
  1 10  1  0  0  0  0
  2  3  1  0  0  0  0
  2 11  1  0  0  0  0
  2 12  1  0  0  0  0
  3  4  1  0  0  0  0
  3 13  1  0  0  0  0
  3 14  1  0  0  0  0
  4  5  1  0  0  0  0
  4 15  1  0  0  0  0
  4 16  1  0  0  0  0
  5  6  1  0  0  0  0
  5 17  1  0  0  0  0
  5 18  1  0  0  0  0
  6  7  1  0  0  0  0
  6 19  1  0  0  0  0
  6 20  1  0  0  0  0
  7 21  1  0  0  0  0
  7 22  1  0  0  0  0
  7 23  1  0  0  0  0
M  END
$$$$
GGAG-
 OpenBabel12202214453D

 23 22  0  0  0  0  0  0  0  0999 V2000
    1.2162   -2.5959   -0.0227 C   0  0  0  0  0  0  0  0  0  0  0  0
    0.0852   -1.8306   -0.7068 C   0  0  0  0  0  0  0  0  0  0  0  0
   -0.7709   -1.0206    0.2704 C   0  0  0  0  0  0  0  0  0  0  0  0
    0.0007    0.0009    1.1105 C   0  0  0  0  0  0  0  0  0  0  0  0
    0.7702    1.0197    0.2711 C   0  0  0  0  0  0  0  0  0  0  0  0
    1.4512    2.1091    1.1032 C   0  0  0  0  0  0  0  0  0  0  0  0
    0.4679    3.0473    1.8008 C   0  0  0  0  0  0  0  0  0  0  0  0
    0.8246   -3.2213    0.7824 H   0  0  0  0  0  0  0  0  0  0  0  0
    1.7366   -3.2427   -0.7290 H   0  0  0  0  0  0  0  0  0  0  0  0
    1.9523   -1.9187    0.4105 H   0  0  0  0  0  0  0  0  0  0  0  0
    0.4988   -1.1709   -1.4728 H   0  0  0  0  0  0  0  0  0  0  0  0
   -0.5627   -2.5366   -1.2297 H   0  0  0  0  0  0  0  0  0  0  0  0
   -1.5498   -0.4979   -0.2909 H   0  0  0  0  0  0  0  0  0  0  0  0
   -1.2833   -1.7147    0.9438 H   0  0  0  0  0  0  0  0  0  0  0  0
    0.6975   -0.5123    1.7785 H   0  0  0  0  0  0  0  0  0  0  0  0
   -0.7142    0.5191    1.7519 H   0  0  0  0  0  0  0  0  0  0  0  0
    0.0869    1.4873   -0.4457 H   0  0  0  0  0  0  0  0  0  0  0  0
    1.5305    0.5012   -0.3172 H   0  0  0  0  0  0  0  0  0  0  0  0
    2.1010    1.6393    1.8461 H   0  0  0  0  0  0  0  0  0  0  0  0
    2.0994    2.6981    0.4508 H   0  0  0  0  0  0  0  0  0  0  0  0
   -0.2204    3.4881    1.0768 H   0  0  0  0  0  0  0  0  0  0  0  0
    0.9921    3.8607    2.3023 H   0  0  0  0  0  0  0  0  0  0  0  0
   -0.1246    2.5269    2.5528 H   0  0  0  0  0  0  0  0  0  0  0  0
  1  2  1  0  0  0  0
  1  8  1  0  0  0  0
  1  9  1  0  0  0  0
  1 10  1  0  0  0  0
  2  3  1  0  0  0  0
  2 11  1  0  0  0  0
  2 12  1  0  0  0  0
  3  4  1  0  0  0  0
  3 13  1  0  0  0  0
  3 14  1  0  0  0  0
  4  5  1  0  0  0  0
  4 15  1  0  0  0  0
  4 16  1  0  0  0  0
  5  6  1  0  0  0  0
  5 17  1  0  0  0  0
  5 18  1  0  0  0  0
  6  7  1  0  0  0  0
  6 19  1  0  0  0  0
  6 20  1  0  0  0  0
  7 21  1  0  0  0  0
  7 22  1  0  0  0  0
  7 23  1  0  0  0  0
M  END
$$$$
GGAG
 OpenBabel12202214453D

 23 22  0  0  0  0  0  0  0  0999 V2000
    1.2137   -2.6039    0.0080 C   0  0  0  0  0  0  0  0  0  0  0  0
    0.1018   -1.8282   -0.6952 C   0  0  0  0  0  0  0  0  0  0  0  0
   -0.7697   -1.0190    0.2696 C   0  0  0  0  0  0  0  0  0  0  0  0
    0.0004    0.0006    1.1124 C   0  0  0  0  0  0  0  0  0  0  0  0
    0.7693    1.0184    0.2700 C   0  0  0  0  0  0  0  0  0  0  0  0
    1.3129    2.1949    1.0821 C   0  0  0  0  0  0  0  0  0  0  0  0
    2.3173    1.7695    2.1525 C   0  0  0  0  0  0  0  0  0  0  0  0
    0.8049   -3.2297    0.8038 H   0  0  0  0  0  0  0  0  0  0  0  0
    1.7428   -3.2523   -0.6901 H   0  0  0  0  0  0  0  0  0  0  0  0
    1.9467   -1.9336    0.4566 H   0  0  0  0  0  0  0  0  0  0  0  0
    0.5349   -1.1662   -1.4470 H   0  0  0  0  0  0  0  0  0  0  0  0
   -0.5386   -2.5279   -1.2359 H   0  0  0  0  0  0  0  0  0  0  0  0
   -1.5376   -0.4929   -0.3037 H   0  0  0  0  0  0  0  0  0  0  0  0
   -1.2918   -1.7099    0.9364 H   0  0  0  0  0  0  0  0  0  0  0  0
    0.6850   -0.5202    1.7853 H   0  0  0  0  0  0  0  0  0  0  0  0
   -0.7093    0.5356    1.7512 H   0  0  0  0  0  0  0  0  0  0  0  0
    0.1053    1.3978   -0.5137 H   0  0  0  0  0  0  0  0  0  0  0  0
    1.6030    0.5259   -0.2391 H   0  0  0  0  0  0  0  0  0  0  0  0
    1.7891    2.9051    0.4043 H   0  0  0  0  0  0  0  0  0  0  0  0
    0.4787    2.7218    1.5535 H   0  0  0  0  0  0  0  0  0  0  0  0
    1.8462    1.1622    2.9239 H   0  0  0  0  0  0  0  0  0  0  0  0
    2.7624    2.6375    2.6401 H   0  0  0  0  0  0  0  0  0  0  0  0
    3.1246    1.1818    1.7100 H   0  0  0  0  0  0  0  0  0  0  0  0
  1  2  1  0  0  0  0
  1  8  1  0  0  0  0
  1  9  1  0  0  0  0
  1 10  1  0  0  0  0
  2  3  1  0  0  0  0
  2 11  1  0  0  0  0
  2 12  1  0  0  0  0
  3  4  1  0  0  0  0
  3 13  1  0  0  0  0
  3 14  1  0  0  0  0
  4  5  1  0  0  0  0
  4 15  1  0  0  0  0
  4 16  1  0  0  0  0
  5  6  1  0  0  0  0
  5 17  1  0  0  0  0
  5 18  1  0  0  0  0
  6  7  1  0  0  0  0
  6 19  1  0  0  0  0
  6 20  1  0  0  0  0
  7 21  1  0  0  0  0
  7 22  1  0  0  0  0
  7 23  1  0  0  0  0
M  END
$$$$
G-G-G-A
 OpenBabel12202214453D

 23 22  0  0  0  0  0  0  0  0999 V2000
   -2.7991    0.4850   -0.0912 C   0  0  0  0  0  0  0  0  0  0  0  0
   -1.7512   -0.4187   -0.7361 C   0  0  0  0  0  0  0  0  0  0  0  0
   -0.7763   -1.0277    0.2740 C   0  0  0  0  0  0  0  0  0  0  0  0
    0.0006    0.0008    1.1034 C   0  0  0  0  0  0  0  0  0  0  0  0
    0.7757    1.0269    0.2746 C   0  0  0  0  0  0  0  0  0  0  0  0
    1.8033    0.4078   -0.6698 C   0  0  0  0  0  0  0  0  0  0  0  0
    2.6400    1.4702   -1.3788 C   0  0  0  0  0  0  0  0  0  0  0  0
   -3.3273   -0.0439    0.7051 H   0  0  0  0  0  0  0  0  0  0  0  0
   -2.3471    1.3756    0.3453 H   0  0  0  0  0  0  0  0  0  0  0  0
   -3.5379    0.8141   -0.8228 H   0  0  0  0  0  0  0  0  0  0  0  0
   -2.2527   -1.2306   -1.2669 H   0  0  0  0  0  0  0  0  0  0  0  0
   -1.1987    0.1443   -1.4929 H   0  0  0  0  0  0  0  0  0  0  0  0
   -1.3370   -1.6713    0.9574 H   0  0  0  0  0  0  0  0  0  0  0  0
   -0.0734   -1.6773   -0.2523 H   0  0  0  0  0  0  0  0  0  0  0  0
    0.7029   -0.5329    1.7491 H   0  0  0  0  0  0  0  0  0  0  0  0
   -0.6883    0.5261    1.7682 H   0  0  0  0  0  0  0  0  0  0  0  0
    1.2925    1.7103    0.9557 H   0  0  0  0  0  0  0  0  0  0  0  0
    0.0825    1.6438   -0.3050 H   0  0  0  0  0  0  0  0  0  0  0  0
    2.4571   -0.2602   -0.1011 H   0  0  0  0  0  0  0  0  0  0  0  0
    1.2987   -0.2104   -1.4149 H   0  0  0  0  0  0  0  0  0  0  0  0
    3.3663    1.0232   -2.0568 H   0  0  0  0  0  0  0  0  0  0  0  0
    3.1831    2.0796   -0.6549 H   0  0  0  0  0  0  0  0  0  0  0  0
    2.0008    2.1365   -1.9614 H   0  0  0  0  0  0  0  0  0  0  0  0
  1  2  1  0  0  0  0
  1  8  1  0  0  0  0
  1  9  1  0  0  0  0
  1 10  1  0  0  0  0
  2  3  1  0  0  0  0
  2 11  1  0  0  0  0
  2 12  1  0  0  0  0
  3  4  1  0  0  0  0
  3 13  1  0  0  0  0
  3 14  1  0  0  0  0
  4  5  1  0  0  0  0
  4 15  1  0  0  0  0
  4 16  1  0  0  0  0
  5  6  1  0  0  0  0
  5 17  1  0  0  0  0
  5 18  1  0  0  0  0
  6  7  1  0  0  0  0
  6 19  1  0  0  0  0
  6 20  1  0  0  0  0
  7 21  1  0  0  0  0
  7 22  1  0  0  0  0
  7 23  1  0  0  0  0
M  END
$$$$
G-G-GA
 OpenBabel12202214453D

 23 22  0  0  0  0  0  0  0  0999 V2000
   -2.9990    0.2166    0.1245 C   0  0  0  0  0  0  0  0  0  0  0  0
   -1.8575   -0.4490   -0.6411 C   0  0  0  0  0  0  0  0  0  0  0  0
   -0.7758   -1.0271    0.2734 C   0  0  0  0  0  0  0  0  0  0  0  0
   -0.0012   -0.0016    1.1065 C   0  0  0  0  0  0  0  0  0  0  0  0
    0.7770    1.0287    0.2721 C   0  0  0  0  0  0  0  0  0  0  0  0
    0.0568    2.3632    0.0724 C   0  0  0  0  0  0  0  0  0  0  0  0
    0.8796    3.3370   -0.7651 C   0  0  0  0  0  0  0  0  0  0  0  0
   -3.4535   -0.4890    0.8214 H   0  0  0  0  0  0  0  0  0  0  0  0
   -2.6525    1.0752    0.7010 H   0  0  0  0  0  0  0  0  0  0  0  0
   -3.7769    0.5663   -0.5546 H   0  0  0  0  0  0  0  0  0  0  0  0
   -2.2644   -1.2581   -1.2512 H   0  0  0  0  0  0  0  0  0  0  0  0
   -1.4084    0.2609   -1.3398 H   0  0  0  0  0  0  0  0  0  0  0  0
   -1.2417   -1.7536    0.9461 H   0  0  0  0  0  0  0  0  0  0  0  0
   -0.0582   -1.5828   -0.3365 H   0  0  0  0  0  0  0  0  0  0  0  0
    0.6962   -0.5535    1.7400 H   0  0  0  0  0  0  0  0  0  0  0  0
   -0.6786    0.5198    1.7885 H   0  0  0  0  0  0  0  0  0  0  0  0
    1.0154    0.5976   -0.7064 H   0  0  0  0  0  0  0  0  0  0  0  0
    1.7368    1.2386    0.7518 H   0  0  0  0  0  0  0  0  0  0  0  0
   -0.9117    2.2020   -0.4027 H   0  0  0  0  0  0  0  0  0  0  0  0
   -0.1481    2.8017    1.0530 H   0  0  0  0  0  0  0  0  0  0  0  0
    0.3696    4.2925   -0.8853 H   0  0  0  0  0  0  0  0  0  0  0  0
    1.0679    2.9280   -1.7594 H   0  0  0  0  0  0  0  0  0  0  0  0
    1.8474    3.5283   -0.2964 H   0  0  0  0  0  0  0  0  0  0  0  0
  1  2  1  0  0  0  0
  1  8  1  0  0  0  0
  1  9  1  0  0  0  0
  1 10  1  0  0  0  0
  2  3  1  0  0  0  0
  2 11  1  0  0  0  0
  2 12  1  0  0  0  0
  3  4  1  0  0  0  0
  3 13  1  0  0  0  0
  3 14  1  0  0  0  0
  4  5  1  0  0  0  0
  4 15  1  0  0  0  0
  4 16  1  0  0  0  0
  5  6  1  0  0  0  0
  5 17  1  0  0  0  0
  5 18  1  0  0  0  0
  6  7  1  0  0  0  0
  6 19  1  0  0  0  0
  6 20  1  0  0  0  0
  7 21  1  0  0  0  0
  7 22  1  0  0  0  0
  7 23  1  0  0  0  0
M  END
$$$$
G-GG-A
 OpenBabel12202214453D

 23 25  0  0  0  0  0  0  0  0999 V2000
    2.2325   -0.8423   -0.3522 C   0  0  0  0  0  0  0  0  0  0  0  0
    1.9873   -0.5307    0.4186 H   0  0  0  0  0  0  0  0  0  0  0  0
    1.2710   -1.7880   -1.0564 C   0  0  0  0  0  0  0  0  0  0  0  0
   -0.1670   -1.2659   -1.1111 C   0  0  0  0  0  0  0  0  0  0  0  0
   -0.7749   -1.0258    0.2732 C   0  0  0  0  0  0  0  0  0  0  0  0
   -0.0001   -0.0002    1.1058 C   0  0  0  0  0  0  0  0  0  0  0  0
    1.9924   -0.7448    0.7101 H   0  0  0  0  0  0  0  0  0  0  0  0
    1.6239   -1.9428   -2.0826 H   0  0  0  0  0  0  0  0  0  0  0  0
    1.2946   -2.7658   -0.5619 H   0  0  0  0  0  0  0  0  0  0  0  0
   -0.1890   -0.3407   -1.6985 H   0  0  0  0  0  0  0  0  0  0  0  0
   -0.7776   -2.0001   -1.6502 H   0  0  0  0  0  0  0  0  0  0  0  0
   -0.8320   -1.9690    0.8287 H   0  0  0  0  0  0  0  0  0  0  0  0
   -1.8035   -0.6631    0.1554 H   0  0  0  0  0  0  0  0  0  0  0  0
   -0.5154    0.1201    2.0668 H   0  0  0  0  0  0  0  0  0  0  0  0
   -0.0307    0.9772    0.6078 H   0  0  0  0  0  0  0  0  0  0  0  0
    1.4528   -0.4024    1.3658 C   0  0  0  0  0  0  0  0  0  0  0  0
    2.1881    1.6131    1.6815 H   0  0  0  0  0  0  0  0  0  0  0  0
    3.2153    0.3428    2.3658 H   0  0  0  0  0  0  0  0  0  0  0  0
    1.6980    0.7786    3.1688 H   0  0  0  0  0  0  0  0  0  0  0  0
    2.1881    1.6131    1.6815 H   0  0  0  0  0  0  0  0  0  0  0  0
    3.2153    0.3428    2.3658 H   0  0  0  0  0  0  0  0  0  0  0  0
    1.6980    0.7786    3.1688 H   0  0  0  0  0  0  0  0  0  0  0  0
    2.1787    0.6468    2.1941 C   0  0  0  0  0  0  0  0  0  0  0  0
  1  2  1  0  0  0  0
  1  3  1  0  0  0  0
  1  7  1  0  0  0  0
  1 16  1  0  0  0  0
  2 16  1  0  0  0  0
  3  4  1  0  0  0  0
  3  8  1  0  0  0  0
  3  9  1  0  0  0  0
  4  5  1  0  0  0  0
  4 10  1  0  0  0  0
  4 11  1  0  0  0  0
  5  6  1  0  0  0  0
  5 12  1  0  0  0  0
  5 13  1  0  0  0  0
  6 14  1  0  0  0  0
  6 15  1  0  0  0  0
  6 16  1  0  0  0  0
  7 16  1  0  0  0  0
 16 23  1  0  0  0  0
 17 23  1  0  0  0  0
 18 23  1  0  0  0  0
 19 23  1  0  0  0  0
 20 23  1  0  0  0  0
 21 23  1  0  0  0  0
 22 23  1  0  0  0  0
M  END
$$$$
G-GGA
 OpenBabel12202214453D

 23 22  0  0  0  0  0  0  0  0999 V2000
    0.1811   -1.3675   -2.0884 C   0  0  0  0  0  0  0  0  0  0  0  0
    0.0850   -1.8950   -0.6559 C   0  0  0  0  0  0  0  0  0  0  0  0
   -0.7816   -1.0347    0.2783 C   0  0  0  0  0  0  0  0  0  0  0  0
    0.0009    0.0012    1.0944 C   0  0  0  0  0  0  0  0  0  0  0  0
    0.7807    1.0335    0.2793 C   0  0  0  0  0  0  0  0  0  0  0  0
   -0.1016    1.9473   -0.5692 C   0  0  0  0  0  0  0  0  0  0  0  0
    0.7208    2.9733   -1.3432 C   0  0  0  0  0  0  0  0  0  0  0  0
    0.6382   -0.3801   -2.1324 H   0  0  0  0  0  0  0  0  0  0  0  0
    0.7731   -2.0370   -2.7131 H   0  0  0  0  0  0  0  0  0  0  0  0
   -0.8142   -1.2914   -2.5318 H   0  0  0  0  0  0  0  0  0  0  0  0
   -0.3254   -2.9054   -0.6957 H   0  0  0  0  0  0  0  0  0  0  0  0
    1.0883   -1.9903   -0.2294 H   0  0  0  0  0  0  0  0  0  0  0  0
   -1.5671   -0.5450   -0.3029 H   0  0  0  0  0  0  0  0  0  0  0  0
   -1.2953   -1.6866    0.9885 H   0  0  0  0  0  0  0  0  0  0  0  0
    0.6997   -0.5356    1.7426 H   0  0  0  0  0  0  0  0  0  0  0  0
   -0.6940    0.5277    1.7544 H   0  0  0  0  0  0  0  0  0  0  0  0
    1.5107    0.5294   -0.3607 H   0  0  0  0  0  0  0  0  0  0  0  0
    1.3620    1.6550    0.9660 H   0  0  0  0  0  0  0  0  0  0  0  0
   -0.6925    1.3552   -1.2694 H   0  0  0  0  0  0  0  0  0  0  0  0
   -0.8143    2.4582    0.0840 H   0  0  0  0  0  0  0  0  0  0  0  0
    1.3044    3.5962   -0.6633 H   0  0  0  0  0  0  0  0  0  0  0  0
    0.0879    3.6281   -1.9414 H   0  0  0  0  0  0  0  0  0  0  0  0
    1.4203    2.4749   -2.0174 H   0  0  0  0  0  0  0  0  0  0  0  0
  1  2  1  0  0  0  0
  1  8  1  0  0  0  0
  1  9  1  0  0  0  0
  1 10  1  0  0  0  0
  2  3  1  0  0  0  0
  2 11  1  0  0  0  0
  2 12  1  0  0  0  0
  3  4  1  0  0  0  0
  3 13  1  0  0  0  0
  3 14  1  0  0  0  0
  4  5  1  0  0  0  0
  4 15  1  0  0  0  0
  4 16  1  0  0  0  0
  5  6  1  0  0  0  0
  5 17  1  0  0  0  0
  5 18  1  0  0  0  0
  6  7  1  0  0  0  0
  6 19  1  0  0  0  0
  6 20  1  0  0  0  0
  7 21  1  0  0  0  0
  7 22  1  0  0  0  0
  7 23  1  0  0  0  0
M  END
$$$$
GG-G-A
 OpenBabel12202214453D

 23 22  0  0  0  0  0  0  0  0999 V2000
   -1.3649   -0.1997   -2.0884 C   0  0  0  0  0  0  0  0  0  0  0  0
   -1.8461   -0.4363   -0.6559 C   0  0  0  0  0  0  0  0  0  0  0  0
   -0.7816   -1.0347    0.2783 C   0  0  0  0  0  0  0  0  0  0  0  0
    0.0009    0.0012    1.0944 C   0  0  0  0  0  0  0  0  0  0  0  0
    0.7807    1.0335    0.2793 C   0  0  0  0  0  0  0  0  0  0  0  0
    1.9009    0.4347   -0.5692 C   0  0  0  0  0  0  0  0  0  0  0  0
    2.6629    1.5063   -1.3432 C   0  0  0  0  0  0  0  0  0  0  0  0
   -1.0195   -1.1363   -2.5318 H   0  0  0  0  0  0  0  0  0  0  0  0
   -2.1708    0.1867   -2.7131 H   0  0  0  0  0  0  0  0  0  0  0  0
   -0.5401    0.5099   -2.1324 H   0  0  0  0  0  0  0  0  0  0  0  0
   -2.2120    0.5026   -0.2294 H   0  0  0  0  0  0  0  0  0  0  0  0
   -2.7058   -1.1074   -0.6957 H   0  0  0  0  0  0  0  0  0  0  0  0
   -1.2682   -1.7071    0.9885 H   0  0  0  0  0  0  0  0  0  0  0  0
   -0.0957   -1.6564   -0.3029 H   0  0  0  0  0  0  0  0  0  0  0  0
    0.6973   -0.5233    1.7544 H   0  0  0  0  0  0  0  0  0  0  0  0
   -0.7065    0.5265    1.7426 H   0  0  0  0  0  0  0  0  0  0  0  0
    1.2196    1.7626    0.9660 H   0  0  0  0  0  0  0  0  0  0  0  0
    0.0962    1.5979   -0.3607 H   0  0  0  0  0  0  0  0  0  0  0  0
    2.5872   -0.1111    0.0840 H   0  0  0  0  0  0  0  0  0  0  0  0
    1.4929   -0.2956   -1.2694 H   0  0  0  0  0  0  0  0  0  0  0  0
    1.9922    2.0429   -2.0174 H   0  0  0  0  0  0  0  0  0  0  0  0
    3.4658    1.0765   -1.9414 H   0  0  0  0  0  0  0  0  0  0  0  0
    3.1025    2.2380   -0.6633 H   0  0  0  0  0  0  0  0  0  0  0  0
  1  2  1  0  0  0  0
  1  8  1  0  0  0  0
  1  9  1  0  0  0  0
  1 10  1  0  0  0  0
  2  3  1  0  0  0  0
  2 11  1  0  0  0  0
  2 12  1  0  0  0  0
  3  4  1  0  0  0  0
  3 13  1  0  0  0  0
  3 14  1  0  0  0  0
  4  5  1  0  0  0  0
  4 15  1  0  0  0  0
  4 16  1  0  0  0  0
  5  6  1  0  0  0  0
  5 17  1  0  0  0  0
  5 18  1  0  0  0  0
  6  7  1  0  0  0  0
  6 19  1  0  0  0  0
  6 20  1  0  0  0  0
  7 21  1  0  0  0  0
  7 22  1  0  0  0  0
  7 23  1  0  0  0  0
M  END
$$$$
GG-GA
 OpenBabel12202214453D

 23 25  0  0  0  0  0  0  0  0999 V2000
   -0.9449    1.8734   -0.7422 C   0  0  0  0  0  0  0  0  0  0  0  0
   -0.7133    1.7774    0.0870 H   0  0  0  0  0  0  0  0  0  0  0  0
   -1.6313    0.6935   -1.4126 C   0  0  0  0  0  0  0  0  0  0  0  0
   -0.9025   -0.6365   -1.2025 C   0  0  0  0  0  0  0  0  0  0  0  0
   -0.7750   -1.0259    0.2731 C   0  0  0  0  0  0  0  0  0  0  0  0
   -0.0000   -0.0001    1.1059 C   0  0  0  0  0  0  0  0  0  0  0  0
   -0.9638    1.7825    0.3481 H   0  0  0  0  0  0  0  0  0  0  0  0
   -2.6624    0.6167   -1.0481 H   0  0  0  0  0  0  0  0  0  0  0  0
   -1.6900    0.8901   -2.4896 H   0  0  0  0  0  0  0  0  0  0  0  0
   -1.4578   -1.4192   -1.7340 H   0  0  0  0  0  0  0  0  0  0  0  0
    0.0889   -0.5775   -1.6645 H   0  0  0  0  0  0  0  0  0  0  0  0
   -0.2530   -1.9889    0.3463 H   0  0  0  0  0  0  0  0  0  0  0  0
   -1.7683   -1.1691    0.7131 H   0  0  0  0  0  0  0  0  0  0  0  0
    1.0306    0.0690    0.7390 H   0  0  0  0  0  0  0  0  0  0  0  0
    0.0568   -0.3694    2.1369 H   0  0  0  0  0  0  0  0  0  0  0  0
   -0.6426    1.3882    1.1083 C   0  0  0  0  0  0  0  0  0  0  0  0
    0.2240    2.0372    2.9885 H   0  0  0  0  0  0  0  0  0  0  0  0
   -0.3104    3.3562    1.9329 H   0  0  0  0  0  0  0  0  0  0  0  0
    1.1802    2.4744    1.5582 H   0  0  0  0  0  0  0  0  0  0  0  0
    0.2240    2.0372    2.9885 H   0  0  0  0  0  0  0  0  0  0  0  0
   -0.3104    3.3562    1.9329 H   0  0  0  0  0  0  0  0  0  0  0  0
    1.1802    2.4744    1.5582 H   0  0  0  0  0  0  0  0  0  0  0  0
    0.1622    2.3702    1.9470 C   0  0  0  0  0  0  0  0  0  0  0  0
  1  2  1  0  0  0  0
  1  3  1  0  0  0  0
  1  7  1  0  0  0  0
  1 16  1  0  0  0  0
  2 16  1  0  0  0  0
  3  4  1  0  0  0  0
  3  8  1  0  0  0  0
  3  9  1  0  0  0  0
  4  5  1  0  0  0  0
  4 10  1  0  0  0  0
  4 11  1  0  0  0  0
  5  6  1  0  0  0  0
  5 12  1  0  0  0  0
  5 13  1  0  0  0  0
  6 14  1  0  0  0  0
  6 15  1  0  0  0  0
  6 16  1  0  0  0  0
  7 16  1  0  0  0  0
 16 23  1  0  0  0  0
 17 23  1  0  0  0  0
 18 23  1  0  0  0  0
 19 23  1  0  0  0  0
 20 23  1  0  0  0  0
 21 23  1  0  0  0  0
 22 23  1  0  0  0  0
M  END
$$$$
GGG-A
 OpenBabel12202214453D

 23 22  0  0  0  0  0  0  0  0999 V2000
    1.0283   -2.8255    0.1245 C   0  0  0  0  0  0  0  0  0  0  0  0
    0.0760   -1.9095   -0.6411 C   0  0  0  0  0  0  0  0  0  0  0  0
   -0.7758   -1.0271    0.2734 C   0  0  0  0  0  0  0  0  0  0  0  0
   -0.0012   -0.0016    1.1065 C   0  0  0  0  0  0  0  0  0  0  0  0
    0.7770    1.0287    0.2721 C   0  0  0  0  0  0  0  0  0  0  0  0
    2.2576    0.7008    0.0724 C   0  0  0  0  0  0  0  0  0  0  0  0
    2.9693    1.7585   -0.7651 C   0  0  0  0  0  0  0  0  0  0  0  0
    0.4739   -3.4556    0.8214 H   0  0  0  0  0  0  0  0  0  0  0  0
    1.5774   -3.4781   -0.5546 H   0  0  0  0  0  0  0  0  0  0  0  0
    1.7594   -2.2574    0.7010 H   0  0  0  0  0  0  0  0  0  0  0  0
    0.6360   -1.2834   -1.3398 H   0  0  0  0  0  0  0  0  0  0  0  0
   -0.5910   -2.5221   -1.2512 H   0  0  0  0  0  0  0  0  0  0  0  0
   -1.5066   -0.4887   -0.3365 H   0  0  0  0  0  0  0  0  0  0  0  0
   -1.3473   -1.6738    0.9461 H   0  0  0  0  0  0  0  0  0  0  0  0
    0.6855   -0.5106    1.7885 H   0  0  0  0  0  0  0  0  0  0  0  0
   -0.7228    0.5183    1.7400 H   0  0  0  0  0  0  0  0  0  0  0  0
    0.7165    2.0093    0.7518 H   0  0  0  0  0  0  0  0  0  0  0  0
    0.2972    1.1401   -0.7064 H   0  0  0  0  0  0  0  0  0  0  0  0
    2.7354    0.6236    1.0530 H   0  0  0  0  0  0  0  0  0  0  0  0
    2.3673   -0.2749   -0.4027 H   0  0  0  0  0  0  0  0  0  0  0  0
    2.5244    1.8277   -1.7594 H   0  0  0  0  0  0  0  0  0  0  0  0
    4.0279    1.5292   -0.8853 H   0  0  0  0  0  0  0  0  0  0  0  0
    2.8887    2.7417   -0.2964 H   0  0  0  0  0  0  0  0  0  0  0  0
  1  2  1  0  0  0  0
  1  8  1  0  0  0  0
  1  9  1  0  0  0  0
  1 10  1  0  0  0  0
  2  3  1  0  0  0  0
  2 11  1  0  0  0  0
  2 12  1  0  0  0  0
  3  4  1  0  0  0  0
  3 13  1  0  0  0  0
  3 14  1  0  0  0  0
  4  5  1  0  0  0  0
  4 15  1  0  0  0  0
  4 16  1  0  0  0  0
  5  6  1  0  0  0  0
  5 17  1  0  0  0  0
  5 18  1  0  0  0  0
  6  7  1  0  0  0  0
  6 19  1  0  0  0  0
  6 20  1  0  0  0  0
  7 21  1  0  0  0  0
  7 22  1  0  0  0  0
  7 23  1  0  0  0  0
M  END
$$$$
GGGA
 OpenBabel12202214453D

 23 22  0  0  0  0  0  0  0  0999 V2000
    1.2318   -2.5599   -0.0912 C   0  0  0  0  0  0  0  0  0  0  0  0
    0.0761   -1.7990   -0.7361 C   0  0  0  0  0  0  0  0  0  0  0  0
   -0.7763   -1.0277    0.2740 C   0  0  0  0  0  0  0  0  0  0  0  0
    0.0006    0.0008    1.1034 C   0  0  0  0  0  0  0  0  0  0  0  0
    0.7757    1.0269    0.2746 C   0  0  0  0  0  0  0  0  0  0  0  0
   -0.1008    1.8460   -0.6698 C   0  0  0  0  0  0  0  0  0  0  0  0
    0.6924    2.9413   -1.3788 C   0  0  0  0  0  0  0  0  0  0  0  0
    0.8675   -3.2125    0.7051 H   0  0  0  0  0  0  0  0  0  0  0  0
    1.7504   -3.1804   -0.8228 H   0  0  0  0  0  0  0  0  0  0  0  0
    1.9650   -1.8816    0.3453 H   0  0  0  0  0  0  0  0  0  0  0  0
    0.4666   -1.1135   -1.4929 H   0  0  0  0  0  0  0  0  0  0  0  0
   -0.5678   -2.5033   -1.2669 H   0  0  0  0  0  0  0  0  0  0  0  0
   -1.5933   -0.5292   -0.2523 H   0  0  0  0  0  0  0  0  0  0  0  0
   -1.2421   -1.7430    0.9574 H   0  0  0  0  0  0  0  0  0  0  0  0
    0.6942   -0.5182    1.7682 H   0  0  0  0  0  0  0  0  0  0  0  0
   -0.7047    0.5304    1.7491 H   0  0  0  0  0  0  0  0  0  0  0  0
    1.5586    0.5288   -0.3050 H   0  0  0  0  0  0  0  0  0  0  0  0
    1.2918    1.7109    0.9557 H   0  0  0  0  0  0  0  0  0  0  0  0
   -0.5575    1.1917   -1.4149 H   0  0  0  0  0  0  0  0  0  0  0  0
   -0.9221    2.2923   -0.1011 H   0  0  0  0  0  0  0  0  0  0  0  0
    1.1300    3.6304   -0.6549 H   0  0  0  0  0  0  0  0  0  0  0  0
    0.0638    3.5178   -2.0568 H   0  0  0  0  0  0  0  0  0  0  0  0
    1.5080    2.5088   -1.9614 H   0  0  0  0  0  0  0  0  0  0  0  0
  1  2  1  0  0  0  0
  1  8  1  0  0  0  0
  1  9  1  0  0  0  0
  1 10  1  0  0  0  0
  2  3  1  0  0  0  0
  2 11  1  0  0  0  0
  2 12  1  0  0  0  0
  3  4  1  0  0  0  0
  3 13  1  0  0  0  0
  3 14  1  0  0  0  0
  4  5  1  0  0  0  0
  4 15  1  0  0  0  0
  4 16  1  0  0  0  0
  5  6  1  0  0  0  0
  5 17  1  0  0  0  0
  5 18  1  0  0  0  0
  6  7  1  0  0  0  0
  6 19  1  0  0  0  0
  6 20  1  0  0  0  0
  7 21  1  0  0  0  0
  7 22  1  0  0  0  0
  7 23  1  0  0  0  0
M  END
$$$$
G-G-G-G-
 OpenBabel12202214453D

 23 22  0  0  0  0  0  0  0  0999 V2000
   -2.8140    0.4680   -0.0840 C   0  0  0  0  0  0  0  0  0  0  0  0
   -1.7530   -0.4160   -0.7350 C   0  0  0  0  0  0  0  0  0  0  0  0
   -0.7750   -1.0260    0.2730 C   0  0  0  0  0  0  0  0  0  0  0  0
    0.0000    0.0000    1.1060 C   0  0  0  0  0  0  0  0  0  0  0  0
    0.7750    1.0260    0.2730 C   0  0  0  0  0  0  0  0  0  0  0  0
    1.7530    0.4160   -0.7350 C   0  0  0  0  0  0  0  0  0  0  0  0
    2.8140   -0.4680   -0.0840 C   0  0  0  0  0  0  0  0  0  0  0  0
   -3.3450   -0.0790    0.6990 H   0  0  0  0  0  0  0  0  0  0  0  0
   -2.3730    1.3540    0.3720 H   0  0  0  0  0  0  0  0  0  0  0  0
   -3.5480    0.8040   -0.8160 H   0  0  0  0  0  0  0  0  0  0  0  0
   -2.2430   -1.2280   -1.2770 H   0  0  0  0  0  0  0  0  0  0  0  0
   -1.2030    0.1620   -1.4810 H   0  0  0  0  0  0  0  0  0  0  0  0
   -1.3330   -1.6770    0.9540 H   0  0  0  0  0  0  0  0  0  0  0  0
   -0.0710   -1.6710   -0.2590 H   0  0  0  0  0  0  0  0  0  0  0  0
    0.6910   -0.5330    1.7630 H   0  0  0  0  0  0  0  0  0  0  0  0
   -0.6910    0.5330    1.7630 H   0  0  0  0  0  0  0  0  0  0  0  0
    1.3330    1.6770    0.9540 H   0  0  0  0  0  0  0  0  0  0  0  0
    0.0710    1.6710   -0.2590 H   0  0  0  0  0  0  0  0  0  0  0  0
    1.2030   -0.1620   -1.4810 H   0  0  0  0  0  0  0  0  0  0  0  0
    2.2430    1.2280   -1.2770 H   0  0  0  0  0  0  0  0  0  0  0  0
    3.5480   -0.8040   -0.8160 H   0  0  0  0  0  0  0  0  0  0  0  0
    2.3730   -1.3540    0.3720 H   0  0  0  0  0  0  0  0  0  0  0  0
    3.3450    0.0790    0.6990 H   0  0  0  0  0  0  0  0  0  0  0  0
  1  2  1  0  0  0  0
  1  8  1  0  0  0  0
  1  9  1  0  0  0  0
  1 10  1  0  0  0  0
  2  3  1  0  0  0  0
  2 11  1  0  0  0  0
  2 12  1  0  0  0  0
  3  4  1  0  0  0  0
  3 13  1  0  0  0  0
  3 14  1  0  0  0  0
  4  5  1  0  0  0  0
  4 15  1  0  0  0  0
  4 16  1  0  0  0  0
  5  6  1  0  0  0  0
  5 17  1  0  0  0  0
  5 18  1  0  0  0  0
  6  7  1  0  0  0  0
  6 19  1  0  0  0  0
  6 20  1  0  0  0  0
  7 21  1  0  0  0  0
  7 22  1  0  0  0  0
  7 23  1  0  0  0  0
M  END
$$$$
G-G-G-G
 OpenBabel12202214453D

 23 22  0  0  0  0  0  0  0  0999 V2000
   -2.8862    0.3955    0.0778 C   0  0  0  0  0  0  0  0  0  0  0  0
   -1.8379   -0.4395   -0.6552 C   0  0  0  0  0  0  0  0  0  0  0  0
   -0.7810   -1.0340    0.2791 C   0  0  0  0  0  0  0  0  0  0  0  0
   -0.0004   -0.0006    1.0942 C   0  0  0  0  0  0  0  0  0  0  0  0
    0.7815    1.0346    0.2787 C   0  0  0  0  0  0  0  0  0  0  0  0
    1.9064    0.4492   -0.5925 C   0  0  0  0  0  0  0  0  0  0  0  0
    1.4977    0.1244   -2.0301 C   0  0  0  0  0  0  0  0  0  0  0  0
   -3.3287   -0.1728    0.8986 H   0  0  0  0  0  0  0  0  0  0  0  0
   -2.4529    1.3029    0.4973 H   0  0  0  0  0  0  0  0  0  0  0  0
   -3.6900    0.6944   -0.5960 H   0  0  0  0  0  0  0  0  0  0  0  0
   -2.3340   -1.2582   -1.1817 H   0  0  0  0  0  0  0  0  0  0  0  0
   -1.3603    0.1728   -1.4220 H   0  0  0  0  0  0  0  0  0  0  0  0
   -1.2794   -1.7152    0.9755 H   0  0  0  0  0  0  0  0  0  0  0  0
   -0.0857   -1.6472   -0.2981 H   0  0  0  0  0  0  0  0  0  0  0  0
    0.7058   -0.5293    1.7407 H   0  0  0  0  0  0  0  0  0  0  0  0
   -0.6885    0.5233    1.7617 H   0  0  0  0  0  0  0  0  0  0  0  0
    1.2168    1.7430    0.9854 H   0  0  0  0  0  0  0  0  0  0  0  0
    0.0996    1.6142   -0.3503 H   0  0  0  0  0  0  0  0  0  0  0  0
    2.7311    1.1627   -0.6307 H   0  0  0  0  0  0  0  0  0  0  0  0
    2.3020   -0.4494   -0.1095 H   0  0  0  0  0  0  0  0  0  0  0  0
    2.3522   -0.2322   -2.6057 H   0  0  0  0  0  0  0  0  0  0  0  0
    1.1108    1.0173   -2.5257 H   0  0  0  0  0  0  0  0  0  0  0  0
    0.7248   -0.6406   -2.0751 H   0  0  0  0  0  0  0  0  0  0  0  0
  1  2  1  0  0  0  0
  1  8  1  0  0  0  0
  1  9  1  0  0  0  0
  1 10  1  0  0  0  0
  2  3  1  0  0  0  0
  2 11  1  0  0  0  0
  2 12  1  0  0  0  0
  3  4  1  0  0  0  0
  3 13  1  0  0  0  0
  3 14  1  0  0  0  0
  4  5  1  0  0  0  0
  4 15  1  0  0  0  0
  4 16  1  0  0  0  0
  5  6  1  0  0  0  0
  5 17  1  0  0  0  0
  5 18  1  0  0  0  0
  6  7  1  0  0  0  0
  6 19  1  0  0  0  0
  6 20  1  0  0  0  0
  7 21  1  0  0  0  0
  7 22  1  0  0  0  0
  7 23  1  0  0  0  0
M  END
$$$$
G-G-GG-
 OpenBabel12202214453D

 23 26  0  0  0  0  0  0  0  0999 V2000
   -3.6600   -3.4230   -0.0050 C   0  0  0  0  0  0  0  0  0  0  0  0
   -4.3150   -3.5600    0.8610 H   0  0  0  0  0  0  0  0  0  0  0  0
   -3.7360   -2.3840   -0.3380 H   0  0  0  0  0  0  0  0  0  0  0  0
   -4.0320   -4.0580   -0.8160 H   0  0  0  0  0  0  0  0  0  0  0  0
   -2.2250   -3.7970    0.3330 C   0  0  0  0  0  0  0  0  0  0  0  0
   -1.9940   -3.4970   -0.5430 H   0  0  0  0  0  0  0  0  0  0  0  0
   -1.9940   -3.4970   -0.5430 H   0  0  0  0  0  0  0  0  0  0  0  0
   -1.6690   -3.0550    1.5500 C   0  0  0  0  0  0  0  0  0  0  0  0
   -1.6340   -1.5270    1.4370 C   0  0  0  0  0  0  0  0  0  0  0  0
   -0.7750   -1.0260    0.2730 C   0  0  0  0  0  0  0  0  0  0  0  0
   -1.2590   -1.5250   -1.0910 C   0  0  0  0  0  0  0  0  0  0  0  0
   -1.5870   -3.6280   -0.5420 H   0  0  0  0  0  0  0  0  0  0  0  0
   -2.2660   -3.3220    2.4310 H   0  0  0  0  0  0  0  0  0  0  0  0
   -0.6530   -3.4200    1.7450 H   0  0  0  0  0  0  0  0  0  0  0  0
   -1.2320   -1.1270    2.3770 H   0  0  0  0  0  0  0  0  0  0  0  0
   -2.6550   -1.1420    1.3490 H   0  0  0  0  0  0  0  0  0  0  0  0
    0.2680   -1.3290    0.4150 H   0  0  0  0  0  0  0  0  0  0  0  0
   -0.7900    0.0710    0.2620 H   0  0  0  0  0  0  0  0  0  0  0  0
   -2.2650   -1.1410   -1.2940 H   0  0  0  0  0  0  0  0  0  0  0  0
   -0.6000   -1.1130   -1.8650 H   0  0  0  0  0  0  0  0  0  0  0  0
   -1.2610   -3.0410   -1.2150 C   0  0  0  0  0  0  0  0  0  0  0  0
   -1.5230   -3.3330   -2.2380 H   0  0  0  0  0  0  0  0  0  0  0  0
   -0.2740   -3.4560   -0.9870 H   0  0  0  0  0  0  0  0  0  0  0  0
  1  2  1  0  0  0  0
  1  3  1  0  0  0  0
  1  4  1  0  0  0  0
  1  5  1  0  0  0  0
  5  6  1  0  0  0  0
  5  7  1  0  0  0  0
  5  8  1  0  0  0  0
  5 12  1  0  0  0  0
  5 21  1  0  0  0  0
  6 21  1  0  0  0  0
  7 21  1  0  0  0  0
  8  9  1  0  0  0  0
  8 13  1  0  0  0  0
  8 14  1  0  0  0  0
  9 10  1  0  0  0  0
  9 15  1  0  0  0  0
  9 16  1  0  0  0  0
 10 11  1  0  0  0  0
 10 17  1  0  0  0  0
 10 18  1  0  0  0  0
 11 19  1  0  0  0  0
 11 20  1  0  0  0  0
 11 21  1  0  0  0  0
 12 21  1  0  0  0  0
 21 22  1  0  0  0  0
 21 23  1  0  0  0  0
M  END
$$$$
G-G-GG
 OpenBabel12202214453D

 23 22  0  0  0  0  0  0  0  0999 V2000
   -3.1176   -0.7215    1.2487 C   0  0  0  0  0  0  0  0  0  0  0  0
   -2.2467   -0.6858   -0.0060 C   0  0  0  0  0  0  0  0  0  0  0  0
   -0.7779   -1.0298    0.2719 C   0  0  0  0  0  0  0  0  0  0  0  0
    0.0013    0.0017    1.1068 C   0  0  0  0  0  0  0  0  0  0  0  0
    0.7766    1.0281    0.2733 C   0  0  0  0  0  0  0  0  0  0  0  0
   -0.0733    1.9238   -0.6299 C   0  0  0  0  0  0  0  0  0  0  0  0
   -1.0505    2.8042    0.1466 C   0  0  0  0  0  0  0  0  0  0  0  0
   -3.0623   -1.7019    1.7263 H   0  0  0  0  0  0  0  0  0  0  0  0
   -2.8046    0.0226    1.9814 H   0  0  0  0  0  0  0  0  0  0  0  0
   -4.1619   -0.5256    1.0059 H   0  0  0  0  0  0  0  0  0  0  0  0
   -2.6391   -1.4078   -0.7266 H   0  0  0  0  0  0  0  0  0  0  0  0
   -2.3264    0.2935   -0.4782 H   0  0  0  0  0  0  0  0  0  0  0  0
   -0.7596   -1.9949    0.7852 H   0  0  0  0  0  0  0  0  0  0  0  0
   -0.2549   -1.1788   -0.6765 H   0  0  0  0  0  0  0  0  0  0  0  0
    0.7262   -0.5253    1.7307 H   0  0  0  0  0  0  0  0  0  0  0  0
   -0.6687    0.5137    1.7996 H   0  0  0  0  0  0  0  0  0  0  0  0
    1.5018    0.4908   -0.3438 H   0  0  0  0  0  0  0  0  0  0  0  0
    1.3534    1.6649    0.9494 H   0  0  0  0  0  0  0  0  0  0  0  0
    0.5963    2.5621   -1.2090 H   0  0  0  0  0  0  0  0  0  0  0  0
   -0.6135    1.3116   -1.3564 H   0  0  0  0  0  0  0  0  0  0  0  0
   -1.5930    3.4742   -0.5198 H   0  0  0  0  0  0  0  0  0  0  0  0
   -0.5163    3.4157    0.8768 H   0  0  0  0  0  0  0  0  0  0  0  0
   -1.7867    2.2103    0.6901 H   0  0  0  0  0  0  0  0  0  0  0  0
  1  2  1  0  0  0  0
  1  8  1  0  0  0  0
  1  9  1  0  0  0  0
  1 10  1  0  0  0  0
  2  3  1  0  0  0  0
  2 11  1  0  0  0  0
  2 12  1  0  0  0  0
  3  4  1  0  0  0  0
  3 13  1  0  0  0  0
  3 14  1  0  0  0  0
  4  5  1  0  0  0  0
  4 15  1  0  0  0  0
  4 16  1  0  0  0  0
  5  6  1  0  0  0  0
  5 17  1  0  0  0  0
  5 18  1  0  0  0  0
  6  7  1  0  0  0  0
  6 19  1  0  0  0  0
  6 20  1  0  0  0  0
  7 21  1  0  0  0  0
  7 22  1  0  0  0  0
  7 23  1  0  0  0  0
M  END
$$$$
G-GG-G-
 OpenBabel12202214453D

 23 25  0  0  0  0  0  0  0  0999 V2000
    1.1627    0.7540   -1.3222 C   0  0  0  0  0  0  0  0  0  0  0  0
    1.3405    0.8228   -0.3900 H   0  0  0  0  0  0  0  0  0  0  0  0
    0.2924   -0.3284   -1.9424 C   0  0  0  0  0  0  0  0  0  0  0  0
   -1.0073   -0.5807   -1.1727 C   0  0  0  0  0  0  0  0  0  0  0  0
   -0.7751   -1.0261    0.2729 C   0  0  0  0  0  0  0  0  0  0  0  0
    0.0001    0.0001    1.1061 C   0  0  0  0  0  0  0  0  0  0  0  0
    1.5437    0.4496   -0.3428 H   0  0  0  0  0  0  0  0  0  0  0  0
    0.0365   -0.0269   -2.9650 H   0  0  0  0  0  0  0  0  0  0  0  0
    0.8670   -1.2589   -2.0205 H   0  0  0  0  0  0  0  0  0  0  0  0
   -1.6176    0.3283   -1.1951 H   0  0  0  0  0  0  0  0  0  0  0  0
   -1.5733   -1.3579   -1.7015 H   0  0  0  0  0  0  0  0  0  0  0  0
   -0.2502   -1.9876    0.2943 H   0  0  0  0  0  0  0  0  0  0  0  0
   -1.7454   -1.1927    0.7574 H   0  0  0  0  0  0  0  0  0  0  0  0
    0.0817   -0.3786    2.1330 H   0  0  0  0  0  0  0  0  0  0  0  0
   -0.5867    0.9247    1.1662 H   0  0  0  0  0  0  0  0  0  0  0  0
    1.4003    0.3476    0.5947 C   0  0  0  0  0  0  0  0  0  0  0  0
    3.3455   -0.5204    0.2541 H   0  0  0  0  0  0  0  0  0  0  0  0
    2.0103   -1.5709   -0.2262 H   0  0  0  0  0  0  0  0  0  0  0  0
    2.3966   -1.3569    1.4935 H   0  0  0  0  0  0  0  0  0  0  0  0
    3.3455   -0.5204    0.2541 H   0  0  0  0  0  0  0  0  0  0  0  0
    2.0103   -1.5709   -0.2262 H   0  0  0  0  0  0  0  0  0  0  0  0
    2.3966   -1.3569    1.4935 H   0  0  0  0  0  0  0  0  0  0  0  0
    2.3369   -0.8483    0.5264 C   0  0  0  0  0  0  0  0  0  0  0  0
  1  2  1  0  0  0  0
  1  3  1  0  0  0  0
  1  7  1  0  0  0  0
  1 16  1  0  0  0  0
  2 16  1  0  0  0  0
  3  4  1  0  0  0  0
  3  8  1  0  0  0  0
  3  9  1  0  0  0  0
  4  5  1  0  0  0  0
  4 10  1  0  0  0  0
  4 11  1  0  0  0  0
  5  6  1  0  0  0  0
  5 12  1  0  0  0  0
  5 13  1  0  0  0  0
  6 14  1  0  0  0  0
  6 15  1  0  0  0  0
  6 16  1  0  0  0  0
  7 16  1  0  0  0  0
 16 23  1  0  0  0  0
 17 23  1  0  0  0  0
 18 23  1  0  0  0  0
 19 23  1  0  0  0  0
 20 23  1  0  0  0  0
 21 23  1  0  0  0  0
 22 23  1  0  0  0  0
M  END
$$$$
G-GG-G
 OpenBabel12202214453D

 23 33  0  0  0  0  0  0  0  0999 V2000
    0.9172   -1.0030   -1.6456 C   0  0  0  0  0  0  0  0  0  0  0  0
    0.1347   -1.8449   -0.6495 C   0  0  0  0  0  0  0  0  0  0  0  0
   -0.7702   -1.0196    0.2688 C   0  0  0  0  0  0  0  0  0  0  0  0
   -0.0003   -0.0005    1.1148 C   0  0  0  0  0  0  0  0  0  0  0  0
    0.7705    1.0201    0.2684 C   0  0  0  0  0  0  0  0  0  0  0  0
    1.2698   -0.5659   -1.6854 C   0  0  0  0  0  0  0  0  0  0  0  0
    1.6478   -0.3623   -1.1444 H   0  0  0  0  0  0  0  0  0  0  0  0
   -0.4911   -2.5525   -1.2086 H   0  0  0  0  0  0  0  0  0  0  0  0
    0.8305   -2.4442   -0.0507 H   0  0  0  0  0  0  0  0  0  0  0  0
   -1.5387   -0.5250   -0.3329 H   0  0  0  0  0  0  0  0  0  0  0  0
   -1.2954   -1.7117    0.9388 H   0  0  0  0  0  0  0  0  0  0  0  0
    0.6803   -0.4996    1.8127 H   0  0  0  0  0  0  0  0  0  0  0  0
   -0.7299    0.5474    1.7266 H   0  0  0  0  0  0  0  0  0  0  0  0
    1.3025    1.6907    0.9555 H   0  0  0  0  0  0  0  0  0  0  0  0
    0.0813    1.6522   -0.3042 H   0  0  0  0  0  0  0  0  0  0  0  0
    0.9211   -1.4857   -1.2064 H   0  0  0  0  0  0  0  0  0  0  0  0
    0.9211   -1.4857   -1.2064 H   0  0  0  0  0  0  0  0  0  0  0  0
    1.8224    0.4122   -0.6637 C   0  0  0  0  0  0  0  0  0  0  0  0
    2.3178    1.2314   -1.2004 H   0  0  0  0  0  0  0  0  0  0  0  0
    2.5988   -0.0854   -0.0704 H   0  0  0  0  0  0  0  0  0  0  0  0
    2.5988   -0.0854   -0.0704 H   0  0  0  0  0  0  0  0  0  0  0  0
    2.0523   -0.8456   -2.3987 H   0  0  0  0  0  0  0  0  0  0  0  0
    0.4423   -0.1237   -2.2481 H   0  0  0  0  0  0  0  0  0  0  0  0
  1  2  1  0  0  0  0
  1  6  1  0  0  0  0
  1  7  1  0  0  0  0
  1 16  1  0  0  0  0
  1 17  1  0  0  0  0
  1 18  1  0  0  0  0
  1 22  1  0  0  0  0
  1 23  1  0  0  0  0
  2  3  1  0  0  0  0
  2  6  1  0  0  0  0
  2  8  1  0  0  0  0
  2  9  1  0  0  0  0
  2 16  1  0  0  0  0
  2 17  1  0  0  0  0
  3  4  1  0  0  0  0
  3 10  1  0  0  0  0
  3 11  1  0  0  0  0
  4  5  1  0  0  0  0
  4 12  1  0  0  0  0
  4 13  1  0  0  0  0
  5 14  1  0  0  0  0
  5 15  1  0  0  0  0
  5 18  1  0  0  0  0
  6  7  1  0  0  0  0
  6 16  1  0  0  0  0
  6 17  1  0  0  0  0
  6 22  1  0  0  0  0
  6 23  1  0  0  0  0
  6 18  1  0  0  0  0
  7 18  1  0  0  0  0
 18 19  1  0  0  0  0
 18 20  1  0  0  0  0
 18 21  1  0  0  0  0
M  END
$$$$
G-GGG-
 OpenBabel12202214453D

 23 22  0  0  0  0  0  0  0  0999 V2000
    0.3733   -1.7622   -1.9150 C   0  0  0  0  0  0  0  0  0  0  0  0
    0.0768   -2.0835   -0.4500 C   0  0  0  0  0  0  0  0  0  0  0  0
   -0.7901   -1.0460    0.2860 C   0  0  0  0  0  0  0  0  0  0  0  0
    0.0000    0.0000    1.0800 C   0  0  0  0  0  0  0  0  0  0  0  0
    0.7901    1.0460    0.2860 C   0  0  0  0  0  0  0  0  0  0  0  0
   -0.0768    2.0835   -0.4500 C   0  0  0  0  0  0  0  0  0  0  0  0
   -0.3733    1.7622   -1.9150 C   0  0  0  0  0  0  0  0  0  0  0  0
    0.9333   -0.8360   -2.0270 H   0  0  0  0  0  0  0  0  0  0  0  0
    0.9534   -2.5629   -2.3760 H   0  0  0  0  0  0  0  0  0  0  0  0
   -0.5555   -1.6572   -2.4790 H   0  0  0  0  0  0  0  0  0  0  0  0
   -0.4279   -3.0513   -0.4160 H   0  0  0  0  0  0  0  0  0  0  0  0
    1.0158   -2.2124    0.0950 H   0  0  0  0  0  0  0  0  0  0  0  0
   -1.4688   -0.5591   -0.4180 H   0  0  0  0  0  0  0  0  0  0  0  0
   -1.4261   -1.5738    0.9990 H   0  0  0  0  0  0  0  0  0  0  0  0
    0.6911   -0.5368    1.7370 H   0  0  0  0  0  0  0  0  0  0  0  0
   -0.6911    0.5358    1.7370 H   0  0  0  0  0  0  0  0  0  0  0  0
    1.4688    0.5591   -0.4180 H   0  0  0  0  0  0  0  0  0  0  0  0
    1.4261    1.5738    0.9990 H   0  0  0  0  0  0  0  0  0  0  0  0
   -1.0158    2.2124    0.0950 H   0  0  0  0  0  0  0  0  0  0  0  0
    0.4279    3.0513   -0.4160 H   0  0  0  0  0  0  0  0  0  0  0  0
    0.5555    1.6572   -2.4790 H   0  0  0  0  0  0  0  0  0  0  0  0
   -0.9534    2.5629   -2.3760 H   0  0  0  0  0  0  0  0  0  0  0  0
   -0.9333    0.8360   -2.0270 H   0  0  0  0  0  0  0  0  0  0  0  0
  1  2  1  0  0  0  0
  1  8  1  0  0  0  0
  1  9  1  0  0  0  0
  1 10  1  0  0  0  0
  2  3  1  0  0  0  0
  2 11  1  0  0  0  0
  2 12  1  0  0  0  0
  3  4  1  0  0  0  0
  3 13  1  0  0  0  0
  3 14  1  0  0  0  0
  4  5  1  0  0  0  0
  4 15  1  0  0  0  0
  4 16  1  0  0  0  0
  5  6  1  0  0  0  0
  5 17  1  0  0  0  0
  5 18  1  0  0  0  0
  6  7  1  0  0  0  0
  6 19  1  0  0  0  0
  6 20  1  0  0  0  0
  7 21  1  0  0  0  0
  7 22  1  0  0  0  0
  7 23  1  0  0  0  0
M  END
$$$$
G-GGG
 OpenBabel12202214453D

 23 22  0  0  0  0  0  0  0  0999 V2000
    0.2899   -1.4746   -2.0301 C   0  0  0  0  0  0  0  0  0  0  0  0
    0.0891   -1.9566   -0.5925 C   0  0  0  0  0  0  0  0  0  0  0  0
   -0.7815   -1.0346    0.2787 C   0  0  0  0  0  0  0  0  0  0  0  0
    0.0004    0.0006    1.0942 C   0  0  0  0  0  0  0  0  0  0  0  0
    0.7810    1.0340    0.2791 C   0  0  0  0  0  0  0  0  0  0  0  0
   -0.0797    1.8880   -0.6552 C   0  0  0  0  0  0  0  0  0  0  0  0
   -1.1696    2.6681    0.0778 C   0  0  0  0  0  0  0  0  0  0  0  0
    0.8144   -0.5220   -2.0751 H   0  0  0  0  0  0  0  0  0  0  0  0
    0.8665   -2.1991   -2.6057 H   0  0  0  0  0  0  0  0  0  0  0  0
   -0.6748   -1.3467   -2.5257 H   0  0  0  0  0  0  0  0  0  0  0  0
   -0.3717   -2.9449   -0.6307 H   0  0  0  0  0  0  0  0  0  0  0  0
    1.0616   -2.0914   -0.1095 H   0  0  0  0  0  0  0  0  0  0  0  0
   -1.5255   -0.5372   -0.3503 H   0  0  0  0  0  0  0  0  0  0  0  0
   -1.3439   -1.6470    0.9854 H   0  0  0  0  0  0  0  0  0  0  0  0
    0.7022   -0.5342    1.7407 H   0  0  0  0  0  0  0  0  0  0  0  0
   -0.6916    0.5192    1.7617 H   0  0  0  0  0  0  0  0  0  0  0  0
    1.5610    0.5328   -0.2981 H   0  0  0  0  0  0  0  0  0  0  0  0
    1.3000    1.6996    0.9755 H   0  0  0  0  0  0  0  0  0  0  0  0
    0.5721    2.5891   -1.1817 H   0  0  0  0  0  0  0  0  0  0  0  0
   -0.5382    1.2612   -1.4220 H   0  0  0  0  0  0  0  0  0  0  0  0
   -1.9239    2.0032    0.4973 H   0  0  0  0  0  0  0  0  0  0  0  0
   -1.6769    3.3595   -0.5960 H   0  0  0  0  0  0  0  0  0  0  0  0
   -0.7439    3.2491    0.8986 H   0  0  0  0  0  0  0  0  0  0  0  0
  1  2  1  0  0  0  0
  1  8  1  0  0  0  0
  1  9  1  0  0  0  0
  1 10  1  0  0  0  0
  2  3  1  0  0  0  0
  2 11  1  0  0  0  0
  2 12  1  0  0  0  0
  3  4  1  0  0  0  0
  3 13  1  0  0  0  0
  3 14  1  0  0  0  0
  4  5  1  0  0  0  0
  4 15  1  0  0  0  0
  4 16  1  0  0  0  0
  5  6  1  0  0  0  0
  5 17  1  0  0  0  0
  5 18  1  0  0  0  0
  6  7  1  0  0  0  0
  6 19  1  0  0  0  0
  6 20  1  0  0  0  0
  7 21  1  0  0  0  0
  7 22  1  0  0  0  0
  7 23  1  0  0  0  0
M  END
$$$$
GG-G-G-
 OpenBabel12202214453D

 23 22  0  0  0  0  0  0  0  0999 V2000
   -1.4977   -0.1244   -2.0301 C   0  0  0  0  0  0  0  0  0  0  0  0
   -1.9064   -0.4492   -0.5925 C   0  0  0  0  0  0  0  0  0  0  0  0
   -0.7815   -1.0346    0.2787 C   0  0  0  0  0  0  0  0  0  0  0  0
    0.0004    0.0006    1.0942 C   0  0  0  0  0  0  0  0  0  0  0  0
    0.7810    1.0340    0.2791 C   0  0  0  0  0  0  0  0  0  0  0  0
    1.8379    0.4395   -0.6552 C   0  0  0  0  0  0  0  0  0  0  0  0
    2.8862   -0.3955    0.0778 C   0  0  0  0  0  0  0  0  0  0  0  0
   -1.1108   -1.0173   -2.5257 H   0  0  0  0  0  0  0  0  0  0  0  0
   -2.3522    0.2322   -2.6057 H   0  0  0  0  0  0  0  0  0  0  0  0
   -0.7248    0.6406   -2.0751 H   0  0  0  0  0  0  0  0  0  0  0  0
   -2.3020    0.4494   -0.1095 H   0  0  0  0  0  0  0  0  0  0  0  0
   -2.7311   -1.1627   -0.6307 H   0  0  0  0  0  0  0  0  0  0  0  0
   -1.2168   -1.7430    0.9854 H   0  0  0  0  0  0  0  0  0  0  0  0
   -0.0996   -1.6142   -0.3503 H   0  0  0  0  0  0  0  0  0  0  0  0
    0.6885   -0.5233    1.7617 H   0  0  0  0  0  0  0  0  0  0  0  0
   -0.7058    0.5293    1.7407 H   0  0  0  0  0  0  0  0  0  0  0  0
    1.2794    1.7152    0.9755 H   0  0  0  0  0  0  0  0  0  0  0  0
    0.0857    1.6472   -0.2981 H   0  0  0  0  0  0  0  0  0  0  0  0
    1.3603   -0.1728   -1.4220 H   0  0  0  0  0  0  0  0  0  0  0  0
    2.3340    1.2582   -1.1817 H   0  0  0  0  0  0  0  0  0  0  0  0
    3.3287    0.1728    0.8986 H   0  0  0  0  0  0  0  0  0  0  0  0
    3.6900   -0.6944   -0.5960 H   0  0  0  0  0  0  0  0  0  0  0  0
    2.4529   -1.3029    0.4973 H   0  0  0  0  0  0  0  0  0  0  0  0
  1  2  1  0  0  0  0
  1  8  1  0  0  0  0
  1  9  1  0  0  0  0
  1 10  1  0  0  0  0
  2  3  1  0  0  0  0
  2 11  1  0  0  0  0
  2 12  1  0  0  0  0
  3  4  1  0  0  0  0
  3 13  1  0  0  0  0
  3 14  1  0  0  0  0
  4  5  1  0  0  0  0
  4 15  1  0  0  0  0
  4 16  1  0  0  0  0
  5  6  1  0  0  0  0
  5 17  1  0  0  0  0
  5 18  1  0  0  0  0
  6  7  1  0  0  0  0
  6 19  1  0  0  0  0
  6 20  1  0  0  0  0
  7 21  1  0  0  0  0
  7 22  1  0  0  0  0
  7 23  1  0  0  0  0
M  END
$$$$
GG-G-G
 OpenBabel12202214453D

 23 22  0  0  0  0  0  0  0  0999 V2000
   -1.7641   -0.1587   -1.9421 C   0  0  0  0  0  0  0  0  0  0  0  0
   -2.0100   -0.4883   -0.4705 C   0  0  0  0  0  0  0  0  0  0  0  0
   -0.7905   -1.0465    0.2861 C   0  0  0  0  0  0  0  0  0  0  0  0
   -0.0001   -0.0001    1.0798 C   0  0  0  0  0  0  0  0  0  0  0  0
    0.7906    1.0466    0.2861 C   0  0  0  0  0  0  0  0  0  0  0  0
    2.0411    0.5066   -0.4294 C   0  0  0  0  0  0  0  0  0  0  0  0
    1.8314    0.0842   -1.8836 C   0  0  0  0  0  0  0  0  0  0  0  0
   -1.4256   -1.0456   -2.4809 H   0  0  0  0  0  0  0  0  0  0  0  0
   -2.6816    0.1893   -2.4183 H   0  0  0  0  0  0  0  0  0  0  0  0
   -1.0075    0.6131   -2.0694 H   0  0  0  0  0  0  0  0  0  0  0  0
   -2.3723    0.4030    0.0498 H   0  0  0  0  0  0  0  0  0  0  0  0
   -2.8198   -1.2181   -0.4197 H   0  0  0  0  0  0  0  0  0  0  0  0
   -1.1392   -1.7922    1.0025 H   0  0  0  0  0  0  0  0  0  0  0  0
   -0.1345   -1.5799   -0.4050 H   0  0  0  0  0  0  0  0  0  0  0  0
    0.7031   -0.5168    1.7396 H   0  0  0  0  0  0  0  0  0  0  0  0
   -0.7065    0.5187    1.7342 H   0  0  0  0  0  0  0  0  0  0  0  0
    1.1067    1.8123    0.9972 H   0  0  0  0  0  0  0  0  0  0  0  0
    0.1396    1.5539   -0.4307 H   0  0  0  0  0  0  0  0  0  0  0  0
    2.8135    1.2782   -0.4144 H   0  0  0  0  0  0  0  0  0  0  0  0
    2.4419   -0.3349    0.1426 H   0  0  0  0  0  0  0  0  0  0  0  0
    1.1166   -0.7300   -1.9780 H   0  0  0  0  0  0  0  0  0  0  0  0
    2.7717   -0.2437   -2.3295 H   0  0  0  0  0  0  0  0  0  0  0  0
    1.4577    0.9225   -2.4751 H   0  0  0  0  0  0  0  0  0  0  0  0
  1  2  1  0  0  0  0
  1  8  1  0  0  0  0
  1  9  1  0  0  0  0
  1 10  1  0  0  0  0
  2  3  1  0  0  0  0
  2 11  1  0  0  0  0
  2 12  1  0  0  0  0
  3  4  1  0  0  0  0
  3 13  1  0  0  0  0
  3 14  1  0  0  0  0
  4  5  1  0  0  0  0
  4 15  1  0  0  0  0
  4 16  1  0  0  0  0
  5  6  1  0  0  0  0
  5 17  1  0  0  0  0
  5 18  1  0  0  0  0
  6  7  1  0  0  0  0
  6 19  1  0  0  0  0
  6 20  1  0  0  0  0
  7 21  1  0  0  0  0
  7 22  1  0  0  0  0
  7 23  1  0  0  0  0
M  END
$$$$
GG-GG-
 OpenBabel12202214453D

 23 33  0  0  0  0  0  0  0  0999 V2000
   -1.2142    0.6065   -1.6466 C   0  0  0  0  0  0  0  0  0  0  0  0
   -1.8110   -0.3751   -0.6501 C   0  0  0  0  0  0  0  0  0  0  0  0
   -0.7701   -1.0196    0.2689 C   0  0  0  0  0  0  0  0  0  0  0  0
   -0.0004   -0.0005    1.1147 C   0  0  0  0  0  0  0  0  0  0  0  0
    0.7705    1.0201    0.2684 C   0  0  0  0  0  0  0  0  0  0  0  0
   -0.8899    1.0655   -1.6859 C   0  0  0  0  0  0  0  0  0  0  0  0
   -0.7980    1.4846   -1.1458 H   0  0  0  0  0  0  0  0  0  0  0  0
   -2.5779    0.1304   -0.0519 H   0  0  0  0  0  0  0  0  0  0  0  0
   -2.3198   -1.1709   -1.2093 H   0  0  0  0  0  0  0  0  0  0  0  0
   -1.2928   -1.7129    0.9386 H   0  0  0  0  0  0  0  0  0  0  0  0
   -0.0838   -1.6235   -0.3317 H   0  0  0  0  0  0  0  0  0  0  0  0
    0.7248   -0.5516    1.7269 H   0  0  0  0  0  0  0  0  0  0  0  0
   -0.6667    0.5182    1.8115 H   0  0  0  0  0  0  0  0  0  0  0  0
    1.5673    0.5296   -0.3034 H   0  0  0  0  0  0  0  0  0  0  0  0
    1.2710    1.7160    0.9550 H   0  0  0  0  0  0  0  0  0  0  0  0
   -1.6792    0.4784   -1.2084 H   0  0  0  0  0  0  0  0  0  0  0  0
   -1.6792    0.4784   -1.2084 H   0  0  0  0  0  0  0  0  0  0  0  0
   -0.1006    1.8654   -0.6650 C   0  0  0  0  0  0  0  0  0  0  0  0
   -0.7929    2.4757   -0.0725 H   0  0  0  0  0  0  0  0  0  0  0  0
    0.5512    2.5651   -1.2016 H   0  0  0  0  0  0  0  0  0  0  0  0
    0.5512    2.5651   -1.2016 H   0  0  0  0  0  0  0  0  0  0  0  0
   -1.3727    1.7412   -2.3997 H   0  0  0  0  0  0  0  0  0  0  0  0
   -0.2383    0.3901   -2.2487 H   0  0  0  0  0  0  0  0  0  0  0  0
  1  2  1  0  0  0  0
  1  6  1  0  0  0  0
  1  7  1  0  0  0  0
  1 16  1  0  0  0  0
  1 17  1  0  0  0  0
  1 18  1  0  0  0  0
  1 22  1  0  0  0  0
  1 23  1  0  0  0  0
  2  3  1  0  0  0  0
  2  6  1  0  0  0  0
  2  8  1  0  0  0  0
  2  9  1  0  0  0  0
  2 16  1  0  0  0  0
  2 17  1  0  0  0  0
  3  4  1  0  0  0  0
  3 10  1  0  0  0  0
  3 11  1  0  0  0  0
  4  5  1  0  0  0  0
  4 12  1  0  0  0  0
  4 13  1  0  0  0  0
  5 14  1  0  0  0  0
  5 15  1  0  0  0  0
  5 18  1  0  0  0  0
  6  7  1  0  0  0  0
  6 16  1  0  0  0  0
  6 17  1  0  0  0  0
  6 22  1  0  0  0  0
  6 23  1  0  0  0  0
  6 18  1  0  0  0  0
  7 18  1  0  0  0  0
 18 19  1  0  0  0  0
 18 20  1  0  0  0  0
 18 21  1  0  0  0  0
M  END
$$$$
GG-GG
 OpenBabel12202214453D

 23 25  0  0  0  0  0  0  0  0999 V2000
   -2.4764    0.5955    2.2588 C   0  0  0  0  0  0  0  0  0  0  0  0
   -1.5515    0.6963    2.4552 H   0  0  0  0  0  0  0  0  0  0  0  0
   -3.0345   -0.4725    1.3310 C   0  0  0  0  0  0  0  0  0  0  0  0
   -2.2360   -0.6337    0.0359 C   0  0  0  0  0  0  0  0  0  0  0  0
   -0.7750   -1.0259    0.2730 C   0  0  0  0  0  0  0  0  0  0  0  0
   -0.0000   -0.0001    1.1060 C   0  0  0  0  0  0  0  0  0  0  0  0
   -1.4907    0.3176    2.6427 H   0  0  0  0  0  0  0  0  0  0  0  0
   -3.0805   -1.4302    1.8633 H   0  0  0  0  0  0  0  0  0  0  0  0
   -4.0664   -0.2046    1.0723 H   0  0  0  0  0  0  0  0  0  0  0  0
   -2.7212   -1.4069   -0.5730 H   0  0  0  0  0  0  0  0  0  0  0  0
   -2.2878    0.3010   -0.5352 H   0  0  0  0  0  0  0  0  0  0  0  0
   -0.2695   -1.1273   -0.6957 H   0  0  0  0  0  0  0  0  0  0  0  0
   -0.7189   -2.0073    0.7547 H   0  0  0  0  0  0  0  0  0  0  0  0
    0.0286    0.9518    0.5611 H   0  0  0  0  0  0  0  0  0  0  0  0
    1.0414   -0.3375    1.1885 H   0  0  0  0  0  0  0  0  0  0  0  0
   -0.5467    0.2626    2.5108 C   0  0  0  0  0  0  0  0  0  0  0  0
   -1.2920   -1.7154    3.0218 H   0  0  0  0  0  0  0  0  0  0  0  0
   -0.8790   -0.7052    4.4105 H   0  0  0  0  0  0  0  0  0  0  0  0
    0.4111   -1.4441    3.4469 H   0  0  0  0  0  0  0  0  0  0  0  0
   -1.2920   -1.7154    3.0218 H   0  0  0  0  0  0  0  0  0  0  0  0
   -0.8790   -0.7052    4.4105 H   0  0  0  0  0  0  0  0  0  0  0  0
    0.4111   -1.4441    3.4469 H   0  0  0  0  0  0  0  0  0  0  0  0
   -0.5774   -0.9753    3.3937 C   0  0  0  0  0  0  0  0  0  0  0  0
  1  2  1  0  0  0  0
  1  3  1  0  0  0  0
  1  7  1  0  0  0  0
  1 16  1  0  0  0  0
  2 16  1  0  0  0  0
  3  4  1  0  0  0  0
  3  8  1  0  0  0  0
  3  9  1  0  0  0  0
  4  5  1  0  0  0  0
  4 10  1  0  0  0  0
  4 11  1  0  0  0  0
  5  6  1  0  0  0  0
  5 12  1  0  0  0  0
  5 13  1  0  0  0  0
  6 14  1  0  0  0  0
  6 15  1  0  0  0  0
  6 16  1  0  0  0  0
  7 16  1  0  0  0  0
 16 23  1  0  0  0  0
 17 23  1  0  0  0  0
 18 23  1  0  0  0  0
 19 23  1  0  0  0  0
 20 23  1  0  0  0  0
 21 23  1  0  0  0  0
 22 23  1  0  0  0  0
M  END
$$$$
GGG-G-
 OpenBabel12202214453D

 23 22  0  0  0  0  0  0  0  0999 V2000
    1.0505   -2.8042    0.1466 C   0  0  0  0  0  0  0  0  0  0  0  0
    0.0733   -1.9238   -0.6299 C   0  0  0  0  0  0  0  0  0  0  0  0
   -0.7766   -1.0281    0.2733 C   0  0  0  0  0  0  0  0  0  0  0  0
   -0.0013   -0.0017    1.1068 C   0  0  0  0  0  0  0  0  0  0  0  0
    0.7779    1.0298    0.2719 C   0  0  0  0  0  0  0  0  0  0  0  0
    2.2467    0.6858   -0.0060 C   0  0  0  0  0  0  0  0  0  0  0  0
    3.1176    0.7215    1.2487 C   0  0  0  0  0  0  0  0  0  0  0  0
    0.5163   -3.4157    0.8768 H   0  0  0  0  0  0  0  0  0  0  0  0
    1.5930   -3.4742   -0.5198 H   0  0  0  0  0  0  0  0  0  0  0  0
    1.7867   -2.2103    0.6901 H   0  0  0  0  0  0  0  0  0  0  0  0
    0.6135   -1.3116   -1.3564 H   0  0  0  0  0  0  0  0  0  0  0  0
   -0.5963   -2.5621   -1.2090 H   0  0  0  0  0  0  0  0  0  0  0  0
   -1.5018   -0.4908   -0.3438 H   0  0  0  0  0  0  0  0  0  0  0  0
   -1.3534   -1.6649    0.9494 H   0  0  0  0  0  0  0  0  0  0  0  0
    0.6687   -0.5137    1.7996 H   0  0  0  0  0  0  0  0  0  0  0  0
   -0.7262    0.5253    1.7307 H   0  0  0  0  0  0  0  0  0  0  0  0
    0.7596    1.9949    0.7852 H   0  0  0  0  0  0  0  0  0  0  0  0
    0.2549    1.1788   -0.6765 H   0  0  0  0  0  0  0  0  0  0  0  0
    2.3264   -0.2935   -0.4782 H   0  0  0  0  0  0  0  0  0  0  0  0
    2.6391    1.4078   -0.7266 H   0  0  0  0  0  0  0  0  0  0  0  0
    3.0623    1.7019    1.7263 H   0  0  0  0  0  0  0  0  0  0  0  0
    4.1619    0.5256    1.0059 H   0  0  0  0  0  0  0  0  0  0  0  0
    2.8046   -0.0226    1.9814 H   0  0  0  0  0  0  0  0  0  0  0  0
  1  2  1  0  0  0  0
  1  8  1  0  0  0  0
  1  9  1  0  0  0  0
  1 10  1  0  0  0  0
  2  3  1  0  0  0  0
  2 11  1  0  0  0  0
  2 12  1  0  0  0  0
  3  4  1  0  0  0  0
  3 13  1  0  0  0  0
  3 14  1  0  0  0  0
  4  5  1  0  0  0  0
  4 15  1  0  0  0  0
  4 16  1  0  0  0  0
  5  6  1  0  0  0  0
  5 17  1  0  0  0  0
  5 18  1  0  0  0  0
  6  7  1  0  0  0  0
  6 19  1  0  0  0  0
  6 20  1  0  0  0  0
  7 21  1  0  0  0  0
  7 22  1  0  0  0  0
  7 23  1  0  0  0  0
M  END
$$$$
GGG-G
 OpenBabel12202214453D

 23 26  0  0  0  0  0  0  0  0999 V2000
   -3.6980   -1.2100    2.6320 C   0  0  0  0  0  0  0  0  0  0  0  0
   -4.2740   -2.1390    2.6850 H   0  0  0  0  0  0  0  0  0  0  0  0
   -4.1490   -0.4920    3.3250 H   0  0  0  0  0  0  0  0  0  0  0  0
   -3.7930   -0.7990    1.6230 H   0  0  0  0  0  0  0  0  0  0  0  0
   -2.2420   -1.4480    3.0030 C   0  0  0  0  0  0  0  0  0  0  0  0
   -2.0880   -0.5330    2.7810 H   0  0  0  0  0  0  0  0  0  0  0  0
   -2.0880   -0.5330    2.7810 H   0  0  0  0  0  0  0  0  0  0  0  0
   -1.5710   -2.5440    2.1730 C   0  0  0  0  0  0  0  0  0  0  0  0
   -1.5300   -2.3000    0.6600 C   0  0  0  0  0  0  0  0  0  0  0  0
   -0.7750   -1.0260    0.2730 C   0  0  0  0  0  0  0  0  0  0  0  0
   -1.3860    0.2420    0.8740 C   0  0  0  0  0  0  0  0  0  0  0  0
   -1.6850   -0.5090    2.9180 H   0  0  0  0  0  0  0  0  0  0  0  0
   -0.5450   -2.6780    2.5390 H   0  0  0  0  0  0  0  0  0  0  0  0
   -2.0880   -3.4940    2.3550 H   0  0  0  0  0  0  0  0  0  0  0  0
   -2.5510   -2.2720    0.2660 H   0  0  0  0  0  0  0  0  0  0  0  0
   -1.0400   -3.1630    0.1910 H   0  0  0  0  0  0  0  0  0  0  0  0
   -0.7790   -0.9240   -0.8190 H   0  0  0  0  0  0  0  0  0  0  0  0
    0.2740   -1.0990    0.5820 H   0  0  0  0  0  0  0  0  0  0  0  0
   -0.7950    1.1040    0.5390 H   0  0  0  0  0  0  0  0  0  0  0  0
   -2.4020    0.3870    0.4890 H   0  0  0  0  0  0  0  0  0  0  0  0
   -1.4150    0.2380    2.3950 C   0  0  0  0  0  0  0  0  0  0  0  0
   -1.7720    1.2050    2.7660 H   0  0  0  0  0  0  0  0  0  0  0  0
   -0.4160    0.0650    2.8070 H   0  0  0  0  0  0  0  0  0  0  0  0
  1  2  1  0  0  0  0
  1  3  1  0  0  0  0
  1  4  1  0  0  0  0
  1  5  1  0  0  0  0
  5  6  1  0  0  0  0
  5  7  1  0  0  0  0
  5  8  1  0  0  0  0
  5 12  1  0  0  0  0
  5 21  1  0  0  0  0
  6 21  1  0  0  0  0
  7 21  1  0  0  0  0
  8  9  1  0  0  0  0
  8 13  1  0  0  0  0
  8 14  1  0  0  0  0
  9 10  1  0  0  0  0
  9 15  1  0  0  0  0
  9 16  1  0  0  0  0
 10 11  1  0  0  0  0
 10 17  1  0  0  0  0
 10 18  1  0  0  0  0
 11 19  1  0  0  0  0
 11 20  1  0  0  0  0
 11 21  1  0  0  0  0
 12 21  1  0  0  0  0
 21 22  1  0  0  0  0
 21 23  1  0  0  0  0
M  END
$$$$
GGGG-
 OpenBabel12202214453D

 23 22  0  0  0  0  0  0  0  0999 V2000
    1.1696   -2.6681    0.0778 C   0  0  0  0  0  0  0  0  0  0  0  0
    0.0797   -1.8880   -0.6552 C   0  0  0  0  0  0  0  0  0  0  0  0
   -0.7810   -1.0340    0.2791 C   0  0  0  0  0  0  0  0  0  0  0  0
   -0.0004   -0.0006    1.0942 C   0  0  0  0  0  0  0  0  0  0  0  0
    0.7815    1.0346    0.2787 C   0  0  0  0  0  0  0  0  0  0  0  0
   -0.0891    1.9566   -0.5925 C   0  0  0  0  0  0  0  0  0  0  0  0
   -0.2899    1.4746   -2.0301 C   0  0  0  0  0  0  0  0  0  0  0  0
    0.7439   -3.2491    0.8986 H   0  0  0  0  0  0  0  0  0  0  0  0
    1.6769   -3.3595   -0.5960 H   0  0  0  0  0  0  0  0  0  0  0  0
    1.9239   -2.0032    0.4973 H   0  0  0  0  0  0  0  0  0  0  0  0
    0.5382   -1.2612   -1.4220 H   0  0  0  0  0  0  0  0  0  0  0  0
   -0.5721   -2.5891   -1.1817 H   0  0  0  0  0  0  0  0  0  0  0  0
   -1.5610   -0.5328   -0.2981 H   0  0  0  0  0  0  0  0  0  0  0  0
   -1.3000   -1.6996    0.9755 H   0  0  0  0  0  0  0  0  0  0  0  0
    0.6916   -0.5192    1.7617 H   0  0  0  0  0  0  0  0  0  0  0  0
   -0.7022    0.5342    1.7407 H   0  0  0  0  0  0  0  0  0  0  0  0
    1.5255    0.5372   -0.3503 H   0  0  0  0  0  0  0  0  0  0  0  0
    1.3439    1.6470    0.9854 H   0  0  0  0  0  0  0  0  0  0  0  0
   -1.0616    2.0914   -0.1095 H   0  0  0  0  0  0  0  0  0  0  0  0
    0.3717    2.9449   -0.6307 H   0  0  0  0  0  0  0  0  0  0  0  0
    0.6748    1.3467   -2.5257 H   0  0  0  0  0  0  0  0  0  0  0  0
   -0.8665    2.1991   -2.6057 H   0  0  0  0  0  0  0  0  0  0  0  0
   -0.8144    0.5220   -2.0751 H   0  0  0  0  0  0  0  0  0  0  0  0
  1  2  1  0  0  0  0
  1  8  1  0  0  0  0
  1  9  1  0  0  0  0
  1 10  1  0  0  0  0
  2  3  1  0  0  0  0
  2 11  1  0  0  0  0
  2 12  1  0  0  0  0
  3  4  1  0  0  0  0
  3 13  1  0  0  0  0
  3 14  1  0  0  0  0
  4  5  1  0  0  0  0
  4 15  1  0  0  0  0
  4 16  1  0  0  0  0
  5  6  1  0  0  0  0
  5 17  1  0  0  0  0
  5 18  1  0  0  0  0
  6  7  1  0  0  0  0
  6 19  1  0  0  0  0
  6 20  1  0  0  0  0
  7 21  1  0  0  0  0
  7 22  1  0  0  0  0
  7 23  1  0  0  0  0
M  END
$$$$
GGGG
 OpenBabel12202214453D

 23 22  0  0  0  0  0  0  0  0999 V2000
    1.2196   -2.5788   -0.0840 C   0  0  0  0  0  0  0  0  0  0  0  0
    0.0792   -1.7999   -0.7350 C   0  0  0  0  0  0  0  0  0  0  0  0
   -0.7750   -1.0260    0.2730 C   0  0  0  0  0  0  0  0  0  0  0  0
    0.0000    0.0000    1.1060 C   0  0  0  0  0  0  0  0  0  0  0  0
    0.7750    1.0260    0.2730 C   0  0  0  0  0  0  0  0  0  0  0  0
   -0.0792    1.7999   -0.7350 C   0  0  0  0  0  0  0  0  0  0  0  0
   -1.2196    2.5788   -0.0840 C   0  0  0  0  0  0  0  0  0  0  0  0
    0.8386   -3.2391    0.6990 H   0  0  0  0  0  0  0  0  0  0  0  0
    1.7435   -3.1930   -0.8160 H   0  0  0  0  0  0  0  0  0  0  0  0
    1.9512   -1.9124    0.3720 H   0  0  0  0  0  0  0  0  0  0  0  0
    0.4848   -1.1129   -1.4810 H   0  0  0  0  0  0  0  0  0  0  0  0
   -0.5679   -2.4933   -1.2770 H   0  0  0  0  0  0  0  0  0  0  0  0
   -1.5879   -0.5252   -0.2590 H   0  0  0  0  0  0  0  0  0  0  0  0
   -1.2486   -1.7407    0.9540 H   0  0  0  0  0  0  0  0  0  0  0  0
    0.7016   -0.5189    1.7630 H   0  0  0  0  0  0  0  0  0  0  0  0
   -0.7016    0.5189    1.7630 H   0  0  0  0  0  0  0  0  0  0  0  0
    1.5879    0.5252   -0.2590 H   0  0  0  0  0  0  0  0  0  0  0  0
    1.2486    1.7407    0.9540 H   0  0  0  0  0  0  0  0  0  0  0  0
    0.5679    2.4933   -1.2770 H   0  0  0  0  0  0  0  0  0  0  0  0
   -0.4848    1.1129   -1.4810 H   0  0  0  0  0  0  0  0  0  0  0  0
   -1.9512    1.9124    0.3720 H   0  0  0  0  0  0  0  0  0  0  0  0
   -1.7435    3.1930   -0.8160 H   0  0  0  0  0  0  0  0  0  0  0  0
   -0.8386    3.2391    0.6990 H   0  0  0  0  0  0  0  0  0  0  0  0
  1  2  1  0  0  0  0
  1  8  1  0  0  0  0
  1  9  1  0  0  0  0
  1 10  1  0  0  0  0
  2  3  1  0  0  0  0
  2 11  1  0  0  0  0
  2 12  1  0  0  0  0
  3  4  1  0  0  0  0
  3 13  1  0  0  0  0
  3 14  1  0  0  0  0
  4  5  1  0  0  0  0
  4 15  1  0  0  0  0
  4 16  1  0  0  0  0
  5  6  1  0  0  0  0
  5 17  1  0  0  0  0
  5 18  1  0  0  0  0
  6  7  1  0  0  0  0
  6 19  1  0  0  0  0
  6 20  1  0  0  0  0
  7 21  1  0  0  0  0
  7 22  1  0  0  0  0
  7 23  1  0  0  0  0
M  END
$$$$
