# Supplementary material for: Conformational Analysis of 1,3-Difluorinated Alkanes
Source: J Org Chem. 2024 May 31;89(12):8789–803. doi: 10.1021/acs.joc.4c00670 (PMC11197103; doi:10.1021/acs.joc.4c00670)
Supplement: Supplementary file 2 — jo4c00670_si_004.zip [file jo4c00670_si_004.zip › SI/minimized_structures/heptane/heptane-water.sdf]

AAAA
 OpenBabel12202214493D

 23 22  0  0  0  0  0  0  0  0999 V2000
   -2.2695   -3.0516    0.2487 C   0  0  0  0  0  0  0  0  0  0  0  0
   -1.5199   -2.0438    1.1137 C   0  0  0  0  0  0  0  0  0  0  0  0
   -0.7579   -1.0191    0.2777 C   0  0  0  0  0  0  0  0  0  0  0  0
    0.0000    0.0000    1.1227 C   0  0  0  0  0  0  0  0  0  0  0  0
    0.7579    1.0191    0.2777 C   0  0  0  0  0  0  0  0  0  0  0  0
    1.5199    2.0438    1.1137 C   0  0  0  0  0  0  0  0  0  0  0  0
    2.2695    3.0516    0.2487 C   0  0  0  0  0  0  0  0  0  0  0  0
   -1.5772   -3.5988   -0.3943 H   0  0  0  0  0  0  0  0  0  0  0  0
   -2.8101   -3.7786    0.8557 H   0  0  0  0  0  0  0  0  0  0  0  0
   -2.9927   -2.5461   -0.3943 H   0  0  0  0  0  0  0  0  0  0  0  0
   -2.2257   -1.5214    1.7657 H   0  0  0  0  0  0  0  0  0  0  0  0
   -0.8166   -2.5693    1.7657 H   0  0  0  0  0  0  0  0  0  0  0  0
   -0.0528   -1.5422   -0.3763 H   0  0  0  0  0  0  0  0  0  0  0  0
   -1.4618   -0.4943   -0.3763 H   0  0  0  0  0  0  0  0  0  0  0  0
    0.7045   -0.5240    1.7757 H   0  0  0  0  0  0  0  0  0  0  0  0
   -0.7045    0.5240    1.7757 H   0  0  0  0  0  0  0  0  0  0  0  0
    0.0528    1.5422   -0.3763 H   0  0  0  0  0  0  0  0  0  0  0  0
    1.4618    0.4943   -0.3763 H   0  0  0  0  0  0  0  0  0  0  0  0
    0.8166    2.5693    1.7657 H   0  0  0  0  0  0  0  0  0  0  0  0
    2.2257    1.5214    1.7657 H   0  0  0  0  0  0  0  0  0  0  0  0
    2.9927    2.5461   -0.3943 H   0  0  0  0  0  0  0  0  0  0  0  0
    2.8101    3.7786    0.8557 H   0  0  0  0  0  0  0  0  0  0  0  0
    1.5772    3.5988   -0.3943 H   0  0  0  0  0  0  0  0  0  0  0  0
  1  2  1  0  0  0  0
  1  8  1  0  0  0  0
  1  9  1  0  0  0  0
  1 10  1  0  0  0  0
  2  3  1  0  0  0  0
  2 11  1  0  0  0  0
  2 12  1  0  0  0  0
  3  4  1  0  0  0  0
  3 13  1  0  0  0  0
  3 14  1  0  0  0  0
  4  5  1  0  0  0  0
  4 15  1  0  0  0  0
  4 16  1  0  0  0  0
  5  6  1  0  0  0  0
  5 17  1  0  0  0  0
  5 18  1  0  0  0  0
  6  7  1  0  0  0  0
  6 19  1  0  0  0  0
  6 20  1  0  0  0  0
  7 21  1  0  0  0  0
  7 22  1  0  0  0  0
  7 23  1  0  0  0  0
M  END
$$$$
AAAG-
 OpenBabel12202214493D

 23 22  0  0  0  0  0  0  0  0999 V2000
   -2.2728   -3.0477    0.2461 C   0  0  0  0  0  0  0  0  0  0  0  0
   -1.5227   -2.0402    1.1118 C   0  0  0  0  0  0  0  0  0  0  0  0
   -0.7574   -1.0184    0.2766 C   0  0  0  0  0  0  0  0  0  0  0  0
   -0.0000   -0.0001    1.1248 C   0  0  0  0  0  0  0  0  0  0  0  0
    0.7574    1.0184    0.2766 C   0  0  0  0  0  0  0  0  0  0  0  0
    1.6210    1.9829    1.0910 C   0  0  0  0  0  0  0  0  0  0  0  0
    0.8100    2.8627    2.0389 C   0  0  0  0  0  0  0  0  0  0  0  0
   -1.5807   -3.5941   -0.3975 H   0  0  0  0  0  0  0  0  0  0  0  0
   -2.8140   -3.7749    0.8526 H   0  0  0  0  0  0  0  0  0  0  0  0
   -2.9966   -2.5414   -0.3958 H   0  0  0  0  0  0  0  0  0  0  0  0
   -2.2275   -1.5159    1.7621 H   0  0  0  0  0  0  0  0  0  0  0  0
   -0.8212   -2.5659    1.7651 H   0  0  0  0  0  0  0  0  0  0  0  0
   -0.0518   -1.5426   -0.3768 H   0  0  0  0  0  0  0  0  0  0  0  0
   -1.4582   -0.4903   -0.3791 H   0  0  0  0  0  0  0  0  0  0  0  0
    0.7084   -0.5258    1.7740 H   0  0  0  0  0  0  0  0  0  0  0  0
   -0.7094    0.5117    1.7805 H   0  0  0  0  0  0  0  0  0  0  0  0
    0.0394    1.5934   -0.3186 H   0  0  0  0  0  0  0  0  0  0  0  0
    1.3933    0.4804   -0.4323 H   0  0  0  0  0  0  0  0  0  0  0  0
    2.3571    1.4096    1.6614 H   0  0  0  0  0  0  0  0  0  0  0  0
    2.1821    2.6200    0.4035 H   0  0  0  0  0  0  0  0  0  0  0  0
    0.0279    3.3964    1.4942 H   0  0  0  0  0  0  0  0  0  0  0  0
    1.4456    3.6051    2.5246 H   0  0  0  0  0  0  0  0  0  0  0  0
    0.3310    2.2753    2.8225 H   0  0  0  0  0  0  0  0  0  0  0  0
  1  2  1  0  0  0  0
  1  8  1  0  0  0  0
  1  9  1  0  0  0  0
  1 10  1  0  0  0  0
  2  3  1  0  0  0  0
  2 11  1  0  0  0  0
  2 12  1  0  0  0  0
  3  4  1  0  0  0  0
  3 13  1  0  0  0  0
  3 14  1  0  0  0  0
  4  5  1  0  0  0  0
  4 15  1  0  0  0  0
  4 16  1  0  0  0  0
  5  6  1  0  0  0  0
  5 17  1  0  0  0  0
  5 18  1  0  0  0  0
  6  7  1  0  0  0  0
  6 19  1  0  0  0  0
  6 20  1  0  0  0  0
  7 21  1  0  0  0  0
  7 22  1  0  0  0  0
  7 23  1  0  0  0  0
M  END
$$$$
AAAG
 OpenBabel12202214493D

 23 22  0  0  0  0  0  0  0  0999 V2000
   -2.2648   -3.0537    0.2461 C   0  0  0  0  0  0  0  0  0  0  0  0
   -1.5157   -2.0454    1.1118 C   0  0  0  0  0  0  0  0  0  0  0  0
   -0.7574   -1.0184    0.2766 C   0  0  0  0  0  0  0  0  0  0  0  0
   -0.0000   -0.0001    1.1248 C   0  0  0  0  0  0  0  0  0  0  0  0
    0.7574    1.0184    0.2766 C   0  0  0  0  0  0  0  0  0  0  0  0
    1.4325    2.1230    1.0910 C   0  0  0  0  0  0  0  0  0  0  0  0
    2.5086    1.5995    2.0389 C   0  0  0  0  0  0  0  0  0  0  0  0
   -1.5715   -3.6011   -0.3958 H   0  0  0  0  0  0  0  0  0  0  0  0
   -2.8055   -3.7813    0.8526 H   0  0  0  0  0  0  0  0  0  0  0  0
   -2.9872   -2.5481   -0.3975 H   0  0  0  0  0  0  0  0  0  0  0  0
   -2.2210   -1.5249    1.7651 H   0  0  0  0  0  0  0  0  0  0  0  0
   -0.8108   -2.5695    1.7621 H   0  0  0  0  0  0  0  0  0  0  0  0
   -0.0499   -1.5376   -0.3791 H   0  0  0  0  0  0  0  0  0  0  0  0
   -1.4624   -0.4935   -0.3768 H   0  0  0  0  0  0  0  0  0  0  0  0
    0.6942   -0.5321    1.7805 H   0  0  0  0  0  0  0  0  0  0  0  0
   -0.7074    0.5272    1.7740 H   0  0  0  0  0  0  0  0  0  0  0  0
    0.0591    1.4726   -0.4323 H   0  0  0  0  0  0  0  0  0  0  0  0
    1.5147    0.4963   -0.3186 H   0  0  0  0  0  0  0  0  0  0  0  0
    1.8813    2.8437    0.4035 H   0  0  0  0  0  0  0  0  0  0  0  0
    0.6717    2.6631    1.6614 H   0  0  0  0  0  0  0  0  0  0  0  0
    2.0838    0.9717    2.8225 H   0  0  0  0  0  0  0  0  0  0  0  0
    3.0366    2.4219    2.5246 H   0  0  0  0  0  0  0  0  0  0  0  0
    3.2447    1.0041    1.4942 H   0  0  0  0  0  0  0  0  0  0  0  0
  1  2  1  0  0  0  0
  1  8  1  0  0  0  0
  1  9  1  0  0  0  0
  1 10  1  0  0  0  0
  2  3  1  0  0  0  0
  2 11  1  0  0  0  0
  2 12  1  0  0  0  0
  3  4  1  0  0  0  0
  3 13  1  0  0  0  0
  3 14  1  0  0  0  0
  4  5  1  0  0  0  0
  4 15  1  0  0  0  0
  4 16  1  0  0  0  0
  5  6  1  0  0  0  0
  5 17  1  0  0  0  0
  5 18  1  0  0  0  0
  6  7  1  0  0  0  0
  6 19  1  0  0  0  0
  6 20  1  0  0  0  0
  7 21  1  0  0  0  0
  7 22  1  0  0  0  0
  7 23  1  0  0  0  0
M  END
$$$$
AAG-A
 OpenBabel12202214493D

 23 22  0  0  0  0  0  0  0  0999 V2000
   -2.3621   -2.9936    0.3046 C   0  0  0  0  0  0  0  0  0  0  0  0
   -1.6225   -1.9528    1.1392 C   0  0  0  0  0  0  0  0  0  0  0  0
   -0.7638   -1.0270    0.2819 C   0  0  0  0  0  0  0  0  0  0  0  0
   -0.0002   -0.0003    1.1144 C   0  0  0  0  0  0  0  0  0  0  0  0
    0.7640    1.0273    0.2816 C   0  0  0  0  0  0  0  0  0  0  0  0
    1.8474    0.4221   -0.6087 C   0  0  0  0  0  0  0  0  0  0  0  0
    2.6928    1.4985   -1.2828 C   0  0  0  0  0  0  0  0  0  0  0  0
   -1.6562   -3.6166   -0.2492 H   0  0  0  0  0  0  0  0  0  0  0  0
   -2.9716   -3.6495    0.9267 H   0  0  0  0  0  0  0  0  0  0  0  0
   -3.0201   -2.5099   -0.4198 H   0  0  0  0  0  0  0  0  0  0  0  0
   -2.3427   -1.3546    1.7044 H   0  0  0  0  0  0  0  0  0  0  0  0
   -0.9846   -2.4539    1.8729 H   0  0  0  0  0  0  0  0  0  0  0  0
   -0.0636   -1.6336   -0.2986 H   0  0  0  0  0  0  0  0  0  0  0  0
   -1.4028   -0.5054   -0.4384 H   0  0  0  0  0  0  0  0  0  0  0  0
    0.7013   -0.5233    1.7739 H   0  0  0  0  0  0  0  0  0  0  0  0
   -0.7102    0.5205    1.7629 H   0  0  0  0  0  0  0  0  0  0  0  0
    1.2305    1.7550    0.9526 H   0  0  0  0  0  0  0  0  0  0  0  0
    0.0586    1.5857   -0.3433 H   0  0  0  0  0  0  0  0  0  0  0  0
    2.4879   -0.2247   -0.0025 H   0  0  0  0  0  0  0  0  0  0  0  0
    1.3915   -0.2114   -1.3717 H   0  0  0  0  0  0  0  0  0  0  0  0
    2.0667    2.1577   -1.8879 H   0  0  0  0  0  0  0  0  0  0  0  0
    3.4510    1.0648   -1.9365 H   0  0  0  0  0  0  0  0  0  0  0  0
    3.2008    2.1142   -0.5379 H   0  0  0  0  0  0  0  0  0  0  0  0
  1  2  1  0  0  0  0
  1  8  1  0  0  0  0
  1  9  1  0  0  0  0
  1 10  1  0  0  0  0
  2  3  1  0  0  0  0
  2 11  1  0  0  0  0
  2 12  1  0  0  0  0
  3  4  1  0  0  0  0
  3 13  1  0  0  0  0
  3 14  1  0  0  0  0
  4  5  1  0  0  0  0
  4 15  1  0  0  0  0
  4 16  1  0  0  0  0
  5  6  1  0  0  0  0
  5 17  1  0  0  0  0
  5 18  1  0  0  0  0
  6  7  1  0  0  0  0
  6 19  1  0  0  0  0
  6 20  1  0  0  0  0
  7 21  1  0  0  0  0
  7 22  1  0  0  0  0
  7 23  1  0  0  0  0
M  END
$$$$
AAGA
 OpenBabel12202214493D

 23 22  0  0  0  0  0  0  0  0999 V2000
   -2.1873   -3.1236    0.3046 C   0  0  0  0  0  0  0  0  0  0  0  0
   -1.4033   -2.1159    1.1392 C   0  0  0  0  0  0  0  0  0  0  0  0
   -0.7638   -1.0270    0.2819 C   0  0  0  0  0  0  0  0  0  0  0  0
   -0.0002   -0.0003    1.1144 C   0  0  0  0  0  0  0  0  0  0  0  0
    0.7640    1.0273    0.2816 C   0  0  0  0  0  0  0  0  0  0  0  0
   -0.1274    1.8908   -0.6087 C   0  0  0  0  0  0  0  0  0  0  0  0
    0.6602    3.0102   -1.2828 C   0  0  0  0  0  0  0  0  0  0  0  0
   -1.5347   -3.6146   -0.4198 H   0  0  0  0  0  0  0  0  0  0  0  0
   -2.6400   -3.8961    0.9267 H   0  0  0  0  0  0  0  0  0  0  0  0
   -2.9870   -2.6269   -0.2492 H   0  0  0  0  0  0  0  0  0  0  0  0
   -2.0668   -1.6491    1.8729 H   0  0  0  0  0  0  0  0  0  0  0  0
   -0.6232   -2.6334    1.7044 H   0  0  0  0  0  0  0  0  0  0  0  0
   -0.0803   -1.4889   -0.4384 H   0  0  0  0  0  0  0  0  0  0  0  0
   -1.5462   -0.5311   -0.2986 H   0  0  0  0  0  0  0  0  0  0  0  0
    0.7029   -0.5303    1.7629 H   0  0  0  0  0  0  0  0  0  0  0  0
   -0.7030    0.5210    1.7739 H   0  0  0  0  0  0  0  0  0  0  0  0
    1.5017    0.5124   -0.3433 H   0  0  0  0  0  0  0  0  0  0  0  0
    1.3267    1.6835    0.9526 H   0  0  0  0  0  0  0  0  0  0  0  0
   -0.6029    1.2718   -1.3717 H   0  0  0  0  0  0  0  0  0  0  0  0
   -0.9312    2.3180   -0.0025 H   0  0  0  0  0  0  0  0  0  0  0  0
    1.1037    3.6737   -0.5379 H   0  0  0  0  0  0  0  0  0  0  0  0
    0.0267    3.6114   -1.9365 H   0  0  0  0  0  0  0  0  0  0  0  0
    1.4717    2.6002   -1.8879 H   0  0  0  0  0  0  0  0  0  0  0  0
  1  2  1  0  0  0  0
  1  8  1  0  0  0  0
  1  9  1  0  0  0  0
  1 10  1  0  0  0  0
  2  3  1  0  0  0  0
  2 11  1  0  0  0  0
  2 12  1  0  0  0  0
  3  4  1  0  0  0  0
  3 13  1  0  0  0  0
  3 14  1  0  0  0  0
  4  5  1  0  0  0  0
  4 15  1  0  0  0  0
  4 16  1  0  0  0  0
  5  6  1  0  0  0  0
  5 17  1  0  0  0  0
  5 18  1  0  0  0  0
  6  7  1  0  0  0  0
  6 19  1  0  0  0  0
  6 20  1  0  0  0  0
  7 21  1  0  0  0  0
  7 22  1  0  0  0  0
  7 23  1  0  0  0  0
M  END
$$$$
AAG-G-
 OpenBabel12202214493D

 23 22  0  0  0  0  0  0  0  0999 V2000
   -2.3928   -2.9691    0.3012 C   0  0  0  0  0  0  0  0  0  0  0  0
   -1.6432   -1.9345    1.1348 C   0  0  0  0  0  0  0  0  0  0  0  0
   -0.7632   -1.0262    0.2812 C   0  0  0  0  0  0  0  0  0  0  0  0
   -0.0008   -0.0011    1.1166 C   0  0  0  0  0  0  0  0  0  0  0  0
    0.7640    1.0274    0.2802 C   0  0  0  0  0  0  0  0  0  0  0  0
    1.7798    0.4233   -0.6927 C   0  0  0  0  0  0  0  0  0  0  0  0
    2.8134   -0.4644   -0.0040 C   0  0  0  0  0  0  0  0  0  0  0  0
   -1.6924   -3.6002   -0.2490 H   0  0  0  0  0  0  0  0  0  0  0  0
   -3.0082   -3.6164    0.9264 H   0  0  0  0  0  0  0  0  0  0  0  0
   -3.0448   -2.4812   -0.4247 H   0  0  0  0  0  0  0  0  0  0  0  0
   -2.3580   -1.3220    1.6907 H   0  0  0  0  0  0  0  0  0  0  0  0
   -1.0199   -2.4405    1.8770 H   0  0  0  0  0  0  0  0  0  0  0  0
   -0.0615   -1.6439   -0.2857 H   0  0  0  0  0  0  0  0  0  0  0  0
   -1.3865   -0.5037   -0.4537 H   0  0  0  0  0  0  0  0  0  0  0  0
    0.6875   -0.5241    1.7860 H   0  0  0  0  0  0  0  0  0  0  0  0
   -0.7119    0.5287    1.7572 H   0  0  0  0  0  0  0  0  0  0  0  0
    1.2865    1.7126    0.9539 H   0  0  0  0  0  0  0  0  0  0  0  0
    0.0445    1.6272   -0.2838 H   0  0  0  0  0  0  0  0  0  0  0  0
    1.2589   -0.1517   -1.4611 H   0  0  0  0  0  0  0  0  0  0  0  0
    2.2921    1.2375   -1.2103 H   0  0  0  0  0  0  0  0  0  0  0  0
    3.3128    0.0768    0.8026 H   0  0  0  0  0  0  0  0  0  0  0  0
    3.5767   -0.7954   -0.7097 H   0  0  0  0  0  0  0  0  0  0  0  0
    2.3514   -1.3536    0.4260 H   0  0  0  0  0  0  0  0  0  0  0  0
  1  2  1  0  0  0  0
  1  8  1  0  0  0  0
  1  9  1  0  0  0  0
  1 10  1  0  0  0  0
  2  3  1  0  0  0  0
  2 11  1  0  0  0  0
  2 12  1  0  0  0  0
  3  4  1  0  0  0  0
  3 13  1  0  0  0  0
  3 14  1  0  0  0  0
  4  5  1  0  0  0  0
  4 15  1  0  0  0  0
  4 16  1  0  0  0  0
  5  6  1  0  0  0  0
  5 17  1  0  0  0  0
  5 18  1  0  0  0  0
  6  7  1  0  0  0  0
  6 19  1  0  0  0  0
  6 20  1  0  0  0  0
  7 21  1  0  0  0  0
  7 22  1  0  0  0  0
  7 23  1  0  0  0  0
M  END
$$$$
AAG-G
 OpenBabel12202214493D

 23 22  0  0  0  0  0  0  0  0999 V2000
   -2.2233   -3.1025    0.2955 C   0  0  0  0  0  0  0  0  0  0  0  0
   -1.4159   -2.1163    1.1325 C   0  0  0  0  0  0  0  0  0  0  0  0
   -0.7656   -1.0294    0.2815 C   0  0  0  0  0  0  0  0  0  0  0  0
   -0.0021   -0.0028    1.1172 C   0  0  0  0  0  0  0  0  0  0  0  0
    0.7676    1.0322    0.2793 C   0  0  0  0  0  0  0  0  0  0  0  0
    2.2545    0.7090    0.1126 C   0  0  0  0  0  0  0  0  0  0  0  0
    2.5255   -0.6351   -0.5575 C   0  0  0  0  0  0  0  0  0  0  0  0
   -1.5873   -3.5932   -0.4440 H   0  0  0  0  0  0  0  0  0  0  0  0
   -2.6775   -3.8775    0.9147 H   0  0  0  0  0  0  0  0  0  0  0  0
   -3.0235   -2.5888   -0.2403 H   0  0  0  0  0  0  0  0  0  0  0  0
   -2.0635   -1.6489    1.8790 H   0  0  0  0  0  0  0  0  0  0  0  0
   -0.6370   -2.6521    1.6824 H   0  0  0  0  0  0  0  0  0  0  0  0
   -0.0964   -1.4962   -0.4466 H   0  0  0  0  0  0  0  0  0  0  0  0
   -1.5386   -0.5118   -0.2951 H   0  0  0  0  0  0  0  0  0  0  0  0
    0.6976   -0.5243    1.7794 H   0  0  0  0  0  0  0  0  0  0  0  0
   -0.7196    0.5039    1.7661 H   0  0  0  0  0  0  0  0  0  0  0  0
    0.6845    2.0163    0.7438 H   0  0  0  0  0  0  0  0  0  0  0  0
    0.3035    1.1129   -0.7081 H   0  0  0  0  0  0  0  0  0  0  0  0
    2.7275    1.5021   -0.4700 H   0  0  0  0  0  0  0  0  0  0  0  0
    2.7281    0.7186    1.0992 H   0  0  0  0  0  0  0  0  0  0  0  0
    2.1419   -1.4616    0.0422 H   0  0  0  0  0  0  0  0  0  0  0  0
    3.5964   -0.7932   -0.6925 H   0  0  0  0  0  0  0  0  0  0  0  0
    2.0506   -0.6836   -1.5406 H   0  0  0  0  0  0  0  0  0  0  0  0
  1  2  1  0  0  0  0
  1  8  1  0  0  0  0
  1  9  1  0  0  0  0
  1 10  1  0  0  0  0
  2  3  1  0  0  0  0
  2 11  1  0  0  0  0
  2 12  1  0  0  0  0
  3  4  1  0  0  0  0
  3 13  1  0  0  0  0
  3 14  1  0  0  0  0
  4  5  1  0  0  0  0
  4 15  1  0  0  0  0
  4 16  1  0  0  0  0
  5  6  1  0  0  0  0
  5 17  1  0  0  0  0
  5 18  1  0  0  0  0
  6  7  1  0  0  0  0
  6 19  1  0  0  0  0
  6 20  1  0  0  0  0
  7 21  1  0  0  0  0
  7 22  1  0  0  0  0
  7 23  1  0  0  0  0
M  END
$$$$
AAGG-
 OpenBabel12202214493D

 23 22  0  0  0  0  0  0  0  0999 V2000
   -2.3315   -3.0220    0.2955 C   0  0  0  0  0  0  0  0  0  0  0  0
   -1.6193   -1.9650    1.1325 C   0  0  0  0  0  0  0  0  0  0  0  0
   -0.7656   -1.0294    0.2815 C   0  0  0  0  0  0  0  0  0  0  0  0
   -0.0021   -0.0028    1.1172 C   0  0  0  0  0  0  0  0  0  0  0  0
    0.7676    1.0322    0.2793 C   0  0  0  0  0  0  0  0  0  0  0  0
    0.0302    2.3632    0.1126 C   0  0  0  0  0  0  0  0  0  0  0  0
   -1.3350    2.2359   -0.5575 C   0  0  0  0  0  0  0  0  0  0  0  0
   -1.6092   -3.6406   -0.2403 H   0  0  0  0  0  0  0  0  0  0  0  0
   -2.9430   -3.6801    0.9147 H   0  0  0  0  0  0  0  0  0  0  0  0
   -2.9844   -2.5541   -0.4440 H   0  0  0  0  0  0  0  0  0  0  0  0
   -2.3566   -1.3733    1.6824 H   0  0  0  0  0  0  0  0  0  0  0  0
   -0.9853   -2.4507    1.8790 H   0  0  0  0  0  0  0  0  0  0  0  0
   -0.0474   -1.6208   -0.2951 H   0  0  0  0  0  0  0  0  0  0  0  0
   -1.4052   -0.5229   -0.4466 H   0  0  0  0  0  0  0  0  0  0  0  0
    0.6897   -0.5442    1.7661 H   0  0  0  0  0  0  0  0  0  0  0  0
   -0.7029    0.5172    1.7794 H   0  0  0  0  0  0  0  0  0  0  0  0
    0.9784    0.6109   -0.7081 H   0  0  0  0  0  0  0  0  0  0  0  0
    1.7340    1.2358    0.7438 H   0  0  0  0  0  0  0  0  0  0  0  0
   -0.0969    2.8195    1.0992 H   0  0  0  0  0  0  0  0  0  0  0  0
    0.6537    3.0444   -0.4700 H   0  0  0  0  0  0  0  0  0  0  0  0
   -1.2448    1.7671   -1.5406 H   0  0  0  0  0  0  0  0  0  0  0  0
   -1.7946    3.2160   -0.6925 H   0  0  0  0  0  0  0  0  0  0  0  0
   -2.0161    1.6307    0.0422 H   0  0  0  0  0  0  0  0  0  0  0  0
  1  2  1  0  0  0  0
  1  8  1  0  0  0  0
  1  9  1  0  0  0  0
  1 10  1  0  0  0  0
  2  3  1  0  0  0  0
  2 11  1  0  0  0  0
  2 12  1  0  0  0  0
  3  4  1  0  0  0  0
  3 13  1  0  0  0  0
  3 14  1  0  0  0  0
  4  5  1  0  0  0  0
  4 15  1  0  0  0  0
  4 16  1  0  0  0  0
  5  6  1  0  0  0  0
  5 17  1  0  0  0  0
  5 18  1  0  0  0  0
  6  7  1  0  0  0  0
  6 19  1  0  0  0  0
  6 20  1  0  0  0  0
  7 21  1  0  0  0  0
  7 22  1  0  0  0  0
  7 23  1  0  0  0  0
M  END
$$$$
AAGG
 OpenBabel12202214493D

 23 22  0  0  0  0  0  0  0  0999 V2000
   -2.1549   -3.1460    0.3012 C   0  0  0  0  0  0  0  0  0  0  0  0
   -1.3798   -2.1304    1.1348 C   0  0  0  0  0  0  0  0  0  0  0  0
   -0.7632   -1.0262    0.2812 C   0  0  0  0  0  0  0  0  0  0  0  0
   -0.0008   -0.0011    1.1166 C   0  0  0  0  0  0  0  0  0  0  0  0
    0.7640    1.0274    0.2802 C   0  0  0  0  0  0  0  0  0  0  0  0
   -0.1068    1.8264   -0.6927 C   0  0  0  0  0  0  0  0  0  0  0  0
   -1.2543    2.5608   -0.0040 C   0  0  0  0  0  0  0  0  0  0  0  0
   -1.5001   -3.6300   -0.4247 H   0  0  0  0  0  0  0  0  0  0  0  0
   -2.5977   -3.9217    0.9264 H   0  0  0  0  0  0  0  0  0  0  0  0
   -2.9609   -2.6568   -0.2490 H   0  0  0  0  0  0  0  0  0  0  0  0
   -2.0438   -1.6791    1.8770 H   0  0  0  0  0  0  0  0  0  0  0  0
   -0.5875   -2.6387    1.6907 H   0  0  0  0  0  0  0  0  0  0  0  0
   -0.0834   -1.4728   -0.4537 H   0  0  0  0  0  0  0  0  0  0  0  0
   -1.5567   -0.5319   -0.2857 H   0  0  0  0  0  0  0  0  0  0  0  0
    0.7112   -0.5297    1.7572 H   0  0  0  0  0  0  0  0  0  0  0  0
   -0.6998    0.5076    1.7860 H   0  0  0  0  0  0  0  0  0  0  0  0
    1.5455    0.5109   -0.2838 H   0  0  0  0  0  0  0  0  0  0  0  0
    1.2700    1.7249    0.9539 H   0  0  0  0  0  0  0  0  0  0  0  0
    0.5255    2.5512   -1.2103 H   0  0  0  0  0  0  0  0  0  0  0  0
   -0.5076    1.1620   -1.4611 H   0  0  0  0  0  0  0  0  0  0  0  0
   -1.9730    1.8624    0.4260 H   0  0  0  0  0  0  0  0  0  0  0  0
   -1.7910    3.1965   -0.7097 H   0  0  0  0  0  0  0  0  0  0  0  0
   -0.8798    3.1948    0.8026 H   0  0  0  0  0  0  0  0  0  0  0  0
  1  2  1  0  0  0  0
  1  8  1  0  0  0  0
  1  9  1  0  0  0  0
  1 10  1  0  0  0  0
  2  3  1  0  0  0  0
  2 11  1  0  0  0  0
  2 12  1  0  0  0  0
  3  4  1  0  0  0  0
  3 13  1  0  0  0  0
  3 14  1  0  0  0  0
  4  5  1  0  0  0  0
  4 15  1  0  0  0  0
  4 16  1  0  0  0  0
  5  6  1  0  0  0  0
  5 17  1  0  0  0  0
  5 18  1  0  0  0  0
  6  7  1  0  0  0  0
  6 19  1  0  0  0  0
  6 20  1  0  0  0  0
  7 21  1  0  0  0  0
  7 22  1  0  0  0  0
  7 23  1  0  0  0  0
M  END
$$$$
AG-AA
 OpenBabel12202214493D

 23 22  0  0  0  0  0  0  0  0999 V2000
   -2.6928   -1.4985   -1.2828 C   0  0  0  0  0  0  0  0  0  0  0  0
   -1.8474   -0.4221   -0.6087 C   0  0  0  0  0  0  0  0  0  0  0  0
   -0.7640   -1.0273    0.2816 C   0  0  0  0  0  0  0  0  0  0  0  0
    0.0002    0.0003    1.1144 C   0  0  0  0  0  0  0  0  0  0  0  0
    0.7638    1.0270    0.2819 C   0  0  0  0  0  0  0  0  0  0  0  0
    1.6225    1.9528    1.1392 C   0  0  0  0  0  0  0  0  0  0  0  0
    2.3621    2.9936    0.3046 C   0  0  0  0  0  0  0  0  0  0  0  0
   -3.2008   -2.1142   -0.5379 H   0  0  0  0  0  0  0  0  0  0  0  0
   -3.4510   -1.0648   -1.9365 H   0  0  0  0  0  0  0  0  0  0  0  0
   -2.0667   -2.1577   -1.8879 H   0  0  0  0  0  0  0  0  0  0  0  0
   -1.3915    0.2114   -1.3717 H   0  0  0  0  0  0  0  0  0  0  0  0
   -2.4879    0.2247   -0.0025 H   0  0  0  0  0  0  0  0  0  0  0  0
   -1.2305   -1.7550    0.9526 H   0  0  0  0  0  0  0  0  0  0  0  0
   -0.0586   -1.5857   -0.3433 H   0  0  0  0  0  0  0  0  0  0  0  0
    0.7102   -0.5205    1.7629 H   0  0  0  0  0  0  0  0  0  0  0  0
   -0.7013    0.5233    1.7739 H   0  0  0  0  0  0  0  0  0  0  0  0
    0.0636    1.6336   -0.2986 H   0  0  0  0  0  0  0  0  0  0  0  0
    1.4028    0.5054   -0.4384 H   0  0  0  0  0  0  0  0  0  0  0  0
    0.9846    2.4539    1.8729 H   0  0  0  0  0  0  0  0  0  0  0  0
    2.3427    1.3546    1.7044 H   0  0  0  0  0  0  0  0  0  0  0  0
    3.0201    2.5099   -0.4198 H   0  0  0  0  0  0  0  0  0  0  0  0
    2.9716    3.6495    0.9267 H   0  0  0  0  0  0  0  0  0  0  0  0
    1.6562    3.6166   -0.2492 H   0  0  0  0  0  0  0  0  0  0  0  0
  1  2  1  0  0  0  0
  1  8  1  0  0  0  0
  1  9  1  0  0  0  0
  1 10  1  0  0  0  0
  2  3  1  0  0  0  0
  2 11  1  0  0  0  0
  2 12  1  0  0  0  0
  3  4  1  0  0  0  0
  3 13  1  0  0  0  0
  3 14  1  0  0  0  0
  4  5  1  0  0  0  0
  4 15  1  0  0  0  0
  4 16  1  0  0  0  0
  5  6  1  0  0  0  0
  5 17  1  0  0  0  0
  5 18  1  0  0  0  0
  6  7  1  0  0  0  0
  6 19  1  0  0  0  0
  6 20  1  0  0  0  0
  7 21  1  0  0  0  0
  7 22  1  0  0  0  0
  7 23  1  0  0  0  0
M  END
$$$$
AGAA
 OpenBabel12202214493D

 23 22  0  0  0  0  0  0  0  0999 V2000
   -0.6602   -3.0102   -1.2828 C   0  0  0  0  0  0  0  0  0  0  0  0
    0.1274   -1.8908   -0.6087 C   0  0  0  0  0  0  0  0  0  0  0  0
   -0.7640   -1.0273    0.2816 C   0  0  0  0  0  0  0  0  0  0  0  0
    0.0002    0.0003    1.1144 C   0  0  0  0  0  0  0  0  0  0  0  0
    0.7638    1.0270    0.2819 C   0  0  0  0  0  0  0  0  0  0  0  0
    1.4033    2.1159    1.1392 C   0  0  0  0  0  0  0  0  0  0  0  0
    2.1873    3.1236    0.3046 C   0  0  0  0  0  0  0  0  0  0  0  0
   -1.4717   -2.6002   -1.8879 H   0  0  0  0  0  0  0  0  0  0  0  0
   -0.0267   -3.6114   -1.9365 H   0  0  0  0  0  0  0  0  0  0  0  0
   -1.1037   -3.6737   -0.5379 H   0  0  0  0  0  0  0  0  0  0  0  0
    0.9312   -2.3180   -0.0025 H   0  0  0  0  0  0  0  0  0  0  0  0
    0.6029   -1.2718   -1.3717 H   0  0  0  0  0  0  0  0  0  0  0  0
   -1.5017   -0.5124   -0.3433 H   0  0  0  0  0  0  0  0  0  0  0  0
   -1.3267   -1.6835    0.9526 H   0  0  0  0  0  0  0  0  0  0  0  0
    0.7030   -0.5210    1.7739 H   0  0  0  0  0  0  0  0  0  0  0  0
   -0.7029    0.5303    1.7629 H   0  0  0  0  0  0  0  0  0  0  0  0
    0.0803    1.4889   -0.4384 H   0  0  0  0  0  0  0  0  0  0  0  0
    1.5462    0.5311   -0.2986 H   0  0  0  0  0  0  0  0  0  0  0  0
    0.6232    2.6334    1.7044 H   0  0  0  0  0  0  0  0  0  0  0  0
    2.0668    1.6491    1.8729 H   0  0  0  0  0  0  0  0  0  0  0  0
    2.9870    2.6269   -0.2492 H   0  0  0  0  0  0  0  0  0  0  0  0
    2.6400    3.8961    0.9267 H   0  0  0  0  0  0  0  0  0  0  0  0
    1.5347    3.6146   -0.4198 H   0  0  0  0  0  0  0  0  0  0  0  0
  1  2  1  0  0  0  0
  1  8  1  0  0  0  0
  1  9  1  0  0  0  0
  1 10  1  0  0  0  0
  2  3  1  0  0  0  0
  2 11  1  0  0  0  0
  2 12  1  0  0  0  0
  3  4  1  0  0  0  0
  3 13  1  0  0  0  0
  3 14  1  0  0  0  0
  4  5  1  0  0  0  0
  4 15  1  0  0  0  0
  4 16  1  0  0  0  0
  5  6  1  0  0  0  0
  5 17  1  0  0  0  0
  5 18  1  0  0  0  0
  6  7  1  0  0  0  0
  6 19  1  0  0  0  0
  6 20  1  0  0  0  0
  7 21  1  0  0  0  0
  7 22  1  0  0  0  0
  7 23  1  0  0  0  0
M  END
$$$$
AG-AG-
 OpenBabel12202214493D

 23 22  0  0  0  0  0  0  0  0999 V2000
   -2.6738   -1.4796   -1.3155 C   0  0  0  0  0  0  0  0  0  0  0  0
   -1.8434   -0.4118   -0.6083 C   0  0  0  0  0  0  0  0  0  0  0  0
   -0.7623   -1.0251    0.2796 C   0  0  0  0  0  0  0  0  0  0  0  0
    0.0001    0.0001    1.1187 C   0  0  0  0  0  0  0  0  0  0  0  0
    0.7622    1.0249    0.2797 C   0  0  0  0  0  0  0  0  0  0  0  0
    1.7385    1.8704    1.0988 C   0  0  0  0  0  0  0  0  0  0  0  0
    1.0484    2.6958    2.1827 C   0  0  0  0  0  0  0  0  0  0  0  0
   -3.1725   -2.1241   -0.5888 H   0  0  0  0  0  0  0  0  0  0  0  0
   -3.4401   -1.0347   -1.9522 H   0  0  0  0  0  0  0  0  0  0  0  0
   -2.0393   -2.1097   -1.9417 H   0  0  0  0  0  0  0  0  0  0  0  0
   -1.3839    0.2424   -1.3522 H   0  0  0  0  0  0  0  0  0  0  0  0
   -2.4943    0.2174    0.0050 H   0  0  0  0  0  0  0  0  0  0  0  0
   -1.2321   -1.7571    0.9436 H   0  0  0  0  0  0  0  0  0  0  0  0
   -0.0560   -1.5786   -0.3475 H   0  0  0  0  0  0  0  0  0  0  0  0
    0.7133   -0.5234    1.7635 H   0  0  0  0  0  0  0  0  0  0  0  0
   -0.7053    0.5112    1.7803 H   0  0  0  0  0  0  0  0  0  0  0  0
    0.0571    1.6910   -0.2248 H   0  0  0  0  0  0  0  0  0  0  0  0
    1.3134    0.4969   -0.5043 H   0  0  0  0  0  0  0  0  0  0  0  0
    2.4834    1.2148    1.5570 H   0  0  0  0  0  0  0  0  0  0  0  0
    2.2793    2.5407    0.4271 H   0  0  0  0  0  0  0  0  0  0  0  0
    0.2522    3.3062    1.7504 H   0  0  0  0  0  0  0  0  0  0  0  0
    1.7536    3.3642    2.6767 H   0  0  0  0  0  0  0  0  0  0  0  0
    0.6026    2.0591    2.9474 H   0  0  0  0  0  0  0  0  0  0  0  0
  1  2  1  0  0  0  0
  1  8  1  0  0  0  0
  1  9  1  0  0  0  0
  1 10  1  0  0  0  0
  2  3  1  0  0  0  0
  2 11  1  0  0  0  0
  2 12  1  0  0  0  0
  3  4  1  0  0  0  0
  3 13  1  0  0  0  0
  3 14  1  0  0  0  0
  4  5  1  0  0  0  0
  4 15  1  0  0  0  0
  4 16  1  0  0  0  0
  5  6  1  0  0  0  0
  5 17  1  0  0  0  0
  5 18  1  0  0  0  0
  6  7  1  0  0  0  0
  6 19  1  0  0  0  0
  6 20  1  0  0  0  0
  7 21  1  0  0  0  0
  7 22  1  0  0  0  0
  7 23  1  0  0  0  0
M  END
$$$$
AG-AG
 OpenBabel12202214493D

 23 22  0  0  0  0  0  0  0  0999 V2000
   -2.7296   -1.5169   -1.2328 C   0  0  0  0  0  0  0  0  0  0  0  0
   -1.8917   -0.4334   -0.5620 C   0  0  0  0  0  0  0  0  0  0  0  0
   -0.7641   -1.0275    0.2804 C   0  0  0  0  0  0  0  0  0  0  0  0
    0.0005    0.0006    1.1168 C   0  0  0  0  0  0  0  0  0  0  0  0
    0.7637    1.0269    0.2809 C   0  0  0  0  0  0  0  0  0  0  0  0
    1.5032    2.0690    1.1218 C   0  0  0  0  0  0  0  0  0  0  0  0
    2.6040    1.4768    1.9986 C   0  0  0  0  0  0  0  0  0  0  0  0
   -3.1854   -2.1704   -0.4865 H   0  0  0  0  0  0  0  0  0  0  0  0
   -3.5303   -1.0878   -1.8369 H   0  0  0  0  0  0  0  0  0  0  0  0
   -2.1109   -2.1358   -1.8857 H   0  0  0  0  0  0  0  0  0  0  0  0
   -1.4806    0.2298   -1.3251 H   0  0  0  0  0  0  0  0  0  0  0  0
   -2.5291    0.1800    0.0811 H   0  0  0  0  0  0  0  0  0  0  0  0
   -1.1933   -1.7799    0.9486 H   0  0  0  0  0  0  0  0  0  0  0  0
   -0.0631   -1.5554   -0.3747 H   0  0  0  0  0  0  0  0  0  0  0  0
    0.6993   -0.5290    1.7672 H   0  0  0  0  0  0  0  0  0  0  0  0
   -0.7040    0.5261    1.7714 H   0  0  0  0  0  0  0  0  0  0  0  0
    0.0697    1.5446   -0.3834 H   0  0  0  0  0  0  0  0  0  0  0  0
    1.4818    0.5020   -0.3587 H   0  0  0  0  0  0  0  0  0  0  0  0
    1.9426    2.8123    0.4533 H   0  0  0  0  0  0  0  0  0  0  0  0
    0.7806    2.5995    1.7485 H   0  0  0  0  0  0  0  0  0  0  0  0
    2.1983    0.8243    2.7724 H   0  0  0  0  0  0  0  0  0  0  0  0
    3.1724    2.2648    2.4954 H   0  0  0  0  0  0  0  0  0  0  0  0
    3.3003    0.8903    1.3958 H   0  0  0  0  0  0  0  0  0  0  0  0
  1  2  1  0  0  0  0
  1  8  1  0  0  0  0
  1  9  1  0  0  0  0
  1 10  1  0  0  0  0
  2  3  1  0  0  0  0
  2 11  1  0  0  0  0
  2 12  1  0  0  0  0
  3  4  1  0  0  0  0
  3 13  1  0  0  0  0
  3 14  1  0  0  0  0
  4  5  1  0  0  0  0
  4 15  1  0  0  0  0
  4 16  1  0  0  0  0
  5  6  1  0  0  0  0
  5 17  1  0  0  0  0
  5 18  1  0  0  0  0
  6  7  1  0  0  0  0
  6 19  1  0  0  0  0
  6 20  1  0  0  0  0
  7 21  1  0  0  0  0
  7 22  1  0  0  0  0
  7 23  1  0  0  0  0
M  END
$$$$
AGAG-
 OpenBabel12202214493D

 23 22  0  0  0  0  0  0  0  0999 V2000
   -0.6672   -3.0507   -1.2328 C   0  0  0  0  0  0  0  0  0  0  0  0
    0.1292   -1.9364   -0.5620 C   0  0  0  0  0  0  0  0  0  0  0  0
   -0.7641   -1.0275    0.2804 C   0  0  0  0  0  0  0  0  0  0  0  0
    0.0005    0.0006    1.1168 C   0  0  0  0  0  0  0  0  0  0  0  0
    0.7637    1.0269    0.2809 C   0  0  0  0  0  0  0  0  0  0  0  0
    1.5489    2.0350    1.1218 C   0  0  0  0  0  0  0  0  0  0  0  0
    0.6650    2.9188    1.9986 C   0  0  0  0  0  0  0  0  0  0  0  0
   -1.4380   -2.6362   -1.8857 H   0  0  0  0  0  0  0  0  0  0  0  0
   -0.0259   -3.6940   -1.8369 H   0  0  0  0  0  0  0  0  0  0  0  0
   -1.1620   -3.6752   -0.4865 H   0  0  0  0  0  0  0  0  0  0  0  0
    0.9002   -2.3704    0.0811 H   0  0  0  0  0  0  0  0  0  0  0  0
    0.6462   -1.3518   -1.3251 H   0  0  0  0  0  0  0  0  0  0  0  0
   -1.4714   -0.5080   -0.3747 H   0  0  0  0  0  0  0  0  0  0  0  0
   -1.3613   -1.6550    0.9486 H   0  0  0  0  0  0  0  0  0  0  0  0
    0.7064   -0.5229    1.7714 H   0  0  0  0  0  0  0  0  0  0  0  0
   -0.7078    0.5175    1.7672 H   0  0  0  0  0  0  0  0  0  0  0  0
    0.0544    1.5636   -0.3587 H   0  0  0  0  0  0  0  0  0  0  0  0
    1.4592    0.5113   -0.3834 H   0  0  0  0  0  0  0  0  0  0  0  0
    2.2650    1.4956    1.7485 H   0  0  0  0  0  0  0  0  0  0  0  0
    2.1343    2.6697    0.4533 H   0  0  0  0  0  0  0  0  0  0  0  0
   -0.0971    3.4169    1.3958 H   0  0  0  0  0  0  0  0  0  0  0  0
    1.2560    3.6900    2.4954 H   0  0  0  0  0  0  0  0  0  0  0  0
    0.1568    2.3426    2.7724 H   0  0  0  0  0  0  0  0  0  0  0  0
  1  2  1  0  0  0  0
  1  8  1  0  0  0  0
  1  9  1  0  0  0  0
  1 10  1  0  0  0  0
  2  3  1  0  0  0  0
  2 11  1  0  0  0  0
  2 12  1  0  0  0  0
  3  4  1  0  0  0  0
  3 13  1  0  0  0  0
  3 14  1  0  0  0  0
  4  5  1  0  0  0  0
  4 15  1  0  0  0  0
  4 16  1  0  0  0  0
  5  6  1  0  0  0  0
  5 17  1  0  0  0  0
  5 18  1  0  0  0  0
  6  7  1  0  0  0  0
  6 19  1  0  0  0  0
  6 20  1  0  0  0  0
  7 21  1  0  0  0  0
  7 22  1  0  0  0  0
  7 23  1  0  0  0  0
M  END
$$$$
AGAG
 OpenBabel12202214493D

 23 22  0  0  0  0  0  0  0  0999 V2000
   -0.6475   -2.9865   -1.3155 C   0  0  0  0  0  0  0  0  0  0  0  0
    0.1361   -1.8839   -0.6083 C   0  0  0  0  0  0  0  0  0  0  0  0
   -0.7623   -1.0251    0.2796 C   0  0  0  0  0  0  0  0  0  0  0  0
    0.0001    0.0001    1.1187 C   0  0  0  0  0  0  0  0  0  0  0  0
    0.7622    1.0249    0.2797 C   0  0  0  0  0  0  0  0  0  0  0  0
    1.2910    2.2032    1.0988 C   0  0  0  0  0  0  0  0  0  0  0  0
    2.2801    1.7798    2.1827 C   0  0  0  0  0  0  0  0  0  0  0  0
   -1.4336   -2.5601   -1.9417 H   0  0  0  0  0  0  0  0  0  0  0  0
   -0.0009   -3.5923   -1.9522 H   0  0  0  0  0  0  0  0  0  0  0  0
   -1.1213   -3.6495   -0.5888 H   0  0  0  0  0  0  0  0  0  0  0  0
    0.9260   -2.3262    0.0050 H   0  0  0  0  0  0  0  0  0  0  0  0
    0.6304   -1.2556   -1.3522 H   0  0  0  0  0  0  0  0  0  0  0  0
   -1.4958   -0.5079   -0.3475 H   0  0  0  0  0  0  0  0  0  0  0  0
   -1.3282   -1.6856    0.9436 H   0  0  0  0  0  0  0  0  0  0  0  0
    0.6925   -0.5283    1.7803 H   0  0  0  0  0  0  0  0  0  0  0  0
   -0.7066    0.5325    1.7635 H   0  0  0  0  0  0  0  0  0  0  0  0
    0.0980    1.4009   -0.5043 H   0  0  0  0  0  0  0  0  0  0  0  0
    1.6030    0.5413   -0.2248 H   0  0  0  0  0  0  0  0  0  0  0  0
    1.7773    2.9141    0.4271 H   0  0  0  0  0  0  0  0  0  0  0  0
    0.4488    2.7280    1.5570 H   0  0  0  0  0  0  0  0  0  0  0  0
    1.7985    1.1697    2.9474 H   0  0  0  0  0  0  0  0  0  0  0  0
    2.7172    2.6476    2.6767 H   0  0  0  0  0  0  0  0  0  0  0  0
    3.0938    1.1930    1.7504 H   0  0  0  0  0  0  0  0  0  0  0  0
  1  2  1  0  0  0  0
  1  8  1  0  0  0  0
  1  9  1  0  0  0  0
  1 10  1  0  0  0  0
  2  3  1  0  0  0  0
  2 11  1  0  0  0  0
  2 12  1  0  0  0  0
  3  4  1  0  0  0  0
  3 13  1  0  0  0  0
  3 14  1  0  0  0  0
  4  5  1  0  0  0  0
  4 15  1  0  0  0  0
  4 16  1  0  0  0  0
  5  6  1  0  0  0  0
  5 17  1  0  0  0  0
  5 18  1  0  0  0  0
  6  7  1  0  0  0  0
  6 19  1  0  0  0  0
  6 20  1  0  0  0  0
  7 21  1  0  0  0  0
  7 22  1  0  0  0  0
  7 23  1  0  0  0  0
M  END
$$$$
AG-G-A
 OpenBabel12202214493D

 23 22  0  0  0  0  0  0  0  0999 V2000
   -0.6850   -2.9016    2.5350 C   0  0  0  0  0  0  0  0  0  0  0  0
    0.1038   -1.8090    1.8180 C   0  0  0  0  0  0  0  0  0  0  0  0
   -0.7687   -1.0336    0.8350 C   0  0  0  0  0  0  0  0  0  0  0  0
    0.0000    0.0000    0.0080 C   0  0  0  0  0  0  0  0  0  0  0  0
    0.7687    1.0336    0.8350 C   0  0  0  0  0  0  0  0  0  0  0  0
   -0.1038    1.8090    1.8180 C   0  0  0  0  0  0  0  0  0  0  0  0
    0.6850    2.9016    2.5350 C   0  0  0  0  0  0  0  0  0  0  0  0
   -1.0925   -3.6181    1.8190 H   0  0  0  0  0  0  0  0  0  0  0  0
   -0.0609   -3.4507    3.2410 H   0  0  0  0  0  0  0  0  0  0  0  0
   -1.5213   -2.4710    3.0890 H   0  0  0  0  0  0  0  0  0  0  0  0
    0.5268   -1.1246    2.5560 H   0  0  0  0  0  0  0  0  0  0  0  0
    0.9455   -2.2521    1.2780 H   0  0  0  0  0  0  0  0  0  0  0  0
   -1.2453   -1.7431    0.1530 H   0  0  0  0  0  0  0  0  0  0  0  0
   -1.5780   -0.5453    1.3850 H   0  0  0  0  0  0  0  0  0  0  0  0
   -0.7032    0.5244   -0.6450 H   0  0  0  0  0  0  0  0  0  0  0  0
    0.7032   -0.5244   -0.6450 H   0  0  0  0  0  0  0  0  0  0  0  0
    1.2453    1.7431    0.1530 H   0  0  0  0  0  0  0  0  0  0  0  0
    1.5780    0.5453    1.3850 H   0  0  0  0  0  0  0  0  0  0  0  0
   -0.9455    2.2521    1.2780 H   0  0  0  0  0  0  0  0  0  0  0  0
   -0.5268    1.1246    2.5560 H   0  0  0  0  0  0  0  0  0  0  0  0
    1.5213    2.4710    3.0890 H   0  0  0  0  0  0  0  0  0  0  0  0
    0.0609    3.4507    3.2410 H   0  0  0  0  0  0  0  0  0  0  0  0
    1.0925    3.6181    1.8190 H   0  0  0  0  0  0  0  0  0  0  0  0
  1  2  1  0  0  0  0
  1  8  1  0  0  0  0
  1  9  1  0  0  0  0
  1 10  1  0  0  0  0
  2  3  1  0  0  0  0
  2 11  1  0  0  0  0
  2 12  1  0  0  0  0
  3  4  1  0  0  0  0
  3 13  1  0  0  0  0
  3 14  1  0  0  0  0
  4  5  1  0  0  0  0
  4 15  1  0  0  0  0
  4 16  1  0  0  0  0
  5  6  1  0  0  0  0
  5 17  1  0  0  0  0
  5 18  1  0  0  0  0
  6  7  1  0  0  0  0
  6 19  1  0  0  0  0
  6 20  1  0  0  0  0
  7 21  1  0  0  0  0
  7 22  1  0  0  0  0
  7 23  1  0  0  0  0
M  END
$$$$
AG-GA
 OpenBabel12202214493D

 23 22  0  0  0  0  0  0  0  0999 V2000
   -2.9503   -1.7067   -0.8173 C   0  0  0  0  0  0  0  0  0  0  0  0
   -2.2452   -0.6917    0.0766 C   0  0  0  0  0  0  0  0  0  0  0  0
   -0.7688   -1.0338    0.2804 C   0  0  0  0  0  0  0  0  0  0  0  0
    0.0015    0.0021    1.1155 C   0  0  0  0  0  0  0  0  0  0  0  0
    0.7673    1.0317    0.2821 C   0  0  0  0  0  0  0  0  0  0  0  0
   -0.1004    1.8669   -0.6568 C   0  0  0  0  0  0  0  0  0  0  0  0
    0.7156    2.9325   -1.3813 C   0  0  0  0  0  0  0  0  0  0  0  0
   -2.8821   -2.7102   -0.3931 H   0  0  0  0  0  0  0  0  0  0  0  0
   -4.0072   -1.4651   -0.9403 H   0  0  0  0  0  0  0  0  0  0  0  0
   -2.4934   -1.7317   -1.8081 H   0  0  0  0  0  0  0  0  0  0  0  0
   -2.3414    0.3066   -0.3525 H   0  0  0  0  0  0  0  0  0  0  0  0
   -2.7343   -0.6593    1.0539 H   0  0  0  0  0  0  0  0  0  0  0  0
   -0.7157   -2.0119    0.7639 H   0  0  0  0  0  0  0  0  0  0  0  0
   -0.2855   -1.1455   -0.6955 H   0  0  0  0  0  0  0  0  0  0  0  0
    0.7172   -0.5093    1.7622 H   0  0  0  0  0  0  0  0  0  0  0  0
   -0.6999    0.5207    1.7767 H   0  0  0  0  0  0  0  0  0  0  0  0
    1.5276    0.5132   -0.3116 H   0  0  0  0  0  0  0  0  0  0  0  0
    1.3036    1.7076    0.9541 H   0  0  0  0  0  0  0  0  0  0  0  0
   -0.5798    1.2157   -1.3905 H   0  0  0  0  0  0  0  0  0  0  0  0
   -0.9025    2.3404   -0.0830 H   0  0  0  0  0  0  0  0  0  0  0  0
    1.1692    3.6238   -0.6696 H   0  0  0  0  0  0  0  0  0  0  0  0
    0.0985    3.5138   -2.0684 H   0  0  0  0  0  0  0  0  0  0  0  0
    1.5204    2.4731   -1.9601 H   0  0  0  0  0  0  0  0  0  0  0  0
  1  2  1  0  0  0  0
  1  8  1  0  0  0  0
  1  9  1  0  0  0  0
  1 10  1  0  0  0  0
  2  3  1  0  0  0  0
  2 11  1  0  0  0  0
  2 12  1  0  0  0  0
  3  4  1  0  0  0  0
  3 13  1  0  0  0  0
  3 14  1  0  0  0  0
  4  5  1  0  0  0  0
  4 15  1  0  0  0  0
  4 16  1  0  0  0  0
  5  6  1  0  0  0  0
  5 17  1  0  0  0  0
  5 18  1  0  0  0  0
  6  7  1  0  0  0  0
  6 19  1  0  0  0  0
  6 20  1  0  0  0  0
  7 21  1  0  0  0  0
  7 22  1  0  0  0  0
  7 23  1  0  0  0  0
M  END
$$$$
AGG-A
 OpenBabel12202214493D

 23 22  0  0  0  0  0  0  0  0999 V2000
   -0.7156   -2.9325   -1.3813 C   0  0  0  0  0  0  0  0  0  0  0  0
    0.1004   -1.8669   -0.6568 C   0  0  0  0  0  0  0  0  0  0  0  0
   -0.7673   -1.0317    0.2821 C   0  0  0  0  0  0  0  0  0  0  0  0
   -0.0015   -0.0021    1.1155 C   0  0  0  0  0  0  0  0  0  0  0  0
    0.7688    1.0338    0.2804 C   0  0  0  0  0  0  0  0  0  0  0  0
    2.2452    0.6917    0.0766 C   0  0  0  0  0  0  0  0  0  0  0  0
    2.9503    1.7067   -0.8173 C   0  0  0  0  0  0  0  0  0  0  0  0
   -1.5204   -2.4731   -1.9601 H   0  0  0  0  0  0  0  0  0  0  0  0
   -0.0985   -3.5138   -2.0684 H   0  0  0  0  0  0  0  0  0  0  0  0
   -1.1692   -3.6238   -0.6696 H   0  0  0  0  0  0  0  0  0  0  0  0
    0.9025   -2.3404   -0.0830 H   0  0  0  0  0  0  0  0  0  0  0  0
    0.5798   -1.2157   -1.3905 H   0  0  0  0  0  0  0  0  0  0  0  0
   -1.5276   -0.5132   -0.3116 H   0  0  0  0  0  0  0  0  0  0  0  0
   -1.3036   -1.7076    0.9541 H   0  0  0  0  0  0  0  0  0  0  0  0
    0.6999   -0.5207    1.7767 H   0  0  0  0  0  0  0  0  0  0  0  0
   -0.7172    0.5093    1.7622 H   0  0  0  0  0  0  0  0  0  0  0  0
    0.7157    2.0119    0.7639 H   0  0  0  0  0  0  0  0  0  0  0  0
    0.2855    1.1455   -0.6955 H   0  0  0  0  0  0  0  0  0  0  0  0
    2.7343    0.6593    1.0539 H   0  0  0  0  0  0  0  0  0  0  0  0
    2.3414   -0.3066   -0.3525 H   0  0  0  0  0  0  0  0  0  0  0  0
    2.4934    1.7317   -1.8081 H   0  0  0  0  0  0  0  0  0  0  0  0
    4.0072    1.4651   -0.9403 H   0  0  0  0  0  0  0  0  0  0  0  0
    2.8821    2.7102   -0.3931 H   0  0  0  0  0  0  0  0  0  0  0  0
  1  2  1  0  0  0  0
  1  8  1  0  0  0  0
  1  9  1  0  0  0  0
  1 10  1  0  0  0  0
  2  3  1  0  0  0  0
  2 11  1  0  0  0  0
  2 12  1  0  0  0  0
  3  4  1  0  0  0  0
  3 13  1  0  0  0  0
  3 14  1  0  0  0  0
  4  5  1  0  0  0  0
  4 15  1  0  0  0  0
  4 16  1  0  0  0  0
  5  6  1  0  0  0  0
  5 17  1  0  0  0  0
  5 18  1  0  0  0  0
  6  7  1  0  0  0  0
  6 19  1  0  0  0  0
  6 20  1  0  0  0  0
  7 21  1  0  0  0  0
  7 22  1  0  0  0  0
  7 23  1  0  0  0  0
M  END
$$$$
AGGA
 OpenBabel12202214493D

 23 22  0  0  0  0  0  0  0  0999 V2000
   -2.5818   -1.4910    2.5350 C   0  0  0  0  0  0  0  0  0  0  0  0
   -1.7623   -0.4212    1.8180 C   0  0  0  0  0  0  0  0  0  0  0  0
   -0.7687   -1.0336    0.8350 C   0  0  0  0  0  0  0  0  0  0  0  0
    0.0000    0.0000    0.0080 C   0  0  0  0  0  0  0  0  0  0  0  0
    0.7687    1.0336    0.8350 C   0  0  0  0  0  0  0  0  0  0  0  0
    1.7623    0.4212    1.8180 C   0  0  0  0  0  0  0  0  0  0  0  0
    2.5818    1.4910    2.5350 C   0  0  0  0  0  0  0  0  0  0  0  0
   -1.9287   -2.1680    3.0890 H   0  0  0  0  0  0  0  0  0  0  0  0
   -3.2872   -1.0514    3.2410 H   0  0  0  0  0  0  0  0  0  0  0  0
   -3.1506   -2.0875    1.8190 H   0  0  0  0  0  0  0  0  0  0  0  0
   -2.4289    0.2574    1.2780 H   0  0  0  0  0  0  0  0  0  0  0  0
   -1.2286    0.1809    2.5560 H   0  0  0  0  0  0  0  0  0  0  0  0
   -0.0682   -1.6682    1.3850 H   0  0  0  0  0  0  0  0  0  0  0  0
   -1.3110   -1.6943    0.1530 H   0  0  0  0  0  0  0  0  0  0  0  0
   -0.7046    0.5225   -0.6450 H   0  0  0  0  0  0  0  0  0  0  0  0
    0.7046   -0.5225   -0.6450 H   0  0  0  0  0  0  0  0  0  0  0  0
    0.0682    1.6682    1.3850 H   0  0  0  0  0  0  0  0  0  0  0  0
    1.3110    1.6943    0.1530 H   0  0  0  0  0  0  0  0  0  0  0  0
    1.2286   -0.1809    2.5560 H   0  0  0  0  0  0  0  0  0  0  0  0
    2.4289   -0.2574    1.2780 H   0  0  0  0  0  0  0  0  0  0  0  0
    3.1506    2.0875    1.8190 H   0  0  0  0  0  0  0  0  0  0  0  0
    3.2872    1.0514    3.2410 H   0  0  0  0  0  0  0  0  0  0  0  0
    1.9287    2.1680    3.0890 H   0  0  0  0  0  0  0  0  0  0  0  0
  1  2  1  0  0  0  0
  1  8  1  0  0  0  0
  1  9  1  0  0  0  0
  1 10  1  0  0  0  0
  2  3  1  0  0  0  0
  2 11  1  0  0  0  0
  2 12  1  0  0  0  0
  3  4  1  0  0  0  0
  3 13  1  0  0  0  0
  3 14  1  0  0  0  0
  4  5  1  0  0  0  0
  4 15  1  0  0  0  0
  4 16  1  0  0  0  0
  5  6  1  0  0  0  0
  5 17  1  0  0  0  0
  5 18  1  0  0  0  0
  6  7  1  0  0  0  0
  6 19  1  0  0  0  0
  6 20  1  0  0  0  0
  7 21  1  0  0  0  0
  7 22  1  0  0  0  0
  7 23  1  0  0  0  0
M  END
$$$$
AG-G-G-
 OpenBabel12202214493D

 23 22  0  0  0  0  0  0  0  0999 V2000
   -2.6319   -1.4813   -1.3651 C   0  0  0  0  0  0  0  0  0  0  0  0
   -1.7846   -0.4170   -0.6768 C   0  0  0  0  0  0  0  0  0  0  0  0
   -0.7675   -1.0321    0.2831 C   0  0  0  0  0  0  0  0  0  0  0  0
   -0.0006   -0.0007    1.1123 C   0  0  0  0  0  0  0  0  0  0  0  0
    0.7681    1.0328    0.2825 C   0  0  0  0  0  0  0  0  0  0  0  0
    1.7384    0.4264   -0.7328 C   0  0  0  0  0  0  0  0  0  0  0  0
    2.7903   -0.4768   -0.0950 C   0  0  0  0  0  0  0  0  0  0  0  0
   -3.1875   -2.0676   -0.6311 H   0  0  0  0  0  0  0  0  0  0  0  0
   -3.3500   -1.0381   -2.0563 H   0  0  0  0  0  0  0  0  0  0  0  0
   -2.0009   -2.1683   -1.9330 H   0  0  0  0  0  0  0  0  0  0  0  0
   -1.2672    0.1796   -1.4315 H   0  0  0  0  0  0  0  0  0  0  0  0
   -2.4319    0.2686   -0.1214 H   0  0  0  0  0  0  0  0  0  0  0  0
   -1.2932   -1.7094    0.9625 H   0  0  0  0  0  0  0  0  0  0  0  0
   -0.0680   -1.6505   -0.2880 H   0  0  0  0  0  0  0  0  0  0  0  0
    0.6923   -0.5241    1.7758 H   0  0  0  0  0  0  0  0  0  0  0  0
   -0.7082    0.5267    1.7579 H   0  0  0  0  0  0  0  0  0  0  0  0
    1.3292    1.6776    0.9651 H   0  0  0  0  0  0  0  0  0  0  0  0
    0.0597    1.6769   -0.2430 H   0  0  0  0  0  0  0  0  0  0  0  0
    1.1796   -0.1362   -1.4852 H   0  0  0  0  0  0  0  0  0  0  0  0
    2.2388    1.2396   -1.2637 H   0  0  0  0  0  0  0  0  0  0  0  0
    3.3249    0.0511    0.6982 H   0  0  0  0  0  0  0  0  0  0  0  0
    3.5230   -0.8035   -0.8334 H   0  0  0  0  0  0  0  0  0  0  0  0
    2.3410   -1.3697    0.3428 H   0  0  0  0  0  0  0  0  0  0  0  0
  1  2  1  0  0  0  0
  1  8  1  0  0  0  0
  1  9  1  0  0  0  0
  1 10  1  0  0  0  0
  2  3  1  0  0  0  0
  2 11  1  0  0  0  0
  2 12  1  0  0  0  0
  3  4  1  0  0  0  0
  3 13  1  0  0  0  0
  3 14  1  0  0  0  0
  4  5  1  0  0  0  0
  4 15  1  0  0  0  0
  4 16  1  0  0  0  0
  5  6  1  0  0  0  0
  5 17  1  0  0  0  0
  5 18  1  0  0  0  0
  6  7  1  0  0  0  0
  6 19  1  0  0  0  0
  6 20  1  0  0  0  0
  7 21  1  0  0  0  0
  7 22  1  0  0  0  0
  7 23  1  0  0  0  0
M  END
$$$$
AG-G-G
 OpenBabel12202214493D

 23 22  0  0  0  0  0  0  0  0999 V2000
   -2.6401   -1.5273   -1.3413 C   0  0  0  0  0  0  0  0  0  0  0  0
   -1.9139   -0.4515   -0.5389 C   0  0  0  0  0  0  0  0  0  0  0  0
   -0.7721   -1.0381    0.2875 C   0  0  0  0  0  0  0  0  0  0  0  0
   -0.0010   -0.0014    1.1040 C   0  0  0  0  0  0  0  0  0  0  0  0
    0.7731    1.0395    0.2864 C   0  0  0  0  0  0  0  0  0  0  0  0
    1.8253    0.4422   -0.6621 C   0  0  0  0  0  0  0  0  0  0  0  0
    1.3295    0.2357   -2.0933 C   0  0  0  0  0  0  0  0  0  0  0  0
   -3.0429   -2.2975   -0.6804 H   0  0  0  0  0  0  0  0  0  0  0  0
   -3.4670   -1.1100   -1.9176 H   0  0  0  0  0  0  0  0  0  0  0  0
   -1.9544   -2.0123   -2.0384 H   0  0  0  0  0  0  0  0  0  0  0  0
   -1.5312    0.3114   -1.2201 H   0  0  0  0  0  0  0  0  0  0  0  0
   -2.6162    0.0494    0.1325 H   0  0  0  0  0  0  0  0  0  0  0  0
   -1.1881   -1.7829    0.9715 H   0  0  0  0  0  0  0  0  0  0  0  0
   -0.0856   -1.5789   -0.3695 H   0  0  0  0  0  0  0  0  0  0  0  0
    0.7118   -0.5219    1.7502 H   0  0  0  0  0  0  0  0  0  0  0  0
   -0.7016    0.5177    1.7653 H   0  0  0  0  0  0  0  0  0  0  0  0
    1.2676    1.7075    0.9952 H   0  0  0  0  0  0  0  0  0  0  0  0
    0.0812    1.6626   -0.2869 H   0  0  0  0  0  0  0  0  0  0  0  0
    2.6930    1.1036   -0.6972 H   0  0  0  0  0  0  0  0  0  0  0  0
    2.1806   -0.5080   -0.2529 H   0  0  0  0  0  0  0  0  0  0  0  0
    0.4902   -0.4571   -2.1408 H   0  0  0  0  0  0  0  0  0  0  0  0
    2.1242   -0.1582   -2.7289 H   0  0  0  0  0  0  0  0  0  0  0  0
    1.0007    1.1854   -2.5212 H   0  0  0  0  0  0  0  0  0  0  0  0
  1  2  1  0  0  0  0
  1  8  1  0  0  0  0
  1  9  1  0  0  0  0
  1 10  1  0  0  0  0
  2  3  1  0  0  0  0
  2 11  1  0  0  0  0
  2 12  1  0  0  0  0
  3  4  1  0  0  0  0
  3 13  1  0  0  0  0
  3 14  1  0  0  0  0
  4  5  1  0  0  0  0
  4 15  1  0  0  0  0
  4 16  1  0  0  0  0
  5  6  1  0  0  0  0
  5 17  1  0  0  0  0
  5 18  1  0  0  0  0
  6  7  1  0  0  0  0
  6 19  1  0  0  0  0
  6 20  1  0  0  0  0
  7 21  1  0  0  0  0
  7 22  1  0  0  0  0
  7 23  1  0  0  0  0
M  END
$$$$
AG-GG-
 OpenBabel12202214493D

 23 26  0  0  0  0  0  0  0  0999 V2000
   -2.6720   -3.8740    3.1740 C   0  0  0  0  0  0  0  0  0  0  0  0
   -2.0500   -4.3190    3.9580 H   0  0  0  0  0  0  0  0  0  0  0  0
   -3.6450   -3.6280    3.6110 H   0  0  0  0  0  0  0  0  0  0  0  0
   -2.8300   -4.6250    2.3930 H   0  0  0  0  0  0  0  0  0  0  0  0
   -2.0200   -2.6240    2.6040 C   0  0  0  0  0  0  0  0  0  0  0  0
   -2.6340   -2.0820    2.1950 H   0  0  0  0  0  0  0  0  0  0  0  0
   -2.6340   -2.0820    2.1950 H   0  0  0  0  0  0  0  0  0  0  0  0
   -0.6590   -2.9400    1.9810 C   0  0  0  0  0  0  0  0  0  0  0  0
    0.0400   -1.7100    1.3910 C   0  0  0  0  0  0  0  0  0  0  0  0
   -0.7660   -1.0300    0.2810 C   0  0  0  0  0  0  0  0  0  0  0  0
   -2.1380   -0.5360    0.7490 C   0  0  0  0  0  0  0  0  0  0  0  0
   -2.6900   -2.1900    1.8540 H   0  0  0  0  0  0  0  0  0  0  0  0
   -0.0050   -3.3690    2.7490 H   0  0  0  0  0  0  0  0  0  0  0  0
   -0.7760   -3.7050    1.2040 H   0  0  0  0  0  0  0  0  0  0  0  0
    1.0080   -2.0290    0.9880 H   0  0  0  0  0  0  0  0  0  0  0  0
    0.2500   -0.9970    2.1960 H   0  0  0  0  0  0  0  0  0  0  0  0
   -0.9030   -1.7170   -0.5620 H   0  0  0  0  0  0  0  0  0  0  0  0
   -0.2020   -0.1690   -0.0970 H   0  0  0  0  0  0  0  0  0  0  0  0
   -2.0140    0.2320    1.5220 H   0  0  0  0  0  0  0  0  0  0  0  0
   -2.6400   -0.0540   -0.0980 H   0  0  0  0  0  0  0  0  0  0  0  0
   -3.0350   -1.6440    1.2760 C   0  0  0  0  0  0  0  0  0  0  0  0
   -3.1520   -2.4410    0.5350 H   0  0  0  0  0  0  0  0  0  0  0  0
   -4.0290   -1.2460    1.5060 H   0  0  0  0  0  0  0  0  0  0  0  0
  1  2  1  0  0  0  0
  1  3  1  0  0  0  0
  1  4  1  0  0  0  0
  1  5  1  0  0  0  0
  5  6  1  0  0  0  0
  5  7  1  0  0  0  0
  5  8  1  0  0  0  0
  5 12  1  0  0  0  0
  5 21  1  0  0  0  0
  6 21  1  0  0  0  0
  7 21  1  0  0  0  0
  8  9  1  0  0  0  0
  8 13  1  0  0  0  0
  8 14  1  0  0  0  0
  9 10  1  0  0  0  0
  9 15  1  0  0  0  0
  9 16  1  0  0  0  0
 10 11  1  0  0  0  0
 10 17  1  0  0  0  0
 10 18  1  0  0  0  0
 11 19  1  0  0  0  0
 11 20  1  0  0  0  0
 11 21  1  0  0  0  0
 12 21  1  0  0  0  0
 21 22  1  0  0  0  0
 21 23  1  0  0  0  0
M  END
$$$$
AG-GG
 OpenBabel12202214493D

 23 22  0  0  0  0  0  0  0  0999 V2000
   -2.9559   -1.7811   -0.7539 C   0  0  0  0  0  0  0  0  0  0  0  0
   -2.2499   -0.7110    0.0720 C   0  0  0  0  0  0  0  0  0  0  0  0
   -0.7694   -1.0346    0.2806 C   0  0  0  0  0  0  0  0  0  0  0  0
    0.0010    0.0013    1.1157 C   0  0  0  0  0  0  0  0  0  0  0  0
    0.7685    1.0333    0.2817 C   0  0  0  0  0  0  0  0  0  0  0  0
   -0.0899    1.9047   -0.6350 C   0  0  0  0  0  0  0  0  0  0  0  0
   -1.0586    2.8056    0.1279 C   0  0  0  0  0  0  0  0  0  0  0  0
   -2.8737   -2.7577   -0.2718 H   0  0  0  0  0  0  0  0  0  0  0  0
   -4.0149   -1.5556   -0.8805 H   0  0  0  0  0  0  0  0  0  0  0  0
   -2.5065   -1.8614   -1.7465 H   0  0  0  0  0  0  0  0  0  0  0  0
   -2.3598    0.2581   -0.4159 H   0  0  0  0  0  0  0  0  0  0  0  0
   -2.7308   -0.6252    1.0507 H   0  0  0  0  0  0  0  0  0  0  0  0
   -0.7101   -2.0122    0.7665 H   0  0  0  0  0  0  0  0  0  0  0  0
   -0.2850   -1.1472   -0.6956 H   0  0  0  0  0  0  0  0  0  0  0  0
    0.7262   -0.5146    1.7472 H   0  0  0  0  0  0  0  0  0  0  0  0
   -0.6902    0.5061    1.7956 H   0  0  0  0  0  0  0  0  0  0  0  0
    1.5057    0.5006   -0.3254 H   0  0  0  0  0  0  0  0  0  0  0  0
    1.3300    1.6872    0.9572 H   0  0  0  0  0  0  0  0  0  0  0  0
    0.5723    2.5286   -1.2391 H   0  0  0  0  0  0  0  0  0  0  0  0
   -0.6396    1.2724   -1.3364 H   0  0  0  0  0  0  0  0  0  0  0  0
   -1.7795    2.2273    0.7047 H   0  0  0  0  0  0  0  0  0  0  0  0
   -1.6168    3.4491   -0.5535 H   0  0  0  0  0  0  0  0  0  0  0  0
   -0.5125    3.4470    0.8230 H   0  0  0  0  0  0  0  0  0  0  0  0
  1  2  1  0  0  0  0
  1  8  1  0  0  0  0
  1  9  1  0  0  0  0
  1 10  1  0  0  0  0
  2  3  1  0  0  0  0
  2 11  1  0  0  0  0
  2 12  1  0  0  0  0
  3  4  1  0  0  0  0
  3 13  1  0  0  0  0
  3 14  1  0  0  0  0
  4  5  1  0  0  0  0
  4 15  1  0  0  0  0
  4 16  1  0  0  0  0
  5  6  1  0  0  0  0
  5 17  1  0  0  0  0
  5 18  1  0  0  0  0
  6  7  1  0  0  0  0
  6 19  1  0  0  0  0
  6 20  1  0  0  0  0
  7 21  1  0  0  0  0
  7 22  1  0  0  0  0
  7 23  1  0  0  0  0
M  END
$$$$
AGG-G-
 OpenBabel12202214493D

 23 22  0  0  0  0  0  0  0  0999 V2000
   -0.8552   -3.3434   -0.7539 C   0  0  0  0  0  0  0  0  0  0  0  0
   -0.0335   -2.3594    0.0720 C   0  0  0  0  0  0  0  0  0  0  0  0
   -0.7694   -1.0346    0.2806 C   0  0  0  0  0  0  0  0  0  0  0  0
    0.0010    0.0013    1.1157 C   0  0  0  0  0  0  0  0  0  0  0  0
    0.7685    1.0333    0.2817 C   0  0  0  0  0  0  0  0  0  0  0  0
    1.8500    0.4620   -0.6350 C   0  0  0  0  0  0  0  0  0  0  0  0
    2.9915   -0.2064    0.1279 C   0  0  0  0  0  0  0  0  0  0  0  0
   -1.0613   -2.9361   -1.7465 H   0  0  0  0  0  0  0  0  0  0  0  0
   -0.3345   -4.2927   -0.8805 H   0  0  0  0  0  0  0  0  0  0  0  0
   -1.8141   -3.5457   -0.2718 H   0  0  0  0  0  0  0  0  0  0  0  0
    0.1871   -2.7952    1.0507 H   0  0  0  0  0  0  0  0  0  0  0  0
    0.9263   -2.1857   -0.4159 H   0  0  0  0  0  0  0  0  0  0  0  0
   -1.0167   -0.6031   -0.6956 H   0  0  0  0  0  0  0  0  0  0  0  0
   -1.7227   -1.2591    0.7665 H   0  0  0  0  0  0  0  0  0  0  0  0
    0.6833   -0.5154    1.7956 H   0  0  0  0  0  0  0  0  0  0  0  0
   -0.7018    0.5474    1.7472 H   0  0  0  0  0  0  0  0  0  0  0  0
    1.2331    1.7593    0.9572 H   0  0  0  0  0  0  0  0  0  0  0  0
    0.0461    1.5860   -0.3254 H   0  0  0  0  0  0  0  0  0  0  0  0
    1.4026   -0.2463   -1.3364 H   0  0  0  0  0  0  0  0  0  0  0  0
    2.2569    1.2757   -1.2391 H   0  0  0  0  0  0  0  0  0  0  0  0
    3.4486    0.5011    0.8230 H   0  0  0  0  0  0  0  0  0  0  0  0
    3.7685   -0.5559   -0.5535 H   0  0  0  0  0  0  0  0  0  0  0  0
    2.6452   -1.0633    0.7047 H   0  0  0  0  0  0  0  0  0  0  0  0
  1  2  1  0  0  0  0
  1  8  1  0  0  0  0
  1  9  1  0  0  0  0
  1 10  1  0  0  0  0
  2  3  1  0  0  0  0
  2 11  1  0  0  0  0
  2 12  1  0  0  0  0
  3  4  1  0  0  0  0
  3 13  1  0  0  0  0
  3 14  1  0  0  0  0
  4  5  1  0  0  0  0
  4 15  1  0  0  0  0
  4 16  1  0  0  0  0
  5  6  1  0  0  0  0
  5 17  1  0  0  0  0
  5 18  1  0  0  0  0
  6  7  1  0  0  0  0
  6 19  1  0  0  0  0
  6 20  1  0  0  0  0
  7 21  1  0  0  0  0
  7 22  1  0  0  0  0
  7 23  1  0  0  0  0
M  END
$$$$
AGG-G
 OpenBabel12202214493D

 23 26  0  0  0  0  0  0  0  0999 V2000
    0.4170   -5.2380   -0.7100 C   0  0  0  0  0  0  0  0  0  0  0  0
    1.4700   -4.9580   -0.8200 H   0  0  0  0  0  0  0  0  0  0  0  0
    0.3500   -6.0130    0.0590 H   0  0  0  0  0  0  0  0  0  0  0  0
    0.0750   -5.6690   -1.6570 H   0  0  0  0  0  0  0  0  0  0  0  0
   -0.4290   -4.0350   -0.3210 C   0  0  0  0  0  0  0  0  0  0  0  0
   -0.3720   -3.8610    0.5750 H   0  0  0  0  0  0  0  0  0  0  0  0
   -0.3720   -3.8610    0.5750 H   0  0  0  0  0  0  0  0  0  0  0  0
   -0.3490   -2.9330   -1.3780 C   0  0  0  0  0  0  0  0  0  0  0  0
   -1.1860   -1.6970   -1.0320 C   0  0  0  0  0  0  0  0  0  0  0  0
   -0.7660   -1.0300    0.2810 C   0  0  0  0  0  0  0  0  0  0  0  0
   -0.8870   -1.9580    1.4930 C   0  0  0  0  0  0  0  0  0  0  0  0
   -0.0800   -3.6600    0.6470 H   0  0  0  0  0  0  0  0  0  0  0  0
    0.6960   -2.6380   -1.5290 H   0  0  0  0  0  0  0  0  0  0  0  0
   -0.7060   -3.3290   -2.3370 H   0  0  0  0  0  0  0  0  0  0  0  0
   -2.2440   -1.9800   -0.9900 H   0  0  0  0  0  0  0  0  0  0  0  0
   -1.0820   -0.9740   -1.8500 H   0  0  0  0  0  0  0  0  0  0  0  0
   -1.4000   -0.1520    0.4570 H   0  0  0  0  0  0  0  0  0  0  0  0
    0.2660   -0.6690    0.2090 H   0  0  0  0  0  0  0  0  0  0  0  0
   -0.5810   -1.4020    2.3870 H   0  0  0  0  0  0  0  0  0  0  0  0
   -1.9350   -2.2440    1.6420 H   0  0  0  0  0  0  0  0  0  0  0  0
   -0.0310   -3.2100    1.3860 C   0  0  0  0  0  0  0  0  0  0  0  0
   -0.0870   -3.7840    2.3170 H   0  0  0  0  0  0  0  0  0  0  0  0
    1.0180   -2.9550    1.2070 H   0  0  0  0  0  0  0  0  0  0  0  0
  1  2  1  0  0  0  0
  1  3  1  0  0  0  0
  1  4  1  0  0  0  0
  1  5  1  0  0  0  0
  5  6  1  0  0  0  0
  5  7  1  0  0  0  0
  5  8  1  0  0  0  0
  5 12  1  0  0  0  0
  5 21  1  0  0  0  0
  6 21  1  0  0  0  0
  7 21  1  0  0  0  0
  8  9  1  0  0  0  0
  8 13  1  0  0  0  0
  8 14  1  0  0  0  0
  9 10  1  0  0  0  0
  9 15  1  0  0  0  0
  9 16  1  0  0  0  0
 10 11  1  0  0  0  0
 10 17  1  0  0  0  0
 10 18  1  0  0  0  0
 11 19  1  0  0  0  0
 11 20  1  0  0  0  0
 11 21  1  0  0  0  0
 12 21  1  0  0  0  0
 21 22  1  0  0  0  0
 21 23  1  0  0  0  0
M  END
$$$$
AGGG-
 OpenBabel12202214493D

 23 22  0  0  0  0  0  0  0  0999 V2000
   -0.7029   -2.9679   -1.3413 C   0  0  0  0  0  0  0  0  0  0  0  0
    0.1184   -1.9629   -0.5389 C   0  0  0  0  0  0  0  0  0  0  0  0
   -0.7721   -1.0381    0.2875 C   0  0  0  0  0  0  0  0  0  0  0  0
   -0.0010   -0.0014    1.1040 C   0  0  0  0  0  0  0  0  0  0  0  0
    0.7731    1.0395    0.2864 C   0  0  0  0  0  0  0  0  0  0  0  0
   -0.1017    1.8753   -0.6621 C   0  0  0  0  0  0  0  0  0  0  0  0
   -0.1569    1.3411   -2.0933 C   0  0  0  0  0  0  0  0  0  0  0  0
   -1.3648   -2.4508   -2.0384 H   0  0  0  0  0  0  0  0  0  0  0  0
   -0.0654   -3.6397   -1.9176 H   0  0  0  0  0  0  0  0  0  0  0  0
   -1.3247   -3.5753   -0.6804 H   0  0  0  0  0  0  0  0  0  0  0  0
    0.8002   -2.4913    0.1325 H   0  0  0  0  0  0  0  0  0  0  0  0
    0.7389   -1.3768   -1.2201 H   0  0  0  0  0  0  0  0  0  0  0  0
   -1.4875   -0.5364   -0.3695 H   0  0  0  0  0  0  0  0  0  0  0  0
   -1.3656   -1.6509    0.9715 H   0  0  0  0  0  0  0  0  0  0  0  0
    0.6977   -0.5229    1.7653 H   0  0  0  0  0  0  0  0  0  0  0  0
   -0.7046    0.5315    1.7502 H   0  0  0  0  0  0  0  0  0  0  0  0
    1.5689    0.5562   -0.2869 H   0  0  0  0  0  0  0  0  0  0  0  0
    1.2705    1.7053    0.9952 H   0  0  0  0  0  0  0  0  0  0  0  0
   -1.1141    1.9422   -0.2529 H   0  0  0  0  0  0  0  0  0  0  0  0
    0.2819    2.8967   -0.6972 H   0  0  0  0  0  0  0  0  0  0  0  0
    0.8473    1.2995   -2.5212 H   0  0  0  0  0  0  0  0  0  0  0  0
   -0.7628    1.9888   -2.7289 H   0  0  0  0  0  0  0  0  0  0  0  0
   -0.5788    0.3380   -2.1408 H   0  0  0  0  0  0  0  0  0  0  0  0
  1  2  1  0  0  0  0
  1  8  1  0  0  0  0
  1  9  1  0  0  0  0
  1 10  1  0  0  0  0
  2  3  1  0  0  0  0
  2 11  1  0  0  0  0
  2 12  1  0  0  0  0
  3  4  1  0  0  0  0
  3 13  1  0  0  0  0
  3 14  1  0  0  0  0
  4  5  1  0  0  0  0
  4 15  1  0  0  0  0
  4 16  1  0  0  0  0
  5  6  1  0  0  0  0
  5 17  1  0  0  0  0
  5 18  1  0  0  0  0
  6  7  1  0  0  0  0
  6 19  1  0  0  0  0
  6 20  1  0  0  0  0
  7 21  1  0  0  0  0
  7 22  1  0  0  0  0
  7 23  1  0  0  0  0
M  END
$$$$
AGGG
 OpenBabel12202214493D

 23 22  0  0  0  0  0  0  0  0999 V2000
   -0.6612   -2.9469   -1.3651 C   0  0  0  0  0  0  0  0  0  0  0  0
    0.1142   -1.8291   -0.6768 C   0  0  0  0  0  0  0  0  0  0  0  0
   -0.7675   -1.0321    0.2831 C   0  0  0  0  0  0  0  0  0  0  0  0
   -0.0006   -0.0007    1.1123 C   0  0  0  0  0  0  0  0  0  0  0  0
    0.7681    1.0328    0.2825 C   0  0  0  0  0  0  0  0  0  0  0  0
   -0.0919    1.7876   -0.7328 C   0  0  0  0  0  0  0  0  0  0  0  0
   -1.2596    2.5351   -0.0950 C   0  0  0  0  0  0  0  0  0  0  0  0
   -1.5008   -2.5402   -1.9330 H   0  0  0  0  0  0  0  0  0  0  0  0
   -0.0302   -3.5070   -2.0563 H   0  0  0  0  0  0  0  0  0  0  0  0
   -1.0629   -3.6476   -0.6311 H   0  0  0  0  0  0  0  0  0  0  0  0
    0.9570   -2.2517   -0.1214 H   0  0  0  0  0  0  0  0  0  0  0  0
    0.5367   -1.1620   -1.4315 H   0  0  0  0  0  0  0  0  0  0  0  0
   -1.5611   -0.5400   -0.2880 H   0  0  0  0  0  0  0  0  0  0  0  0
   -1.2649   -1.7304    0.9625 H   0  0  0  0  0  0  0  0  0  0  0  0
    0.7082   -0.5266    1.7579 H   0  0  0  0  0  0  0  0  0  0  0  0
   -0.7012    0.5122    1.7758 H   0  0  0  0  0  0  0  0  0  0  0  0
    1.5888    0.5397   -0.2430 H   0  0  0  0  0  0  0  0  0  0  0  0
    1.2241    1.7557    0.9651 H   0  0  0  0  0  0  0  0  0  0  0  0
    0.5429    2.5008   -1.2637 H   0  0  0  0  0  0  0  0  0  0  0  0
   -0.4699    1.0905   -1.4852 H   0  0  0  0  0  0  0  0  0  0  0  0
   -1.9855    1.8478    0.3428 H   0  0  0  0  0  0  0  0  0  0  0  0
   -1.7833    3.1427   -0.8334 H   0  0  0  0  0  0  0  0  0  0  0  0
   -0.9079    3.1989    0.6982 H   0  0  0  0  0  0  0  0  0  0  0  0
  1  2  1  0  0  0  0
  1  8  1  0  0  0  0
  1  9  1  0  0  0  0
  1 10  1  0  0  0  0
  2  3  1  0  0  0  0
  2 11  1  0  0  0  0
  2 12  1  0  0  0  0
  3  4  1  0  0  0  0
  3 13  1  0  0  0  0
  3 14  1  0  0  0  0
  4  5  1  0  0  0  0
  4 15  1  0  0  0  0
  4 16  1  0  0  0  0
  5  6  1  0  0  0  0
  5 17  1  0  0  0  0
  5 18  1  0  0  0  0
  6  7  1  0  0  0  0
  6 19  1  0  0  0  0
  6 20  1  0  0  0  0
  7 21  1  0  0  0  0
  7 22  1  0  0  0  0
  7 23  1  0  0  0  0
M  END
$$$$
G-AAA
 OpenBabel12202214493D

 23 22  0  0  0  0  0  0  0  0999 V2000
   -0.8100   -2.8627    2.0389 C   0  0  0  0  0  0  0  0  0  0  0  0
   -1.6210   -1.9829    1.0910 C   0  0  0  0  0  0  0  0  0  0  0  0
   -0.7574   -1.0184    0.2766 C   0  0  0  0  0  0  0  0  0  0  0  0
    0.0000    0.0001    1.1248 C   0  0  0  0  0  0  0  0  0  0  0  0
    0.7574    1.0184    0.2766 C   0  0  0  0  0  0  0  0  0  0  0  0
    1.5227    2.0402    1.1118 C   0  0  0  0  0  0  0  0  0  0  0  0
    2.2728    3.0477    0.2461 C   0  0  0  0  0  0  0  0  0  0  0  0
   -0.3310   -2.2753    2.8225 H   0  0  0  0  0  0  0  0  0  0  0  0
   -1.4456   -3.6051    2.5246 H   0  0  0  0  0  0  0  0  0  0  0  0
   -0.0279   -3.3964    1.4942 H   0  0  0  0  0  0  0  0  0  0  0  0
   -2.1821   -2.6200    0.4035 H   0  0  0  0  0  0  0  0  0  0  0  0
   -2.3571   -1.4096    1.6614 H   0  0  0  0  0  0  0  0  0  0  0  0
   -0.0394   -1.5934   -0.3186 H   0  0  0  0  0  0  0  0  0  0  0  0
   -1.3933   -0.4804   -0.4323 H   0  0  0  0  0  0  0  0  0  0  0  0
    0.7094   -0.5117    1.7805 H   0  0  0  0  0  0  0  0  0  0  0  0
   -0.7084    0.5258    1.7740 H   0  0  0  0  0  0  0  0  0  0  0  0
    0.0518    1.5426   -0.3768 H   0  0  0  0  0  0  0  0  0  0  0  0
    1.4582    0.4903   -0.3791 H   0  0  0  0  0  0  0  0  0  0  0  0
    0.8212    2.5659    1.7651 H   0  0  0  0  0  0  0  0  0  0  0  0
    2.2275    1.5159    1.7621 H   0  0  0  0  0  0  0  0  0  0  0  0
    2.9966    2.5414   -0.3958 H   0  0  0  0  0  0  0  0  0  0  0  0
    2.8140    3.7749    0.8526 H   0  0  0  0  0  0  0  0  0  0  0  0
    1.5807    3.5941   -0.3975 H   0  0  0  0  0  0  0  0  0  0  0  0
  1  2  1  0  0  0  0
  1  8  1  0  0  0  0
  1  9  1  0  0  0  0
  1 10  1  0  0  0  0
  2  3  1  0  0  0  0
  2 11  1  0  0  0  0
  2 12  1  0  0  0  0
  3  4  1  0  0  0  0
  3 13  1  0  0  0  0
  3 14  1  0  0  0  0
  4  5  1  0  0  0  0
  4 15  1  0  0  0  0
  4 16  1  0  0  0  0
  5  6  1  0  0  0  0
  5 17  1  0  0  0  0
  5 18  1  0  0  0  0
  6  7  1  0  0  0  0
  6 19  1  0  0  0  0
  6 20  1  0  0  0  0
  7 21  1  0  0  0  0
  7 22  1  0  0  0  0
  7 23  1  0  0  0  0
M  END
$$$$
GAAA
 OpenBabel12202214493D

 23 22  0  0  0  0  0  0  0  0999 V2000
   -2.5085   -1.5995    2.0389 C   0  0  0  0  0  0  0  0  0  0  0  0
   -1.4325   -2.1230    1.0910 C   0  0  0  0  0  0  0  0  0  0  0  0
   -0.7574   -1.0184    0.2766 C   0  0  0  0  0  0  0  0  0  0  0  0
    0.0000    0.0001    1.1248 C   0  0  0  0  0  0  0  0  0  0  0  0
    0.7574    1.0184    0.2766 C   0  0  0  0  0  0  0  0  0  0  0  0
    1.5157    2.0454    1.1118 C   0  0  0  0  0  0  0  0  0  0  0  0
    2.2648    3.0537    0.2461 C   0  0  0  0  0  0  0  0  0  0  0  0
   -3.2447   -1.0041    1.4942 H   0  0  0  0  0  0  0  0  0  0  0  0
   -3.0366   -2.4219    2.5246 H   0  0  0  0  0  0  0  0  0  0  0  0
   -2.0838   -0.9717    2.8225 H   0  0  0  0  0  0  0  0  0  0  0  0
   -0.6717   -2.6631    1.6614 H   0  0  0  0  0  0  0  0  0  0  0  0
   -1.8813   -2.8437    0.4035 H   0  0  0  0  0  0  0  0  0  0  0  0
   -0.0591   -1.4726   -0.4323 H   0  0  0  0  0  0  0  0  0  0  0  0
   -1.5147   -0.4963   -0.3186 H   0  0  0  0  0  0  0  0  0  0  0  0
    0.7074   -0.5272    1.7740 H   0  0  0  0  0  0  0  0  0  0  0  0
   -0.6942    0.5321    1.7805 H   0  0  0  0  0  0  0  0  0  0  0  0
    0.0499    1.5376   -0.3791 H   0  0  0  0  0  0  0  0  0  0  0  0
    1.4624    0.4935   -0.3768 H   0  0  0  0  0  0  0  0  0  0  0  0
    0.8108    2.5695    1.7621 H   0  0  0  0  0  0  0  0  0  0  0  0
    2.2210    1.5249    1.7651 H   0  0  0  0  0  0  0  0  0  0  0  0
    2.9872    2.5481   -0.3975 H   0  0  0  0  0  0  0  0  0  0  0  0
    2.8055    3.7813    0.8526 H   0  0  0  0  0  0  0  0  0  0  0  0
    1.5715    3.6011   -0.3958 H   0  0  0  0  0  0  0  0  0  0  0  0
  1  2  1  0  0  0  0
  1  8  1  0  0  0  0
  1  9  1  0  0  0  0
  1 10  1  0  0  0  0
  2  3  1  0  0  0  0
  2 11  1  0  0  0  0
  2 12  1  0  0  0  0
  3  4  1  0  0  0  0
  3 13  1  0  0  0  0
  3 14  1  0  0  0  0
  4  5  1  0  0  0  0
  4 15  1  0  0  0  0
  4 16  1  0  0  0  0
  5  6  1  0  0  0  0
  5 17  1  0  0  0  0
  5 18  1  0  0  0  0
  6  7  1  0  0  0  0
  6 19  1  0  0  0  0
  6 20  1  0  0  0  0
  7 21  1  0  0  0  0
  7 22  1  0  0  0  0
  7 23  1  0  0  0  0
M  END
$$$$
G-AAG-
 OpenBabel12202214493D

 23 22  0  0  0  0  0  0  0  0999 V2000
   -0.8705   -2.8320    2.0610 C   0  0  0  0  0  0  0  0  0  0  0  0
   -1.6484   -1.9606    1.0790 C   0  0  0  0  0  0  0  0  0  0  0  0
   -0.7550   -1.0152    0.2740 C   0  0  0  0  0  0  0  0  0  0  0  0
    0.0000    0.0000    1.1300 C   0  0  0  0  0  0  0  0  0  0  0  0
    0.7550    1.0152    0.2740 C   0  0  0  0  0  0  0  0  0  0  0  0
    1.6484    1.9606    1.0790 C   0  0  0  0  0  0  0  0  0  0  0  0
    0.8705    2.8320    2.0610 C   0  0  0  0  0  0  0  0  0  0  0  0
   -0.4066   -2.2350    2.8460 H   0  0  0  0  0  0  0  0  0  0  0  0
   -1.5246   -3.5608    2.5420 H   0  0  0  0  0  0  0  0  0  0  0  0
   -0.0785   -3.3803    1.5450 H   0  0  0  0  0  0  0  0  0  0  0  0
   -2.1982   -2.6023    0.3870 H   0  0  0  0  0  0  0  0  0  0  0  0
   -2.3930   -1.3726    1.6220 H   0  0  0  0  0  0  0  0  0  0  0  0
   -0.0350   -1.6052   -0.3020 H   0  0  0  0  0  0  0  0  0  0  0  0
   -1.3696   -0.4738   -0.4510 H   0  0  0  0  0  0  0  0  0  0  0  0
    0.7124   -0.5130    1.7820 H   0  0  0  0  0  0  0  0  0  0  0  0
   -0.7124    0.5130    1.7820 H   0  0  0  0  0  0  0  0  0  0  0  0
    0.0350    1.6052   -0.3020 H   0  0  0  0  0  0  0  0  0  0  0  0
    1.3696    0.4738   -0.4510 H   0  0  0  0  0  0  0  0  0  0  0  0
    2.3930    1.3726    1.6220 H   0  0  0  0  0  0  0  0  0  0  0  0
    2.1982    2.6023    0.3870 H   0  0  0  0  0  0  0  0  0  0  0  0
    0.0785    3.3803    1.5450 H   0  0  0  0  0  0  0  0  0  0  0  0
    1.5246    3.5608    2.5420 H   0  0  0  0  0  0  0  0  0  0  0  0
    0.4066    2.2350    2.8460 H   0  0  0  0  0  0  0  0  0  0  0  0
  1  2  1  0  0  0  0
  1  8  1  0  0  0  0
  1  9  1  0  0  0  0
  1 10  1  0  0  0  0
  2  3  1  0  0  0  0
  2 11  1  0  0  0  0
  2 12  1  0  0  0  0
  3  4  1  0  0  0  0
  3 13  1  0  0  0  0
  3 14  1  0  0  0  0
  4  5  1  0  0  0  0
  4 15  1  0  0  0  0
  4 16  1  0  0  0  0
  5  6  1  0  0  0  0
  5 17  1  0  0  0  0
  5 18  1  0  0  0  0
  6  7  1  0  0  0  0
  6 19  1  0  0  0  0
  6 20  1  0  0  0  0
  7 21  1  0  0  0  0
  7 22  1  0  0  0  0
  7 23  1  0  0  0  0
M  END
$$$$
G-AAG
 OpenBabel12202214493D

 23 22  0  0  0  0  0  0  0  0999 V2000
   -0.8161   -2.8501    2.0520 C   0  0  0  0  0  0  0  0  0  0  0  0
   -1.6212   -1.9822    1.0876 C   0  0  0  0  0  0  0  0  0  0  0  0
   -0.7567   -1.0175    0.2755 C   0  0  0  0  0  0  0  0  0  0  0  0
    0.0000   -0.0000    1.1270 C   0  0  0  0  0  0  0  0  0  0  0  0
    0.7567    1.0175    0.2755 C   0  0  0  0  0  0  0  0  0  0  0  0
    1.4318    2.1230    1.0876 C   0  0  0  0  0  0  0  0  0  0  0  0
    2.4947    1.6017    2.0520 C   0  0  0  0  0  0  0  0  0  0  0  0
   -0.3548   -2.2548    2.8393 H   0  0  0  0  0  0  0  0  0  0  0  0
   -1.4515   -3.5963    2.5310 H   0  0  0  0  0  0  0  0  0  0  0  0
   -0.0202   -3.3785    1.5208 H   0  0  0  0  0  0  0  0  0  0  0  0
   -2.1721   -2.6268    0.3998 H   0  0  0  0  0  0  0  0  0  0  0  0
   -2.3673   -1.4099    1.6471 H   0  0  0  0  0  0  0  0  0  0  0  0
   -0.0383   -1.5916   -0.3192 H   0  0  0  0  0  0  0  0  0  0  0  0
   -1.3920   -0.4790   -0.4338 H   0  0  0  0  0  0  0  0  0  0  0  0
    0.6997   -0.5204    1.7831 H   0  0  0  0  0  0  0  0  0  0  0  0
   -0.7098    0.5279    1.7744 H   0  0  0  0  0  0  0  0  0  0  0  0
    0.0581    1.4709   -0.4338 H   0  0  0  0  0  0  0  0  0  0  0  0
    1.5133    0.4947   -0.3192 H   0  0  0  0  0  0  0  0  0  0  0  0
    1.8906    2.8361    0.3998 H   0  0  0  0  0  0  0  0  0  0  0  0
    0.6690    2.6729    1.6471 H   0  0  0  0  0  0  0  0  0  0  0  0
    2.0573    0.9886    2.8393 H   0  0  0  0  0  0  0  0  0  0  0  0
    3.0265    2.4251    2.5310 H   0  0  0  0  0  0  0  0  0  0  0  0
    3.2297    0.9915    1.5208 H   0  0  0  0  0  0  0  0  0  0  0  0
  1  2  1  0  0  0  0
  1  8  1  0  0  0  0
  1  9  1  0  0  0  0
  1 10  1  0  0  0  0
  2  3  1  0  0  0  0
  2 11  1  0  0  0  0
  2 12  1  0  0  0  0
  3  4  1  0  0  0  0
  3 13  1  0  0  0  0
  3 14  1  0  0  0  0
  4  5  1  0  0  0  0
  4 15  1  0  0  0  0
  4 16  1  0  0  0  0
  5  6  1  0  0  0  0
  5 17  1  0  0  0  0
  5 18  1  0  0  0  0
  6  7  1  0  0  0  0
  6 19  1  0  0  0  0
  6 20  1  0  0  0  0
  7 21  1  0  0  0  0
  7 22  1  0  0  0  0
  7 23  1  0  0  0  0
M  END
$$$$
GAAG-
 OpenBabel12202214493D

 23 22  0  0  0  0  0  0  0  0999 V2000
   -2.4947   -1.6017    2.0520 C   0  0  0  0  0  0  0  0  0  0  0  0
   -1.4318   -2.1230    1.0876 C   0  0  0  0  0  0  0  0  0  0  0  0
   -0.7567   -1.0175    0.2755 C   0  0  0  0  0  0  0  0  0  0  0  0
   -0.0000    0.0000    1.1270 C   0  0  0  0  0  0  0  0  0  0  0  0
    0.7567    1.0175    0.2755 C   0  0  0  0  0  0  0  0  0  0  0  0
    1.6212    1.9822    1.0876 C   0  0  0  0  0  0  0  0  0  0  0  0
    0.8161    2.8501    2.0520 C   0  0  0  0  0  0  0  0  0  0  0  0
   -3.2297   -0.9915    1.5208 H   0  0  0  0  0  0  0  0  0  0  0  0
   -3.0265   -2.4251    2.5310 H   0  0  0  0  0  0  0  0  0  0  0  0
   -2.0573   -0.9886    2.8393 H   0  0  0  0  0  0  0  0  0  0  0  0
   -0.6690   -2.6729    1.6471 H   0  0  0  0  0  0  0  0  0  0  0  0
   -1.8906   -2.8361    0.3998 H   0  0  0  0  0  0  0  0  0  0  0  0
   -0.0581   -1.4709   -0.4338 H   0  0  0  0  0  0  0  0  0  0  0  0
   -1.5133   -0.4947   -0.3192 H   0  0  0  0  0  0  0  0  0  0  0  0
    0.7098   -0.5279    1.7744 H   0  0  0  0  0  0  0  0  0  0  0  0
   -0.6997    0.5204    1.7831 H   0  0  0  0  0  0  0  0  0  0  0  0
    0.0383    1.5916   -0.3192 H   0  0  0  0  0  0  0  0  0  0  0  0
    1.3920    0.4790   -0.4338 H   0  0  0  0  0  0  0  0  0  0  0  0
    2.3673    1.4099    1.6471 H   0  0  0  0  0  0  0  0  0  0  0  0
    2.1721    2.6268    0.3998 H   0  0  0  0  0  0  0  0  0  0  0  0
    0.0202    3.3785    1.5208 H   0  0  0  0  0  0  0  0  0  0  0  0
    1.4515    3.5963    2.5310 H   0  0  0  0  0  0  0  0  0  0  0  0
    0.3548    2.2548    2.8393 H   0  0  0  0  0  0  0  0  0  0  0  0
  1  2  1  0  0  0  0
  1  8  1  0  0  0  0
  1  9  1  0  0  0  0
  1 10  1  0  0  0  0
  2  3  1  0  0  0  0
  2 11  1  0  0  0  0
  2 12  1  0  0  0  0
  3  4  1  0  0  0  0
  3 13  1  0  0  0  0
  3 14  1  0  0  0  0
  4  5  1  0  0  0  0
  4 15  1  0  0  0  0
  4 16  1  0  0  0  0
  5  6  1  0  0  0  0
  5 17  1  0  0  0  0
  5 18  1  0  0  0  0
  6  7  1  0  0  0  0
  6 19  1  0  0  0  0
  6 20  1  0  0  0  0
  7 21  1  0  0  0  0
  7 22  1  0  0  0  0
  7 23  1  0  0  0  0
M  END
$$$$
GAAG
 OpenBabel12202214493D

 23 22  0  0  0  0  0  0  0  0999 V2000
   -2.4617   -1.6487    2.0610 C   0  0  0  0  0  0  0  0  0  0  0  0
   -1.4033   -2.1429    1.0790 C   0  0  0  0  0  0  0  0  0  0  0  0
   -0.7550   -1.0152    0.2740 C   0  0  0  0  0  0  0  0  0  0  0  0
    0.0000    0.0000    1.1300 C   0  0  0  0  0  0  0  0  0  0  0  0
    0.7550    1.0152    0.2740 C   0  0  0  0  0  0  0  0  0  0  0  0
    1.4033    2.1429    1.0790 C   0  0  0  0  0  0  0  0  0  0  0  0
    2.4617    1.6487    2.0610 C   0  0  0  0  0  0  0  0  0  0  0  0
   -3.2147   -1.0479    1.5450 H   0  0  0  0  0  0  0  0  0  0  0  0
   -2.9714   -2.4848    2.5420 H   0  0  0  0  0  0  0  0  0  0  0  0
   -2.0234   -1.0326    2.8460 H   0  0  0  0  0  0  0  0  0  0  0  0
   -0.6259   -2.6868    1.6220 H   0  0  0  0  0  0  0  0  0  0  0  0
   -1.8597   -2.8541    0.3870 H   0  0  0  0  0  0  0  0  0  0  0  0
   -0.0596   -1.4480   -0.4510 H   0  0  0  0  0  0  0  0  0  0  0  0
   -1.5272   -0.4954   -0.3020 H   0  0  0  0  0  0  0  0  0  0  0  0
    0.6963   -0.5346    1.7820 H   0  0  0  0  0  0  0  0  0  0  0  0
   -0.6963    0.5346    1.7820 H   0  0  0  0  0  0  0  0  0  0  0  0
    0.0596    1.4480   -0.4510 H   0  0  0  0  0  0  0  0  0  0  0  0
    1.5272    0.4954   -0.3020 H   0  0  0  0  0  0  0  0  0  0  0  0
    1.8597    2.8541    0.3870 H   0  0  0  0  0  0  0  0  0  0  0  0
    0.6259    2.6868    1.6220 H   0  0  0  0  0  0  0  0  0  0  0  0
    2.0234    1.0326    2.8460 H   0  0  0  0  0  0  0  0  0  0  0  0
    2.9714    2.4848    2.5420 H   0  0  0  0  0  0  0  0  0  0  0  0
    3.2147    1.0479    1.5450 H   0  0  0  0  0  0  0  0  0  0  0  0
  1  2  1  0  0  0  0
  1  8  1  0  0  0  0
  1  9  1  0  0  0  0
  1 10  1  0  0  0  0
  2  3  1  0  0  0  0
  2 11  1  0  0  0  0
  2 12  1  0  0  0  0
  3  4  1  0  0  0  0
  3 13  1  0  0  0  0
  3 14  1  0  0  0  0
  4  5  1  0  0  0  0
  4 15  1  0  0  0  0
  4 16  1  0  0  0  0
  5  6  1  0  0  0  0
  5 17  1  0  0  0  0
  5 18  1  0  0  0  0
  6  7  1  0  0  0  0
  6 19  1  0  0  0  0
  6 20  1  0  0  0  0
  7 21  1  0  0  0  0
  7 22  1  0  0  0  0
  7 23  1  0  0  0  0
M  END
$$$$
G-AG-A
 OpenBabel12202214493D

 23 22  0  0  0  0  0  0  0  0999 V2000
   -1.0484   -2.6958    2.1827 C   0  0  0  0  0  0  0  0  0  0  0  0
   -1.7385   -1.8704    1.0988 C   0  0  0  0  0  0  0  0  0  0  0  0
   -0.7622   -1.0249    0.2797 C   0  0  0  0  0  0  0  0  0  0  0  0
   -0.0001   -0.0001    1.1187 C   0  0  0  0  0  0  0  0  0  0  0  0
    0.7623    1.0251    0.2796 C   0  0  0  0  0  0  0  0  0  0  0  0
    1.8434    0.4118   -0.6083 C   0  0  0  0  0  0  0  0  0  0  0  0
    2.6738    1.4796   -1.3155 C   0  0  0  0  0  0  0  0  0  0  0  0
   -0.6026   -2.0591    2.9474 H   0  0  0  0  0  0  0  0  0  0  0  0
   -1.7536   -3.3642    2.6767 H   0  0  0  0  0  0  0  0  0  0  0  0
   -0.2522   -3.3062    1.7504 H   0  0  0  0  0  0  0  0  0  0  0  0
   -2.2793   -2.5407    0.4271 H   0  0  0  0  0  0  0  0  0  0  0  0
   -2.4834   -1.2148    1.5570 H   0  0  0  0  0  0  0  0  0  0  0  0
   -0.0571   -1.6910   -0.2248 H   0  0  0  0  0  0  0  0  0  0  0  0
   -1.3134   -0.4969   -0.5043 H   0  0  0  0  0  0  0  0  0  0  0  0
    0.7053   -0.5112    1.7803 H   0  0  0  0  0  0  0  0  0  0  0  0
   -0.7133    0.5234    1.7635 H   0  0  0  0  0  0  0  0  0  0  0  0
    1.2321    1.7571    0.9436 H   0  0  0  0  0  0  0  0  0  0  0  0
    0.0560    1.5786   -0.3475 H   0  0  0  0  0  0  0  0  0  0  0  0
    2.4943   -0.2174    0.0050 H   0  0  0  0  0  0  0  0  0  0  0  0
    1.3839   -0.2424   -1.3522 H   0  0  0  0  0  0  0  0  0  0  0  0
    2.0393    2.1097   -1.9417 H   0  0  0  0  0  0  0  0  0  0  0  0
    3.4401    1.0347   -1.9522 H   0  0  0  0  0  0  0  0  0  0  0  0
    3.1725    2.1241   -0.5888 H   0  0  0  0  0  0  0  0  0  0  0  0
  1  2  1  0  0  0  0
  1  8  1  0  0  0  0
  1  9  1  0  0  0  0
  1 10  1  0  0  0  0
  2  3  1  0  0  0  0
  2 11  1  0  0  0  0
  2 12  1  0  0  0  0
  3  4  1  0  0  0  0
  3 13  1  0  0  0  0
  3 14  1  0  0  0  0
  4  5  1  0  0  0  0
  4 15  1  0  0  0  0
  4 16  1  0  0  0  0
  5  6  1  0  0  0  0
  5 17  1  0  0  0  0
  5 18  1  0  0  0  0
  6  7  1  0  0  0  0
  6 19  1  0  0  0  0
  6 20  1  0  0  0  0
  7 21  1  0  0  0  0
  7 22  1  0  0  0  0
  7 23  1  0  0  0  0
M  END
$$$$
G-AGA
 OpenBabel12202214493D

 23 22  0  0  0  0  0  0  0  0999 V2000
   -0.6650   -2.9188    1.9986 C   0  0  0  0  0  0  0  0  0  0  0  0
   -1.5489   -2.0350    1.1218 C   0  0  0  0  0  0  0  0  0  0  0  0
   -0.7637   -1.0269    0.2809 C   0  0  0  0  0  0  0  0  0  0  0  0
   -0.0005   -0.0006    1.1168 C   0  0  0  0  0  0  0  0  0  0  0  0
    0.7641    1.0275    0.2804 C   0  0  0  0  0  0  0  0  0  0  0  0
   -0.1292    1.9364   -0.5620 C   0  0  0  0  0  0  0  0  0  0  0  0
    0.6672    3.0507   -1.2328 C   0  0  0  0  0  0  0  0  0  0  0  0
   -0.1568   -2.3426    2.7724 H   0  0  0  0  0  0  0  0  0  0  0  0
   -1.2560   -3.6900    2.4954 H   0  0  0  0  0  0  0  0  0  0  0  0
    0.0971   -3.4169    1.3958 H   0  0  0  0  0  0  0  0  0  0  0  0
   -2.1343   -2.6697    0.4533 H   0  0  0  0  0  0  0  0  0  0  0  0
   -2.2650   -1.4956    1.7485 H   0  0  0  0  0  0  0  0  0  0  0  0
   -0.0544   -1.5636   -0.3587 H   0  0  0  0  0  0  0  0  0  0  0  0
   -1.4592   -0.5113   -0.3834 H   0  0  0  0  0  0  0  0  0  0  0  0
    0.7078   -0.5175    1.7672 H   0  0  0  0  0  0  0  0  0  0  0  0
   -0.7064    0.5229    1.7714 H   0  0  0  0  0  0  0  0  0  0  0  0
    1.4714    0.5080   -0.3747 H   0  0  0  0  0  0  0  0  0  0  0  0
    1.3613    1.6550    0.9486 H   0  0  0  0  0  0  0  0  0  0  0  0
   -0.6462    1.3518   -1.3251 H   0  0  0  0  0  0  0  0  0  0  0  0
   -0.9002    2.3704    0.0811 H   0  0  0  0  0  0  0  0  0  0  0  0
    1.1620    3.6752   -0.4865 H   0  0  0  0  0  0  0  0  0  0  0  0
    0.0259    3.6940   -1.8369 H   0  0  0  0  0  0  0  0  0  0  0  0
    1.4380    2.6362   -1.8857 H   0  0  0  0  0  0  0  0  0  0  0  0
  1  2  1  0  0  0  0
  1  8  1  0  0  0  0
  1  9  1  0  0  0  0
  1 10  1  0  0  0  0
  2  3  1  0  0  0  0
  2 11  1  0  0  0  0
  2 12  1  0  0  0  0
  3  4  1  0  0  0  0
  3 13  1  0  0  0  0
  3 14  1  0  0  0  0
  4  5  1  0  0  0  0
  4 15  1  0  0  0  0
  4 16  1  0  0  0  0
  5  6  1  0  0  0  0
  5 17  1  0  0  0  0
  5 18  1  0  0  0  0
  6  7  1  0  0  0  0
  6 19  1  0  0  0  0
  6 20  1  0  0  0  0
  7 21  1  0  0  0  0
  7 22  1  0  0  0  0
  7 23  1  0  0  0  0
M  END
$$$$
GAG-A
 OpenBabel12202214493D

 23 22  0  0  0  0  0  0  0  0999 V2000
   -2.6040   -1.4768    1.9986 C   0  0  0  0  0  0  0  0  0  0  0  0
   -1.5032   -2.0690    1.1218 C   0  0  0  0  0  0  0  0  0  0  0  0
   -0.7637   -1.0269    0.2809 C   0  0  0  0  0  0  0  0  0  0  0  0
   -0.0005   -0.0006    1.1168 C   0  0  0  0  0  0  0  0  0  0  0  0
    0.7641    1.0275    0.2804 C   0  0  0  0  0  0  0  0  0  0  0  0
    1.8917    0.4334   -0.5620 C   0  0  0  0  0  0  0  0  0  0  0  0
    2.7296    1.5169   -1.2328 C   0  0  0  0  0  0  0  0  0  0  0  0
   -3.3003   -0.8903    1.3958 H   0  0  0  0  0  0  0  0  0  0  0  0
   -3.1724   -2.2648    2.4954 H   0  0  0  0  0  0  0  0  0  0  0  0
   -2.1983   -0.8243    2.7724 H   0  0  0  0  0  0  0  0  0  0  0  0
   -0.7806   -2.5995    1.7485 H   0  0  0  0  0  0  0  0  0  0  0  0
   -1.9426   -2.8123    0.4533 H   0  0  0  0  0  0  0  0  0  0  0  0
   -0.0697   -1.5446   -0.3834 H   0  0  0  0  0  0  0  0  0  0  0  0
   -1.4818   -0.5020   -0.3587 H   0  0  0  0  0  0  0  0  0  0  0  0
    0.7040   -0.5261    1.7714 H   0  0  0  0  0  0  0  0  0  0  0  0
   -0.6993    0.5290    1.7672 H   0  0  0  0  0  0  0  0  0  0  0  0
    1.1933    1.7799    0.9486 H   0  0  0  0  0  0  0  0  0  0  0  0
    0.0631    1.5554   -0.3747 H   0  0  0  0  0  0  0  0  0  0  0  0
    2.5291   -0.1800    0.0811 H   0  0  0  0  0  0  0  0  0  0  0  0
    1.4806   -0.2298   -1.3251 H   0  0  0  0  0  0  0  0  0  0  0  0
    2.1109    2.1358   -1.8857 H   0  0  0  0  0  0  0  0  0  0  0  0
    3.5303    1.0878   -1.8369 H   0  0  0  0  0  0  0  0  0  0  0  0
    3.1854    2.1704   -0.4865 H   0  0  0  0  0  0  0  0  0  0  0  0
  1  2  1  0  0  0  0
  1  8  1  0  0  0  0
  1  9  1  0  0  0  0
  1 10  1  0  0  0  0
  2  3  1  0  0  0  0
  2 11  1  0  0  0  0
  2 12  1  0  0  0  0
  3  4  1  0  0  0  0
  3 13  1  0  0  0  0
  3 14  1  0  0  0  0
  4  5  1  0  0  0  0
  4 15  1  0  0  0  0
  4 16  1  0  0  0  0
  5  6  1  0  0  0  0
  5 17  1  0  0  0  0
  5 18  1  0  0  0  0
  6  7  1  0  0  0  0
  6 19  1  0  0  0  0
  6 20  1  0  0  0  0
  7 21  1  0  0  0  0
  7 22  1  0  0  0  0
  7 23  1  0  0  0  0
M  END
$$$$
GAGA
 OpenBabel12202214493D

 23 22  0  0  0  0  0  0  0  0999 V2000
   -2.2801   -1.7798    2.1827 C   0  0  0  0  0  0  0  0  0  0  0  0
   -1.2910   -2.2032    1.0988 C   0  0  0  0  0  0  0  0  0  0  0  0
   -0.7622   -1.0249    0.2797 C   0  0  0  0  0  0  0  0  0  0  0  0
   -0.0001   -0.0001    1.1187 C   0  0  0  0  0  0  0  0  0  0  0  0
    0.7623    1.0251    0.2796 C   0  0  0  0  0  0  0  0  0  0  0  0
   -0.1361    1.8839   -0.6083 C   0  0  0  0  0  0  0  0  0  0  0  0
    0.6475    2.9864   -1.3155 C   0  0  0  0  0  0  0  0  0  0  0  0
   -3.0938   -1.1930    1.7504 H   0  0  0  0  0  0  0  0  0  0  0  0
   -2.7172   -2.6476    2.6767 H   0  0  0  0  0  0  0  0  0  0  0  0
   -1.7985   -1.1697    2.9474 H   0  0  0  0  0  0  0  0  0  0  0  0
   -0.4488   -2.7280    1.5570 H   0  0  0  0  0  0  0  0  0  0  0  0
   -1.7773   -2.9141    0.4271 H   0  0  0  0  0  0  0  0  0  0  0  0
   -0.0980   -1.4009   -0.5043 H   0  0  0  0  0  0  0  0  0  0  0  0
   -1.6030   -0.5413   -0.2248 H   0  0  0  0  0  0  0  0  0  0  0  0
    0.7066   -0.5325    1.7635 H   0  0  0  0  0  0  0  0  0  0  0  0
   -0.6925    0.5283    1.7803 H   0  0  0  0  0  0  0  0  0  0  0  0
    1.4958    0.5079   -0.3475 H   0  0  0  0  0  0  0  0  0  0  0  0
    1.3282    1.6856    0.9436 H   0  0  0  0  0  0  0  0  0  0  0  0
   -0.6304    1.2556   -1.3522 H   0  0  0  0  0  0  0  0  0  0  0  0
   -0.9260    2.3262    0.0050 H   0  0  0  0  0  0  0  0  0  0  0  0
    1.1213    3.6495   -0.5888 H   0  0  0  0  0  0  0  0  0  0  0  0
    0.0009    3.5923   -1.9522 H   0  0  0  0  0  0  0  0  0  0  0  0
    1.4336    2.5601   -1.9417 H   0  0  0  0  0  0  0  0  0  0  0  0
  1  2  1  0  0  0  0
  1  8  1  0  0  0  0
  1  9  1  0  0  0  0
  1 10  1  0  0  0  0
  2  3  1  0  0  0  0
  2 11  1  0  0  0  0
  2 12  1  0  0  0  0
  3  4  1  0  0  0  0
  3 13  1  0  0  0  0
  3 14  1  0  0  0  0
  4  5  1  0  0  0  0
  4 15  1  0  0  0  0
  4 16  1  0  0  0  0
  5  6  1  0  0  0  0
  5 17  1  0  0  0  0
  5 18  1  0  0  0  0
  6  7  1  0  0  0  0
  6 19  1  0  0  0  0
  6 20  1  0  0  0  0
  7 21  1  0  0  0  0
  7 22  1  0  0  0  0
  7 23  1  0  0  0  0
M  END
$$$$
G-AG-G-
 OpenBabel12202214493D

 23 22  0  0  0  0  0  0  0  0999 V2000
   -1.0128   -2.7297    2.1569 C   0  0  0  0  0  0  0  0  0  0  0  0
   -1.7207   -1.8875    1.0972 C   0  0  0  0  0  0  0  0  0  0  0  0
   -0.7614   -1.0239    0.2786 C   0  0  0  0  0  0  0  0  0  0  0  0
   -0.0003   -0.0004    1.1212 C   0  0  0  0  0  0  0  0  0  0  0  0
    0.7618    1.0243    0.2782 C   0  0  0  0  0  0  0  0  0  0  0  0
    1.7824    0.4138   -0.6870 C   0  0  0  0  0  0  0  0  0  0  0  0
    2.8324   -0.4406    0.0185 C   0  0  0  0  0  0  0  0  0  0  0  0
   -0.5678   -2.1056    2.9319 H   0  0  0  0  0  0  0  0  0  0  0  0
   -1.7073   -3.4156    2.6421 H   0  0  0  0  0  0  0  0  0  0  0  0
   -0.2152   -3.3233    1.7047 H   0  0  0  0  0  0  0  0  0  0  0  0
   -2.2687   -2.5484    0.4216 H   0  0  0  0  0  0  0  0  0  0  0  0
   -2.4624   -1.2438    1.5775 H   0  0  0  0  0  0  0  0  0  0  0  0
   -0.0530   -1.6768   -0.2393 H   0  0  0  0  0  0  0  0  0  0  0  0
   -1.3241   -0.4925   -0.4955 H   0  0  0  0  0  0  0  0  0  0  0  0
    0.6926   -0.5127    1.7922 H   0  0  0  0  0  0  0  0  0  0  0  0
   -0.7136    0.5309    1.7593 H   0  0  0  0  0  0  0  0  0  0  0  0
    1.2813    1.7189    0.9447 H   0  0  0  0  0  0  0  0  0  0  0  0
    0.0409    1.6148   -0.2942 H   0  0  0  0  0  0  0  0  0  0  0  0
    1.2671   -0.1858   -1.4403 H   0  0  0  0  0  0  0  0  0  0  0  0
    2.2788    1.2243   -1.2242 H   0  0  0  0  0  0  0  0  0  0  0  0
    3.3200    0.1261    0.8144 H   0  0  0  0  0  0  0  0  0  0  0  0
    3.6026   -0.7723   -0.6794 H   0  0  0  0  0  0  0  0  0  0  0  0
    2.3871   -1.3309    0.4658 H   0  0  0  0  0  0  0  0  0  0  0  0
  1  2  1  0  0  0  0
  1  8  1  0  0  0  0
  1  9  1  0  0  0  0
  1 10  1  0  0  0  0
  2  3  1  0  0  0  0
  2 11  1  0  0  0  0
  2 12  1  0  0  0  0
  3  4  1  0  0  0  0
  3 13  1  0  0  0  0
  3 14  1  0  0  0  0
  4  5  1  0  0  0  0
  4 15  1  0  0  0  0
  4 16  1  0  0  0  0
  5  6  1  0  0  0  0
  5 17  1  0  0  0  0
  5 18  1  0  0  0  0
  6  7  1  0  0  0  0
  6 19  1  0  0  0  0
  6 20  1  0  0  0  0
  7 21  1  0  0  0  0
  7 22  1  0  0  0  0
  7 23  1  0  0  0  0
M  END
$$$$
G-AG-G
 OpenBabel12202214493D

 23 22  0  0  0  0  0  0  0  0999 V2000
   -0.9573   -2.7369    2.1733 C   0  0  0  0  0  0  0  0  0  0  0  0
   -1.6977   -1.9063    1.1265 C   0  0  0  0  0  0  0  0  0  0  0  0
   -0.7672   -1.0316    0.2838 C   0  0  0  0  0  0  0  0  0  0  0  0
   -0.0004   -0.0005    1.1108 C   0  0  0  0  0  0  0  0  0  0  0  0
    0.7676    1.0321    0.2834 C   0  0  0  0  0  0  0  0  0  0  0  0
    1.8563    0.4363   -0.6229 C   0  0  0  0  0  0  0  0  0  0  0  0
    1.3905    0.1789   -2.0558 C   0  0  0  0  0  0  0  0  0  0  0  0
   -0.5072   -2.1052    2.9397 H   0  0  0  0  0  0  0  0  0  0  0  0
   -1.6336   -3.4322    2.6727 H   0  0  0  0  0  0  0  0  0  0  0  0
   -0.1593   -3.3193    1.7075 H   0  0  0  0  0  0  0  0  0  0  0  0
   -2.2511   -2.5752    0.4640 H   0  0  0  0  0  0  0  0  0  0  0  0
   -2.4364   -1.2704    1.6209 H   0  0  0  0  0  0  0  0  0  0  0  0
   -0.0639   -1.6773   -0.2495 H   0  0  0  0  0  0  0  0  0  0  0  0
   -1.3576   -0.5104   -0.4766 H   0  0  0  0  0  0  0  0  0  0  0  0
    0.7068   -0.5117    1.7689 H   0  0  0  0  0  0  0  0  0  0  0  0
   -0.7114    0.5218    1.7592 H   0  0  0  0  0  0  0  0  0  0  0  0
    1.2244    1.7418    0.9762 H   0  0  0  0  0  0  0  0  0  0  0  0
    0.0633    1.6046   -0.3282 H   0  0  0  0  0  0  0  0  0  0  0  0
    2.7084    1.1175   -0.6588 H   0  0  0  0  0  0  0  0  0  0  0  0
    2.2233   -0.4933   -0.1784 H   0  0  0  0  0  0  0  0  0  0  0  0
    0.5441   -0.5057   -2.0897 H   0  0  0  0  0  0  0  0  0  0  0  0
    2.1924   -0.2482   -2.6599 H   0  0  0  0  0  0  0  0  0  0  0  0
    1.0799    1.1144   -2.5251 H   0  0  0  0  0  0  0  0  0  0  0  0
  1  2  1  0  0  0  0
  1  8  1  0  0  0  0
  1  9  1  0  0  0  0
  1 10  1  0  0  0  0
  2  3  1  0  0  0  0
  2 11  1  0  0  0  0
  2 12  1  0  0  0  0
  3  4  1  0  0  0  0
  3 13  1  0  0  0  0
  3 14  1  0  0  0  0
  4  5  1  0  0  0  0
  4 15  1  0  0  0  0
  4 16  1  0  0  0  0
  5  6  1  0  0  0  0
  5 17  1  0  0  0  0
  5 18  1  0  0  0  0
  6  7  1  0  0  0  0
  6 19  1  0  0  0  0
  6 20  1  0  0  0  0
  7 21  1  0  0  0  0
  7 22  1  0  0  0  0
  7 23  1  0  0  0  0
M  END
$$$$
G-AGG-
 OpenBabel12202214493D

 23 22  0  0  0  0  0  0  0  0999 V2000
   -0.9865   -2.7629    2.1388 C   0  0  0  0  0  0  0  0  0  0  0  0
   -1.7078   -1.9095    1.0976 C   0  0  0  0  0  0  0  0  0  0  0  0
   -0.7643   -1.0278    0.2791 C   0  0  0  0  0  0  0  0  0  0  0  0
   -0.0017   -0.0022    1.1216 C   0  0  0  0  0  0  0  0  0  0  0  0
    0.7660    1.0300    0.2773 C   0  0  0  0  0  0  0  0  0  0  0  0
    0.0301    2.3627    0.1163 C   0  0  0  0  0  0  0  0  0  0  0  0
   -1.3375    2.2417   -0.5493 C   0  0  0  0  0  0  0  0  0  0  0  0
   -0.5127   -2.1486    2.9050 H   0  0  0  0  0  0  0  0  0  0  0  0
   -1.6804   -3.4391    2.6399 H   0  0  0  0  0  0  0  0  0  0  0  0
   -0.2091   -3.3677    1.6666 H   0  0  0  0  0  0  0  0  0  0  0  0
   -2.2603   -2.5636    0.4202 H   0  0  0  0  0  0  0  0  0  0  0  0
   -2.4472   -1.2732    1.5932 H   0  0  0  0  0  0  0  0  0  0  0  0
   -0.0408   -1.6609   -0.2439 H   0  0  0  0  0  0  0  0  0  0  0  0
   -1.3378   -0.5090   -0.4917 H   0  0  0  0  0  0  0  0  0  0  0  0
    0.6945   -0.5307    1.7737 H   0  0  0  0  0  0  0  0  0  0  0  0
   -0.7069    0.5189    1.7788 H   0  0  0  0  0  0  0  0  0  0  0  0
    0.9672    0.6067   -0.7125 H   0  0  0  0  0  0  0  0  0  0  0  0
    1.7377    1.2306    0.7319 H   0  0  0  0  0  0  0  0  0  0  0  0
   -0.0900    2.8151    1.1050 H   0  0  0  0  0  0  0  0  0  0  0  0
    0.6545    3.0437   -0.4665 H   0  0  0  0  0  0  0  0  0  0  0  0
   -1.2524    1.7831   -1.5371 H   0  0  0  0  0  0  0  0  0  0  0  0
   -1.7954    3.2242   -0.6747 H   0  0  0  0  0  0  0  0  0  0  0  0
   -2.0182    1.6336    0.0478 H   0  0  0  0  0  0  0  0  0  0  0  0
  1  2  1  0  0  0  0
  1  8  1  0  0  0  0
  1  9  1  0  0  0  0
  1 10  1  0  0  0  0
  2  3  1  0  0  0  0
  2 11  1  0  0  0  0
  2 12  1  0  0  0  0
  3  4  1  0  0  0  0
  3 13  1  0  0  0  0
  3 14  1  0  0  0  0
  4  5  1  0  0  0  0
  4 15  1  0  0  0  0
  4 16  1  0  0  0  0
  5  6  1  0  0  0  0
  5 17  1  0  0  0  0
  5 18  1  0  0  0  0
  6  7  1  0  0  0  0
  6 19  1  0  0  0  0
  6 20  1  0  0  0  0
  7 21  1  0  0  0  0
  7 22  1  0  0  0  0
  7 23  1  0  0  0  0
M  END
$$$$
G-AGG
 OpenBabel12202214493D

 23 22  0  0  0  0  0  0  0  0999 V2000
   -0.3814   -3.0678    1.7661 C   0  0  0  0  0  0  0  0  0  0  0  0
   -1.4017   -2.1413    1.1071 C   0  0  0  0  0  0  0  0  0  0  0  0
   -0.7619   -1.0245    0.2797 C   0  0  0  0  0  0  0  0  0  0  0  0
   -0.0008   -0.0011    1.1195 C   0  0  0  0  0  0  0  0  0  0  0  0
    0.7627    1.0256    0.2788 C   0  0  0  0  0  0  0  0  0  0  0  0
   -0.1047    1.8265   -0.6955 C   0  0  0  0  0  0  0  0  0  0  0  0
   -1.2315    2.5884   -0.0035 C   0  0  0  0  0  0  0  0  0  0  0  0
    0.2171   -2.5480    2.5138 H   0  0  0  0  0  0  0  0  0  0  0  0
   -0.8755   -3.9035    2.2629 H   0  0  0  0  0  0  0  0  0  0  0  0
    0.2995   -3.4790    1.0164 H   0  0  0  0  0  0  0  0  0  0  0  0
   -2.0505   -2.7353    0.4603 H   0  0  0  0  0  0  0  0  0  0  0  0
   -2.0443   -1.6981    1.8737 H   0  0  0  0  0  0  0  0  0  0  0  0
   -0.0788   -1.4695   -0.4536 H   0  0  0  0  0  0  0  0  0  0  0  0
   -1.5440   -0.5148   -0.2884 H   0  0  0  0  0  0  0  0  0  0  0  0
    0.7177   -0.5150    1.7615 H   0  0  0  0  0  0  0  0  0  0  0  0
   -0.7040    0.5078    1.7856 H   0  0  0  0  0  0  0  0  0  0  0  0
    1.5429    0.5060   -0.2842 H   0  0  0  0  0  0  0  0  0  0  0  0
    1.2699    1.7252    0.9498 H   0  0  0  0  0  0  0  0  0  0  0  0
    0.5356    2.5348   -1.2265 H   0  0  0  0  0  0  0  0  0  0  0  0
   -0.5238    1.1609   -1.4538 H   0  0  0  0  0  0  0  0  0  0  0  0
   -1.9634    1.9090    0.4346 H   0  0  0  0  0  0  0  0  0  0  0  0
   -1.7584    3.2336   -0.7077 H   0  0  0  0  0  0  0  0  0  0  0  0
   -0.8363    3.2163    0.7977 H   0  0  0  0  0  0  0  0  0  0  0  0
  1  2  1  0  0  0  0
  1  8  1  0  0  0  0
  1  9  1  0  0  0  0
  1 10  1  0  0  0  0
  2  3  1  0  0  0  0
  2 11  1  0  0  0  0
  2 12  1  0  0  0  0
  3  4  1  0  0  0  0
  3 13  1  0  0  0  0
  3 14  1  0  0  0  0
  4  5  1  0  0  0  0
  4 15  1  0  0  0  0
  4 16  1  0  0  0  0
  5  6  1  0  0  0  0
  5 17  1  0  0  0  0
  5 18  1  0  0  0  0
  6  7  1  0  0  0  0
  6 19  1  0  0  0  0
  6 20  1  0  0  0  0
  7 21  1  0  0  0  0
  7 22  1  0  0  0  0
  7 23  1  0  0  0  0
M  END
$$$$
GAG-G-
 OpenBabel12202214493D

 23 22  0  0  0  0  0  0  0  0999 V2000
   -2.8283   -1.2480    1.7661 C   0  0  0  0  0  0  0  0  0  0  0  0
   -1.6474   -1.9586    1.1071 C   0  0  0  0  0  0  0  0  0  0  0  0
   -0.7619   -1.0245    0.2797 C   0  0  0  0  0  0  0  0  0  0  0  0
   -0.0008   -0.0011    1.1195 C   0  0  0  0  0  0  0  0  0  0  0  0
    0.7627    1.0256    0.2788 C   0  0  0  0  0  0  0  0  0  0  0  0
    1.7793    0.4254   -0.6955 C   0  0  0  0  0  0  0  0  0  0  0  0
    2.8333   -0.4346   -0.0035 C   0  0  0  0  0  0  0  0  0  0  0  0
   -3.4180   -0.7143    1.0164 H   0  0  0  0  0  0  0  0  0  0  0  0
   -3.4865   -1.9617    2.2629 H   0  0  0  0  0  0  0  0  0  0  0  0
   -2.5026   -0.5253    2.5138 H   0  0  0  0  0  0  0  0  0  0  0  0
   -1.0380   -2.4465    1.8737 H   0  0  0  0  0  0  0  0  0  0  0  0
   -2.0295   -2.7508    0.4603 H   0  0  0  0  0  0  0  0  0  0  0  0
   -0.0487   -1.6269   -0.2884 H   0  0  0  0  0  0  0  0  0  0  0  0
   -1.3846   -0.4983   -0.4536 H   0  0  0  0  0  0  0  0  0  0  0  0
    0.6889   -0.5281    1.7856 H   0  0  0  0  0  0  0  0  0  0  0  0
   -0.6997    0.5392    1.7615 H   0  0  0  0  0  0  0  0  0  0  0  0
    1.2868    1.7126    0.9498 H   0  0  0  0  0  0  0  0  0  0  0  0
    0.0406    1.6233   -0.2842 H   0  0  0  0  0  0  0  0  0  0  0  0
    1.2625   -0.1675   -1.4538 H   0  0  0  0  0  0  0  0  0  0  0  0
    2.2735    1.2424   -1.2265 H   0  0  0  0  0  0  0  0  0  0  0  0
    3.3209    0.1247    0.7977 H   0  0  0  0  0  0  0  0  0  0  0  0
    3.6028   -0.7535   -0.7077 H   0  0  0  0  0  0  0  0  0  0  0  0
    2.3932   -1.3311    0.4346 H   0  0  0  0  0  0  0  0  0  0  0  0
  1  2  1  0  0  0  0
  1  8  1  0  0  0  0
  1  9  1  0  0  0  0
  1 10  1  0  0  0  0
  2  3  1  0  0  0  0
  2 11  1  0  0  0  0
  2 12  1  0  0  0  0
  3  4  1  0  0  0  0
  3 13  1  0  0  0  0
  3 14  1  0  0  0  0
  4  5  1  0  0  0  0
  4 15  1  0  0  0  0
  4 16  1  0  0  0  0
  5  6  1  0  0  0  0
  5 17  1  0  0  0  0
  5 18  1  0  0  0  0
  6  7  1  0  0  0  0
  6 19  1  0  0  0  0
  6 20  1  0  0  0  0
  7 21  1  0  0  0  0
  7 22  1  0  0  0  0
  7 23  1  0  0  0  0
M  END
$$$$
GAG-G
 OpenBabel12202214493D

 23 22  0  0  0  0  0  0  0  0999 V2000
   -2.3622   -1.7398    2.1388 C   0  0  0  0  0  0  0  0  0  0  0  0
   -1.3373   -2.1851    1.0976 C   0  0  0  0  0  0  0  0  0  0  0  0
   -0.7643   -1.0278    0.2791 C   0  0  0  0  0  0  0  0  0  0  0  0
   -0.0017   -0.0022    1.1216 C   0  0  0  0  0  0  0  0  0  0  0  0
    0.7660    1.0300    0.2773 C   0  0  0  0  0  0  0  0  0  0  0  0
    2.2541    0.7088    0.1163 C   0  0  0  0  0  0  0  0  0  0  0  0
    2.5317   -0.6358   -0.5493 C   0  0  0  0  0  0  0  0  0  0  0  0
   -3.1650   -1.1694    1.6666 H   0  0  0  0  0  0  0  0  0  0  0  0
   -2.8100   -2.5989    2.6399 H   0  0  0  0  0  0  0  0  0  0  0  0
   -1.9102   -1.1093    2.9050 H   0  0  0  0  0  0  0  0  0  0  0  0
   -0.5151   -2.7101    1.5932 H   0  0  0  0  0  0  0  0  0  0  0  0
   -1.8047   -2.9024    0.4202 H   0  0  0  0  0  0  0  0  0  0  0  0
   -0.1025   -1.4277   -0.4917 H   0  0  0  0  0  0  0  0  0  0  0  0
   -1.5789   -0.5170   -0.2440 H   0  0  0  0  0  0  0  0  0  0  0  0
    0.7003   -0.5276    1.7788 H   0  0  0  0  0  0  0  0  0  0  0  0
   -0.7081    0.5124    1.7737 H   0  0  0  0  0  0  0  0  0  0  0  0
    0.6785    2.0183    0.7319 H   0  0  0  0  0  0  0  0  0  0  0  0
    0.3027    1.1009   -0.7125 H   0  0  0  0  0  0  0  0  0  0  0  0
    2.7266    1.5027   -0.4665 H   0  0  0  0  0  0  0  0  0  0  0  0
    2.7219    0.7239    1.1050 H   0  0  0  0  0  0  0  0  0  0  0  0
    2.1453   -1.4627    0.0478 H   0  0  0  0  0  0  0  0  0  0  0  0
    3.6045   -0.7916   -0.6747 H   0  0  0  0  0  0  0  0  0  0  0  0
    2.0681   -0.6862   -1.5371 H   0  0  0  0  0  0  0  0  0  0  0  0
  1  2  1  0  0  0  0
  1  8  1  0  0  0  0
  1  9  1  0  0  0  0
  1 10  1  0  0  0  0
  2  3  1  0  0  0  0
  2 11  1  0  0  0  0
  2 12  1  0  0  0  0
  3  4  1  0  0  0  0
  3 13  1  0  0  0  0
  3 14  1  0  0  0  0
  4  5  1  0  0  0  0
  4 15  1  0  0  0  0
  4 16  1  0  0  0  0
  5  6  1  0  0  0  0
  5 17  1  0  0  0  0
  5 18  1  0  0  0  0
  6  7  1  0  0  0  0
  6 19  1  0  0  0  0
  6 20  1  0  0  0  0
  7 21  1  0  0  0  0
  7 22  1  0  0  0  0
  7 23  1  0  0  0  0
M  END
$$$$
GAGG-
 OpenBabel12202214493D

 23 22  0  0  0  0  0  0  0  0999 V2000
   -2.8019   -1.3384    1.7810 C   0  0  0  0  0  0  0  0  0  0  0  0
   -1.5997   -2.0011    1.1098 C   0  0  0  0  0  0  0  0  0  0  0  0
   -0.7643   -1.0277    0.2796 C   0  0  0  0  0  0  0  0  0  0  0  0
   -0.0016   -0.0022    1.1207 C   0  0  0  0  0  0  0  0  0  0  0  0
    0.7660    1.0300    0.2778 C   0  0  0  0  0  0  0  0  0  0  0  0
    0.0347    2.3661    0.1217 C   0  0  0  0  0  0  0  0  0  0  0  0
   -1.3328    2.2501   -0.5458 C   0  0  0  0  0  0  0  0  0  0  0  0
   -3.4357   -0.8534    1.0344 H   0  0  0  0  0  0  0  0  0  0  0  0
   -3.4104   -2.0720    2.3109 H   0  0  0  0  0  0  0  0  0  0  0  0
   -2.4949   -0.5802    2.5016 H   0  0  0  0  0  0  0  0  0  0  0  0
   -0.9637   -2.4657    1.8691 H   0  0  0  0  0  0  0  0  0  0  0  0
   -1.9550   -2.8070    0.4631 H   0  0  0  0  0  0  0  0  0  0  0  0
   -0.0348   -1.5885   -0.3119 H   0  0  0  0  0  0  0  0  0  0  0  0
   -1.4149   -0.5154   -0.4336 H   0  0  0  0  0  0  0  0  0  0  0  0
    0.6935   -0.5490    1.7632 H   0  0  0  0  0  0  0  0  0  0  0  0
   -0.6881    0.5249    1.7882 H   0  0  0  0  0  0  0  0  0  0  0  0
    0.9653    0.6101   -0.7127 H   0  0  0  0  0  0  0  0  0  0  0  0
    1.7386    1.2269    0.7329 H   0  0  0  0  0  0  0  0  0  0  0  0
   -0.0843    2.8162    1.1112 H   0  0  0  0  0  0  0  0  0  0  0  0
    0.6624    3.0469   -0.4581 H   0  0  0  0  0  0  0  0  0  0  0  0
   -1.2478    1.7848   -1.5302 H   0  0  0  0  0  0  0  0  0  0  0  0
   -1.7831    3.2350   -0.6776 H   0  0  0  0  0  0  0  0  0  0  0  0
   -2.0197    1.6501    0.0523 H   0  0  0  0  0  0  0  0  0  0  0  0
  1  2  1  0  0  0  0
  1  8  1  0  0  0  0
  1  9  1  0  0  0  0
  1 10  1  0  0  0  0
  2  3  1  0  0  0  0
  2 11  1  0  0  0  0
  2 12  1  0  0  0  0
  3  4  1  0  0  0  0
  3 13  1  0  0  0  0
  3 14  1  0  0  0  0
  4  5  1  0  0  0  0
  4 15  1  0  0  0  0
  4 16  1  0  0  0  0
  5  6  1  0  0  0  0
  5 17  1  0  0  0  0
  5 18  1  0  0  0  0
  6  7  1  0  0  0  0
  6 19  1  0  0  0  0
  6 20  1  0  0  0  0
  7 21  1  0  0  0  0
  7 22  1  0  0  0  0
  7 23  1  0  0  0  0
M  END
$$$$
GAGG
 OpenBabel12202214493D

 23 22  0  0  0  0  0  0  0  0999 V2000
   -2.3228   -1.7555    2.1569 C   0  0  0  0  0  0  0  0  0  0  0  0
   -1.3125   -2.1911    1.0972 C   0  0  0  0  0  0  0  0  0  0  0  0
   -0.7614   -1.0239    0.2786 C   0  0  0  0  0  0  0  0  0  0  0  0
   -0.0003   -0.0004    1.1212 C   0  0  0  0  0  0  0  0  0  0  0  0
    0.7618    1.0243    0.2782 C   0  0  0  0  0  0  0  0  0  0  0  0
   -0.1167    1.8261   -0.6870 C   0  0  0  0  0  0  0  0  0  0  0  0
   -1.2371    2.5858    0.0185 C   0  0  0  0  0  0  0  0  0  0  0  0
   -3.1208   -1.1625    1.7047 H   0  0  0  0  0  0  0  0  0  0  0  0
   -2.7798   -2.6180    2.6421 H   0  0  0  0  0  0  0  0  0  0  0  0
   -1.8532   -1.1497    2.9319 H   0  0  0  0  0  0  0  0  0  0  0  0
   -0.4826   -2.7161    1.5775 H   0  0  0  0  0  0  0  0  0  0  0  0
   -1.7877   -2.9060    0.4216 H   0  0  0  0  0  0  0  0  0  0  0  0
   -0.0906   -1.4098   -0.4955 H   0  0  0  0  0  0  0  0  0  0  0  0
   -1.5906   -0.5333   -0.2393 H   0  0  0  0  0  0  0  0  0  0  0  0
    0.7138   -0.5306    1.7593 H   0  0  0  0  0  0  0  0  0  0  0  0
   -0.6903    0.5158    1.7922 H   0  0  0  0  0  0  0  0  0  0  0  0
    1.5347    0.5039   -0.2942 H   0  0  0  0  0  0  0  0  0  0  0  0
    1.2775    1.7217    0.9447 H   0  0  0  0  0  0  0  0  0  0  0  0
    0.5168    2.5347   -1.2242 H   0  0  0  0  0  0  0  0  0  0  0  0
   -0.5426    1.1600   -1.4403 H   0  0  0  0  0  0  0  0  0  0  0  0
   -1.9615    1.9031    0.4658 H   0  0  0  0  0  0  0  0  0  0  0  0
   -1.7763    3.2279   -0.6794 H   0  0  0  0  0  0  0  0  0  0  0  0
   -0.8347    3.2159    0.8144 H   0  0  0  0  0  0  0  0  0  0  0  0
  1  2  1  0  0  0  0
  1  8  1  0  0  0  0
  1  9  1  0  0  0  0
  1 10  1  0  0  0  0
  2  3  1  0  0  0  0
  2 11  1  0  0  0  0
  2 12  1  0  0  0  0
  3  4  1  0  0  0  0
  3 13  1  0  0  0  0
  3 14  1  0  0  0  0
  4  5  1  0  0  0  0
  4 15  1  0  0  0  0
  4 16  1  0  0  0  0
  5  6  1  0  0  0  0
  5 17  1  0  0  0  0
  5 18  1  0  0  0  0
  6  7  1  0  0  0  0
  6 19  1  0  0  0  0
  6 20  1  0  0  0  0
  7 21  1  0  0  0  0
  7 22  1  0  0  0  0
  7 23  1  0  0  0  0
M  END
$$$$
G-G-AA
 OpenBabel12202214493D

 23 22  0  0  0  0  0  0  0  0999 V2000
   -2.8134    0.4644   -0.0040 C   0  0  0  0  0  0  0  0  0  0  0  0
   -1.7798   -0.4233   -0.6927 C   0  0  0  0  0  0  0  0  0  0  0  0
   -0.7640   -1.0274    0.2802 C   0  0  0  0  0  0  0  0  0  0  0  0
    0.0008    0.0011    1.1166 C   0  0  0  0  0  0  0  0  0  0  0  0
    0.7632    1.0262    0.2812 C   0  0  0  0  0  0  0  0  0  0  0  0
    1.6432    1.9345    1.1348 C   0  0  0  0  0  0  0  0  0  0  0  0
    2.3928    2.9691    0.3012 C   0  0  0  0  0  0  0  0  0  0  0  0
   -3.3128   -0.0768    0.8026 H   0  0  0  0  0  0  0  0  0  0  0  0
   -2.3514    1.3536    0.4260 H   0  0  0  0  0  0  0  0  0  0  0  0
   -3.5767    0.7954   -0.7097 H   0  0  0  0  0  0  0  0  0  0  0  0
   -2.2921   -1.2375   -1.2103 H   0  0  0  0  0  0  0  0  0  0  0  0
   -1.2589    0.1517   -1.4611 H   0  0  0  0  0  0  0  0  0  0  0  0
   -1.2865   -1.7126    0.9539 H   0  0  0  0  0  0  0  0  0  0  0  0
   -0.0445   -1.6272   -0.2838 H   0  0  0  0  0  0  0  0  0  0  0  0
    0.7119   -0.5287    1.7572 H   0  0  0  0  0  0  0  0  0  0  0  0
   -0.6875    0.5241    1.7860 H   0  0  0  0  0  0  0  0  0  0  0  0
    0.0615    1.6439   -0.2857 H   0  0  0  0  0  0  0  0  0  0  0  0
    1.3865    0.5037   -0.4537 H   0  0  0  0  0  0  0  0  0  0  0  0
    1.0199    2.4405    1.8770 H   0  0  0  0  0  0  0  0  0  0  0  0
    2.3580    1.3220    1.6907 H   0  0  0  0  0  0  0  0  0  0  0  0
    3.0082    3.6164    0.9264 H   0  0  0  0  0  0  0  0  0  0  0  0
    1.6924    3.6002   -0.2490 H   0  0  0  0  0  0  0  0  0  0  0  0
    3.0448    2.4812   -0.4247 H   0  0  0  0  0  0  0  0  0  0  0  0
  1  2  1  0  0  0  0
  1  8  1  0  0  0  0
  1  9  1  0  0  0  0
  1 10  1  0  0  0  0
  2  3  1  0  0  0  0
  2 11  1  0  0  0  0
  2 12  1  0  0  0  0
  3  4  1  0  0  0  0
  3 13  1  0  0  0  0
  3 14  1  0  0  0  0
  4  5  1  0  0  0  0
  4 15  1  0  0  0  0
  4 16  1  0  0  0  0
  5  6  1  0  0  0  0
  5 17  1  0  0  0  0
  5 18  1  0  0  0  0
  6  7  1  0  0  0  0
  6 19  1  0  0  0  0
  6 20  1  0  0  0  0
  7 21  1  0  0  0  0
  7 22  1  0  0  0  0
  7 23  1  0  0  0  0
M  END
$$$$
G-GAA
 OpenBabel12202214493D

 23 22  0  0  0  0  0  0  0  0999 V2000
    1.3350   -2.2359   -0.5575 C   0  0  0  0  0  0  0  0  0  0  0  0
   -0.0302   -2.3632    0.1126 C   0  0  0  0  0  0  0  0  0  0  0  0
   -0.7676   -1.0322    0.2793 C   0  0  0  0  0  0  0  0  0  0  0  0
    0.0021    0.0028    1.1172 C   0  0  0  0  0  0  0  0  0  0  0  0
    0.7656    1.0294    0.2815 C   0  0  0  0  0  0  0  0  0  0  0  0
    1.6193    1.9650    1.1325 C   0  0  0  0  0  0  0  0  0  0  0  0
    2.3315    3.0220    0.2955 C   0  0  0  0  0  0  0  0  0  0  0  0
    2.0161   -1.6307    0.0422 H   0  0  0  0  0  0  0  0  0  0  0  0
    1.7946   -3.2160   -0.6925 H   0  0  0  0  0  0  0  0  0  0  0  0
    1.2448   -1.7671   -1.5406 H   0  0  0  0  0  0  0  0  0  0  0  0
   -0.6537   -3.0444   -0.4700 H   0  0  0  0  0  0  0  0  0  0  0  0
    0.0969   -2.8195    1.0992 H   0  0  0  0  0  0  0  0  0  0  0  0
   -0.9784   -0.6109   -0.7081 H   0  0  0  0  0  0  0  0  0  0  0  0
   -1.7340   -1.2358    0.7438 H   0  0  0  0  0  0  0  0  0  0  0  0
    0.7029   -0.5172    1.7794 H   0  0  0  0  0  0  0  0  0  0  0  0
   -0.6897    0.5442    1.7661 H   0  0  0  0  0  0  0  0  0  0  0  0
    0.0474    1.6208   -0.2951 H   0  0  0  0  0  0  0  0  0  0  0  0
    1.4052    0.5229   -0.4466 H   0  0  0  0  0  0  0  0  0  0  0  0
    0.9853    2.4507    1.8790 H   0  0  0  0  0  0  0  0  0  0  0  0
    2.3566    1.3733    1.6824 H   0  0  0  0  0  0  0  0  0  0  0  0
    2.9844    2.5541   -0.4440 H   0  0  0  0  0  0  0  0  0  0  0  0
    2.9430    3.6801    0.9147 H   0  0  0  0  0  0  0  0  0  0  0  0
    1.6092    3.6406   -0.2403 H   0  0  0  0  0  0  0  0  0  0  0  0
  1  2  1  0  0  0  0
  1  8  1  0  0  0  0
  1  9  1  0  0  0  0
  1 10  1  0  0  0  0
  2  3  1  0  0  0  0
  2 11  1  0  0  0  0
  2 12  1  0  0  0  0
  3  4  1  0  0  0  0
  3 13  1  0  0  0  0
  3 14  1  0  0  0  0
  4  5  1  0  0  0  0
  4 15  1  0  0  0  0
  4 16  1  0  0  0  0
  5  6  1  0  0  0  0
  5 17  1  0  0  0  0
  5 18  1  0  0  0  0
  6  7  1  0  0  0  0
  6 19  1  0  0  0  0
  6 20  1  0  0  0  0
  7 21  1  0  0  0  0
  7 22  1  0  0  0  0
  7 23  1  0  0  0  0
M  END
$$$$
GG-AA
 OpenBabel12202214493D

 23 22  0  0  0  0  0  0  0  0999 V2000
   -2.5255    0.6351   -0.5575 C   0  0  0  0  0  0  0  0  0  0  0  0
   -2.2545   -0.7090    0.1126 C   0  0  0  0  0  0  0  0  0  0  0  0
   -0.7676   -1.0322    0.2793 C   0  0  0  0  0  0  0  0  0  0  0  0
    0.0021    0.0028    1.1172 C   0  0  0  0  0  0  0  0  0  0  0  0
    0.7656    1.0294    0.2815 C   0  0  0  0  0  0  0  0  0  0  0  0
    1.4159    2.1163    1.1325 C   0  0  0  0  0  0  0  0  0  0  0  0
    2.2233    3.1025    0.2955 C   0  0  0  0  0  0  0  0  0  0  0  0
   -2.0506    0.6836   -1.5406 H   0  0  0  0  0  0  0  0  0  0  0  0
   -3.5964    0.7932   -0.6925 H   0  0  0  0  0  0  0  0  0  0  0  0
   -2.1419    1.4616    0.0422 H   0  0  0  0  0  0  0  0  0  0  0  0
   -2.7281   -0.7186    1.0992 H   0  0  0  0  0  0  0  0  0  0  0  0
   -2.7275   -1.5021   -0.4700 H   0  0  0  0  0  0  0  0  0  0  0  0
   -0.6845   -2.0163    0.7438 H   0  0  0  0  0  0  0  0  0  0  0  0
   -0.3035   -1.1129   -0.7081 H   0  0  0  0  0  0  0  0  0  0  0  0
    0.7196   -0.5039    1.7661 H   0  0  0  0  0  0  0  0  0  0  0  0
   -0.6976    0.5243    1.7794 H   0  0  0  0  0  0  0  0  0  0  0  0
    0.0964    1.4962   -0.4466 H   0  0  0  0  0  0  0  0  0  0  0  0
    1.5386    0.5118   -0.2951 H   0  0  0  0  0  0  0  0  0  0  0  0
    0.6370    2.6521    1.6824 H   0  0  0  0  0  0  0  0  0  0  0  0
    2.0635    1.6489    1.8790 H   0  0  0  0  0  0  0  0  0  0  0  0
    3.0235    2.5888   -0.2403 H   0  0  0  0  0  0  0  0  0  0  0  0
    2.6775    3.8775    0.9147 H   0  0  0  0  0  0  0  0  0  0  0  0
    1.5873    3.5932   -0.4440 H   0  0  0  0  0  0  0  0  0  0  0  0
  1  2  1  0  0  0  0
  1  8  1  0  0  0  0
  1  9  1  0  0  0  0
  1 10  1  0  0  0  0
  2  3  1  0  0  0  0
  2 11  1  0  0  0  0
  2 12  1  0  0  0  0
  3  4  1  0  0  0  0
  3 13  1  0  0  0  0
  3 14  1  0  0  0  0
  4  5  1  0  0  0  0
  4 15  1  0  0  0  0
  4 16  1  0  0  0  0
  5  6  1  0  0  0  0
  5 17  1  0  0  0  0
  5 18  1  0  0  0  0
  6  7  1  0  0  0  0
  6 19  1  0  0  0  0
  6 20  1  0  0  0  0
  7 21  1  0  0  0  0
  7 22  1  0  0  0  0
  7 23  1  0  0  0  0
M  END
$$$$
GGAA
 OpenBabel12202214493D

 23 22  0  0  0  0  0  0  0  0999 V2000
    1.2543   -2.5608   -0.0040 C   0  0  0  0  0  0  0  0  0  0  0  0
    0.1068   -1.8264   -0.6927 C   0  0  0  0  0  0  0  0  0  0  0  0
   -0.7640   -1.0274    0.2802 C   0  0  0  0  0  0  0  0  0  0  0  0
    0.0008    0.0011    1.1166 C   0  0  0  0  0  0  0  0  0  0  0  0
    0.7632    1.0262    0.2812 C   0  0  0  0  0  0  0  0  0  0  0  0
    1.3798    2.1304    1.1348 C   0  0  0  0  0  0  0  0  0  0  0  0
    2.1549    3.1460    0.3012 C   0  0  0  0  0  0  0  0  0  0  0  0
    0.8798   -3.1948    0.8026 H   0  0  0  0  0  0  0  0  0  0  0  0
    1.7910   -3.1965   -0.7097 H   0  0  0  0  0  0  0  0  0  0  0  0
    1.9730   -1.8624    0.4260 H   0  0  0  0  0  0  0  0  0  0  0  0
    0.5076   -1.1620   -1.4611 H   0  0  0  0  0  0  0  0  0  0  0  0
   -0.5255   -2.5512   -1.2103 H   0  0  0  0  0  0  0  0  0  0  0  0
   -1.5455   -0.5109   -0.2838 H   0  0  0  0  0  0  0  0  0  0  0  0
   -1.2700   -1.7249    0.9539 H   0  0  0  0  0  0  0  0  0  0  0  0
    0.6998   -0.5076    1.7860 H   0  0  0  0  0  0  0  0  0  0  0  0
   -0.7112    0.5297    1.7572 H   0  0  0  0  0  0  0  0  0  0  0  0
    0.0834    1.4728   -0.4537 H   0  0  0  0  0  0  0  0  0  0  0  0
    1.5567    0.5319   -0.2857 H   0  0  0  0  0  0  0  0  0  0  0  0
    0.5875    2.6387    1.6907 H   0  0  0  0  0  0  0  0  0  0  0  0
    2.0438    1.6791    1.8770 H   0  0  0  0  0  0  0  0  0  0  0  0
    2.9609    2.6568   -0.2490 H   0  0  0  0  0  0  0  0  0  0  0  0
    2.5977    3.9217    0.9264 H   0  0  0  0  0  0  0  0  0  0  0  0
    1.5001    3.6300   -0.4247 H   0  0  0  0  0  0  0  0  0  0  0  0
  1  2  1  0  0  0  0
  1  8  1  0  0  0  0
  1  9  1  0  0  0  0
  1 10  1  0  0  0  0
  2  3  1  0  0  0  0
  2 11  1  0  0  0  0
  2 12  1  0  0  0  0
  3  4  1  0  0  0  0
  3 13  1  0  0  0  0
  3 14  1  0  0  0  0
  4  5  1  0  0  0  0
  4 15  1  0  0  0  0
  4 16  1  0  0  0  0
  5  6  1  0  0  0  0
  5 17  1  0  0  0  0
  5 18  1  0  0  0  0
  6  7  1  0  0  0  0
  6 19  1  0  0  0  0
  6 20  1  0  0  0  0
  7 21  1  0  0  0  0
  7 22  1  0  0  0  0
  7 23  1  0  0  0  0
M  END
$$$$
G-G-AG-
 OpenBabel12202214493D

 23 22  0  0  0  0  0  0  0  0999 V2000
   -2.8324    0.4406    0.0186 C   0  0  0  0  0  0  0  0  0  0  0  0
   -1.7824   -0.4137   -0.6870 C   0  0  0  0  0  0  0  0  0  0  0  0
   -0.7618   -1.0243    0.2782 C   0  0  0  0  0  0  0  0  0  0  0  0
    0.0003    0.0004    1.1212 C   0  0  0  0  0  0  0  0  0  0  0  0
    0.7614    1.0239    0.2786 C   0  0  0  0  0  0  0  0  0  0  0  0
    1.7207    1.8875    1.0972 C   0  0  0  0  0  0  0  0  0  0  0  0
    1.0128    2.7297    2.1569 C   0  0  0  0  0  0  0  0  0  0  0  0
   -3.3200   -0.1261    0.8144 H   0  0  0  0  0  0  0  0  0  0  0  0
   -2.3871    1.3309    0.4658 H   0  0  0  0  0  0  0  0  0  0  0  0
   -3.6026    0.7723   -0.6794 H   0  0  0  0  0  0  0  0  0  0  0  0
   -2.2788   -1.2243   -1.2242 H   0  0  0  0  0  0  0  0  0  0  0  0
   -1.2671    0.1858   -1.4403 H   0  0  0  0  0  0  0  0  0  0  0  0
   -1.2813   -1.7189    0.9447 H   0  0  0  0  0  0  0  0  0  0  0  0
   -0.0409   -1.6148   -0.2942 H   0  0  0  0  0  0  0  0  0  0  0  0
    0.7136   -0.5309    1.7593 H   0  0  0  0  0  0  0  0  0  0  0  0
   -0.6926    0.5127    1.7922 H   0  0  0  0  0  0  0  0  0  0  0  0
    0.0530    1.6768   -0.2393 H   0  0  0  0  0  0  0  0  0  0  0  0
    1.3241    0.4925   -0.4955 H   0  0  0  0  0  0  0  0  0  0  0  0
    2.4624    1.2438    1.5774 H   0  0  0  0  0  0  0  0  0  0  0  0
    2.2687    2.5484    0.4216 H   0  0  0  0  0  0  0  0  0  0  0  0
    1.7073    3.4156    2.6421 H   0  0  0  0  0  0  0  0  0  0  0  0
    0.5678    2.1056    2.9319 H   0  0  0  0  0  0  0  0  0  0  0  0
    0.2152    3.3233    1.7047 H   0  0  0  0  0  0  0  0  0  0  0  0
  1  2  1  0  0  0  0
  1  8  1  0  0  0  0
  1  9  1  0  0  0  0
  1 10  1  0  0  0  0
  2  3  1  0  0  0  0
  2 11  1  0  0  0  0
  2 12  1  0  0  0  0
  3  4  1  0  0  0  0
  3 13  1  0  0  0  0
  3 14  1  0  0  0  0
  4  5  1  0  0  0  0
  4 15  1  0  0  0  0
  4 16  1  0  0  0  0
  5  6  1  0  0  0  0
  5 17  1  0  0  0  0
  5 18  1  0  0  0  0
  6  7  1  0  0  0  0
  6 19  1  0  0  0  0
  6 20  1  0  0  0  0
  7 21  1  0  0  0  0
  7 22  1  0  0  0  0
  7 23  1  0  0  0  0
M  END
$$$$
G-G-AG
 OpenBabel12202214493D

 23 22  0  0  0  0  0  0  0  0999 V2000
   -2.8333    0.4346   -0.0035 C   0  0  0  0  0  0  0  0  0  0  0  0
   -1.7793   -0.4254   -0.6955 C   0  0  0  0  0  0  0  0  0  0  0  0
   -0.7627   -1.0256    0.2788 C   0  0  0  0  0  0  0  0  0  0  0  0
    0.0008    0.0011    1.1195 C   0  0  0  0  0  0  0  0  0  0  0  0
    0.7619    1.0245    0.2797 C   0  0  0  0  0  0  0  0  0  0  0  0
    1.6474    1.9586    1.1071 C   0  0  0  0  0  0  0  0  0  0  0  0
    2.8283    1.2480    1.7661 C   0  0  0  0  0  0  0  0  0  0  0  0
   -3.3209   -0.1247    0.7977 H   0  0  0  0  0  0  0  0  0  0  0  0
   -2.3932    1.3311    0.4346 H   0  0  0  0  0  0  0  0  0  0  0  0
   -3.6028    0.7535   -0.7077 H   0  0  0  0  0  0  0  0  0  0  0  0
   -2.2735   -1.2424   -1.2265 H   0  0  0  0  0  0  0  0  0  0  0  0
   -1.2625    0.1676   -1.4538 H   0  0  0  0  0  0  0  0  0  0  0  0
   -1.2868   -1.7126    0.9498 H   0  0  0  0  0  0  0  0  0  0  0  0
   -0.0406   -1.6233   -0.2842 H   0  0  0  0  0  0  0  0  0  0  0  0
    0.6997   -0.5392    1.7615 H   0  0  0  0  0  0  0  0  0  0  0  0
   -0.6889    0.5281    1.7856 H   0  0  0  0  0  0  0  0  0  0  0  0
    0.0487    1.6269   -0.2884 H   0  0  0  0  0  0  0  0  0  0  0  0
    1.3846    0.4983   -0.4536 H   0  0  0  0  0  0  0  0  0  0  0  0
    2.0295    2.7508    0.4603 H   0  0  0  0  0  0  0  0  0  0  0  0
    1.0380    2.4465    1.8737 H   0  0  0  0  0  0  0  0  0  0  0  0
    3.4865    1.9617    2.2629 H   0  0  0  0  0  0  0  0  0  0  0  0
    3.4180    0.7143    1.0164 H   0  0  0  0  0  0  0  0  0  0  0  0
    2.5026    0.5253    2.5138 H   0  0  0  0  0  0  0  0  0  0  0  0
  1  2  1  0  0  0  0
  1  8  1  0  0  0  0
  1  9  1  0  0  0  0
  1 10  1  0  0  0  0
  2  3  1  0  0  0  0
  2 11  1  0  0  0  0
  2 12  1  0  0  0  0
  3  4  1  0  0  0  0
  3 13  1  0  0  0  0
  3 14  1  0  0  0  0
  4  5  1  0  0  0  0
  4 15  1  0  0  0  0
  4 16  1  0  0  0  0
  5  6  1  0  0  0  0
  5 17  1  0  0  0  0
  5 18  1  0  0  0  0
  6  7  1  0  0  0  0
  6 19  1  0  0  0  0
  6 20  1  0  0  0  0
  7 21  1  0  0  0  0
  7 22  1  0  0  0  0
  7 23  1  0  0  0  0
M  END
$$$$
G-GAG-
 OpenBabel12202214493D

 23 22  0  0  0  0  0  0  0  0999 V2000
    1.3375   -2.2417   -0.5493 C   0  0  0  0  0  0  0  0  0  0  0  0
   -0.0301   -2.3627    0.1163 C   0  0  0  0  0  0  0  0  0  0  0  0
   -0.7660   -1.0300    0.2773 C   0  0  0  0  0  0  0  0  0  0  0  0
    0.0017    0.0022    1.1216 C   0  0  0  0  0  0  0  0  0  0  0  0
    0.7643    1.0278    0.2791 C   0  0  0  0  0  0  0  0  0  0  0  0
    1.7078    1.9095    1.0976 C   0  0  0  0  0  0  0  0  0  0  0  0
    0.9865    2.7629    2.1388 C   0  0  0  0  0  0  0  0  0  0  0  0
    2.0182   -1.6336    0.0478 H   0  0  0  0  0  0  0  0  0  0  0  0
    1.7954   -3.2242   -0.6747 H   0  0  0  0  0  0  0  0  0  0  0  0
    1.2524   -1.7831   -1.5371 H   0  0  0  0  0  0  0  0  0  0  0  0
   -0.6545   -3.0437   -0.4665 H   0  0  0  0  0  0  0  0  0  0  0  0
    0.0900   -2.8151    1.1050 H   0  0  0  0  0  0  0  0  0  0  0  0
   -0.9672   -0.6067   -0.7125 H   0  0  0  0  0  0  0  0  0  0  0  0
   -1.7377   -1.2306    0.7319 H   0  0  0  0  0  0  0  0  0  0  0  0
    0.7069   -0.5189    1.7788 H   0  0  0  0  0  0  0  0  0  0  0  0
   -0.6945    0.5307    1.7737 H   0  0  0  0  0  0  0  0  0  0  0  0
    0.0408    1.6609   -0.2439 H   0  0  0  0  0  0  0  0  0  0  0  0
    1.3378    0.5090   -0.4917 H   0  0  0  0  0  0  0  0  0  0  0  0
    2.4472    1.2732    1.5932 H   0  0  0  0  0  0  0  0  0  0  0  0
    2.2603    2.5636    0.4202 H   0  0  0  0  0  0  0  0  0  0  0  0
    0.2091    3.3677    1.6666 H   0  0  0  0  0  0  0  0  0  0  0  0
    1.6804    3.4391    2.6399 H   0  0  0  0  0  0  0  0  0  0  0  0
    0.5127    2.1486    2.9050 H   0  0  0  0  0  0  0  0  0  0  0  0
  1  2  1  0  0  0  0
  1  8  1  0  0  0  0
  1  9  1  0  0  0  0
  1 10  1  0  0  0  0
  2  3  1  0  0  0  0
  2 11  1  0  0  0  0
  2 12  1  0  0  0  0
  3  4  1  0  0  0  0
  3 13  1  0  0  0  0
  3 14  1  0  0  0  0
  4  5  1  0  0  0  0
  4 15  1  0  0  0  0
  4 16  1  0  0  0  0
  5  6  1  0  0  0  0
  5 17  1  0  0  0  0
  5 18  1  0  0  0  0
  6  7  1  0  0  0  0
  6 19  1  0  0  0  0
  6 20  1  0  0  0  0
  7 21  1  0  0  0  0
  7 22  1  0  0  0  0
  7 23  1  0  0  0  0
M  END
$$$$
G-GAG
 OpenBabel12202214493D

 23 22  0  0  0  0  0  0  0  0999 V2000
    1.3328   -2.2501   -0.5458 C   0  0  0  0  0  0  0  0  0  0  0  0
   -0.0347   -2.3661    0.1217 C   0  0  0  0  0  0  0  0  0  0  0  0
   -0.7660   -1.0300    0.2778 C   0  0  0  0  0  0  0  0  0  0  0  0
    0.0016    0.0022    1.1207 C   0  0  0  0  0  0  0  0  0  0  0  0
    0.7643    1.0277    0.2796 C   0  0  0  0  0  0  0  0  0  0  0  0
    1.5997    2.0011    1.1098 C   0  0  0  0  0  0  0  0  0  0  0  0
    2.8019    1.3384    1.7810 C   0  0  0  0  0  0  0  0  0  0  0  0
    2.0197   -1.6501    0.0523 H   0  0  0  0  0  0  0  0  0  0  0  0
    1.7831   -3.2350   -0.6776 H   0  0  0  0  0  0  0  0  0  0  0  0
    1.2478   -1.7848   -1.5302 H   0  0  0  0  0  0  0  0  0  0  0  0
   -0.6624   -3.0469   -0.4581 H   0  0  0  0  0  0  0  0  0  0  0  0
    0.0843   -2.8162    1.1112 H   0  0  0  0  0  0  0  0  0  0  0  0
   -0.9653   -0.6101   -0.7127 H   0  0  0  0  0  0  0  0  0  0  0  0
   -1.7386   -1.2269    0.7329 H   0  0  0  0  0  0  0  0  0  0  0  0
    0.6881   -0.5249    1.7882 H   0  0  0  0  0  0  0  0  0  0  0  0
   -0.6935    0.5490    1.7632 H   0  0  0  0  0  0  0  0  0  0  0  0
    0.0348    1.5885   -0.3119 H   0  0  0  0  0  0  0  0  0  0  0  0
    1.4149    0.5154   -0.4336 H   0  0  0  0  0  0  0  0  0  0  0  0
    1.9550    2.8070    0.4631 H   0  0  0  0  0  0  0  0  0  0  0  0
    0.9637    2.4657    1.8691 H   0  0  0  0  0  0  0  0  0  0  0  0
    2.4949    0.5802    2.5016 H   0  0  0  0  0  0  0  0  0  0  0  0
    3.4104    2.0720    2.3109 H   0  0  0  0  0  0  0  0  0  0  0  0
    3.4357    0.8534    1.0344 H   0  0  0  0  0  0  0  0  0  0  0  0
  1  2  1  0  0  0  0
  1  8  1  0  0  0  0
  1  9  1  0  0  0  0
  1 10  1  0  0  0  0
  2  3  1  0  0  0  0
  2 11  1  0  0  0  0
  2 12  1  0  0  0  0
  3  4  1  0  0  0  0
  3 13  1  0  0  0  0
  3 14  1  0  0  0  0
  4  5  1  0  0  0  0
  4 15  1  0  0  0  0
  4 16  1  0  0  0  0
  5  6  1  0  0  0  0
  5 17  1  0  0  0  0
  5 18  1  0  0  0  0
  6  7  1  0  0  0  0
  6 19  1  0  0  0  0
  6 20  1  0  0  0  0
  7 21  1  0  0  0  0
  7 22  1  0  0  0  0
  7 23  1  0  0  0  0
M  END
$$$$
GG-AG-
 OpenBabel12202214493D

 23 22  0  0  0  0  0  0  0  0999 V2000
   -2.5385    0.6289   -0.5458 C   0  0  0  0  0  0  0  0  0  0  0  0
   -2.2560   -0.7141    0.1217 C   0  0  0  0  0  0  0  0  0  0  0  0
   -0.7660   -1.0300    0.2778 C   0  0  0  0  0  0  0  0  0  0  0  0
    0.0016    0.0022    1.1207 C   0  0  0  0  0  0  0  0  0  0  0  0
    0.7643    1.0277    0.2796 C   0  0  0  0  0  0  0  0  0  0  0  0
    1.4561    2.1079    1.1098 C   0  0  0  0  0  0  0  0  0  0  0  0
    0.4755    3.0686    1.7810 C   0  0  0  0  0  0  0  0  0  0  0  0
   -2.0684    0.6814   -1.5302 H   0  0  0  0  0  0  0  0  0  0  0  0
   -3.6113    0.7767   -0.6776 H   0  0  0  0  0  0  0  0  0  0  0  0
   -2.1615    1.4594    0.0523 H   0  0  0  0  0  0  0  0  0  0  0  0
   -2.7213   -0.7296    1.1112 H   0  0  0  0  0  0  0  0  0  0  0  0
   -2.7274   -1.5112   -0.4581 H   0  0  0  0  0  0  0  0  0  0  0  0
   -0.6747   -2.0181    0.7329 H   0  0  0  0  0  0  0  0  0  0  0  0
   -0.3065   -1.1001   -0.7127 H   0  0  0  0  0  0  0  0  0  0  0  0
    0.7253   -0.5062    1.7632 H   0  0  0  0  0  0  0  0  0  0  0  0
   -0.7007    0.5079    1.7882 H   0  0  0  0  0  0  0  0  0  0  0  0
    0.0864    1.5033   -0.4336 H   0  0  0  0  0  0  0  0  0  0  0  0
    1.5113    0.4904   -0.3119 H   0  0  0  0  0  0  0  0  0  0  0  0
    2.0841    1.6325    1.8691 H   0  0  0  0  0  0  0  0  0  0  0  0
    2.1257    2.6801    0.4631 H   0  0  0  0  0  0  0  0  0  0  0  0
   -0.1714    3.5359    1.0344 H   0  0  0  0  0  0  0  0  0  0  0  0
    1.0029    3.8624    2.3109 H   0  0  0  0  0  0  0  0  0  0  0  0
   -0.1623    2.5564    2.5016 H   0  0  0  0  0  0  0  0  0  0  0  0
  1  2  1  0  0  0  0
  1  8  1  0  0  0  0
  1  9  1  0  0  0  0
  1 10  1  0  0  0  0
  2  3  1  0  0  0  0
  2 11  1  0  0  0  0
  2 12  1  0  0  0  0
  3  4  1  0  0  0  0
  3 13  1  0  0  0  0
  3 14  1  0  0  0  0
  4  5  1  0  0  0  0
  4 15  1  0  0  0  0
  4 16  1  0  0  0  0
  5  6  1  0  0  0  0
  5 17  1  0  0  0  0
  5 18  1  0  0  0  0
  6  7  1  0  0  0  0
  6 19  1  0  0  0  0
  6 20  1  0  0  0  0
  7 21  1  0  0  0  0
  7 22  1  0  0  0  0
  7 23  1  0  0  0  0
M  END
$$$$
GG-AG
 OpenBabel12202214493D

 23 22  0  0  0  0  0  0  0  0999 V2000
   -2.5317    0.6358   -0.5493 C   0  0  0  0  0  0  0  0  0  0  0  0
   -2.2541   -0.7088    0.1163 C   0  0  0  0  0  0  0  0  0  0  0  0
   -0.7660   -1.0300    0.2773 C   0  0  0  0  0  0  0  0  0  0  0  0
    0.0017    0.0022    1.1216 C   0  0  0  0  0  0  0  0  0  0  0  0
    0.7643    1.0278    0.2791 C   0  0  0  0  0  0  0  0  0  0  0  0
    1.3373    2.1851    1.0976 C   0  0  0  0  0  0  0  0  0  0  0  0
    2.3622    1.7398    2.1388 C   0  0  0  0  0  0  0  0  0  0  0  0
   -2.0681    0.6862   -1.5371 H   0  0  0  0  0  0  0  0  0  0  0  0
   -3.6045    0.7916   -0.6747 H   0  0  0  0  0  0  0  0  0  0  0  0
   -2.1453    1.4627    0.0478 H   0  0  0  0  0  0  0  0  0  0  0  0
   -2.7219   -0.7239    1.1050 H   0  0  0  0  0  0  0  0  0  0  0  0
   -2.7266   -1.5027   -0.4665 H   0  0  0  0  0  0  0  0  0  0  0  0
   -0.6785   -2.0183    0.7319 H   0  0  0  0  0  0  0  0  0  0  0  0
   -0.3027   -1.1009   -0.7125 H   0  0  0  0  0  0  0  0  0  0  0  0
    0.7081   -0.5124    1.7737 H   0  0  0  0  0  0  0  0  0  0  0  0
   -0.7003    0.5276    1.7788 H   0  0  0  0  0  0  0  0  0  0  0  0
    0.1025    1.4277   -0.4917 H   0  0  0  0  0  0  0  0  0  0  0  0
    1.5789    0.5170   -0.2439 H   0  0  0  0  0  0  0  0  0  0  0  0
    1.8047    2.9024    0.4202 H   0  0  0  0  0  0  0  0  0  0  0  0
    0.5151    2.7101    1.5932 H   0  0  0  0  0  0  0  0  0  0  0  0
    1.9102    1.1093    2.9050 H   0  0  0  0  0  0  0  0  0  0  0  0
    2.8100    2.5989    2.6399 H   0  0  0  0  0  0  0  0  0  0  0  0
    3.1650    1.1694    1.6666 H   0  0  0  0  0  0  0  0  0  0  0  0
  1  2  1  0  0  0  0
  1  8  1  0  0  0  0
  1  9  1  0  0  0  0
  1 10  1  0  0  0  0
  2  3  1  0  0  0  0
  2 11  1  0  0  0  0
  2 12  1  0  0  0  0
  3  4  1  0  0  0  0
  3 13  1  0  0  0  0
  3 14  1  0  0  0  0
  4  5  1  0  0  0  0
  4 15  1  0  0  0  0
  4 16  1  0  0  0  0
  5  6  1  0  0  0  0
  5 17  1  0  0  0  0
  5 18  1  0  0  0  0
  6  7  1  0  0  0  0
  6 19  1  0  0  0  0
  6 20  1  0  0  0  0
  7 21  1  0  0  0  0
  7 22  1  0  0  0  0
  7 23  1  0  0  0  0
M  END
$$$$
GGAG-
 OpenBabel12202214493D

 23 22  0  0  0  0  0  0  0  0999 V2000
    1.2315   -2.5884   -0.0035 C   0  0  0  0  0  0  0  0  0  0  0  0
    0.1047   -1.8265   -0.6955 C   0  0  0  0  0  0  0  0  0  0  0  0
   -0.7627   -1.0256    0.2788 C   0  0  0  0  0  0  0  0  0  0  0  0
    0.0008    0.0011    1.1195 C   0  0  0  0  0  0  0  0  0  0  0  0
    0.7619    1.0245    0.2797 C   0  0  0  0  0  0  0  0  0  0  0  0
    1.4017    2.1413    1.1071 C   0  0  0  0  0  0  0  0  0  0  0  0
    0.3814    3.0678    1.7661 C   0  0  0  0  0  0  0  0  0  0  0  0
    0.8363   -3.2163    0.7977 H   0  0  0  0  0  0  0  0  0  0  0  0
    1.7584   -3.2336   -0.7077 H   0  0  0  0  0  0  0  0  0  0  0  0
    1.9635   -1.9090    0.4346 H   0  0  0  0  0  0  0  0  0  0  0  0
    0.5238   -1.1609   -1.4538 H   0  0  0  0  0  0  0  0  0  0  0  0
   -0.5356   -2.5348   -1.2265 H   0  0  0  0  0  0  0  0  0  0  0  0
   -1.5429   -0.5060   -0.2842 H   0  0  0  0  0  0  0  0  0  0  0  0
   -1.2699   -1.7252    0.9498 H   0  0  0  0  0  0  0  0  0  0  0  0
    0.7040   -0.5078    1.7856 H   0  0  0  0  0  0  0  0  0  0  0  0
   -0.7177    0.5150    1.7615 H   0  0  0  0  0  0  0  0  0  0  0  0
    0.0788    1.4695   -0.4536 H   0  0  0  0  0  0  0  0  0  0  0  0
    1.5440    0.5148   -0.2884 H   0  0  0  0  0  0  0  0  0  0  0  0
    2.0443    1.6981    1.8737 H   0  0  0  0  0  0  0  0  0  0  0  0
    2.0505    2.7353    0.4603 H   0  0  0  0  0  0  0  0  0  0  0  0
   -0.2995    3.4790    1.0164 H   0  0  0  0  0  0  0  0  0  0  0  0
    0.8755    3.9035    2.2629 H   0  0  0  0  0  0  0  0  0  0  0  0
   -0.2171    2.5480    2.5138 H   0  0  0  0  0  0  0  0  0  0  0  0
  1  2  1  0  0  0  0
  1  8  1  0  0  0  0
  1  9  1  0  0  0  0
  1 10  1  0  0  0  0
  2  3  1  0  0  0  0
  2 11  1  0  0  0  0
  2 12  1  0  0  0  0
  3  4  1  0  0  0  0
  3 13  1  0  0  0  0
  3 14  1  0  0  0  0
  4  5  1  0  0  0  0
  4 15  1  0  0  0  0
  4 16  1  0  0  0  0
  5  6  1  0  0  0  0
  5 17  1  0  0  0  0
  5 18  1  0  0  0  0
  6  7  1  0  0  0  0
  6 19  1  0  0  0  0
  6 20  1  0  0  0  0
  7 21  1  0  0  0  0
  7 22  1  0  0  0  0
  7 23  1  0  0  0  0
M  END
$$$$
GGAG
 OpenBabel12202214493D

 23 22  0  0  0  0  0  0  0  0999 V2000
    1.2371   -2.5858    0.0186 C   0  0  0  0  0  0  0  0  0  0  0  0
    0.1167   -1.8261   -0.6870 C   0  0  0  0  0  0  0  0  0  0  0  0
   -0.7618   -1.0243    0.2782 C   0  0  0  0  0  0  0  0  0  0  0  0
    0.0003    0.0004    1.1212 C   0  0  0  0  0  0  0  0  0  0  0  0
    0.7614    1.0239    0.2786 C   0  0  0  0  0  0  0  0  0  0  0  0
    1.3125    2.1911    1.0972 C   0  0  0  0  0  0  0  0  0  0  0  0
    2.3228    1.7555    2.1569 C   0  0  0  0  0  0  0  0  0  0  0  0
    0.8347   -3.2159    0.8144 H   0  0  0  0  0  0  0  0  0  0  0  0
    1.7763   -3.2279   -0.6794 H   0  0  0  0  0  0  0  0  0  0  0  0
    1.9615   -1.9031    0.4658 H   0  0  0  0  0  0  0  0  0  0  0  0
    0.5426   -1.1600   -1.4403 H   0  0  0  0  0  0  0  0  0  0  0  0
   -0.5168   -2.5347   -1.2242 H   0  0  0  0  0  0  0  0  0  0  0  0
   -1.5347   -0.5039   -0.2942 H   0  0  0  0  0  0  0  0  0  0  0  0
   -1.2775   -1.7217    0.9447 H   0  0  0  0  0  0  0  0  0  0  0  0
    0.6903   -0.5158    1.7922 H   0  0  0  0  0  0  0  0  0  0  0  0
   -0.7138    0.5306    1.7593 H   0  0  0  0  0  0  0  0  0  0  0  0
    0.0906    1.4098   -0.4955 H   0  0  0  0  0  0  0  0  0  0  0  0
    1.5906    0.5333   -0.2393 H   0  0  0  0  0  0  0  0  0  0  0  0
    1.7877    2.9060    0.4216 H   0  0  0  0  0  0  0  0  0  0  0  0
    0.4826    2.7161    1.5774 H   0  0  0  0  0  0  0  0  0  0  0  0
    1.8532    1.1497    2.9319 H   0  0  0  0  0  0  0  0  0  0  0  0
    2.7798    2.6180    2.6421 H   0  0  0  0  0  0  0  0  0  0  0  0
    3.1208    1.1625    1.7047 H   0  0  0  0  0  0  0  0  0  0  0  0
  1  2  1  0  0  0  0
  1  8  1  0  0  0  0
  1  9  1  0  0  0  0
  1 10  1  0  0  0  0
  2  3  1  0  0  0  0
  2 11  1  0  0  0  0
  2 12  1  0  0  0  0
  3  4  1  0  0  0  0
  3 13  1  0  0  0  0
  3 14  1  0  0  0  0
  4  5  1  0  0  0  0
  4 15  1  0  0  0  0
  4 16  1  0  0  0  0
  5  6  1  0  0  0  0
  5 17  1  0  0  0  0
  5 18  1  0  0  0  0
  6  7  1  0  0  0  0
  6 19  1  0  0  0  0
  6 20  1  0  0  0  0
  7 21  1  0  0  0  0
  7 22  1  0  0  0  0
  7 23  1  0  0  0  0
M  END
$$$$
G-G-G-A
 OpenBabel12202214493D

 23 22  0  0  0  0  0  0  0  0999 V2000
   -2.7903    0.4768   -0.0950 C   0  0  0  0  0  0  0  0  0  0  0  0
   -1.7384   -0.4264   -0.7328 C   0  0  0  0  0  0  0  0  0  0  0  0
   -0.7681   -1.0328    0.2825 C   0  0  0  0  0  0  0  0  0  0  0  0
    0.0006    0.0007    1.1123 C   0  0  0  0  0  0  0  0  0  0  0  0
    0.7675    1.0321    0.2831 C   0  0  0  0  0  0  0  0  0  0  0  0
    1.7846    0.4170   -0.6768 C   0  0  0  0  0  0  0  0  0  0  0  0
    2.6319    1.4813   -1.3651 C   0  0  0  0  0  0  0  0  0  0  0  0
   -3.3249   -0.0511    0.6982 H   0  0  0  0  0  0  0  0  0  0  0  0
   -2.3410    1.3697    0.3428 H   0  0  0  0  0  0  0  0  0  0  0  0
   -3.5230    0.8035   -0.8334 H   0  0  0  0  0  0  0  0  0  0  0  0
   -2.2388   -1.2396   -1.2637 H   0  0  0  0  0  0  0  0  0  0  0  0
   -1.1796    0.1362   -1.4852 H   0  0  0  0  0  0  0  0  0  0  0  0
   -1.3292   -1.6776    0.9651 H   0  0  0  0  0  0  0  0  0  0  0  0
   -0.0597   -1.6769   -0.2430 H   0  0  0  0  0  0  0  0  0  0  0  0
    0.7082   -0.5267    1.7579 H   0  0  0  0  0  0  0  0  0  0  0  0
   -0.6923    0.5241    1.7758 H   0  0  0  0  0  0  0  0  0  0  0  0
    1.2932    1.7094    0.9625 H   0  0  0  0  0  0  0  0  0  0  0  0
    0.0680    1.6505   -0.2880 H   0  0  0  0  0  0  0  0  0  0  0  0
    2.4319   -0.2686   -0.1214 H   0  0  0  0  0  0  0  0  0  0  0  0
    1.2672   -0.1796   -1.4315 H   0  0  0  0  0  0  0  0  0  0  0  0
    3.3500    1.0381   -2.0563 H   0  0  0  0  0  0  0  0  0  0  0  0
    3.1875    2.0676   -0.6311 H   0  0  0  0  0  0  0  0  0  0  0  0
    2.0009    2.1683   -1.9330 H   0  0  0  0  0  0  0  0  0  0  0  0
  1  2  1  0  0  0  0
  1  8  1  0  0  0  0
  1  9  1  0  0  0  0
  1 10  1  0  0  0  0
  2  3  1  0  0  0  0
  2 11  1  0  0  0  0
  2 12  1  0  0  0  0
  3  4  1  0  0  0  0
  3 13  1  0  0  0  0
  3 14  1  0  0  0  0
  4  5  1  0  0  0  0
  4 15  1  0  0  0  0
  4 16  1  0  0  0  0
  5  6  1  0  0  0  0
  5 17  1  0  0  0  0
  5 18  1  0  0  0  0
  6  7  1  0  0  0  0
  6 19  1  0  0  0  0
  6 20  1  0  0  0  0
  7 21  1  0  0  0  0
  7 22  1  0  0  0  0
  7 23  1  0  0  0  0
M  END
$$$$
G-G-GA
 OpenBabel12202214493D

 23 22  0  0  0  0  0  0  0  0999 V2000
   -2.9915    0.2064    0.1279 C   0  0  0  0  0  0  0  0  0  0  0  0
   -1.8500   -0.4620   -0.6350 C   0  0  0  0  0  0  0  0  0  0  0  0
   -0.7685   -1.0333    0.2817 C   0  0  0  0  0  0  0  0  0  0  0  0
   -0.0010   -0.0013    1.1157 C   0  0  0  0  0  0  0  0  0  0  0  0
    0.7694    1.0346    0.2806 C   0  0  0  0  0  0  0  0  0  0  0  0
    0.0335    2.3594    0.0720 C   0  0  0  0  0  0  0  0  0  0  0  0
    0.8552    3.3434   -0.7539 C   0  0  0  0  0  0  0  0  0  0  0  0
   -3.4486   -0.5011    0.8230 H   0  0  0  0  0  0  0  0  0  0  0  0
   -2.6452    1.0633    0.7047 H   0  0  0  0  0  0  0  0  0  0  0  0
   -3.7685    0.5559   -0.5535 H   0  0  0  0  0  0  0  0  0  0  0  0
   -2.2569   -1.2757   -1.2391 H   0  0  0  0  0  0  0  0  0  0  0  0
   -1.4026    0.2463   -1.3364 H   0  0  0  0  0  0  0  0  0  0  0  0
   -1.2331   -1.7593    0.9572 H   0  0  0  0  0  0  0  0  0  0  0  0
   -0.0461   -1.5860   -0.3254 H   0  0  0  0  0  0  0  0  0  0  0  0
    0.7018   -0.5474    1.7472 H   0  0  0  0  0  0  0  0  0  0  0  0
   -0.6833    0.5154    1.7956 H   0  0  0  0  0  0  0  0  0  0  0  0
    1.0167    0.6031   -0.6956 H   0  0  0  0  0  0  0  0  0  0  0  0
    1.7227    1.2591    0.7665 H   0  0  0  0  0  0  0  0  0  0  0  0
   -0.9263    2.1857   -0.4159 H   0  0  0  0  0  0  0  0  0  0  0  0
   -0.1871    2.7952    1.0507 H   0  0  0  0  0  0  0  0  0  0  0  0
    0.3345    4.2927   -0.8805 H   0  0  0  0  0  0  0  0  0  0  0  0
    1.0613    2.9361   -1.7465 H   0  0  0  0  0  0  0  0  0  0  0  0
    1.8141    3.5457   -0.2718 H   0  0  0  0  0  0  0  0  0  0  0  0
  1  2  1  0  0  0  0
  1  8  1  0  0  0  0
  1  9  1  0  0  0  0
  1 10  1  0  0  0  0
  2  3  1  0  0  0  0
  2 11  1  0  0  0  0
  2 12  1  0  0  0  0
  3  4  1  0  0  0  0
  3 13  1  0  0  0  0
  3 14  1  0  0  0  0
  4  5  1  0  0  0  0
  4 15  1  0  0  0  0
  4 16  1  0  0  0  0
  5  6  1  0  0  0  0
  5 17  1  0  0  0  0
  5 18  1  0  0  0  0
  6  7  1  0  0  0  0
  6 19  1  0  0  0  0
  6 20  1  0  0  0  0
  7 21  1  0  0  0  0
  7 22  1  0  0  0  0
  7 23  1  0  0  0  0
M  END
$$$$
G-GG-A
 OpenBabel12202214493D

 23 25  0  0  0  0  0  0  0  0999 V2000
    2.2414   -0.8263   -0.3376 C   0  0  0  0  0  0  0  0  0  0  0  0
    1.9925   -0.5169    0.4328 H   0  0  0  0  0  0  0  0  0  0  0  0
    1.2878   -1.7778   -1.0446 C   0  0  0  0  0  0  0  0  0  0  0  0
   -0.1535   -1.2652   -1.1021 C   0  0  0  0  0  0  0  0  0  0  0  0
   -0.7660   -1.0301    0.2810 C   0  0  0  0  0  0  0  0  0  0  0  0
    0.0000    0.0001    1.1160 C   0  0  0  0  0  0  0  0  0  0  0  0
    1.9983   -0.7311    0.7242 H   0  0  0  0  0  0  0  0  0  0  0  0
    1.6439   -1.9296   -2.0701 H   0  0  0  0  0  0  0  0  0  0  0  0
    1.3167   -2.7558   -0.5507 H   0  0  0  0  0  0  0  0  0  0  0  0
   -0.1804   -0.3397   -1.6890 H   0  0  0  0  0  0  0  0  0  0  0  0
   -0.7581   -2.0030   -1.6431 H   0  0  0  0  0  0  0  0  0  0  0  0
   -0.8182   -1.9740    0.8357 H   0  0  0  0  0  0  0  0  0  0  0  0
   -1.7968   -0.6740    0.1612 H   0  0  0  0  0  0  0  0  0  0  0  0
   -0.5181    0.1163    2.0760 H   0  0  0  0  0  0  0  0  0  0  0  0
   -0.0358    0.9776    0.6186 H   0  0  0  0  0  0  0  0  0  0  0  0
    1.4551   -0.3928    1.3789 C   0  0  0  0  0  0  0  0  0  0  0  0
    2.1763    1.6274    1.6977 H   0  0  0  0  0  0  0  0  0  0  0  0
    3.2103    0.3634    2.3833 H   0  0  0  0  0  0  0  0  0  0  0  0
    1.6885    0.7886    3.1833 H   0  0  0  0  0  0  0  0  0  0  0  0
    2.1763    1.6274    1.6977 H   0  0  0  0  0  0  0  0  0  0  0  0
    3.2103    0.3634    2.3833 H   0  0  0  0  0  0  0  0  0  0  0  0
    1.6885    0.7886    3.1833 H   0  0  0  0  0  0  0  0  0  0  0  0
    2.1722    0.6607    2.2095 C   0  0  0  0  0  0  0  0  0  0  0  0
  1  2  1  0  0  0  0
  1  3  1  0  0  0  0
  1  7  1  0  0  0  0
  1 16  1  0  0  0  0
  2 16  1  0  0  0  0
  3  4  1  0  0  0  0
  3  8  1  0  0  0  0
  3  9  1  0  0  0  0
  4  5  1  0  0  0  0
  4 10  1  0  0  0  0
  4 11  1  0  0  0  0
  5  6  1  0  0  0  0
  5 12  1  0  0  0  0
  5 13  1  0  0  0  0
  6 14  1  0  0  0  0
  6 15  1  0  0  0  0
  6 16  1  0  0  0  0
  7 16  1  0  0  0  0
 16 23  1  0  0  0  0
 17 23  1  0  0  0  0
 18 23  1  0  0  0  0
 19 23  1  0  0  0  0
 20 23  1  0  0  0  0
 21 23  1  0  0  0  0
 22 23  1  0  0  0  0
M  END
$$$$
G-GGA
 OpenBabel12202214493D

 23 22  0  0  0  0  0  0  0  0999 V2000
    0.1569   -1.3411   -2.0933 C   0  0  0  0  0  0  0  0  0  0  0  0
    0.1017   -1.8753   -0.6621 C   0  0  0  0  0  0  0  0  0  0  0  0
   -0.7731   -1.0395    0.2864 C   0  0  0  0  0  0  0  0  0  0  0  0
    0.0010    0.0014    1.1040 C   0  0  0  0  0  0  0  0  0  0  0  0
    0.7721    1.0381    0.2875 C   0  0  0  0  0  0  0  0  0  0  0  0
   -0.1184    1.9629   -0.5389 C   0  0  0  0  0  0  0  0  0  0  0  0
    0.7029    2.9679   -1.3413 C   0  0  0  0  0  0  0  0  0  0  0  0
    0.5788   -0.3380   -2.1408 H   0  0  0  0  0  0  0  0  0  0  0  0
    0.7628   -1.9888   -2.7289 H   0  0  0  0  0  0  0  0  0  0  0  0
   -0.8473   -1.2995   -2.5212 H   0  0  0  0  0  0  0  0  0  0  0  0
   -0.2819   -2.8967   -0.6972 H   0  0  0  0  0  0  0  0  0  0  0  0
    1.1141   -1.9422   -0.2529 H   0  0  0  0  0  0  0  0  0  0  0  0
   -1.5689   -0.5562   -0.2869 H   0  0  0  0  0  0  0  0  0  0  0  0
   -1.2705   -1.7053    0.9952 H   0  0  0  0  0  0  0  0  0  0  0  0
    0.7046   -0.5315    1.7502 H   0  0  0  0  0  0  0  0  0  0  0  0
   -0.6977    0.5230    1.7653 H   0  0  0  0  0  0  0  0  0  0  0  0
    1.4875    0.5364   -0.3695 H   0  0  0  0  0  0  0  0  0  0  0  0
    1.3656    1.6509    0.9715 H   0  0  0  0  0  0  0  0  0  0  0  0
   -0.7389    1.3768   -1.2201 H   0  0  0  0  0  0  0  0  0  0  0  0
   -0.8002    2.4913    0.1325 H   0  0  0  0  0  0  0  0  0  0  0  0
    1.3247    3.5753   -0.6804 H   0  0  0  0  0  0  0  0  0  0  0  0
    0.0654    3.6397   -1.9176 H   0  0  0  0  0  0  0  0  0  0  0  0
    1.3648    2.4508   -2.0384 H   0  0  0  0  0  0  0  0  0  0  0  0
  1  2  1  0  0  0  0
  1  8  1  0  0  0  0
  1  9  1  0  0  0  0
  1 10  1  0  0  0  0
  2  3  1  0  0  0  0
  2 11  1  0  0  0  0
  2 12  1  0  0  0  0
  3  4  1  0  0  0  0
  3 13  1  0  0  0  0
  3 14  1  0  0  0  0
  4  5  1  0  0  0  0
  4 15  1  0  0  0  0
  4 16  1  0  0  0  0
  5  6  1  0  0  0  0
  5 17  1  0  0  0  0
  5 18  1  0  0  0  0
  6  7  1  0  0  0  0
  6 19  1  0  0  0  0
  6 20  1  0  0  0  0
  7 21  1  0  0  0  0
  7 22  1  0  0  0  0
  7 23  1  0  0  0  0
M  END
$$$$
GG-G-A
 OpenBabel12202214493D

 23 22  0  0  0  0  0  0  0  0999 V2000
   -1.3295   -0.2357   -2.0933 C   0  0  0  0  0  0  0  0  0  0  0  0
   -1.8253   -0.4422   -0.6621 C   0  0  0  0  0  0  0  0  0  0  0  0
   -0.7731   -1.0395    0.2864 C   0  0  0  0  0  0  0  0  0  0  0  0
    0.0010    0.0014    1.1040 C   0  0  0  0  0  0  0  0  0  0  0  0
    0.7721    1.0381    0.2875 C   0  0  0  0  0  0  0  0  0  0  0  0
    1.9139    0.4515   -0.5389 C   0  0  0  0  0  0  0  0  0  0  0  0
    2.6401    1.5273   -1.3413 C   0  0  0  0  0  0  0  0  0  0  0  0
   -1.0007   -1.1854   -2.5212 H   0  0  0  0  0  0  0  0  0  0  0  0
   -2.1242    0.1582   -2.7289 H   0  0  0  0  0  0  0  0  0  0  0  0
   -0.4902    0.4571   -2.1408 H   0  0  0  0  0  0  0  0  0  0  0  0
   -2.1806    0.5080   -0.2529 H   0  0  0  0  0  0  0  0  0  0  0  0
   -2.6930   -1.1036   -0.6972 H   0  0  0  0  0  0  0  0  0  0  0  0
   -1.2676   -1.7075    0.9952 H   0  0  0  0  0  0  0  0  0  0  0  0
   -0.0812   -1.6626   -0.2869 H   0  0  0  0  0  0  0  0  0  0  0  0
    0.7016   -0.5177    1.7653 H   0  0  0  0  0  0  0  0  0  0  0  0
   -0.7118    0.5219    1.7502 H   0  0  0  0  0  0  0  0  0  0  0  0
    1.1881    1.7829    0.9715 H   0  0  0  0  0  0  0  0  0  0  0  0
    0.0856    1.5789   -0.3695 H   0  0  0  0  0  0  0  0  0  0  0  0
    2.6162   -0.0494    0.1325 H   0  0  0  0  0  0  0  0  0  0  0  0
    1.5312   -0.3114   -1.2201 H   0  0  0  0  0  0  0  0  0  0  0  0
    1.9544    2.0123   -2.0384 H   0  0  0  0  0  0  0  0  0  0  0  0
    3.4670    1.1100   -1.9176 H   0  0  0  0  0  0  0  0  0  0  0  0
    3.0429    2.2975   -0.6804 H   0  0  0  0  0  0  0  0  0  0  0  0
  1  2  1  0  0  0  0
  1  8  1  0  0  0  0
  1  9  1  0  0  0  0
  1 10  1  0  0  0  0
  2  3  1  0  0  0  0
  2 11  1  0  0  0  0
  2 12  1  0  0  0  0
  3  4  1  0  0  0  0
  3 13  1  0  0  0  0
  3 14  1  0  0  0  0
  4  5  1  0  0  0  0
  4 15  1  0  0  0  0
  4 16  1  0  0  0  0
  5  6  1  0  0  0  0
  5 17  1  0  0  0  0
  5 18  1  0  0  0  0
  6  7  1  0  0  0  0
  6 19  1  0  0  0  0
  6 20  1  0  0  0  0
  7 21  1  0  0  0  0
  7 22  1  0  0  0  0
  7 23  1  0  0  0  0
M  END
$$$$
GG-GA
 OpenBabel12202214493D

 23 25  0  0  0  0  0  0  0  0999 V2000
   -0.9602    1.8700   -0.7278 C   0  0  0  0  0  0  0  0  0  0  0  0
   -0.7278    1.7740    0.1012 H   0  0  0  0  0  0  0  0  0  0  0  0
   -1.6367    0.6859   -1.4009 C   0  0  0  0  0  0  0  0  0  0  0  0
   -0.8969   -0.6385   -1.1939 C   0  0  0  0  0  0  0  0  0  0  0  0
   -0.7661   -1.0302    0.2808 C   0  0  0  0  0  0  0  0  0  0  0  0
    0.0001    0.0002    1.1162 C   0  0  0  0  0  0  0  0  0  0  0  0
   -0.9784    1.7764    0.3623 H   0  0  0  0  0  0  0  0  0  0  0  0
   -2.6672    0.5997   -1.0367 H   0  0  0  0  0  0  0  0  0  0  0  0
   -1.6970    0.8845   -2.4775 H   0  0  0  0  0  0  0  0  0  0  0  0
   -1.4456   -1.4246   -1.7271 H   0  0  0  0  0  0  0  0  0  0  0  0
    0.0940   -0.5702   -1.6556 H   0  0  0  0  0  0  0  0  0  0  0  0
   -0.2362   -1.9889    0.3519 H   0  0  0  0  0  0  0  0  0  0  0  0
   -1.7582   -1.1826    0.7205 H   0  0  0  0  0  0  0  0  0  0  0  0
    1.0302    0.0787    0.7495 H   0  0  0  0  0  0  0  0  0  0  0  0
    0.0600   -0.3710    2.1463 H   0  0  0  0  0  0  0  0  0  0  0  0
   -0.6539    1.3830    1.1216 C   0  0  0  0  0  0  0  0  0  0  0  0
    0.2071    2.0349    3.0034 H   0  0  0  0  0  0  0  0  0  0  0  0
   -0.3382    3.3518    1.9508 H   0  0  0  0  0  0  0  0  0  0  0  0
    1.1597    2.4834    1.5742 H   0  0  0  0  0  0  0  0  0  0  0  0
    0.2071    2.0349    3.0034 H   0  0  0  0  0  0  0  0  0  0  0  0
   -0.3382    3.3518    1.9508 H   0  0  0  0  0  0  0  0  0  0  0  0
    1.1597    2.4834    1.5742 H   0  0  0  0  0  0  0  0  0  0  0  0
    0.1426    2.3698    1.9626 C   0  0  0  0  0  0  0  0  0  0  0  0
  1  2  1  0  0  0  0
  1  3  1  0  0  0  0
  1  7  1  0  0  0  0
  1 16  1  0  0  0  0
  2 16  1  0  0  0  0
  3  4  1  0  0  0  0
  3  8  1  0  0  0  0
  3  9  1  0  0  0  0
  4  5  1  0  0  0  0
  4 10  1  0  0  0  0
  4 11  1  0  0  0  0
  5  6  1  0  0  0  0
  5 12  1  0  0  0  0
  5 13  1  0  0  0  0
  6 14  1  0  0  0  0
  6 15  1  0  0  0  0
  6 16  1  0  0  0  0
  7 16  1  0  0  0  0
 16 23  1  0  0  0  0
 17 23  1  0  0  0  0
 18 23  1  0  0  0  0
 19 23  1  0  0  0  0
 20 23  1  0  0  0  0
 21 23  1  0  0  0  0
 22 23  1  0  0  0  0
M  END
$$$$
GGG-A
 OpenBabel12202214493D

 23 22  0  0  0  0  0  0  0  0999 V2000
    1.0586   -2.8056    0.1279 C   0  0  0  0  0  0  0  0  0  0  0  0
    0.0899   -1.9047   -0.6350 C   0  0  0  0  0  0  0  0  0  0  0  0
   -0.7685   -1.0333    0.2817 C   0  0  0  0  0  0  0  0  0  0  0  0
   -0.0010   -0.0013    1.1157 C   0  0  0  0  0  0  0  0  0  0  0  0
    0.7694    1.0346    0.2806 C   0  0  0  0  0  0  0  0  0  0  0  0
    2.2499    0.7110    0.0720 C   0  0  0  0  0  0  0  0  0  0  0  0
    2.9559    1.7811   -0.7539 C   0  0  0  0  0  0  0  0  0  0  0  0
    0.5125   -3.4470    0.8230 H   0  0  0  0  0  0  0  0  0  0  0  0
    1.6168   -3.4491   -0.5535 H   0  0  0  0  0  0  0  0  0  0  0  0
    1.7795   -2.2273    0.7047 H   0  0  0  0  0  0  0  0  0  0  0  0
    0.6396   -1.2724   -1.3364 H   0  0  0  0  0  0  0  0  0  0  0  0
   -0.5723   -2.5286   -1.2391 H   0  0  0  0  0  0  0  0  0  0  0  0
   -1.5057   -0.5006   -0.3254 H   0  0  0  0  0  0  0  0  0  0  0  0
   -1.3300   -1.6872    0.9572 H   0  0  0  0  0  0  0  0  0  0  0  0
    0.6902   -0.5061    1.7956 H   0  0  0  0  0  0  0  0  0  0  0  0
   -0.7262    0.5146    1.7472 H   0  0  0  0  0  0  0  0  0  0  0  0
    0.7101    2.0122    0.7665 H   0  0  0  0  0  0  0  0  0  0  0  0
    0.2850    1.1472   -0.6956 H   0  0  0  0  0  0  0  0  0  0  0  0
    2.7308    0.6252    1.0507 H   0  0  0  0  0  0  0  0  0  0  0  0
    2.3598   -0.2581   -0.4159 H   0  0  0  0  0  0  0  0  0  0  0  0
    2.5065    1.8614   -1.7465 H   0  0  0  0  0  0  0  0  0  0  0  0
    4.0149    1.5556   -0.8805 H   0  0  0  0  0  0  0  0  0  0  0  0
    2.8737    2.7577   -0.2718 H   0  0  0  0  0  0  0  0  0  0  0  0
  1  2  1  0  0  0  0
  1  8  1  0  0  0  0
  1  9  1  0  0  0  0
  1 10  1  0  0  0  0
  2  3  1  0  0  0  0
  2 11  1  0  0  0  0
  2 12  1  0  0  0  0
  3  4  1  0  0  0  0
  3 13  1  0  0  0  0
  3 14  1  0  0  0  0
  4  5  1  0  0  0  0
  4 15  1  0  0  0  0
  4 16  1  0  0  0  0
  5  6  1  0  0  0  0
  5 17  1  0  0  0  0
  5 18  1  0  0  0  0
  6  7  1  0  0  0  0
  6 19  1  0  0  0  0
  6 20  1  0  0  0  0
  7 21  1  0  0  0  0
  7 22  1  0  0  0  0
  7 23  1  0  0  0  0
M  END
$$$$
GGGA
 OpenBabel12202214493D

 23 22  0  0  0  0  0  0  0  0999 V2000
    1.2596   -2.5351   -0.0950 C   0  0  0  0  0  0  0  0  0  0  0  0
    0.0919   -1.7876   -0.7328 C   0  0  0  0  0  0  0  0  0  0  0  0
   -0.7681   -1.0328    0.2825 C   0  0  0  0  0  0  0  0  0  0  0  0
    0.0006    0.0007    1.1123 C   0  0  0  0  0  0  0  0  0  0  0  0
    0.7675    1.0321    0.2831 C   0  0  0  0  0  0  0  0  0  0  0  0
   -0.1142    1.8291   -0.6768 C   0  0  0  0  0  0  0  0  0  0  0  0
    0.6612    2.9469   -1.3651 C   0  0  0  0  0  0  0  0  0  0  0  0
    0.9079   -3.1989    0.6982 H   0  0  0  0  0  0  0  0  0  0  0  0
    1.7833   -3.1427   -0.8334 H   0  0  0  0  0  0  0  0  0  0  0  0
    1.9855   -1.8478    0.3428 H   0  0  0  0  0  0  0  0  0  0  0  0
    0.4699   -1.0905   -1.4852 H   0  0  0  0  0  0  0  0  0  0  0  0
   -0.5429   -2.5008   -1.2637 H   0  0  0  0  0  0  0  0  0  0  0  0
   -1.5888   -0.5397   -0.2430 H   0  0  0  0  0  0  0  0  0  0  0  0
   -1.2241   -1.7557    0.9651 H   0  0  0  0  0  0  0  0  0  0  0  0
    0.7012   -0.5122    1.7758 H   0  0  0  0  0  0  0  0  0  0  0  0
   -0.7082    0.5266    1.7579 H   0  0  0  0  0  0  0  0  0  0  0  0
    1.5611    0.5400   -0.2880 H   0  0  0  0  0  0  0  0  0  0  0  0
    1.2649    1.7304    0.9625 H   0  0  0  0  0  0  0  0  0  0  0  0
   -0.5367    1.1620   -1.4315 H   0  0  0  0  0  0  0  0  0  0  0  0
   -0.9570    2.2517   -0.1214 H   0  0  0  0  0  0  0  0  0  0  0  0
    1.0629    3.6476   -0.6311 H   0  0  0  0  0  0  0  0  0  0  0  0
    0.0302    3.5070   -2.0563 H   0  0  0  0  0  0  0  0  0  0  0  0
    1.5008    2.5402   -1.9330 H   0  0  0  0  0  0  0  0  0  0  0  0
  1  2  1  0  0  0  0
  1  8  1  0  0  0  0
  1  9  1  0  0  0  0
  1 10  1  0  0  0  0
  2  3  1  0  0  0  0
  2 11  1  0  0  0  0
  2 12  1  0  0  0  0
  3  4  1  0  0  0  0
  3 13  1  0  0  0  0
  3 14  1  0  0  0  0
  4  5  1  0  0  0  0
  4 15  1  0  0  0  0
  4 16  1  0  0  0  0
  5  6  1  0  0  0  0
  5 17  1  0  0  0  0
  5 18  1  0  0  0  0
  6  7  1  0  0  0  0
  6 19  1  0  0  0  0
  6 20  1  0  0  0  0
  7 21  1  0  0  0  0
  7 22  1  0  0  0  0
  7 23  1  0  0  0  0
M  END
$$$$
G-G-G-G-
 OpenBabel12202214493D

 23 22  0  0  0  0  0  0  0  0999 V2000
   -2.7970    0.4690   -0.0940 C   0  0  0  0  0  0  0  0  0  0  0  0
   -1.7360   -0.4210   -0.7350 C   0  0  0  0  0  0  0  0  0  0  0  0
   -0.7660   -1.0300    0.2810 C   0  0  0  0  0  0  0  0  0  0  0  0
    0.0000    0.0000    1.1160 C   0  0  0  0  0  0  0  0  0  0  0  0
    0.7660    1.0300    0.2810 C   0  0  0  0  0  0  0  0  0  0  0  0
    1.7360    0.4210   -0.7350 C   0  0  0  0  0  0  0  0  0  0  0  0
    2.7970   -0.4690   -0.0940 C   0  0  0  0  0  0  0  0  0  0  0  0
   -3.3380   -0.0740    0.6850 H   0  0  0  0  0  0  0  0  0  0  0  0
   -2.3540    1.3540    0.3630 H   0  0  0  0  0  0  0  0  0  0  0  0
   -3.5230    0.8070   -0.8340 H   0  0  0  0  0  0  0  0  0  0  0  0
   -2.2270   -1.2330   -1.2770 H   0  0  0  0  0  0  0  0  0  0  0  0
   -1.1780    0.1540   -1.4780 H   0  0  0  0  0  0  0  0  0  0  0  0
   -1.3290   -1.6800    0.9570 H   0  0  0  0  0  0  0  0  0  0  0  0
   -0.0550   -1.6710   -0.2460 H   0  0  0  0  0  0  0  0  0  0  0  0
    0.6960   -0.5290    1.7710 H   0  0  0  0  0  0  0  0  0  0  0  0
   -0.6960    0.5290    1.7710 H   0  0  0  0  0  0  0  0  0  0  0  0
    1.3290    1.6800    0.9570 H   0  0  0  0  0  0  0  0  0  0  0  0
    0.0550    1.6710   -0.2460 H   0  0  0  0  0  0  0  0  0  0  0  0
    1.1780   -0.1540   -1.4780 H   0  0  0  0  0  0  0  0  0  0  0  0
    2.2270    1.2330   -1.2770 H   0  0  0  0  0  0  0  0  0  0  0  0
    3.5230   -0.8070   -0.8340 H   0  0  0  0  0  0  0  0  0  0  0  0
    2.3540   -1.3540    0.3630 H   0  0  0  0  0  0  0  0  0  0  0  0
    3.3380    0.0740    0.6850 H   0  0  0  0  0  0  0  0  0  0  0  0
  1  2  1  0  0  0  0
  1  8  1  0  0  0  0
  1  9  1  0  0  0  0
  1 10  1  0  0  0  0
  2  3  1  0  0  0  0
  2 11  1  0  0  0  0
  2 12  1  0  0  0  0
  3  4  1  0  0  0  0
  3 13  1  0  0  0  0
  3 14  1  0  0  0  0
  4  5  1  0  0  0  0
  4 15  1  0  0  0  0
  4 16  1  0  0  0  0
  5  6  1  0  0  0  0
  5 17  1  0  0  0  0
  5 18  1  0  0  0  0
  6  7  1  0  0  0  0
  6 19  1  0  0  0  0
  6 20  1  0  0  0  0
  7 21  1  0  0  0  0
  7 22  1  0  0  0  0
  7 23  1  0  0  0  0
M  END
$$$$
G-G-G-G
 OpenBabel12202214493D

 23 22  0  0  0  0  0  0  0  0999 V2000
   -2.8715    0.3946    0.0751 C   0  0  0  0  0  0  0  0  0  0  0  0
   -1.8275   -0.4504   -0.6523 C   0  0  0  0  0  0  0  0  0  0  0  0
   -0.7736   -1.0402    0.2881 C   0  0  0  0  0  0  0  0  0  0  0  0
   -0.0002   -0.0003    1.1021 C   0  0  0  0  0  0  0  0  0  0  0  0
    0.7738    1.0405    0.2879 C   0  0  0  0  0  0  0  0  0  0  0  0
    1.9118    0.4672   -0.5732 C   0  0  0  0  0  0  0  0  0  0  0  0
    1.5121    0.1002   -2.0028 C   0  0  0  0  0  0  0  0  0  0  0  0
   -3.3177   -0.1676    0.8991 H   0  0  0  0  0  0  0  0  0  0  0  0
   -2.4331    1.3032    0.4885 H   0  0  0  0  0  0  0  0  0  0  0  0
   -3.6733    0.6922   -0.6022 H   0  0  0  0  0  0  0  0  0  0  0  0
   -2.3280   -1.2709   -1.1720 H   0  0  0  0  0  0  0  0  0  0  0  0
   -1.3453    0.1554   -1.4219 H   0  0  0  0  0  0  0  0  0  0  0  0
   -1.2759   -1.7176    0.9865 H   0  0  0  0  0  0  0  0  0  0  0  0
   -0.0753   -1.6540   -0.2848 H   0  0  0  0  0  0  0  0  0  0  0  0
    0.7087   -0.5240    1.7495 H   0  0  0  0  0  0  0  0  0  0  0  0
   -0.6948    0.5190    1.7660 H   0  0  0  0  0  0  0  0  0  0  0  0
    1.1976    1.7552    0.9957 H   0  0  0  0  0  0  0  0  0  0  0  0
    0.0894    1.6097   -0.3479 H   0  0  0  0  0  0  0  0  0  0  0  0
    2.7155    1.2046   -0.6302 H   0  0  0  0  0  0  0  0  0  0  0  0
    2.3330   -0.4077   -0.0704 H   0  0  0  0  0  0  0  0  0  0  0  0
    2.3794   -0.2394   -2.5701 H   0  0  0  0  0  0  0  0  0  0  0  0
    1.0968    0.9699   -2.5175 H   0  0  0  0  0  0  0  0  0  0  0  0
    0.7645   -0.6909   -2.0314 H   0  0  0  0  0  0  0  0  0  0  0  0
  1  2  1  0  0  0  0
  1  8  1  0  0  0  0
  1  9  1  0  0  0  0
  1 10  1  0  0  0  0
  2  3  1  0  0  0  0
  2 11  1  0  0  0  0
  2 12  1  0  0  0  0
  3  4  1  0  0  0  0
  3 13  1  0  0  0  0
  3 14  1  0  0  0  0
  4  5  1  0  0  0  0
  4 15  1  0  0  0  0
  4 16  1  0  0  0  0
  5  6  1  0  0  0  0
  5 17  1  0  0  0  0
  5 18  1  0  0  0  0
  6  7  1  0  0  0  0
  6 19  1  0  0  0  0
  6 20  1  0  0  0  0
  7 21  1  0  0  0  0
  7 22  1  0  0  0  0
  7 23  1  0  0  0  0
M  END
$$$$
G-G-GG-
 OpenBabel12202214493D

 23 26  0  0  0  0  0  0  0  0999 V2000
   -3.6510   -3.4270    0.0030 C   0  0  0  0  0  0  0  0  0  0  0  0
   -4.3060   -3.5640    0.8690 H   0  0  0  0  0  0  0  0  0  0  0  0
   -3.7270   -2.3880   -0.3300 H   0  0  0  0  0  0  0  0  0  0  0  0
   -4.0230   -4.0620   -0.8080 H   0  0  0  0  0  0  0  0  0  0  0  0
   -2.2160   -3.8010    0.3410 C   0  0  0  0  0  0  0  0  0  0  0  0
   -1.9850   -3.5010   -0.5350 H   0  0  0  0  0  0  0  0  0  0  0  0
   -1.9850   -3.5010   -0.5350 H   0  0  0  0  0  0  0  0  0  0  0  0
   -1.6600   -3.0590    1.5580 C   0  0  0  0  0  0  0  0  0  0  0  0
   -1.6250   -1.5310    1.4450 C   0  0  0  0  0  0  0  0  0  0  0  0
   -0.7660   -1.0300    0.2810 C   0  0  0  0  0  0  0  0  0  0  0  0
   -1.2500   -1.5290   -1.0830 C   0  0  0  0  0  0  0  0  0  0  0  0
   -1.5780   -3.6320   -0.5340 H   0  0  0  0  0  0  0  0  0  0  0  0
   -2.2570   -3.3260    2.4390 H   0  0  0  0  0  0  0  0  0  0  0  0
   -0.6440   -3.4240    1.7530 H   0  0  0  0  0  0  0  0  0  0  0  0
   -1.2230   -1.1310    2.3850 H   0  0  0  0  0  0  0  0  0  0  0  0
   -2.6460   -1.1460    1.3570 H   0  0  0  0  0  0  0  0  0  0  0  0
    0.2770   -1.3330    0.4230 H   0  0  0  0  0  0  0  0  0  0  0  0
   -0.7810    0.0670    0.2700 H   0  0  0  0  0  0  0  0  0  0  0  0
   -2.2560   -1.1450   -1.2860 H   0  0  0  0  0  0  0  0  0  0  0  0
   -0.5910   -1.1170   -1.8570 H   0  0  0  0  0  0  0  0  0  0  0  0
   -1.2520   -3.0450   -1.2070 C   0  0  0  0  0  0  0  0  0  0  0  0
   -1.5140   -3.3370   -2.2300 H   0  0  0  0  0  0  0  0  0  0  0  0
   -0.2650   -3.4600   -0.9790 H   0  0  0  0  0  0  0  0  0  0  0  0
  1  2  1  0  0  0  0
  1  3  1  0  0  0  0
  1  4  1  0  0  0  0
  1  5  1  0  0  0  0
  5  6  1  0  0  0  0
  5  7  1  0  0  0  0
  5  8  1  0  0  0  0
  5 12  1  0  0  0  0
  5 21  1  0  0  0  0
  6 21  1  0  0  0  0
  7 21  1  0  0  0  0
  8  9  1  0  0  0  0
  8 13  1  0  0  0  0
  8 14  1  0  0  0  0
  9 10  1  0  0  0  0
  9 15  1  0  0  0  0
  9 16  1  0  0  0  0
 10 11  1  0  0  0  0
 10 17  1  0  0  0  0
 10 18  1  0  0  0  0
 11 19  1  0  0  0  0
 11 20  1  0  0  0  0
 11 21  1  0  0  0  0
 12 21  1  0  0  0  0
 21 22  1  0  0  0  0
 21 23  1  0  0  0  0
M  END
$$$$
G-G-GG
 OpenBabel12202214493D

 23 22  0  0  0  0  0  0  0  0999 V2000
   -3.1210   -0.6435    1.1972 C   0  0  0  0  0  0  0  0  0  0  0  0
   -2.2283   -0.6908   -0.0405 C   0  0  0  0  0  0  0  0  0  0  0  0
   -0.7706   -1.0362    0.2821 C   0  0  0  0  0  0  0  0  0  0  0  0
    0.0008    0.0011    1.1129 C   0  0  0  0  0  0  0  0  0  0  0  0
    0.7698    1.0352    0.2830 C   0  0  0  0  0  0  0  0  0  0  0  0
   -0.0829    1.9321   -0.6149 C   0  0  0  0  0  0  0  0  0  0  0  0
   -1.0864    2.7789    0.1641 C   0  0  0  0  0  0  0  0  0  0  0  0
   -3.0774   -1.5915    1.7403 H   0  0  0  0  0  0  0  0  0  0  0  0
   -2.8197    0.1480    1.8835 H   0  0  0  0  0  0  0  0  0  0  0  0
   -4.1614   -0.4630    0.9217 H   0  0  0  0  0  0  0  0  0  0  0  0
   -2.6172   -1.4503   -0.7237 H   0  0  0  0  0  0  0  0  0  0  0  0
   -2.2895    0.2610   -0.5686 H   0  0  0  0  0  0  0  0  0  0  0  0
   -0.7743   -1.9896    0.8174 H   0  0  0  0  0  0  0  0  0  0  0  0
   -0.2257   -1.2109   -0.6504 H   0  0  0  0  0  0  0  0  0  0  0  0
    0.7319   -0.5222    1.7338 H   0  0  0  0  0  0  0  0  0  0  0  0
   -0.6732    0.5075    1.8072 H   0  0  0  0  0  0  0  0  0  0  0  0
    1.4987    0.5048   -0.3357 H   0  0  0  0  0  0  0  0  0  0  0  0
    1.3418    1.6735    0.9642 H   0  0  0  0  0  0  0  0  0  0  0  0
    0.5847    2.5941   -1.1723 H   0  0  0  0  0  0  0  0  0  0  0  0
   -0.6023    1.3249   -1.3596 H   0  0  0  0  0  0  0  0  0  0  0  0
   -1.6282    3.4554   -0.4978 H   0  0  0  0  0  0  0  0  0  0  0  0
   -0.5738    3.3831    0.9160 H   0  0  0  0  0  0  0  0  0  0  0  0
   -1.8210    2.1601    0.6808 H   0  0  0  0  0  0  0  0  0  0  0  0
  1  2  1  0  0  0  0
  1  8  1  0  0  0  0
  1  9  1  0  0  0  0
  1 10  1  0  0  0  0
  2  3  1  0  0  0  0
  2 11  1  0  0  0  0
  2 12  1  0  0  0  0
  3  4  1  0  0  0  0
  3 13  1  0  0  0  0
  3 14  1  0  0  0  0
  4  5  1  0  0  0  0
  4 15  1  0  0  0  0
  4 16  1  0  0  0  0
  5  6  1  0  0  0  0
  5 17  1  0  0  0  0
  5 18  1  0  0  0  0
  6  7  1  0  0  0  0
  6 19  1  0  0  0  0
  6 20  1  0  0  0  0
  7 21  1  0  0  0  0
  7 22  1  0  0  0  0
  7 23  1  0  0  0  0
M  END
$$$$
G-GG-G-
 OpenBabel12202214493D

 23 25  0  0  0  0  0  0  0  0999 V2000
    1.1695    0.7580   -1.3077 C   0  0  0  0  0  0  0  0  0  0  0  0
    1.3430    0.8284   -0.3748 H   0  0  0  0  0  0  0  0  0  0  0  0
    0.3072   -0.3293   -1.9306 C   0  0  0  0  0  0  0  0  0  0  0  0
   -0.9945   -0.5873   -1.1662 C   0  0  0  0  0  0  0  0  0  0  0  0
   -0.7663   -1.0304    0.2807 C   0  0  0  0  0  0  0  0  0  0  0  0
    0.0003    0.0004    1.1163 C   0  0  0  0  0  0  0  0  0  0  0  0
    1.5478    0.4563   -0.3264 H   0  0  0  0  0  0  0  0  0  0  0  0
    0.0542   -0.0299   -2.9546 H   0  0  0  0  0  0  0  0  0  0  0  0
    0.8867   -1.2570   -2.0055 H   0  0  0  0  0  0  0  0  0  0  0  0
   -1.6093    0.3187   -1.1920 H   0  0  0  0  0  0  0  0  0  0  0  0
   -1.5544   -1.3677   -1.6968 H   0  0  0  0  0  0  0  0  0  0  0  0
   -0.2368   -1.9893    0.3051 H   0  0  0  0  0  0  0  0  0  0  0  0
   -1.7378   -1.2013    0.7612 H   0  0  0  0  0  0  0  0  0  0  0  0
    0.0794   -0.3771    2.1439 H   0  0  0  0  0  0  0  0  0  0  0  0
   -0.5914    0.9221    1.1731 H   0  0  0  0  0  0  0  0  0  0  0  0
    1.4009    0.3544    0.6106 C   0  0  0  0  0  0  0  0  0  0  0  0
    3.3519   -0.5043    0.2789 H   0  0  0  0  0  0  0  0  0  0  0  0
    2.0239   -1.5619   -0.2061 H   0  0  0  0  0  0  0  0  0  0  0  0
    2.4018   -1.3444    1.5150 H   0  0  0  0  0  0  0  0  0  0  0  0
    3.3519   -0.5043    0.2789 H   0  0  0  0  0  0  0  0  0  0  0  0
    2.0239   -1.5619   -0.2061 H   0  0  0  0  0  0  0  0  0  0  0  0
    2.4018   -1.3444    1.5150 H   0  0  0  0  0  0  0  0  0  0  0  0
    2.3436   -0.8370    0.5473 C   0  0  0  0  0  0  0  0  0  0  0  0
  1  2  1  0  0  0  0
  1  3  1  0  0  0  0
  1  7  1  0  0  0  0
  1 16  1  0  0  0  0
  2 16  1  0  0  0  0
  3  4  1  0  0  0  0
  3  8  1  0  0  0  0
  3  9  1  0  0  0  0
  4  5  1  0  0  0  0
  4 10  1  0  0  0  0
  4 11  1  0  0  0  0
  5  6  1  0  0  0  0
  5 12  1  0  0  0  0
  5 13  1  0  0  0  0
  6 14  1  0  0  0  0
  6 15  1  0  0  0  0
  6 16  1  0  0  0  0
  7 16  1  0  0  0  0
 16 23  1  0  0  0  0
 17 23  1  0  0  0  0
 18 23  1  0  0  0  0
 19 23  1  0  0  0  0
 20 23  1  0  0  0  0
 21 23  1  0  0  0  0
 22 23  1  0  0  0  0
M  END
$$$$
G-GG-G
 OpenBabel12202214493D

 23 33  0  0  0  0  0  0  0  0999 V2000
    0.9247   -0.9961   -1.6369 C   0  0  0  0  0  0  0  0  0  0  0  0
    0.1485   -1.8438   -0.6409 C   0  0  0  0  0  0  0  0  0  0  0  0
   -0.7625   -1.0253    0.2775 C   0  0  0  0  0  0  0  0  0  0  0  0
   -0.0003   -0.0005    1.1235 C   0  0  0  0  0  0  0  0  0  0  0  0
    0.7629    1.0258    0.2771 C   0  0  0  0  0  0  0  0  0  0  0  0
    1.2740   -0.5564   -1.6768 C   0  0  0  0  0  0  0  0  0  0  0  0
    1.6505   -0.3500   -1.1358 H   0  0  0  0  0  0  0  0  0  0  0  0
   -0.4720   -2.5561   -1.1999 H   0  0  0  0  0  0  0  0  0  0  0  0
    0.8488   -2.4379   -0.0421 H   0  0  0  0  0  0  0  0  0  0  0  0
   -1.5347   -0.5365   -0.3243 H   0  0  0  0  0  0  0  0  0  0  0  0
   -1.2825   -1.7213    0.9475 H   0  0  0  0  0  0  0  0  0  0  0  0
    0.6840   -0.4945    1.8213 H   0  0  0  0  0  0  0  0  0  0  0  0
   -0.7340    0.5420    1.7353 H   0  0  0  0  0  0  0  0  0  0  0  0
    1.2899    1.7004    0.9641 H   0  0  0  0  0  0  0  0  0  0  0  0
    0.0690    1.6528   -0.2956 H   0  0  0  0  0  0  0  0  0  0  0  0
    0.9321   -1.4787   -1.1977 H   0  0  0  0  0  0  0  0  0  0  0  0
    0.9321   -1.4787   -1.1977 H   0  0  0  0  0  0  0  0  0  0  0  0
    1.8193    0.4258   -0.6550 C   0  0  0  0  0  0  0  0  0  0  0  0
    2.3085    1.2487   -1.1917 H   0  0  0  0  0  0  0  0  0  0  0  0
    2.5994   -0.0659   -0.0617 H   0  0  0  0  0  0  0  0  0  0  0  0
    2.5994   -0.0659   -0.0617 H   0  0  0  0  0  0  0  0  0  0  0  0
    2.0586   -0.8302   -2.3900 H   0  0  0  0  0  0  0  0  0  0  0  0
    0.4432   -0.1204   -2.2395 H   0  0  0  0  0  0  0  0  0  0  0  0
  1  2  1  0  0  0  0
  1  6  1  0  0  0  0
  1  7  1  0  0  0  0
  1 16  1  0  0  0  0
  1 17  1  0  0  0  0
  1 18  1  0  0  0  0
  1 22  1  0  0  0  0
  1 23  1  0  0  0  0
  2  3  1  0  0  0  0
  2  6  1  0  0  0  0
  2  8  1  0  0  0  0
  2  9  1  0  0  0  0
  2 16  1  0  0  0  0
  2 17  1  0  0  0  0
  3  4  1  0  0  0  0
  3 10  1  0  0  0  0
  3 11  1  0  0  0  0
  4  5  1  0  0  0  0
  4 12  1  0  0  0  0
  4 13  1  0  0  0  0
  5 14  1  0  0  0  0
  5 15  1  0  0  0  0
  5 18  1  0  0  0  0
  6  7  1  0  0  0  0
  6 16  1  0  0  0  0
  6 17  1  0  0  0  0
  6 22  1  0  0  0  0
  6 23  1  0  0  0  0
  6 18  1  0  0  0  0
  7 18  1  0  0  0  0
 18 19  1  0  0  0  0
 18 20  1  0  0  0  0
 18 21  1  0  0  0  0
M  END
$$$$
G-GGG-
 OpenBabel12202214493D

 23 22  0  0  0  0  0  0  0  0999 V2000
    0.4347   -1.7253   -1.8893 C   0  0  0  0  0  0  0  0  0  0  0  0
    0.0733   -2.0890   -0.4483 C   0  0  0  0  0  0  0  0  0  0  0  0
   -0.7858   -1.0566    0.2977 C   0  0  0  0  0  0  0  0  0  0  0  0
    0.0000    0.0000    1.0827 C   0  0  0  0  0  0  0  0  0  0  0  0
    0.7858    1.0566    0.2977 C   0  0  0  0  0  0  0  0  0  0  0  0
   -0.0733    2.0890   -0.4483 C   0  0  0  0  0  0  0  0  0  0  0  0
   -0.4347    1.7253   -1.8893 C   0  0  0  0  0  0  0  0  0  0  0  0
    1.0514   -0.8299   -1.9493 H   0  0  0  0  0  0  0  0  0  0  0  0
    0.9847   -2.5404   -2.3623 H   0  0  0  0  0  0  0  0  0  0  0  0
   -0.4687   -1.5479   -2.4763 H   0  0  0  0  0  0  0  0  0  0  0  0
   -0.4664   -3.0381   -0.4723 H   0  0  0  0  0  0  0  0  0  0  0  0
    0.9868   -2.2713    0.1257 H   0  0  0  0  0  0  0  0  0  0  0  0
   -1.4846   -0.5833   -0.3953 H   0  0  0  0  0  0  0  0  0  0  0  0
   -1.4011   -1.5919    1.0257 H   0  0  0  0  0  0  0  0  0  0  0  0
    0.6959   -0.5313    1.7387 H   0  0  0  0  0  0  0  0  0  0  0  0
   -0.6959    0.5313    1.7387 H   0  0  0  0  0  0  0  0  0  0  0  0
    1.4846    0.5833   -0.3953 H   0  0  0  0  0  0  0  0  0  0  0  0
    1.4011    1.5919    1.0257 H   0  0  0  0  0  0  0  0  0  0  0  0
   -0.9868    2.2713    0.1257 H   0  0  0  0  0  0  0  0  0  0  0  0
    0.4664    3.0381   -0.4723 H   0  0  0  0  0  0  0  0  0  0  0  0
    0.4687    1.5479   -2.4763 H   0  0  0  0  0  0  0  0  0  0  0  0
   -0.9847    2.5404   -2.3623 H   0  0  0  0  0  0  0  0  0  0  0  0
   -1.0514    0.8299   -1.9493 H   0  0  0  0  0  0  0  0  0  0  0  0
  1  2  1  0  0  0  0
  1  8  1  0  0  0  0
  1  9  1  0  0  0  0
  1 10  1  0  0  0  0
  2  3  1  0  0  0  0
  2 11  1  0  0  0  0
  2 12  1  0  0  0  0
  3  4  1  0  0  0  0
  3 13  1  0  0  0  0
  3 14  1  0  0  0  0
  4  5  1  0  0  0  0
  4 15  1  0  0  0  0
  4 16  1  0  0  0  0
  5  6  1  0  0  0  0
  5 17  1  0  0  0  0
  5 18  1  0  0  0  0
  6  7  1  0  0  0  0
  6 19  1  0  0  0  0
  6 20  1  0  0  0  0
  7 21  1  0  0  0  0
  7 22  1  0  0  0  0
  7 23  1  0  0  0  0
M  END
$$$$
G-GGG
 OpenBabel12202214493D

 23 22  0  0  0  0  0  0  0  0999 V2000
    0.3392   -1.4770   -2.0028 C   0  0  0  0  0  0  0  0  0  0  0  0
    0.1027   -1.9654   -0.5732 C   0  0  0  0  0  0  0  0  0  0  0  0
   -0.7738   -1.0405    0.2879 C   0  0  0  0  0  0  0  0  0  0  0  0
    0.0002    0.0003    1.1021 C   0  0  0  0  0  0  0  0  0  0  0  0
    0.7736    1.0402    0.2881 C   0  0  0  0  0  0  0  0  0  0  0  0
   -0.0946    1.8798   -0.6523 C   0  0  0  0  0  0  0  0  0  0  0  0
   -1.2043    2.6365    0.0751 C   0  0  0  0  0  0  0  0  0  0  0  0
    0.8817   -0.5334   -2.0314 H   0  0  0  0  0  0  0  0  0  0  0  0
    0.9140   -2.2098   -2.5701 H   0  0  0  0  0  0  0  0  0  0  0  0
   -0.6133   -1.3295   -2.5175 H   0  0  0  0  0  0  0  0  0  0  0  0
   -0.3722   -2.9472   -0.6302 H   0  0  0  0  0  0  0  0  0  0  0  0
    1.0618   -2.1170   -0.0704 H   0  0  0  0  0  0  0  0  0  0  0  0
   -1.5158   -0.5488   -0.3479 H   0  0  0  0  0  0  0  0  0  0  0  0
   -1.3364   -1.6520    0.9957 H   0  0  0  0  0  0  0  0  0  0  0  0
    0.7058   -0.5279    1.7495 H   0  0  0  0  0  0  0  0  0  0  0  0
   -0.6970    0.5160    1.7660 H   0  0  0  0  0  0  0  0  0  0  0  0
    1.5624    0.5481   -0.2848 H   0  0  0  0  0  0  0  0  0  0  0  0
    1.2778    1.7162    0.9865 H   0  0  0  0  0  0  0  0  0  0  0  0
    0.5473    2.5952   -1.1720 H   0  0  0  0  0  0  0  0  0  0  0  0
   -0.5360    1.2437   -1.4219 H   0  0  0  0  0  0  0  0  0  0  0  0
   -1.9482    1.9552    0.4885 H   0  0  0  0  0  0  0  0  0  0  0  0
   -1.7199    3.3187   -0.6022 H   0  0  0  0  0  0  0  0  0  0  0  0
   -0.7942    3.2256    0.8991 H   0  0  0  0  0  0  0  0  0  0  0  0
  1  2  1  0  0  0  0
  1  8  1  0  0  0  0
  1  9  1  0  0  0  0
  1 10  1  0  0  0  0
  2  3  1  0  0  0  0
  2 11  1  0  0  0  0
  2 12  1  0  0  0  0
  3  4  1  0  0  0  0
  3 13  1  0  0  0  0
  3 14  1  0  0  0  0
  4  5  1  0  0  0  0
  4 15  1  0  0  0  0
  4 16  1  0  0  0  0
  5  6  1  0  0  0  0
  5 17  1  0  0  0  0
  5 18  1  0  0  0  0
  6  7  1  0  0  0  0
  6 19  1  0  0  0  0
  6 20  1  0  0  0  0
  7 21  1  0  0  0  0
  7 22  1  0  0  0  0
  7 23  1  0  0  0  0
M  END
$$$$
GG-G-G-
 OpenBabel12202214493D

 23 22  0  0  0  0  0  0  0  0999 V2000
   -1.5121   -0.1002   -2.0028 C   0  0  0  0  0  0  0  0  0  0  0  0
   -1.9118   -0.4672   -0.5732 C   0  0  0  0  0  0  0  0  0  0  0  0
   -0.7738   -1.0405    0.2879 C   0  0  0  0  0  0  0  0  0  0  0  0
    0.0002    0.0003    1.1021 C   0  0  0  0  0  0  0  0  0  0  0  0
    0.7736    1.0402    0.2881 C   0  0  0  0  0  0  0  0  0  0  0  0
    1.8275    0.4504   -0.6523 C   0  0  0  0  0  0  0  0  0  0  0  0
    2.8715   -0.3946    0.0751 C   0  0  0  0  0  0  0  0  0  0  0  0
   -1.0968   -0.9699   -2.5175 H   0  0  0  0  0  0  0  0  0  0  0  0
   -2.3794    0.2394   -2.5701 H   0  0  0  0  0  0  0  0  0  0  0  0
   -0.7645    0.6909   -2.0314 H   0  0  0  0  0  0  0  0  0  0  0  0
   -2.3330    0.4077   -0.0704 H   0  0  0  0  0  0  0  0  0  0  0  0
   -2.7155   -1.2046   -0.6302 H   0  0  0  0  0  0  0  0  0  0  0  0
   -1.1976   -1.7552    0.9957 H   0  0  0  0  0  0  0  0  0  0  0  0
   -0.0894   -1.6097   -0.3479 H   0  0  0  0  0  0  0  0  0  0  0  0
    0.6948   -0.5190    1.7660 H   0  0  0  0  0  0  0  0  0  0  0  0
   -0.7087    0.5240    1.7495 H   0  0  0  0  0  0  0  0  0  0  0  0
    1.2759    1.7176    0.9865 H   0  0  0  0  0  0  0  0  0  0  0  0
    0.0753    1.6540   -0.2848 H   0  0  0  0  0  0  0  0  0  0  0  0
    1.3453   -0.1554   -1.4219 H   0  0  0  0  0  0  0  0  0  0  0  0
    2.3280    1.2709   -1.1720 H   0  0  0  0  0  0  0  0  0  0  0  0
    3.3177    0.1676    0.8991 H   0  0  0  0  0  0  0  0  0  0  0  0
    3.6733   -0.6922   -0.6022 H   0  0  0  0  0  0  0  0  0  0  0  0
    2.4331   -1.3032    0.4885 H   0  0  0  0  0  0  0  0  0  0  0  0
  1  2  1  0  0  0  0
  1  8  1  0  0  0  0
  1  9  1  0  0  0  0
  1 10  1  0  0  0  0
  2  3  1  0  0  0  0
  2 11  1  0  0  0  0
  2 12  1  0  0  0  0
  3  4  1  0  0  0  0
  3 13  1  0  0  0  0
  3 14  1  0  0  0  0
  4  5  1  0  0  0  0
  4 15  1  0  0  0  0
  4 16  1  0  0  0  0
  5  6  1  0  0  0  0
  5 17  1  0  0  0  0
  5 18  1  0  0  0  0
  6  7  1  0  0  0  0
  6 19  1  0  0  0  0
  6 20  1  0  0  0  0
  7 21  1  0  0  0  0
  7 22  1  0  0  0  0
  7 23  1  0  0  0  0
M  END
$$$$
GG-G-G
 OpenBabel12202214493D

 23 22  0  0  0  0  0  0  0  0999 V2000
    0.4347   -1.7253    3.0080 C   0  0  0  0  0  0  0  0  0  0  0  0
    0.0733   -2.0890    1.5670 C   0  0  0  0  0  0  0  0  0  0  0  0
   -0.7858   -1.0566    0.8210 C   0  0  0  0  0  0  0  0  0  0  0  0
    0.0000    0.0000    0.0360 C   0  0  0  0  0  0  0  0  0  0  0  0
    0.7858    1.0566    0.8210 C   0  0  0  0  0  0  0  0  0  0  0  0
   -0.0733    2.0890    1.5670 C   0  0  0  0  0  0  0  0  0  0  0  0
   -0.4347    1.7253    3.0080 C   0  0  0  0  0  0  0  0  0  0  0  0
   -0.4687   -1.5479    3.5950 H   0  0  0  0  0  0  0  0  0  0  0  0
    0.9847   -2.5404    3.4810 H   0  0  0  0  0  0  0  0  0  0  0  0
    1.0514   -0.8299    3.0680 H   0  0  0  0  0  0  0  0  0  0  0  0
    0.9868   -2.2713    0.9930 H   0  0  0  0  0  0  0  0  0  0  0  0
   -0.4664   -3.0381    1.5910 H   0  0  0  0  0  0  0  0  0  0  0  0
   -1.4011   -1.5919    0.0930 H   0  0  0  0  0  0  0  0  0  0  0  0
   -1.4846   -0.5833    1.5140 H   0  0  0  0  0  0  0  0  0  0  0  0
   -0.6959    0.5313   -0.6200 H   0  0  0  0  0  0  0  0  0  0  0  0
    0.6959   -0.5313   -0.6200 H   0  0  0  0  0  0  0  0  0  0  0  0
    1.4011    1.5919    0.0930 H   0  0  0  0  0  0  0  0  0  0  0  0
    1.4846    0.5833    1.5140 H   0  0  0  0  0  0  0  0  0  0  0  0
    0.4664    3.0381    1.5910 H   0  0  0  0  0  0  0  0  0  0  0  0
   -0.9868    2.2713    0.9930 H   0  0  0  0  0  0  0  0  0  0  0  0
   -1.0514    0.8299    3.0680 H   0  0  0  0  0  0  0  0  0  0  0  0
   -0.9847    2.5404    3.4810 H   0  0  0  0  0  0  0  0  0  0  0  0
    0.4687    1.5479    3.5950 H   0  0  0  0  0  0  0  0  0  0  0  0
  1  2  1  0  0  0  0
  1  8  1  0  0  0  0
  1  9  1  0  0  0  0
  1 10  1  0  0  0  0
  2  3  1  0  0  0  0
  2 11  1  0  0  0  0
  2 12  1  0  0  0  0
  3  4  1  0  0  0  0
  3 13  1  0  0  0  0
  3 14  1  0  0  0  0
  4  5  1  0  0  0  0
  4 15  1  0  0  0  0
  4 16  1  0  0  0  0
  5  6  1  0  0  0  0
  5 17  1  0  0  0  0
  5 18  1  0  0  0  0
  6  7  1  0  0  0  0
  6 19  1  0  0  0  0
  6 20  1  0  0  0  0
  7 21  1  0  0  0  0
  7 22  1  0  0  0  0
  7 23  1  0  0  0  0
M  END
$$$$
GG-GG-
 OpenBabel12202214493D

 23 33  0  0  0  0  0  0  0  0999 V2000
   -1.2187    0.5975   -1.6379 C   0  0  0  0  0  0  0  0  0  0  0  0
   -1.8081   -0.3886   -0.6414 C   0  0  0  0  0  0  0  0  0  0  0  0
   -0.7625   -1.0253    0.2775 C   0  0  0  0  0  0  0  0  0  0  0  0
   -0.0004   -0.0005    1.1234 C   0  0  0  0  0  0  0  0  0  0  0  0
    0.7629    1.0258    0.2771 C   0  0  0  0  0  0  0  0  0  0  0  0
   -0.8978    1.0588   -1.6773 C   0  0  0  0  0  0  0  0  0  0  0  0
   -0.8090    1.4786   -1.1371 H   0  0  0  0  0  0  0  0  0  0  0  0
   -2.5788    0.1112   -0.0433 H   0  0  0  0  0  0  0  0  0  0  0  0
   -2.3110   -1.1882   -1.2007 H   0  0  0  0  0  0  0  0  0  0  0  0
   -1.2799   -1.7225    0.9473 H   0  0  0  0  0  0  0  0  0  0  0  0
   -0.0717   -1.6241   -0.3230 H   0  0  0  0  0  0  0  0  0  0  0  0
    0.7289   -0.5462    1.7355 H   0  0  0  0  0  0  0  0  0  0  0  0
   -0.6706    0.5132    1.8202 H   0  0  0  0  0  0  0  0  0  0  0  0
    1.5633    0.5413   -0.2948 H   0  0  0  0  0  0  0  0  0  0  0  0
    1.2581    1.7255    0.9636 H   0  0  0  0  0  0  0  0  0  0  0  0
   -1.6827    0.4658   -1.1997 H   0  0  0  0  0  0  0  0  0  0  0  0
   -1.6827    0.4658   -1.1997 H   0  0  0  0  0  0  0  0  0  0  0  0
   -0.1146    1.8646   -0.6563 C   0  0  0  0  0  0  0  0  0  0  0  0
   -0.8114    2.4697   -0.0638 H   0  0  0  0  0  0  0  0  0  0  0  0
    0.5320    2.5692   -1.1930 H   0  0  0  0  0  0  0  0  0  0  0  0
    0.5320    2.5692   -1.1930 H   0  0  0  0  0  0  0  0  0  0  0  0
   -1.3856    1.7309   -2.3910 H   0  0  0  0  0  0  0  0  0  0  0  0
   -0.2412    0.3883   -2.2400 H   0  0  0  0  0  0  0  0  0  0  0  0
  1  2  1  0  0  0  0
  1  6  1  0  0  0  0
  1  7  1  0  0  0  0
  1 16  1  0  0  0  0
  1 17  1  0  0  0  0
  1 18  1  0  0  0  0
  1 22  1  0  0  0  0
  1 23  1  0  0  0  0
  2  3  1  0  0  0  0
  2  6  1  0  0  0  0
  2  8  1  0  0  0  0
  2  9  1  0  0  0  0
  2 16  1  0  0  0  0
  2 17  1  0  0  0  0
  3  4  1  0  0  0  0
  3 10  1  0  0  0  0
  3 11  1  0  0  0  0
  4  5  1  0  0  0  0
  4 12  1  0  0  0  0
  4 13  1  0  0  0  0
  5 14  1  0  0  0  0
  5 15  1  0  0  0  0
  5 18  1  0  0  0  0
  6  7  1  0  0  0  0
  6 16  1  0  0  0  0
  6 17  1  0  0  0  0
  6 22  1  0  0  0  0
  6 23  1  0  0  0  0
  6 18  1  0  0  0  0
  7 18  1  0  0  0  0
 18 19  1  0  0  0  0
 18 20  1  0  0  0  0
 18 21  1  0  0  0  0
M  END
$$$$
GG-GG
 OpenBabel12202214493D

 23 25  0  0  0  0  0  0  0  0999 V2000
   -2.4838    0.5836    2.2589 C   0  0  0  0  0  0  0  0  0  0  0  0
   -1.5602    0.6893    2.4589 H   0  0  0  0  0  0  0  0  0  0  0  0
   -3.0327   -0.4878    1.3295 C   0  0  0  0  0  0  0  0  0  0  0  0
   -2.2283   -0.6457    0.0377 C   0  0  0  0  0  0  0  0  0  0  0  0
   -0.7661   -1.0302    0.2808 C   0  0  0  0  0  0  0  0  0  0  0  0
    0.0001    0.0002    1.1162 C   0  0  0  0  0  0  0  0  0  0  0  0
   -1.4982    0.3110    2.6468 H   0  0  0  0  0  0  0  0  0  0  0  0
   -3.0759   -1.4454    1.8623 H   0  0  0  0  0  0  0  0  0  0  0  0
   -4.0649   -0.2255    1.0666 H   0  0  0  0  0  0  0  0  0  0  0  0
   -2.7070   -1.4217   -0.5726 H   0  0  0  0  0  0  0  0  0  0  0  0
   -2.2826    0.2884   -0.5342 H   0  0  0  0  0  0  0  0  0  0  0  0
   -0.2563   -1.1295   -0.6858 H   0  0  0  0  0  0  0  0  0  0  0  0
   -0.7069   -2.0109    0.7633 H   0  0  0  0  0  0  0  0  0  0  0  0
    0.0261    0.9519    0.5708 H   0  0  0  0  0  0  0  0  0  0  0  0
    1.0430   -0.3318    1.2030 H   0  0  0  0  0  0  0  0  0  0  0  0
   -0.5535    0.2609    2.5187 C   0  0  0  0  0  0  0  0  0  0  0  0
   -1.2905   -1.7207    3.0280 H   0  0  0  0  0  0  0  0  0  0  0  0
   -0.8882   -0.7075    4.4176 H   0  0  0  0  0  0  0  0  0  0  0  0
    0.4095   -1.4403    3.4596 H   0  0  0  0  0  0  0  0  0  0  0  0
   -1.2905   -1.7207    3.0280 H   0  0  0  0  0  0  0  0  0  0  0  0
   -0.8882   -0.7075    4.4176 H   0  0  0  0  0  0  0  0  0  0  0  0
    0.4095   -1.4403    3.4596 H   0  0  0  0  0  0  0  0  0  0  0  0
   -0.5812   -0.9767    3.4022 C   0  0  0  0  0  0  0  0  0  0  0  0
  1  2  1  0  0  0  0
  1  3  1  0  0  0  0
  1  7  1  0  0  0  0
  1 16  1  0  0  0  0
  2 16  1  0  0  0  0
  3  4  1  0  0  0  0
  3  8  1  0  0  0  0
  3  9  1  0  0  0  0
  4  5  1  0  0  0  0
  4 10  1  0  0  0  0
  4 11  1  0  0  0  0
  5  6  1  0  0  0  0
  5 12  1  0  0  0  0
  5 13  1  0  0  0  0
  6 14  1  0  0  0  0
  6 15  1  0  0  0  0
  6 16  1  0  0  0  0
  7 16  1  0  0  0  0
 16 23  1  0  0  0  0
 17 23  1  0  0  0  0
 18 23  1  0  0  0  0
 19 23  1  0  0  0  0
 20 23  1  0  0  0  0
 21 23  1  0  0  0  0
 22 23  1  0  0  0  0
M  END
$$$$
GGG-G-
 OpenBabel12202214493D

 23 22  0  0  0  0  0  0  0  0999 V2000
    1.0864   -2.7789    0.1641 C   0  0  0  0  0  0  0  0  0  0  0  0
    0.0828   -1.9321   -0.6149 C   0  0  0  0  0  0  0  0  0  0  0  0
   -0.7698   -1.0352    0.2830 C   0  0  0  0  0  0  0  0  0  0  0  0
   -0.0008   -0.0011    1.1129 C   0  0  0  0  0  0  0  0  0  0  0  0
    0.7706    1.0362    0.2821 C   0  0  0  0  0  0  0  0  0  0  0  0
    2.2283    0.6908   -0.0405 C   0  0  0  0  0  0  0  0  0  0  0  0
    3.1210    0.6435    1.1972 C   0  0  0  0  0  0  0  0  0  0  0  0
    0.5738   -3.3831    0.9160 H   0  0  0  0  0  0  0  0  0  0  0  0
    1.6282   -3.4554   -0.4978 H   0  0  0  0  0  0  0  0  0  0  0  0
    1.8210   -2.1601    0.6808 H   0  0  0  0  0  0  0  0  0  0  0  0
    0.6023   -1.3249   -1.3596 H   0  0  0  0  0  0  0  0  0  0  0  0
   -0.5847   -2.5941   -1.1723 H   0  0  0  0  0  0  0  0  0  0  0  0
   -1.4987   -0.5048   -0.3357 H   0  0  0  0  0  0  0  0  0  0  0  0
   -1.3418   -1.6735    0.9642 H   0  0  0  0  0  0  0  0  0  0  0  0
    0.6732   -0.5075    1.8072 H   0  0  0  0  0  0  0  0  0  0  0  0
   -0.7319    0.5222    1.7338 H   0  0  0  0  0  0  0  0  0  0  0  0
    0.7743    1.9896    0.8174 H   0  0  0  0  0  0  0  0  0  0  0  0
    0.2257    1.2109   -0.6504 H   0  0  0  0  0  0  0  0  0  0  0  0
    2.2894   -0.2610   -0.5686 H   0  0  0  0  0  0  0  0  0  0  0  0
    2.6172    1.4503   -0.7238 H   0  0  0  0  0  0  0  0  0  0  0  0
    3.0774    1.5915    1.7403 H   0  0  0  0  0  0  0  0  0  0  0  0
    4.1614    0.4630    0.9217 H   0  0  0  0  0  0  0  0  0  0  0  0
    2.8197   -0.1480    1.8835 H   0  0  0  0  0  0  0  0  0  0  0  0
  1  2  1  0  0  0  0
  1  8  1  0  0  0  0
  1  9  1  0  0  0  0
  1 10  1  0  0  0  0
  2  3  1  0  0  0  0
  2 11  1  0  0  0  0
  2 12  1  0  0  0  0
  3  4  1  0  0  0  0
  3 13  1  0  0  0  0
  3 14  1  0  0  0  0
  4  5  1  0  0  0  0
  4 15  1  0  0  0  0
  4 16  1  0  0  0  0
  5  6  1  0  0  0  0
  5 17  1  0  0  0  0
  5 18  1  0  0  0  0
  6  7  1  0  0  0  0
  6 19  1  0  0  0  0
  6 20  1  0  0  0  0
  7 21  1  0  0  0  0
  7 22  1  0  0  0  0
  7 23  1  0  0  0  0
M  END
$$$$
GGG-G
 OpenBabel12202214493D

 23 26  0  0  0  0  0  0  0  0999 V2000
   -3.6890   -1.2140    2.6400 C   0  0  0  0  0  0  0  0  0  0  0  0
   -4.2650   -2.1430    2.6930 H   0  0  0  0  0  0  0  0  0  0  0  0
   -4.1400   -0.4960    3.3330 H   0  0  0  0  0  0  0  0  0  0  0  0
   -3.7840   -0.8030    1.6310 H   0  0  0  0  0  0  0  0  0  0  0  0
   -2.2330   -1.4520    3.0110 C   0  0  0  0  0  0  0  0  0  0  0  0
   -2.0790   -0.5370    2.7890 H   0  0  0  0  0  0  0  0  0  0  0  0
   -2.0790   -0.5370    2.7890 H   0  0  0  0  0  0  0  0  0  0  0  0
   -1.5620   -2.5480    2.1810 C   0  0  0  0  0  0  0  0  0  0  0  0
   -1.5210   -2.3040    0.6680 C   0  0  0  0  0  0  0  0  0  0  0  0
   -0.7660   -1.0300    0.2810 C   0  0  0  0  0  0  0  0  0  0  0  0
   -1.3770    0.2380    0.8820 C   0  0  0  0  0  0  0  0  0  0  0  0
   -1.6760   -0.5130    2.9260 H   0  0  0  0  0  0  0  0  0  0  0  0
   -0.5360   -2.6820    2.5470 H   0  0  0  0  0  0  0  0  0  0  0  0
   -2.0790   -3.4980    2.3630 H   0  0  0  0  0  0  0  0  0  0  0  0
   -2.5420   -2.2760    0.2740 H   0  0  0  0  0  0  0  0  0  0  0  0
   -1.0310   -3.1670    0.1990 H   0  0  0  0  0  0  0  0  0  0  0  0
   -0.7700   -0.9280   -0.8110 H   0  0  0  0  0  0  0  0  0  0  0  0
    0.2830   -1.1030    0.5900 H   0  0  0  0  0  0  0  0  0  0  0  0
   -0.7860    1.1000    0.5470 H   0  0  0  0  0  0  0  0  0  0  0  0
   -2.3930    0.3830    0.4970 H   0  0  0  0  0  0  0  0  0  0  0  0
   -1.4060    0.2340    2.4030 C   0  0  0  0  0  0  0  0  0  0  0  0
   -1.7630    1.2010    2.7740 H   0  0  0  0  0  0  0  0  0  0  0  0
   -0.4070    0.0610    2.8150 H   0  0  0  0  0  0  0  0  0  0  0  0
  1  2  1  0  0  0  0
  1  3  1  0  0  0  0
  1  4  1  0  0  0  0
  1  5  1  0  0  0  0
  5  6  1  0  0  0  0
  5  7  1  0  0  0  0
  5  8  1  0  0  0  0
  5 12  1  0  0  0  0
  5 21  1  0  0  0  0
  6 21  1  0  0  0  0
  7 21  1  0  0  0  0
  8  9  1  0  0  0  0
  8 13  1  0  0  0  0
  8 14  1  0  0  0  0
  9 10  1  0  0  0  0
  9 15  1  0  0  0  0
  9 16  1  0  0  0  0
 10 11  1  0  0  0  0
 10 17  1  0  0  0  0
 10 18  1  0  0  0  0
 11 19  1  0  0  0  0
 11 20  1  0  0  0  0
 11 21  1  0  0  0  0
 12 21  1  0  0  0  0
 21 22  1  0  0  0  0
 21 23  1  0  0  0  0
M  END
$$$$
GGGG-
 OpenBabel12202214493D

 23 22  0  0  0  0  0  0  0  0999 V2000
    1.2043   -2.6365    0.0751 C   0  0  0  0  0  0  0  0  0  0  0  0
    0.0946   -1.8798   -0.6523 C   0  0  0  0  0  0  0  0  0  0  0  0
   -0.7736   -1.0402    0.2881 C   0  0  0  0  0  0  0  0  0  0  0  0
   -0.0002   -0.0003    1.1021 C   0  0  0  0  0  0  0  0  0  0  0  0
    0.7738    1.0405    0.2879 C   0  0  0  0  0  0  0  0  0  0  0  0
   -0.1027    1.9654   -0.5732 C   0  0  0  0  0  0  0  0  0  0  0  0
   -0.3392    1.4770   -2.0028 C   0  0  0  0  0  0  0  0  0  0  0  0
    0.7942   -3.2256    0.8991 H   0  0  0  0  0  0  0  0  0  0  0  0
    1.7199   -3.3187   -0.6022 H   0  0  0  0  0  0  0  0  0  0  0  0
    1.9482   -1.9552    0.4885 H   0  0  0  0  0  0  0  0  0  0  0  0
    0.5360   -1.2437   -1.4219 H   0  0  0  0  0  0  0  0  0  0  0  0
   -0.5473   -2.5952   -1.1720 H   0  0  0  0  0  0  0  0  0  0  0  0
   -1.5624   -0.5481   -0.2848 H   0  0  0  0  0  0  0  0  0  0  0  0
   -1.2778   -1.7162    0.9865 H   0  0  0  0  0  0  0  0  0  0  0  0
    0.6970   -0.5160    1.7660 H   0  0  0  0  0  0  0  0  0  0  0  0
   -0.7058    0.5279    1.7495 H   0  0  0  0  0  0  0  0  0  0  0  0
    1.5158    0.5488   -0.3479 H   0  0  0  0  0  0  0  0  0  0  0  0
    1.3364    1.6520    0.9957 H   0  0  0  0  0  0  0  0  0  0  0  0
   -1.0618    2.1170   -0.0704 H   0  0  0  0  0  0  0  0  0  0  0  0
    0.3722    2.9472   -0.6302 H   0  0  0  0  0  0  0  0  0  0  0  0
    0.6133    1.3295   -2.5175 H   0  0  0  0  0  0  0  0  0  0  0  0
   -0.9140    2.2098   -2.5701 H   0  0  0  0  0  0  0  0  0  0  0  0
   -0.8817    0.5334   -2.0314 H   0  0  0  0  0  0  0  0  0  0  0  0
  1  2  1  0  0  0  0
  1  8  1  0  0  0  0
  1  9  1  0  0  0  0
  1 10  1  0  0  0  0
  2  3  1  0  0  0  0
  2 11  1  0  0  0  0
  2 12  1  0  0  0  0
  3  4  1  0  0  0  0
  3 13  1  0  0  0  0
  3 14  1  0  0  0  0
  4  5  1  0  0  0  0
  4 15  1  0  0  0  0
  4 16  1  0  0  0  0
  5  6  1  0  0  0  0
  5 17  1  0  0  0  0
  5 18  1  0  0  0  0
  6  7  1  0  0  0  0
  6 19  1  0  0  0  0
  6 20  1  0  0  0  0
  7 21  1  0  0  0  0
  7 22  1  0  0  0  0
  7 23  1  0  0  0  0
M  END
$$$$
GGGG
 OpenBabel12202214493D

 23 22  0  0  0  0  0  0  0  0999 V2000
    1.2541   -2.5437   -0.0940 C   0  0  0  0  0  0  0  0  0  0  0  0
    0.0964   -1.7837   -0.7350 C   0  0  0  0  0  0  0  0  0  0  0  0
   -0.7660   -1.0300    0.2810 C   0  0  0  0  0  0  0  0  0  0  0  0
    0.0000    0.0000    1.1160 C   0  0  0  0  0  0  0  0  0  0  0  0
    0.7660    1.0300    0.2810 C   0  0  0  0  0  0  0  0  0  0  0  0
   -0.0964    1.7837   -0.7350 C   0  0  0  0  0  0  0  0  0  0  0  0
   -1.2541    2.5437   -0.0940 C   0  0  0  0  0  0  0  0  0  0  0  0
    0.8897   -3.2181    0.6850 H   0  0  0  0  0  0  0  0  0  0  0  0
    1.7867   -3.1417   -0.8340 H   0  0  0  0  0  0  0  0  0  0  0  0
    1.9741   -1.8648    0.3630 H   0  0  0  0  0  0  0  0  0  0  0  0
    0.4865   -1.0839   -1.4780 H   0  0  0  0  0  0  0  0  0  0  0  0
   -0.5400   -2.4876   -1.2770 H   0  0  0  0  0  0  0  0  0  0  0  0
   -1.5845   -0.5335   -0.2460 H   0  0  0  0  0  0  0  0  0  0  0  0
   -1.2265   -1.7562    0.9570 H   0  0  0  0  0  0  0  0  0  0  0  0
    0.7069   -0.5143    1.7710 H   0  0  0  0  0  0  0  0  0  0  0  0
   -0.7069    0.5143    1.7710 H   0  0  0  0  0  0  0  0  0  0  0  0
    1.5845    0.5335   -0.2460 H   0  0  0  0  0  0  0  0  0  0  0  0
    1.2265    1.7562    0.9570 H   0  0  0  0  0  0  0  0  0  0  0  0
    0.5400    2.4876   -1.2770 H   0  0  0  0  0  0  0  0  0  0  0  0
   -0.4865    1.0839   -1.4780 H   0  0  0  0  0  0  0  0  0  0  0  0
   -1.9741    1.8648    0.3630 H   0  0  0  0  0  0  0  0  0  0  0  0
   -1.7867    3.1417   -0.8340 H   0  0  0  0  0  0  0  0  0  0  0  0
   -0.8897    3.2181    0.6850 H   0  0  0  0  0  0  0  0  0  0  0  0
  1  2  1  0  0  0  0
  1  8  1  0  0  0  0
  1  9  1  0  0  0  0
  1 10  1  0  0  0  0
  2  3  1  0  0  0  0
  2 11  1  0  0  0  0
  2 12  1  0  0  0  0
  3  4  1  0  0  0  0
  3 13  1  0  0  0  0
  3 14  1  0  0  0  0
  4  5  1  0  0  0  0
  4 15  1  0  0  0  0
  4 16  1  0  0  0  0
  5  6  1  0  0  0  0
  5 17  1  0  0  0  0
  5 18  1  0  0  0  0
  6  7  1  0  0  0  0
  6 19  1  0  0  0  0
  6 20  1  0  0  0  0
  7 21  1  0  0  0  0
  7 22  1  0  0  0  0
  7 23  1  0  0  0  0
M  END
$$$$
