# Supplementary material for: Conformational Analysis of 1,3-Difluorinated Alkanes
Source: J Org Chem. 2024 May 31;89(12):8789–803. doi: 10.1021/acs.joc.4c00670 (PMC11197103; doi:10.1021/acs.joc.4c00670)
Supplement: Supplementary file 2 — jo4c00670_si_004.zip [file jo4c00670_si_004.zip › SI/starting_structures/syndifluoroheptane/60_-60_180_-60.mol]

 SYN-3,5-DIFLUOROHEPTANE
     RDKit          3D

 23 22  0  0  0  0  0  0  0  0999 V2000
    4.8384   -2.0272   -2.5649 C   0  0  0  0  0  0  0  0  0  0  0  0
    3.6910   -1.6990   -1.6259 C   0  0  0  0  0  0  0  0  0  0  0  0
    2.4178   -2.5294   -1.7771 C   0  0  1  0  0  0  0  0  0  0  0  0
    1.9919   -2.4432   -3.0713 F   0  0  0  0  0  0  0  0  0  0  0  0
    2.3992   -4.0018   -1.3689 C   0  0  0  0  0  0  0  0  0  0  0  0
    3.1997   -4.9511   -2.2521 C   0  0  1  0  0  0  0  0  0  0  0  0
    4.5272   -4.7383   -2.0394 F   0  0  0  0  0  0  0  0  0  0  0  0
    2.9466   -6.4290   -1.9398 C   0  0  0  0  0  0  0  0  0  0  0  0
    3.2830   -6.8298   -0.5104 C   0  0  0  0  0  0  0  0  0  0  0  0
    5.4783   -1.1463   -2.6886 H   0  0  0  0  0  0  0  0  0  0  0  0
    5.4786   -2.8113   -2.1573 H   0  0  0  0  0  0  0  0  0  0  0  0
    4.4840   -2.3252   -3.5557 H   0  0  0  0  0  0  0  0  0  0  0  0
    4.0429   -1.7391   -0.5887 H   0  0  0  0  0  0  0  0  0  0  0  0
    3.4129   -0.6549   -1.8208 H   0  0  0  0  0  0  0  0  0  0  0  0
    1.6472   -2.0294   -1.1767 H   0  0  0  0  0  0  0  0  0  0  0  0
    1.3523   -4.3305   -1.3819 H   0  0  0  0  0  0  0  0  0  0  0  0
    2.7534   -4.0667   -0.3338 H   0  0  0  0  0  0  0  0  0  0  0  0
    2.9971   -4.7618   -3.3113 H   0  0  0  0  0  0  0  0  0  0  0  0
    1.9007   -6.6794   -2.1505 H   0  0  0  0  0  0  0  0  0  0  0  0
    3.5665   -7.0328   -2.6134 H   0  0  0  0  0  0  0  0  0  0  0  0
    3.1729   -7.9123   -0.3893 H   0  0  0  0  0  0  0  0  0  0  0  0
    2.6140   -6.3479    0.2086 H   0  0  0  0  0  0  0  0  0  0  0  0
    4.3143   -6.5648   -0.2574 H   0  0  0  0  0  0  0  0  0  0  0  0
  1  2  1  0
  1 10  1  0
  1 11  1  0
  1 12  1  0
  2  3  1  0
  2 13  1  0
  2 14  1  0
  3  4  1  0
  3  5  1  0
  3 15  1  1
  5  6  1  0
  5 16  1  0
  5 17  1  0
  6  7  1  0
  6  8  1  0
  6 18  1  6
  8  9  1  0
  8 19  1  0
  8 20  1  0
  9 21  1  0
  9 22  1  0
  9 23  1  0
M  END
