# Supplementary material for: Conformational Analysis of 1,3-Difluorinated Alkanes
Source: J Org Chem. 2024 May 31;89(12):8789–803. doi: 10.1021/acs.joc.4c00670 (PMC11197103; doi:10.1021/acs.joc.4c00670)
Supplement: Supplementary file 2 — jo4c00670_si_004.zip [file jo4c00670_si_004.zip › SI/starting_structures/syndifluoroheptane/180_60_60_180.mol]

 SYN-3,5-DIFLUOROHEPTANE
     RDKit          3D

 23 22  0  0  0  0  0  0  0  0999 V2000
    2.2172   -0.1467    0.3600 C   0  0  0  0  0  0  0  0  0  0  0  0
    1.5373    0.4648   -0.8571 C   0  0  0  0  0  0  0  0  0  0  0  0
    0.9334   -0.6083   -1.7592 C   0  0  1  0  0  0  0  0  0  0  0  0
    0.0403   -1.3284   -1.0127 F   0  0  0  0  0  0  0  0  0  0  0  0
    0.1611   -0.0652   -2.9598 C   0  0  0  0  0  0  0  0  0  0  0  0
    0.9755    0.7171   -3.9849 C   0  0  1  0  0  0  0  0  0  0  0  0
    1.4183    1.8687   -3.4103 F   0  0  0  0  0  0  0  0  0  0  0  0
    2.1760   -0.0434   -4.5425 C   0  0  0  0  0  0  0  0  0  0  0  0
    2.8519    0.7318   -5.6646 C   0  0  0  0  0  0  0  0  0  0  0  0
    1.5040   -0.7112    0.9689 H   0  0  0  0  0  0  0  0  0  0  0  0
    3.0241   -0.8227    0.0594 H   0  0  0  0  0  0  0  0  0  0  0  0
    2.6488    0.6398    0.9871 H   0  0  0  0  0  0  0  0  0  0  0  0
    0.7497    1.1440   -0.5113 H   0  0  0  0  0  0  0  0  0  0  0  0
    2.2760    1.0583   -1.4043 H   0  0  0  0  0  0  0  0  0  0  0  0
    1.7047   -1.3139   -2.0839 H   0  0  0  0  0  0  0  0  0  0  0  0
   -0.6488    0.5749   -2.5880 H   0  0  0  0  0  0  0  0  0  0  0  0
   -0.3304   -0.9095   -3.4595 H   0  0  0  0  0  0  0  0  0  0  0  0
    0.3103    1.0105   -4.8050 H   0  0  0  0  0  0  0  0  0  0  0  0
    2.9180   -0.2080   -3.7538 H   0  0  0  0  0  0  0  0  0  0  0  0
    1.8604   -1.0224   -4.9199 H   0  0  0  0  0  0  0  0  0  0  0  0
    3.2088    1.7045   -5.3115 H   0  0  0  0  0  0  0  0  0  0  0  0
    2.1609    0.9001   -6.4968 H   0  0  0  0  0  0  0  0  0  0  0  0
    3.7122    0.1727   -6.0459 H   0  0  0  0  0  0  0  0  0  0  0  0
  1  2  1  0
  1 10  1  0
  1 11  1  0
  1 12  1  0
  2  3  1  0
  2 13  1  0
  2 14  1  0
  3  4  1  0
  3  5  1  0
  3 15  1  6
  5  6  1  0
  5 16  1  0
  5 17  1  0
  6  7  1  0
  6  8  1  0
  6 18  1  6
  8  9  1  0
  8 19  1  0
  8 20  1  0
  9 21  1  0
  9 22  1  0
  9 23  1  0
M  END
