# Supplementary material for: Conformational Analysis of 1,3-Difluorinated Alkanes
Source: J Org Chem. 2024 May 31;89(12):8789–803. doi: 10.1021/acs.joc.4c00670 (PMC11197103; doi:10.1021/acs.joc.4c00670)
Supplement: Supplementary file 2 — jo4c00670_si_004.zip [file jo4c00670_si_004.zip › SI/starting_structures/syndifluoroheptane/-60_60_180_180.mol]

 SYN-3,5-DIFLUOROHEPTANE
     RDKit          3D

 23 22  0  0  0  0  0  0  0  0999 V2000
    1.3754   -1.8679    1.2693 C   0  0  0  0  0  0  0  0  0  0  0  0
    0.9793   -2.7948    0.1359 C   0  0  0  0  0  0  0  0  0  0  0  0
    0.1496   -4.0197    0.5189 C   0  0  1  0  0  0  0  0  0  0  0  0
   -0.2507   -4.5912   -0.6639 F   0  0  0  0  0  0  0  0  0  0  0  0
    0.8330   -5.1300    1.3135 C   0  0  0  0  0  0  0  0  0  0  0  0
    1.1847   -4.7880    2.7526 C   0  0  1  0  0  0  0  0  0  0  0  0
    0.0762   -4.2790    3.3573 F   0  0  0  0  0  0  0  0  0  0  0  0
    1.6336   -6.0257    3.5294 C   0  0  0  0  0  0  0  0  0  0  0  0
    2.0256   -5.6778    4.9578 C   0  0  0  0  0  0  0  0  0  0  0  0
    2.2473   -2.2410    1.8099 H   0  0  0  0  0  0  0  0  0  0  0  0
    1.6556   -0.8886    0.8663 H   0  0  0  0  0  0  0  0  0  0  0  0
    0.5512   -1.7182    1.9731 H   0  0  0  0  0  0  0  0  0  0  0  0
    0.3915   -2.2164   -0.5888 H   0  0  0  0  0  0  0  0  0  0  0  0
    1.8759   -3.1136   -0.4092 H   0  0  0  0  0  0  0  0  0  0  0  0
   -0.7653   -3.7019    1.0308 H   0  0  0  0  0  0  0  0  0  0  0  0
    1.7298   -5.4638    0.7772 H   0  0  0  0  0  0  0  0  0  0  0  0
    0.1503   -5.9900    1.3092 H   0  0  0  0  0  0  0  0  0  0  0  0
    1.9714   -4.0347    2.8031 H   0  0  0  0  0  0  0  0  0  0  0  0
    0.8178   -6.7572    3.5633 H   0  0  0  0  0  0  0  0  0  0  0  0
    2.4851   -6.4978    3.0261 H   0  0  0  0  0  0  0  0  0  0  0  0
    2.3402   -6.5786    5.4940 H   0  0  0  0  0  0  0  0  0  0  0  0
    1.1837   -5.2366    5.5008 H   0  0  0  0  0  0  0  0  0  0  0  0
    2.8565   -4.9654    4.9739 H   0  0  0  0  0  0  0  0  0  0  0  0
  1  2  1  0
  1 10  1  0
  1 11  1  0
  1 12  1  0
  2  3  1  0
  2 13  1  0
  2 14  1  0
  3  4  1  0
  3  5  1  0
  3 15  1  1
  5  6  1  0
  5 16  1  0
  5 17  1  0
  6  7  1  0
  6  8  1  0
  6 18  1  6
  8  9  1  0
  8 19  1  0
  8 20  1  0
  9 21  1  0
  9 22  1  0
  9 23  1  0
M  END
