# Supplementary material for: Conformational Analysis of 1,3-Difluorinated Alkanes
Source: J Org Chem. 2024 May 31;89(12):8789–803. doi: 10.1021/acs.joc.4c00670 (PMC11197103; doi:10.1021/acs.joc.4c00670)
Supplement: Supplementary file 2 — jo4c00670_si_004.zip [file jo4c00670_si_004.zip › SI/starting_structures/syndifluoroheptane/-60_-60_-60_-60.mol]

 SYN-3,5-DIFLUOROHEPTANE
     RDKit          3D

 23 22  0  0  0  0  0  0  0  0999 V2000
    2.9614    0.7225    0.5663 C   0  0  0  0  0  0  0  0  0  0  0  0
    2.0965    0.0878   -0.5095 C   0  0  0  0  0  0  0  0  0  0  0  0
    0.9491   -0.7544    0.0444 C   0  0  1  0  0  0  0  0  0  0  0  0
    0.2298   -1.2219   -1.0153 F   0  0  0  0  0  0  0  0  0  0  0  0
    1.3465   -1.9378    0.9212 C   0  0  0  0  0  0  0  0  0  0  0  0
    2.3218   -2.9294    0.2901 C   0  0  1  0  0  0  0  0  0  0  0  0
    2.5931   -3.8830    1.2332 F   0  0  0  0  0  0  0  0  0  0  0  0
    1.8531   -3.6471   -0.9747 C   0  0  0  0  0  0  0  0  0  0  0  0
    0.5693   -4.4427   -0.7890 C   0  0  0  0  0  0  0  0  0  0  0  0
    2.3561    1.3229    1.2527 H   0  0  0  0  0  0  0  0  0  0  0  0
    3.4975   -0.0330    1.1480 H   0  0  0  0  0  0  0  0  0  0  0  0
    3.7074    1.3804    0.1091 H   0  0  0  0  0  0  0  0  0  0  0  0
    1.6690    0.8795   -1.1370 H   0  0  0  0  0  0  0  0  0  0  0  0
    2.7180   -0.5119   -1.1838 H   0  0  0  0  0  0  0  0  0  0  0  0
    0.2724   -0.1082    0.6150 H   0  0  0  0  0  0  0  0  0  0  0  0
    0.4406   -2.4762    1.2241 H   0  0  0  0  0  0  0  0  0  0  0  0
    1.7864   -1.5718    1.8569 H   0  0  0  0  0  0  0  0  0  0  0  0
    3.2753   -2.4331    0.0825 H   0  0  0  0  0  0  0  0  0  0  0  0
    1.7298   -2.9356   -1.7976 H   0  0  0  0  0  0  0  0  0  0  0  0
    2.6390   -4.3494   -1.2782 H   0  0  0  0  0  0  0  0  0  0  0  0
    0.3443   -5.0087   -1.6987 H   0  0  0  0  0  0  0  0  0  0  0  0
   -0.2836   -3.7882   -0.5878 H   0  0  0  0  0  0  0  0  0  0  0  0
    0.6623   -5.1545    0.0372 H   0  0  0  0  0  0  0  0  0  0  0  0
  1  2  1  0
  1 10  1  0
  1 11  1  0
  1 12  1  0
  2  3  1  0
  2 13  1  0
  2 14  1  0
  3  4  1  0
  3  5  1  0
  3 15  1  1
  5  6  1  0
  5 16  1  0
  5 17  1  0
  6  7  1  0
  6  8  1  0
  6 18  1  6
  8  9  1  0
  8 19  1  0
  8 20  1  0
  9 21  1  0
  9 22  1  0
  9 23  1  0
M  END
