# Supplementary material for: Conformational Analysis of 1,3-Difluorinated Alkanes
Source: J Org Chem. 2024 May 31;89(12):8789–803. doi: 10.1021/acs.joc.4c00670 (PMC11197103; doi:10.1021/acs.joc.4c00670)
Supplement: Supplementary file 2 — jo4c00670_si_004.zip [file jo4c00670_si_004.zip › SI/starting_structures/syndifluoroheptane/180_60_60_60.mol]

 SYN-3,5-DIFLUOROHEPTANE
     RDKit          3D

 23 22  0  0  0  0  0  0  0  0999 V2000
    2.3105   -0.0414    0.2676 C   0  0  0  0  0  0  0  0  0  0  0  0
    1.5167    0.4959   -0.9151 C   0  0  0  0  0  0  0  0  0  0  0  0
    0.8617   -0.6320   -1.7084 C   0  0  1  0  0  0  0  0  0  0  0  0
    0.0490   -1.3271   -0.8544 F   0  0  0  0  0  0  0  0  0  0  0  0
   -0.0188   -0.1632   -2.8651 C   0  0  0  0  0  0  0  0  0  0  0  0
    0.6965    0.5732   -3.9934 C   0  0  1  0  0  0  0  0  0  0  0  0
    1.1418    1.7701   -3.5156 F   0  0  0  0  0  0  0  0  0  0  0  0
    1.8867   -0.1490   -4.6209 C   0  0  0  0  0  0  0  0  0  0  0  0
    1.5267   -1.4862   -5.2458 C   0  0  0  0  0  0  0  0  0  0  0  0
    1.6639   -0.5870    0.9622 H   0  0  0  0  0  0  0  0  0  0  0  0
    3.1035   -0.7174   -0.0678 H   0  0  0  0  0  0  0  0  0  0  0  0
    2.7764    0.7832    0.8162 H   0  0  0  0  0  0  0  0  0  0  0  0
    0.7468    1.1778   -0.5366 H   0  0  0  0  0  0  0  0  0  0  0  0
    2.1931    1.0737   -1.5522 H   0  0  0  0  0  0  0  0  0  0  0  0
    1.6182   -1.3401   -2.0607 H   0  0  0  0  0  0  0  0  0  0  0  0
   -0.7997    0.4916   -2.4578 H   0  0  0  0  0  0  0  0  0  0  0  0
   -0.5481   -1.0340   -3.2706 H   0  0  0  0  0  0  0  0  0  0  0  0
   -0.0344    0.8081   -4.7755 H   0  0  0  0  0  0  0  0  0  0  0  0
    2.3153    0.5020   -5.3929 H   0  0  0  0  0  0  0  0  0  0  0  0
    2.6835   -0.2835   -3.8810 H   0  0  0  0  0  0  0  0  0  0  0  0
    0.7308   -1.3705   -5.9882 H   0  0  0  0  0  0  0  0  0  0  0  0
    1.1941   -2.2054   -4.4916 H   0  0  0  0  0  0  0  0  0  0  0  0
    2.3998   -1.9130   -5.7496 H   0  0  0  0  0  0  0  0  0  0  0  0
  1  2  1  0
  1 10  1  0
  1 11  1  0
  1 12  1  0
  2  3  1  0
  2 13  1  0
  2 14  1  0
  3  4  1  0
  3  5  1  0
  3 15  1  6
  5  6  1  0
  5 16  1  0
  5 17  1  0
  6  7  1  0
  6  8  1  0
  6 18  1  6
  8  9  1  0
  8 19  1  0
  8 20  1  0
  9 21  1  0
  9 22  1  0
  9 23  1  0
M  END
