# Supplementary material for: Conformational Analysis of 1,3-Difluorinated Alkanes
Source: J Org Chem. 2024 May 31;89(12):8789–803. doi: 10.1021/acs.joc.4c00670 (PMC11197103; doi:10.1021/acs.joc.4c00670)
Supplement: Supplementary file 2 — jo4c00670_si_004.zip [file jo4c00670_si_004.zip › SI/starting_structures/syndifluoroheptane/180_180_180_180.mol]

 SYN-3,5-DIFLUOROHEPTANE
     RDKit          3D

 23 22  0  0  0  0  0  0  0  0999 V2000
    2.9796   -0.2071    0.5418 C   0  0  0  0  0  0  0  0  0  0  0  0
    2.2547    0.6493   -0.4858 C   0  0  0  0  0  0  0  0  0  0  0  0
    0.9248    0.0229   -0.9015 C   0  0  1  0  0  0  0  0  0  0  0  0
    0.1334   -0.0557    0.2026 F   0  0  0  0  0  0  0  0  0  0  0  0
    0.2176    0.8662   -1.9601 C   0  0  0  0  0  0  0  0  0  0  0  0
   -1.0492    0.1834   -2.4711 C   0  0  1  0  0  0  0  0  0  0  0  0
   -1.9540    0.1140   -1.4573 F   0  0  0  0  0  0  0  0  0  0  0  0
   -1.6835    0.9694   -3.6173 C   0  0  0  0  0  0  0  0  0  0  0  0
   -2.9253    0.2729   -4.1535 C   0  0  0  0  0  0  0  0  0  0  0  0
    2.3787   -0.3277    1.4488 H   0  0  0  0  0  0  0  0  0  0  0  0
    3.1981   -1.2013    0.1392 H   0  0  0  0  0  0  0  0  0  0  0  0
    3.9279    0.2612    0.8234 H   0  0  0  0  0  0  0  0  0  0  0  0
    2.0759    1.6389   -0.0494 H   0  0  0  0  0  0  0  0  0  0  0  0
    2.8994    0.7825   -1.3619 H   0  0  0  0  0  0  0  0  0  0  0  0
    1.0859   -0.9969   -1.2682 H   0  0  0  0  0  0  0  0  0  0  0  0
    0.8994    1.0493   -2.7988 H   0  0  0  0  0  0  0  0  0  0  0  0
   -0.0533    1.8337   -1.5206 H   0  0  0  0  0  0  0  0  0  0  0  0
   -0.8300   -0.8411   -2.7917 H   0  0  0  0  0  0  0  0  0  0  0  0
   -1.9693    1.9677   -3.2661 H   0  0  0  0  0  0  0  0  0  0  0  0
   -0.9622    1.0964   -4.4324 H   0  0  0  0  0  0  0  0  0  0  0  0
   -3.6850    0.1652   -3.3729 H   0  0  0  0  0  0  0  0  0  0  0  0
   -2.6814   -0.7234   -4.5359 H   0  0  0  0  0  0  0  0  0  0  0  0
   -3.3610    0.8537   -4.9725 H   0  0  0  0  0  0  0  0  0  0  0  0
  1  2  1  0
  1 10  1  0
  1 11  1  0
  1 12  1  0
  2  3  1  0
  2 13  1  0
  2 14  1  0
  3  4  1  0
  3  5  1  0
  3 15  1  6
  5  6  1  0
  5 16  1  0
  5 17  1  0
  6  7  1  0
  6  8  1  0
  6 18  1  6
  8  9  1  0
  8 19  1  0
  8 20  1  0
  9 21  1  0
  9 22  1  0
  9 23  1  0
M  END
