# Supplementary material for: Conformational Analysis of 1,3-Difluorinated Alkanes
Source: J Org Chem. 2024 May 31;89(12):8789–803. doi: 10.1021/acs.joc.4c00670 (PMC11197103; doi:10.1021/acs.joc.4c00670)
Supplement: Supplementary file 2 — jo4c00670_si_004.zip [file jo4c00670_si_004.zip › SI/starting_structures/syndifluoroheptane/60_180_60_180.mol]

 SYN-3,5-DIFLUOROHEPTANE
     RDKit          3D

 23 22  0  0  0  0  0  0  0  0999 V2000
    0.2687   -1.3759   -1.9280 C   0  0  0  0  0  0  0  0  0  0  0  0
    1.5065   -0.9122   -2.6822 C   0  0  0  0  0  0  0  0  0  0  0  0
    2.8182   -1.4587   -2.1160 C   0  0  1  0  0  0  0  0  0  0  0  0
    2.9209   -1.0231   -0.8272 F   0  0  0  0  0  0  0  0  0  0  0  0
    2.9012   -2.9826   -2.1228 C   0  0  0  0  0  0  0  0  0  0  0  0
    4.2940   -3.5136   -1.7871 C   0  0  1  0  0  0  0  0  0  0  0  0
    5.1529   -3.0816   -2.7553 F   0  0  0  0  0  0  0  0  0  0  0  0
    4.8412   -3.0892   -0.4275 C   0  0  0  0  0  0  0  0  0  0  0  0
    6.1455   -3.8060   -0.1066 C   0  0  0  0  0  0  0  0  0  0  0  0
   -0.6209   -0.8754   -2.3239 H   0  0  0  0  0  0  0  0  0  0  0  0
    0.1157   -2.4540   -2.0340 H   0  0  0  0  0  0  0  0  0  0  0  0
    0.3435   -1.1389   -0.8621 H   0  0  0  0  0  0  0  0  0  0  0  0
    1.4132   -1.1884   -3.7387 H   0  0  0  0  0  0  0  0  0  0  0  0
    1.5404    0.1827   -2.6341 H   0  0  0  0  0  0  0  0  0  0  0  0
    3.6552   -1.0261   -2.6746 H   0  0  0  0  0  0  0  0  0  0  0  0
    2.6276   -3.3490   -3.1193 H   0  0  0  0  0  0  0  0  0  0  0  0
    2.1908   -3.3987   -1.3997 H   0  0  0  0  0  0  0  0  0  0  0  0
    4.2707   -4.6076   -1.8505 H   0  0  0  0  0  0  0  0  0  0  0  0
    5.0435   -2.0129   -0.4214 H   0  0  0  0  0  0  0  0  0  0  0  0
    4.1093   -3.3037    0.3589 H   0  0  0  0  0  0  0  0  0  0  0  0
    6.5265   -3.4810    0.8667 H   0  0  0  0  0  0  0  0  0  0  0  0
    6.9095   -3.5889   -0.8600 H   0  0  0  0  0  0  0  0  0  0  0  0
    5.9983   -4.8901   -0.0683 H   0  0  0  0  0  0  0  0  0  0  0  0
  1  2  1  0
  1 10  1  0
  1 11  1  0
  1 12  1  0
  2  3  1  0
  2 13  1  0
  2 14  1  0
  3  4  1  0
  3  5  1  0
  3 15  1  6
  5  6  1  0
  5 16  1  0
  5 17  1  0
  6  7  1  0
  6  8  1  0
  6 18  1  1
  8  9  1  0
  8 19  1  0
  8 20  1  0
  9 21  1  0
  9 22  1  0
  9 23  1  0
M  END
