# Supplementary material for: Conformational Analysis of 1,3-Difluorinated Alkanes
Source: J Org Chem. 2024 May 31;89(12):8789–803. doi: 10.1021/acs.joc.4c00670 (PMC11197103; doi:10.1021/acs.joc.4c00670)
Supplement: Supplementary file 2 — jo4c00670_si_004.zip [file jo4c00670_si_004.zip › SI/starting_structures/syndifluoroheptane/180_60_180_-60.mol]

 SYN-3,5-DIFLUOROHEPTANE
     RDKit          3D

 23 22  0  0  0  0  0  0  0  0999 V2000
    2.1959   -0.1488    0.3970 C   0  0  0  0  0  0  0  0  0  0  0  0
    1.5371    0.4757   -0.8250 C   0  0  0  0  0  0  0  0  0  0  0  0
    1.0051   -0.5910   -1.7802 C   0  0  1  0  0  0  0  0  0  0  0  0
    0.1007   -1.3512   -1.0908 F   0  0  0  0  0  0  0  0  0  0  0  0
    0.2724   -0.0293   -2.9972 C   0  0  0  0  0  0  0  0  0  0  0  0
    1.1757    0.7711   -3.9259 C   0  0  1  0  0  0  0  0  0  0  0  0
    2.2036   -0.0283   -4.3259 F   0  0  0  0  0  0  0  0  0  0  0  0
    0.4701    1.3128   -5.1697 C   0  0  0  0  0  0  0  0  0  0  0  0
   -0.0920    0.2333   -6.0831 C   0  0  0  0  0  0  0  0  0  0  0  0
    1.4838   -0.7595    0.9610 H   0  0  0  0  0  0  0  0  0  0  0  0
    3.0389   -0.7836    0.1059 H   0  0  0  0  0  0  0  0  0  0  0  0
    2.5735    0.6327    1.0640 H   0  0  0  0  0  0  0  0  0  0  0  0
    0.7118    1.1131   -0.4873 H   0  0  0  0  0  0  0  0  0  0  0  0
    2.2699    1.1154   -1.3264 H   0  0  0  0  0  0  0  0  0  0  0  0
    1.8125   -1.2602   -2.0969 H   0  0  0  0  0  0  0  0  0  0  0  0
   -0.5758    0.5831   -2.6686 H   0  0  0  0  0  0  0  0  0  0  0  0
   -0.1556   -0.8847   -3.5324 H   0  0  0  0  0  0  0  0  0  0  0  0
    1.6172    1.6189   -3.3930 H   0  0  0  0  0  0  0  0  0  0  0  0
   -0.3343    1.9961   -4.8746 H   0  0  0  0  0  0  0  0  0  0  0  0
    1.1962    1.8964   -5.7484 H   0  0  0  0  0  0  0  0  0  0  0  0
   -0.9168   -0.3053   -5.6076 H   0  0  0  0  0  0  0  0  0  0  0  0
    0.6804   -0.4898   -6.3629 H   0  0  0  0  0  0  0  0  0  0  0  0
   -0.4805    0.6852   -7.0016 H   0  0  0  0  0  0  0  0  0  0  0  0
  1  2  1  0
  1 10  1  0
  1 11  1  0
  1 12  1  0
  2  3  1  0
  2 13  1  0
  2 14  1  0
  3  4  1  0
  3  5  1  0
  3 15  1  6
  5  6  1  0
  5 16  1  0
  5 17  1  0
  6  7  1  0
  6  8  1  0
  6 18  1  1
  8  9  1  0
  8 19  1  0
  8 20  1  0
  9 21  1  0
  9 22  1  0
  9 23  1  0
M  END
