# Supplementary material for: Conformational Analysis of 1,3-Difluorinated Alkanes
Source: J Org Chem. 2024 May 31;89(12):8789–803. doi: 10.1021/acs.joc.4c00670 (PMC11197103; doi:10.1021/acs.joc.4c00670)
Supplement: Supplementary file 2 — jo4c00670_si_004.zip [file jo4c00670_si_004.zip › SI/starting_structures/syndifluoroheptane/-60_180_180_60.mol]

 SYN-3,5-DIFLUOROHEPTANE
     RDKit          3D

 23 22  0  0  0  0  0  0  0  0999 V2000
   -0.2023   -1.2389   -0.3038 C   0  0  0  0  0  0  0  0  0  0  0  0
    1.0078   -2.1165   -0.0311 C   0  0  0  0  0  0  0  0  0  0  0  0
    0.6768   -3.4245    0.6874 C   0  0  1  0  0  0  0  0  0  0  0  0
    1.8284   -4.1532    0.7297 F   0  0  0  0  0  0  0  0  0  0  0  0
    0.1722   -3.2250    2.1168 C   0  0  0  0  0  0  0  0  0  0  0  0
   -0.2060   -4.5545    2.7704 C   0  0  1  0  0  0  0  0  0  0  0  0
    0.9166   -5.3204    2.8812 F   0  0  0  0  0  0  0  0  0  0  0  0
   -0.7769   -4.4010    4.1802 C   0  0  0  0  0  0  0  0  0  0  0  0
   -2.1226   -3.6971    4.2276 C   0  0  0  0  0  0  0  0  0  0  0  0
   -0.6392   -0.8553    0.6226 H   0  0  0  0  0  0  0  0  0  0  0  0
    0.0894   -0.3766   -0.9119 H   0  0  0  0  0  0  0  0  0  0  0  0
   -0.9738   -1.7917   -0.8489 H   0  0  0  0  0  0  0  0  0  0  0  0
    1.4934   -2.3596   -0.9841 H   0  0  0  0  0  0  0  0  0  0  0  0
    1.7509   -1.5543    0.5470 H   0  0  0  0  0  0  0  0  0  0  0  0
   -0.0484   -3.9988    0.1003 H   0  0  0  0  0  0  0  0  0  0  0  0
   -0.6949   -2.5594    2.1105 H   0  0  0  0  0  0  0  0  0  0  0  0
    0.9646   -2.7524    2.7091 H   0  0  0  0  0  0  0  0  0  0  0  0
   -0.9129   -5.1054    2.1403 H   0  0  0  0  0  0  0  0  0  0  0  0
   -0.8818   -5.4001    4.6206 H   0  0  0  0  0  0  0  0  0  0  0  0
   -0.0578   -3.8696    4.8150 H   0  0  0  0  0  0  0  0  0  0  0  0
   -2.5208   -3.7178    5.2472 H   0  0  0  0  0  0  0  0  0  0  0  0
   -2.8472   -4.1898    3.5716 H   0  0  0  0  0  0  0  0  0  0  0  0
   -2.0401   -2.6485    3.9280 H   0  0  0  0  0  0  0  0  0  0  0  0
  1  2  1  0
  1 10  1  0
  1 11  1  0
  1 12  1  0
  2  3  1  0
  2 13  1  0
  2 14  1  0
  3  4  1  0
  3  5  1  0
  3 15  1  6
  5  6  1  0
  5 16  1  0
  5 17  1  0
  6  7  1  0
  6  8  1  0
  6 18  1  6
  8  9  1  0
  8 19  1  0
  8 20  1  0
  9 21  1  0
  9 22  1  0
  9 23  1  0
M  END
