# Supplementary material for: Conformational Analysis of 1,3-Difluorinated Alkanes
Source: J Org Chem. 2024 May 31;89(12):8789–803. doi: 10.1021/acs.joc.4c00670 (PMC11197103; doi:10.1021/acs.joc.4c00670)
Supplement: Supplementary file 2 — jo4c00670_si_004.zip [file jo4c00670_si_004.zip › SI/starting_structures/syndifluoroheptane/60_60_-60_-60.mol]

 SYN-3,5-DIFLUOROHEPTANE
     RDKit          3D

 23 22  0  0  0  0  0  0  0  0999 V2000
    4.0541   -1.9279   -0.4396 C   0  0  0  0  0  0  0  0  0  0  0  0
    2.7611   -2.6646   -0.7546 C   0  0  0  0  0  0  0  0  0  0  0  0
    2.3413   -2.5573   -2.2163 C   0  0  1  0  0  0  0  0  0  0  0  0
    2.2130   -1.2243   -2.5015 F   0  0  0  0  0  0  0  0  0  0  0  0
    3.2221   -3.1658   -3.3055 C   0  0  0  0  0  0  0  0  0  0  0  0
    3.3005   -4.6886   -3.3921 C   0  0  1  0  0  0  0  0  0  0  0  0
    3.9090   -4.9925   -4.5804 F   0  0  0  0  0  0  0  0  0  0  0  0
    4.0251   -5.4729   -2.3039 C   0  0  0  0  0  0  0  0  0  0  0  0
    5.5143   -5.1723   -2.2295 C   0  0  0  0  0  0  0  0  0  0  0  0
    4.2802   -2.0069    0.6287 H   0  0  0  0  0  0  0  0  0  0  0  0
    4.9019   -2.3361   -0.9917 H   0  0  0  0  0  0  0  0  0  0  0  0
    3.9688   -0.8645   -0.6853 H   0  0  0  0  0  0  0  0  0  0  0  0
    2.8236   -3.7005   -0.4229 H   0  0  0  0  0  0  0  0  0  0  0  0
    1.9729   -2.2014   -0.1471 H   0  0  0  0  0  0  0  0  0  0  0  0
    1.3357   -2.9829   -2.3131 H   0  0  0  0  0  0  0  0  0  0  0  0
    4.2317   -2.7430   -3.2481 H   0  0  0  0  0  0  0  0  0  0  0  0
    2.8462   -2.8019   -4.2718 H   0  0  0  0  0  0  0  0  0  0  0  0
    2.2792   -5.0792   -3.4696 H   0  0  0  0  0  0  0  0  0  0  0  0
    3.5613   -5.3395   -1.3272 H   0  0  0  0  0  0  0  0  0  0  0  0
    3.9258   -6.5401   -2.5408 H   0  0  0  0  0  0  0  0  0  0  0  0
    5.9846   -5.7935   -1.4604 H   0  0  0  0  0  0  0  0  0  0  0  0
    5.7084   -4.1280   -1.9803 H   0  0  0  0  0  0  0  0  0  0  0  0
    6.0063   -5.3912   -3.1827 H   0  0  0  0  0  0  0  0  0  0  0  0
  1  2  1  0
  1 10  1  0
  1 11  1  0
  1 12  1  0
  2  3  1  0
  2 13  1  0
  2 14  1  0
  3  4  1  0
  3  5  1  0
  3 15  1  1
  5  6  1  0
  5 16  1  0
  5 17  1  0
  6  7  1  0
  6  8  1  0
  6 18  1  6
  8  9  1  0
  8 19  1  0
  8 20  1  0
  9 21  1  0
  9 22  1  0
  9 23  1  0
M  END
