# Supplementary material for: Conformational Analysis of 1,3-Difluorinated Alkanes
Source: J Org Chem. 2024 May 31;89(12):8789–803. doi: 10.1021/acs.joc.4c00670 (PMC11197103; doi:10.1021/acs.joc.4c00670)
Supplement: Supplementary file 2 — jo4c00670_si_004.zip [file jo4c00670_si_004.zip › SI/starting_structures/syndifluoroheptane/-60_180_-60_60.mol]

 SYN-3,5-DIFLUOROHEPTANE
     RDKit          3D

 23 22  0  0  0  0  0  0  0  0999 V2000
    2.0656   -1.8121    1.0483 C   0  0  0  0  0  0  0  0  0  0  0  0
    1.3547   -2.7601    0.0971 C   0  0  0  0  0  0  0  0  0  0  0  0
    0.1837   -3.5098    0.7344 C   0  0  1  0  0  0  0  0  0  0  0  0
   -0.4123   -4.2488   -0.2444 F   0  0  0  0  0  0  0  0  0  0  0  0
    0.6048   -4.4536    1.8503 C   0  0  0  0  0  0  0  0  0  0  0  0
   -0.4821   -5.3989    2.3586 C   0  0  1  0  0  0  0  0  0  0  0  0
    0.1469   -6.2793    3.2044 F   0  0  0  0  0  0  0  0  0  0  0  0
   -1.6401   -4.8014    3.1572 C   0  0  0  0  0  0  0  0  0  0  0  0
   -2.6210   -3.9416    2.3833 C   0  0  0  0  0  0  0  0  0  0  0  0
    2.5663   -2.3547    1.8554 H   0  0  0  0  0  0  0  0  0  0  0  0
    2.8290   -1.2419    0.5094 H   0  0  0  0  0  0  0  0  0  0  0  0
    1.3623   -1.1008    1.4926 H   0  0  0  0  0  0  0  0  0  0  0  0
    0.9758   -2.1911   -0.7606 H   0  0  0  0  0  0  0  0  0  0  0  0
    2.0730   -3.4780   -0.3165 H   0  0  0  0  0  0  0  0  0  0  0  0
   -0.5452   -2.7773    1.0820 H   0  0  0  0  0  0  0  0  0  0  0  0
    1.0048   -3.8874    2.6995 H   0  0  0  0  0  0  0  0  0  0  0  0
    1.4334   -5.0788    1.4929 H   0  0  0  0  0  0  0  0  0  0  0  0
   -0.8745   -5.9980    1.5296 H   0  0  0  0  0  0  0  0  0  0  0  0
   -2.1956   -5.6378    3.6010 H   0  0  0  0  0  0  0  0  0  0  0  0
   -1.2455   -4.2338    4.0087 H   0  0  0  0  0  0  0  0  0  0  0  0
   -3.5588   -3.8543    2.9428 H   0  0  0  0  0  0  0  0  0  0  0  0
   -2.8522   -4.3753    1.4059 H   0  0  0  0  0  0  0  0  0  0  0  0
   -2.2465   -2.9252    2.2473 H   0  0  0  0  0  0  0  0  0  0  0  0
  1  2  1  0
  1 10  1  0
  1 11  1  0
  1 12  1  0
  2  3  1  0
  2 13  1  0
  2 14  1  0
  3  4  1  0
  3  5  1  0
  3 15  1  1
  5  6  1  0
  5 16  1  0
  5 17  1  0
  6  7  1  0
  6  8  1  0
  6 18  1  6
  8  9  1  0
  8 19  1  0
  8 20  1  0
  9 21  1  0
  9 22  1  0
  9 23  1  0
M  END
