# Supplementary material for: Conformational Analysis of 1,3-Difluorinated Alkanes
Source: J Org Chem. 2024 May 31;89(12):8789–803. doi: 10.1021/acs.joc.4c00670 (PMC11197103; doi:10.1021/acs.joc.4c00670)
Supplement: Supplementary file 2 — jo4c00670_si_004.zip [file jo4c00670_si_004.zip › SI/starting_structures/syndifluoroheptane/180_-60_-60_-60.mol]

 SYN-3,5-DIFLUOROHEPTANE
     RDKit          3D

 23 22  0  0  0  0  0  0  0  0999 V2000
    0.1802   -0.9559   -2.4115 C   0  0  0  0  0  0  0  0  0  0  0  0
    1.6294   -1.1166   -2.8485 C   0  0  0  0  0  0  0  0  0  0  0  0
    2.5416   -1.4021   -1.6580 C   0  0  1  0  0  0  0  0  0  0  0  0
    2.1903   -2.6014   -1.1191 F   0  0  0  0  0  0  0  0  0  0  0  0
    4.0268   -1.4305   -2.0041 C   0  0  0  0  0  0  0  0  0  0  0  0
    4.4378   -2.4234   -3.0893 C   0  0  1  0  0  0  0  0  0  0  0  0
    5.7836   -2.2710   -3.2851 F   0  0  0  0  0  0  0  0  0  0  0  0
    4.1743   -3.9017   -2.8074 C   0  0  0  0  0  0  0  0  0  0  0  0
    4.8468   -4.4141   -1.5422 C   0  0  0  0  0  0  0  0  0  0  0  0
   -0.4569   -0.7574   -3.2791 H   0  0  0  0  0  0  0  0  0  0  0  0
   -0.1863   -1.8639   -1.9220 H   0  0  0  0  0  0  0  0  0  0  0  0
    0.0715   -0.1204   -1.7126 H   0  0  0  0  0  0  0  0  0  0  0  0
    1.6744   -1.9432   -3.5657 H   0  0  0  0  0  0  0  0  0  0  0  0
    1.9540   -0.2051   -3.3625 H   0  0  0  0  0  0  0  0  0  0  0  0
    2.3808   -0.6470   -0.8802 H   0  0  0  0  0  0  0  0  0  0  0  0
    4.6029   -1.6384   -1.0948 H   0  0  0  0  0  0  0  0  0  0  0  0
    4.3401   -0.4285   -2.3239 H   0  0  0  0  0  0  0  0  0  0  0  0
    3.9644   -2.1533   -4.0389 H   0  0  0  0  0  0  0  0  0  0  0  0
    3.0984   -4.0983   -2.7584 H   0  0  0  0  0  0  0  0  0  0  0  0
    4.5645   -4.4838   -3.6512 H   0  0  0  0  0  0  0  0  0  0  0  0
    4.7004   -5.4953   -1.4516 H   0  0  0  0  0  0  0  0  0  0  0  0
    4.4267   -3.9476   -0.6466 H   0  0  0  0  0  0  0  0  0  0  0  0
    5.9237   -4.2197   -1.5615 H   0  0  0  0  0  0  0  0  0  0  0  0
  1  2  1  0
  1 10  1  0
  1 11  1  0
  1 12  1  0
  2  3  1  0
  2 13  1  0
  2 14  1  0
  3  4  1  0
  3  5  1  0
  3 15  1  1
  5  6  1  0
  5 16  1  0
  5 17  1  0
  6  7  1  0
  6  8  1  0
  6 18  1  6
  8  9  1  0
  8 19  1  0
  8 20  1  0
  9 21  1  0
  9 22  1  0
  9 23  1  0
M  END
