# Supplementary material for: Conformational Analysis of 1,3-Difluorinated Alkanes
Source: J Org Chem. 2024 May 31;89(12):8789–803. doi: 10.1021/acs.joc.4c00670 (PMC11197103; doi:10.1021/acs.joc.4c00670)
Supplement: Supplementary file 2 — jo4c00670_si_004.zip [file jo4c00670_si_004.zip › SI/starting_structures/syndifluoroheptane/60_60_-60_60.mol]

 SYN-3,5-DIFLUOROHEPTANE
     RDKit          3D

 23 22  0  0  0  0  0  0  0  0999 V2000
    2.1207   -1.2547   -0.4997 C   0  0  0  0  0  0  0  0  0  0  0  0
    1.5219   -1.6963   -1.8256 C   0  0  0  0  0  0  0  0  0  0  0  0
    2.5592   -2.1068   -2.8579 C   0  0  1  0  0  0  0  0  0  0  0  0
    3.1886   -0.9493   -3.2468 F   0  0  0  0  0  0  0  0  0  0  0  0
    3.6675   -3.0940   -2.5141 C   0  0  0  0  0  0  0  0  0  0  0  0
    3.4146   -4.5781   -2.2646 C   0  0  1  0  0  0  0  0  0  0  0  0
    4.6597   -5.1633   -2.2317 F   0  0  0  0  0  0  0  0  0  0  0  0
    2.6878   -5.1051   -1.0316 C   0  0  0  0  0  0  0  0  0  0  0  0
    1.2046   -4.8478   -0.9001 C   0  0  0  0  0  0  0  0  0  0  0  0
    1.3320   -0.8893    0.1658 H   0  0  0  0  0  0  0  0  0  0  0  0
    2.6282   -2.0801    0.0075 H   0  0  0  0  0  0  0  0  0  0  0  0
    2.8419   -0.4440   -0.6446 H   0  0  0  0  0  0  0  0  0  0  0  0
    0.7715   -2.4702   -1.6834 H   0  0  0  0  0  0  0  0  0  0  0  0
    0.9731   -0.8364   -2.2320 H   0  0  0  0  0  0  0  0  0  0  0  0
    2.0335   -2.4710   -3.7478 H   0  0  0  0  0  0  0  0  0  0  0  0
    4.2359   -2.7008   -1.6610 H   0  0  0  0  0  0  0  0  0  0  0  0
    4.3962   -3.0385   -3.3363 H   0  0  0  0  0  0  0  0  0  0  0  0
    2.9209   -4.9889   -3.1531 H   0  0  0  0  0  0  0  0  0  0  0  0
    2.8386   -6.1932   -1.0181 H   0  0  0  0  0  0  0  0  0  0  0  0
    3.2006   -4.7432   -0.1319 H   0  0  0  0  0  0  0  0  0  0  0  0
    0.7310   -5.6809   -0.3681 H   0  0  0  0  0  0  0  0  0  0  0  0
    0.7157   -4.7600   -1.8742 H   0  0  0  0  0  0  0  0  0  0  0  0
    1.0101   -3.9623   -0.2931 H   0  0  0  0  0  0  0  0  0  0  0  0
  1  2  1  0
  1 10  1  0
  1 11  1  0
  1 12  1  0
  2  3  1  0
  2 13  1  0
  2 14  1  0
  3  4  1  0
  3  5  1  0
  3 15  1  6
  5  6  1  0
  5 16  1  0
  5 17  1  0
  6  7  1  0
  6  8  1  0
  6 18  1  6
  8  9  1  0
  8 19  1  0
  8 20  1  0
  9 21  1  0
  9 22  1  0
  9 23  1  0
M  END
