# Supplementary material for: Conformational Analysis of 1,3-Difluorinated Alkanes
Source: J Org Chem. 2024 May 31;89(12):8789–803. doi: 10.1021/acs.joc.4c00670 (PMC11197103; doi:10.1021/acs.joc.4c00670)
Supplement: Supplementary file 2 — jo4c00670_si_004.zip [file jo4c00670_si_004.zip › SI/starting_structures/syndifluoroheptane/60_60_180_60.mol]

 SYN-3,5-DIFLUOROHEPTANE
     RDKit          3D

 23 22  0  0  0  0  0  0  0  0999 V2000
    1.9304   -1.2114   -0.7117 C   0  0  0  0  0  0  0  0  0  0  0  0
    1.8399   -1.2637   -2.2299 C   0  0  0  0  0  0  0  0  0  0  0  0
    2.9529   -2.0831   -2.8832 C   0  0  1  0  0  0  0  0  0  0  0  0
    4.1417   -1.4691   -2.6018 F   0  0  0  0  0  0  0  0  0  0  0  0
    3.0753   -3.5367   -2.4320 C   0  0  0  0  0  0  0  0  0  0  0  0
    1.8087   -4.3459   -2.6786 C   0  0  1  0  0  0  0  0  0  0  0  0
    1.4692   -4.2041   -3.9931 F   0  0  0  0  0  0  0  0  0  0  0  0
    1.9758   -5.8405   -2.4101 C   0  0  0  0  0  0  0  0  0  0  0  0
    2.2566   -6.1712   -0.9540 C   0  0  0  0  0  0  0  0  0  0  0  0
    1.1669   -0.5353   -0.3136 H   0  0  0  0  0  0  0  0  0  0  0  0
    1.7646   -2.1966   -0.2660 H   0  0  0  0  0  0  0  0  0  0  0  0
    2.9091   -0.8443   -0.3872 H   0  0  0  0  0  0  0  0  0  0  0  0
    0.8576   -1.6474   -2.5254 H   0  0  0  0  0  0  0  0  0  0  0  0
    1.9068   -0.2355   -2.6055 H   0  0  0  0  0  0  0  0  0  0  0  0
    2.8316   -2.0436   -3.9715 H   0  0  0  0  0  0  0  0  0  0  0  0
    3.3674   -3.5735   -1.3771 H   0  0  0  0  0  0  0  0  0  0  0  0
    3.9097   -3.9837   -2.9872 H   0  0  0  0  0  0  0  0  0  0  0  0
    0.9737   -3.9591   -2.0857 H   0  0  0  0  0  0  0  0  0  0  0  0
    1.0592   -6.3540   -2.7247 H   0  0  0  0  0  0  0  0  0  0  0  0
    2.7753   -6.2438   -3.0430 H   0  0  0  0  0  0  0  0  0  0  0  0
    2.2723   -7.2565   -0.8116 H   0  0  0  0  0  0  0  0  0  0  0  0
    1.4835   -5.7550   -0.3005 H   0  0  0  0  0  0  0  0  0  0  0  0
    3.2274   -5.7816   -0.6341 H   0  0  0  0  0  0  0  0  0  0  0  0
  1  2  1  0
  1 10  1  0
  1 11  1  0
  1 12  1  0
  2  3  1  0
  2 13  1  0
  2 14  1  0
  3  4  1  0
  3  5  1  0
  3 15  1  6
  5  6  1  0
  5 16  1  0
  5 17  1  0
  6  7  1  0
  6  8  1  0
  6 18  1  1
  8  9  1  0
  8 19  1  0
  8 20  1  0
  9 21  1  0
  9 22  1  0
  9 23  1  0
M  END
