# Supplementary material for: Conformational Analysis of 1,3-Difluorinated Alkanes
Source: J Org Chem. 2024 May 31;89(12):8789–803. doi: 10.1021/acs.joc.4c00670 (PMC11197103; doi:10.1021/acs.joc.4c00670)
Supplement: Supplementary file 2 — jo4c00670_si_004.zip [file jo4c00670_si_004.zip › SI/starting_structures/syndifluoroheptane/60_-60_60_180.mol]

 SYN-3,5-DIFLUOROHEPTANE
     RDKit          3D

 23 22  0  0  0  0  0  0  0  0999 V2000
    4.9517   -2.3967   -1.9984 C   0  0  0  0  0  0  0  0  0  0  0  0
    3.7370   -1.6523   -1.4906 C   0  0  0  0  0  0  0  0  0  0  0  0
    2.3661   -2.3110   -1.6182 C   0  0  1  0  0  0  0  0  0  0  0  0
    2.1703   -2.6036   -2.9380 F   0  0  0  0  0  0  0  0  0  0  0  0
    1.9402   -3.5265   -0.7949 C   0  0  0  0  0  0  0  0  0  0  0  0
    2.5071   -4.9322   -0.9771 C   0  0  1  0  0  0  0  0  0  0  0  0
    2.3663   -5.2853   -2.2864 F   0  0  0  0  0  0  0  0  0  0  0  0
    3.9420   -5.2060   -0.5639 C   0  0  0  0  0  0  0  0  0  0  0  0
    4.2486   -6.7004   -0.5885 C   0  0  0  0  0  0  0  0  0  0  0  0
    5.6915   -1.6830   -2.3791 H   0  0  0  0  0  0  0  0  0  0  0  0
    5.4484   -2.9303   -1.1854 H   0  0  0  0  0  0  0  0  0  0  0  0
    4.7053   -3.0818   -2.8141 H   0  0  0  0  0  0  0  0  0  0  0  0
    3.9037   -1.3585   -0.4475 H   0  0  0  0  0  0  0  0  0  0  0  0
    3.6842   -0.7171   -2.0645 H   0  0  0  0  0  0  0  0  0  0  0  0
    1.6362   -1.5240   -1.3867 H   0  0  0  0  0  0  0  0  0  0  0  0
    0.8617   -3.6308   -0.9820 H   0  0  0  0  0  0  0  0  0  0  0  0
    2.0360   -3.2607    0.2658 H   0  0  0  0  0  0  0  0  0  0  0  0
    1.8573   -5.6105   -0.4098 H   0  0  0  0  0  0  0  0  0  0  0  0
    4.6240   -4.7683   -1.2862 H   0  0  0  0  0  0  0  0  0  0  0  0
    4.1509   -4.7973    0.4294 H   0  0  0  0  0  0  0  0  0  0  0  0
    5.2951   -6.8758   -0.3198 H   0  0  0  0  0  0  0  0  0  0  0  0
    4.0783   -7.1228   -1.5841 H   0  0  0  0  0  0  0  0  0  0  0  0
    3.6201   -7.2406    0.1267 H   0  0  0  0  0  0  0  0  0  0  0  0
  1  2  1  0
  1 10  1  0
  1 11  1  0
  1 12  1  0
  2  3  1  0
  2 13  1  0
  2 14  1  0
  3  4  1  0
  3  5  1  0
  3 15  1  1
  5  6  1  0
  5 16  1  0
  5 17  1  0
  6  7  1  0
  6  8  1  0
  6 18  1  1
  8  9  1  0
  8 19  1  0
  8 20  1  0
  9 21  1  0
  9 22  1  0
  9 23  1  0
M  END
