# Supplementary material for: Conformational Analysis of 1,3-Difluorinated Alkanes
Source: J Org Chem. 2024 May 31;89(12):8789–803. doi: 10.1021/acs.joc.4c00670 (PMC11197103; doi:10.1021/acs.joc.4c00670)
Supplement: Supplementary file 2 — jo4c00670_si_004.zip [file jo4c00670_si_004.zip › SI/starting_structures/syndifluoroheptane/-60_-60_180_60.mol]

 SYN-3,5-DIFLUOROHEPTANE
     RDKit          3D

 23 22  0  0  0  0  0  0  0  0999 V2000
   -1.7297   -0.3505    0.5380 C   0  0  0  0  0  0  0  0  0  0  0  0
   -1.0973   -1.6198   -0.0066 C   0  0  0  0  0  0  0  0  0  0  0  0
    0.2418   -1.9624    0.6408 C   0  0  1  0  0  0  0  0  0  0  0  0
    0.6793   -3.1370    0.0956 F   0  0  0  0  0  0  0  0  0  0  0  0
    1.3691   -0.9401    0.4991 C   0  0  0  0  0  0  0  0  0  0  0  0
    1.7272   -0.6401   -0.9547 C   0  0  1  0  0  0  0  0  0  0  0  0
    0.6978    0.0707   -1.5043 F   0  0  0  0  0  0  0  0  0  0  0  0
    2.9816    0.2193   -1.1105 C   0  0  0  0  0  0  0  0  0  0  0  0
    4.2655   -0.4853   -0.7054 C   0  0  0  0  0  0  0  0  0  0  0  0
   -1.8483   -0.4067    1.6247 H   0  0  0  0  0  0  0  0  0  0  0  0
   -1.1287    0.5323    0.3017 H   0  0  0  0  0  0  0  0  0  0  0  0
   -2.7210   -0.2053    0.0969 H   0  0  0  0  0  0  0  0  0  0  0  0
   -1.7832   -2.4592    0.1629 H   0  0  0  0  0  0  0  0  0  0  0  0
   -0.9907   -1.5530   -1.0947 H   0  0  0  0  0  0  0  0  0  0  0  0
    0.0817   -2.1582    1.7073 H   0  0  0  0  0  0  0  0  0  0  0  0
    2.2439   -1.3532    1.0123 H   0  0  0  0  0  0  0  0  0  0  0  0
    1.0930   -0.0122    1.0121 H   0  0  0  0  0  0  0  0  0  0  0  0
    1.8316   -1.5640   -1.5337 H   0  0  0  0  0  0  0  0  0  0  0  0
    3.0610    0.5267   -2.1604 H   0  0  0  0  0  0  0  0  0  0  0  0
    2.8696    1.1466   -0.5360 H   0  0  0  0  0  0  0  0  0  0  0  0
    5.1293    0.1445   -0.9419 H   0  0  0  0  0  0  0  0  0  0  0  0
    4.3804   -1.4320   -1.2426 H   0  0  0  0  0  0  0  0  0  0  0  0
    4.2925   -0.6905    0.3684 H   0  0  0  0  0  0  0  0  0  0  0  0
  1  2  1  0
  1 10  1  0
  1 11  1  0
  1 12  1  0
  2  3  1  0
  2 13  1  0
  2 14  1  0
  3  4  1  0
  3  5  1  0
  3 15  1  1
  5  6  1  0
  5 16  1  0
  5 17  1  0
  6  7  1  0
  6  8  1  0
  6 18  1  6
  8  9  1  0
  8 19  1  0
  8 20  1  0
  9 21  1  0
  9 22  1  0
  9 23  1  0
M  END
