# Supplementary material for: Conformational Analysis of 1,3-Difluorinated Alkanes
Source: J Org Chem. 2024 May 31;89(12):8789–803. doi: 10.1021/acs.joc.4c00670 (PMC11197103; doi:10.1021/acs.joc.4c00670)
Supplement: Supplementary file 2 — jo4c00670_si_004.zip [file jo4c00670_si_004.zip › SI/starting_structures/syndifluoroheptane/-60_-60_-60_60.mol]

 SYN-3,5-DIFLUOROHEPTANE
     RDKit          3D

 23 22  0  0  0  0  0  0  0  0999 V2000
    1.9912    0.7263    1.2847 C   0  0  0  0  0  0  0  0  0  0  0  0
    1.2219    0.2158    0.0774 C   0  0  0  0  0  0  0  0  0  0  0  0
    0.4441   -1.0689    0.3505 C   0  0  1  0  0  0  0  0  0  0  0  0
   -0.2821   -1.3771   -0.7547 F   0  0  0  0  0  0  0  0  0  0  0  0
    1.2683   -2.2800    0.7664 C   0  0  0  0  0  0  0  0  0  0  0  0
    2.4850   -2.6848   -0.0655 C   0  0  1  0  0  0  0  0  0  0  0  0
    3.1307   -3.6550    0.6633 F   0  0  0  0  0  0  0  0  0  0  0  0
    2.2815   -3.2725   -1.4616 C   0  0  0  0  0  0  0  0  0  0  0  0
    1.7810   -2.3419   -2.5476 C   0  0  0  0  0  0  0  0  0  0  0  0
    1.3240    0.8784    2.1390 H   0  0  0  0  0  0  0  0  0  0  0  0
    2.7802    0.0296    1.5826 H   0  0  0  0  0  0  0  0  0  0  0  0
    2.4648    1.6851    1.0507 H   0  0  0  0  0  0  0  0  0  0  0  0
    0.5115    0.9867   -0.2456 H   0  0  0  0  0  0  0  0  0  0  0  0
    1.9060    0.0794   -0.7655 H   0  0  0  0  0  0  0  0  0  0  0  0
   -0.2897   -0.8712    1.1409 H   0  0  0  0  0  0  0  0  0  0  0  0
    0.5987   -3.1484    0.8173 H   0  0  0  0  0  0  0  0  0  0  0  0
    1.6146   -2.1257    1.7967 H   0  0  0  0  0  0  0  0  0  0  0  0
    3.1873   -1.8473   -0.1278 H   0  0  0  0  0  0  0  0  0  0  0  0
    3.2477   -3.6812   -1.7856 H   0  0  0  0  0  0  0  0  0  0  0  0
    1.6142   -4.1403   -1.3929 H   0  0  0  0  0  0  0  0  0  0  0  0
    1.9479   -2.8008   -3.5286 H   0  0  0  0  0  0  0  0  0  0  0  0
    2.3152   -1.3882   -2.5363 H   0  0  0  0  0  0  0  0  0  0  0  0
    0.7097   -2.1595   -2.4745 H   0  0  0  0  0  0  0  0  0  0  0  0
  1  2  1  0
  1 10  1  0
  1 11  1  0
  1 12  1  0
  2  3  1  0
  2 13  1  0
  2 14  1  0
  3  4  1  0
  3  5  1  0
  3 15  1  1
  5  6  1  0
  5 16  1  0
  5 17  1  0
  6  7  1  0
  6  8  1  0
  6 18  1  6
  8  9  1  0
  8 19  1  0
  8 20  1  0
  9 21  1  0
  9 22  1  0
  9 23  1  0
M  END
