# Supplementary material for: Conformational Analysis of 1,3-Difluorinated Alkanes
Source: J Org Chem. 2024 May 31;89(12):8789–803. doi: 10.1021/acs.joc.4c00670 (PMC11197103; doi:10.1021/acs.joc.4c00670)
Supplement: Supplementary file 2 — jo4c00670_si_004.zip [file jo4c00670_si_004.zip › SI/starting_structures/syndifluoroheptane/-60_-60_60_60.mol]

 SYN-3,5-DIFLUOROHEPTANE
     RDKit          3D

 23 22  0  0  0  0  0  0  0  0999 V2000
   -1.0483    0.1479    0.8365 C   0  0  0  0  0  0  0  0  0  0  0  0
   -1.0245   -1.0576   -0.0866 C   0  0  0  0  0  0  0  0  0  0  0  0
    0.0285   -2.0925    0.2899 C   0  0  1  0  0  0  0  0  0  0  0  0
   -0.1813   -3.1936   -0.4877 F   0  0  0  0  0  0  0  0  0  0  0  0
    1.5117   -1.7187    0.2104 C   0  0  0  0  0  0  0  0  0  0  0  0
    2.1516   -1.5156   -1.1663 C   0  0  1  0  0  0  0  0  0  0  0  0
    1.9103   -2.6251   -1.9223 F   0  0  0  0  0  0  0  0  0  0  0  0
    1.7636   -0.2999   -1.9989 C   0  0  0  0  0  0  0  0  0  0  0  0
    2.1663    1.0216   -1.3683 C   0  0  0  0  0  0  0  0  0  0  0  0
   -1.2300   -0.1581    1.8719 H   0  0  0  0  0  0  0  0  0  0  0  0
   -0.1099    0.7039    0.8072 H   0  0  0  0  0  0  0  0  0  0  0  0
   -1.8518    0.8309    0.5428 H   0  0  0  0  0  0  0  0  0  0  0  0
   -2.0068   -1.5456   -0.0394 H   0  0  0  0  0  0  0  0  0  0  0  0
   -0.9243   -0.7444   -1.1261 H   0  0  0  0  0  0  0  0  0  0  0  0
   -0.1735   -2.4143    1.3190 H   0  0  0  0  0  0  0  0  0  0  0  0
    2.0526   -2.5598    0.6657 H   0  0  0  0  0  0  0  0  0  0  0  0
    1.7123   -0.8504    0.8470 H   0  0  0  0  0  0  0  0  0  0  0  0
    3.2386   -1.4870   -1.0212 H   0  0  0  0  0  0  0  0  0  0  0  0
    2.2672   -0.3841   -2.9708 H   0  0  0  0  0  0  0  0  0  0  0  0
    0.7004   -0.3028   -2.2405 H   0  0  0  0  0  0  0  0  0  0  0  0
    1.9021    1.8511   -2.0320 H   0  0  0  0  0  0  0  0  0  0  0  0
    3.2473    1.0587   -1.1991 H   0  0  0  0  0  0  0  0  0  0  0  0
    1.6677    1.1870   -0.4120 H   0  0  0  0  0  0  0  0  0  0  0  0
  1  2  1  0
  1 10  1  0
  1 11  1  0
  1 12  1  0
  2  3  1  0
  2 13  1  0
  2 14  1  0
  3  4  1  0
  3  5  1  0
  3 15  1  1
  5  6  1  0
  5 16  1  0
  5 17  1  0
  6  7  1  0
  6  8  1  0
  6 18  1  1
  8  9  1  0
  8 19  1  0
  8 20  1  0
  9 21  1  0
  9 22  1  0
  9 23  1  0
M  END
