# Supplementary material for: Conformational Analysis of 1,3-Difluorinated Alkanes
Source: J Org Chem. 2024 May 31;89(12):8789–803. doi: 10.1021/acs.joc.4c00670 (PMC11197103; doi:10.1021/acs.joc.4c00670)
Supplement: Supplementary file 2 — jo4c00670_si_004.zip [file jo4c00670_si_004.zip › SI/starting_structures/syndifluoroheptane/60_180_-60_180.mol]

 SYN-3,5-DIFLUOROHEPTANE
     RDKit          3D

 23 22  0  0  0  0  0  0  0  0999 V2000
    1.9991   -1.1689   -0.4824 C   0  0  0  0  0  0  0  0  0  0  0  0
    1.4954   -1.3930   -1.9007 C   0  0  0  0  0  0  0  0  0  0  0  0
    2.5260   -2.0287   -2.8347 C   0  0  1  0  0  0  0  0  0  0  0  0
    3.6170   -1.2152   -2.8920 F   0  0  0  0  0  0  0  0  0  0  0  0
    2.9795   -3.4182   -2.4070 C   0  0  0  0  0  0  0  0  0  0  0  0
    4.0347   -4.0195   -3.3334 C   0  0  1  0  0  0  0  0  0  0  0  0
    4.4075   -5.2154   -2.7838 F   0  0  0  0  0  0  0  0  0  0  0  0
    3.5361   -4.2965   -4.7505 C   0  0  0  0  0  0  0  0  0  0  0  0
    4.6128   -4.9552   -5.6015 C   0  0  0  0  0  0  0  0  0  0  0  0
    1.2543   -0.6124    0.0958 H   0  0  0  0  0  0  0  0  0  0  0  0
    2.1760   -2.1162    0.0351 H   0  0  0  0  0  0  0  0  0  0  0  0
    2.9291   -0.5919   -0.4794 H   0  0  0  0  0  0  0  0  0  0  0  0
    0.5881   -2.0071   -1.8728 H   0  0  0  0  0  0  0  0  0  0  0  0
    1.2145   -0.4170   -2.3144 H   0  0  0  0  0  0  0  0  0  0  0  0
    2.0954   -2.0595   -3.8403 H   0  0  0  0  0  0  0  0  0  0  0  0
    2.1198   -4.0953   -2.3364 H   0  0  0  0  0  0  0  0  0  0  0  0
    3.4224   -3.3787   -1.4053 H   0  0  0  0  0  0  0  0  0  0  0  0
    4.9271   -3.3846   -3.3574 H   0  0  0  0  0  0  0  0  0  0  0  0
    2.6671   -4.9633   -4.7120 H   0  0  0  0  0  0  0  0  0  0  0  0
    3.2244   -3.3690   -5.2407 H   0  0  0  0  0  0  0  0  0  0  0  0
    4.2357   -5.1395   -6.6124 H   0  0  0  0  0  0  0  0  0  0  0  0
    4.9208   -5.9153   -5.1754 H   0  0  0  0  0  0  0  0  0  0  0  0
    5.4966   -4.3140   -5.6802 H   0  0  0  0  0  0  0  0  0  0  0  0
  1  2  1  0
  1 10  1  0
  1 11  1  0
  1 12  1  0
  2  3  1  0
  2 13  1  0
  2 14  1  0
  3  4  1  0
  3  5  1  0
  3 15  1  6
  5  6  1  0
  5 16  1  0
  5 17  1  0
  6  7  1  0
  6  8  1  0
  6 18  1  6
  8  9  1  0
  8 19  1  0
  8 20  1  0
  9 21  1  0
  9 22  1  0
  9 23  1  0
M  END
