# Supplementary material for: Conformational Analysis of 1,3-Difluorinated Alkanes
Source: J Org Chem. 2024 May 31;89(12):8789–803. doi: 10.1021/acs.joc.4c00670 (PMC11197103; doi:10.1021/acs.joc.4c00670)
Supplement: Supplementary file 2 — jo4c00670_si_004.zip [file jo4c00670_si_004.zip › SI/starting_structures/syndifluoroheptane/-60_180_180_180.mol]

 SYN-3,5-DIFLUOROHEPTANE
     RDKit          3D

 23 22  0  0  0  0  0  0  0  0999 V2000
   -0.2812   -1.2794   -0.3634 C   0  0  0  0  0  0  0  0  0  0  0  0
    0.9534   -2.0951   -0.0183 C   0  0  0  0  0  0  0  0  0  0  0  0
    0.6471   -3.4124    0.6939 C   0  0  1  0  0  0  0  0  0  0  0  0
    1.8286   -4.0822    0.8122 F   0  0  0  0  0  0  0  0  0  0  0  0
    0.0490   -3.2277    2.0877 C   0  0  0  0  0  0  0  0  0  0  0  0
   -0.2752   -4.5692    2.7436 C   0  0  1  0  0  0  0  0  0  0  0  0
    0.8869   -5.2300    2.9976 F   0  0  0  0  0  0  0  0  0  0  0  0
   -1.0084   -4.3791    4.0704 C   0  0  0  0  0  0  0  0  0  0  0  0
   -1.3641   -5.7133    4.7094 C   0  0  0  0  0  0  0  0  0  0  0  0
   -0.7862   -0.9132    0.5349 H   0  0  0  0  0  0  0  0  0  0  0  0
    0.0010   -0.4069   -0.9615 H   0  0  0  0  0  0  0  0  0  0  0  0
   -0.9939   -1.8722   -0.9454 H   0  0  0  0  0  0  0  0  0  0  0  0
    1.5011   -2.3209   -0.9414 H   0  0  0  0  0  0  0  0  0  0  0  0
    1.6361   -1.4935    0.5936 H   0  0  0  0  0  0  0  0  0  0  0  0
   -0.0122   -4.0275    0.0716 H   0  0  0  0  0  0  0  0  0  0  0  0
   -0.8651   -2.6281    2.0276 H   0  0  0  0  0  0  0  0  0  0  0  0
    0.7709   -2.6918    2.7154 H   0  0  0  0  0  0  0  0  0  0  0  0
   -0.8719   -5.1924    2.0682 H   0  0  0  0  0  0  0  0  0  0  0  0
   -0.3727   -3.8190    4.7660 H   0  0  0  0  0  0  0  0  0  0  0  0
   -1.9252   -3.7991    3.9155 H   0  0  0  0  0  0  0  0  0  0  0  0
   -1.8880   -5.5515    5.6567 H   0  0  0  0  0  0  0  0  0  0  0  0
   -0.4657   -6.3036    4.9156 H   0  0  0  0  0  0  0  0  0  0  0  0
   -2.0179   -6.2990    4.0554 H   0  0  0  0  0  0  0  0  0  0  0  0
  1  2  1  0
  1 10  1  0
  1 11  1  0
  1 12  1  0
  2  3  1  0
  2 13  1  0
  2 14  1  0
  3  4  1  0
  3  5  1  0
  3 15  1  6
  5  6  1  0
  5 16  1  0
  5 17  1  0
  6  7  1  0
  6  8  1  0
  6 18  1  6
  8  9  1  0
  8 19  1  0
  8 20  1  0
  9 21  1  0
  9 22  1  0
  9 23  1  0
M  END
