# Supplementary material for: Conformational Analysis of 1,3-Difluorinated Alkanes
Source: J Org Chem. 2024 May 31;89(12):8789–803. doi: 10.1021/acs.joc.4c00670 (PMC11197103; doi:10.1021/acs.joc.4c00670)
Supplement: Supplementary file 2 — jo4c00670_si_004.zip [file jo4c00670_si_004.zip › SI/starting_structures/syndifluoroheptane/-60_180_-60_180.mol]

 SYN-3,5-DIFLUOROHEPTANE
     RDKit          3D

 23 22  0  0  0  0  0  0  0  0999 V2000
    2.1988   -1.8195    0.8882 C   0  0  0  0  0  0  0  0  0  0  0  0
    1.3541   -2.8102    0.1050 C   0  0  0  0  0  0  0  0  0  0  0  0
    0.1563   -3.3483    0.8861 C   0  0  1  0  0  0  0  0  0  0  0  0
   -0.5550   -4.1481    0.0391 F   0  0  0  0  0  0  0  0  0  0  0  0
    0.5456   -4.1798    2.1016 C   0  0  0  0  0  0  0  0  0  0  0  0
   -0.6397   -4.8896    2.7521 C   0  0  1  0  0  0  0  0  0  0  0  0
   -0.1379   -5.6338    3.7840 F   0  0  0  0  0  0  0  0  0  0  0  0
   -1.6899   -3.9421    3.3287 C   0  0  0  0  0  0  0  0  0  0  0  0
   -2.8137   -4.7061    4.0147 C   0  0  0  0  0  0  0  0  0  0  0  0
    2.6884   -2.2968    1.7421 H   0  0  0  0  0  0  0  0  0  0  0  0
    2.9826   -1.4043    0.2466 H   0  0  0  0  0  0  0  0  0  0  0  0
    1.5888   -0.9892    1.2578 H   0  0  0  0  0  0  0  0  0  0  0  0
    0.9843   -2.3253   -0.8066 H   0  0  0  0  0  0  0  0  0  0  0  0
    1.9801   -3.6441   -0.2344 H   0  0  0  0  0  0  0  0  0  0  0  0
   -0.4962   -2.5171    1.1714 H   0  0  0  0  0  0  0  0  0  0  0  0
    1.0510   -3.5598    2.8508 H   0  0  0  0  0  0  0  0  0  0  0  0
    1.2694   -4.9491    1.8046 H   0  0  0  0  0  0  0  0  0  0  0  0
   -1.1001   -5.5890    2.0459 H   0  0  0  0  0  0  0  0  0  0  0  0
   -1.2226   -3.2767    4.0636 H   0  0  0  0  0  0  0  0  0  0  0  0
   -2.1226   -3.3182    2.5402 H   0  0  0  0  0  0  0  0  0  0  0  0
   -3.5556   -4.0083    4.4155 H   0  0  0  0  0  0  0  0  0  0  0  0
   -2.4322   -5.3081    4.8454 H   0  0  0  0  0  0  0  0  0  0  0  0
   -3.3205   -5.3733    3.3102 H   0  0  0  0  0  0  0  0  0  0  0  0
  1  2  1  0
  1 10  1  0
  1 11  1  0
  1 12  1  0
  2  3  1  0
  2 13  1  0
  2 14  1  0
  3  4  1  0
  3  5  1  0
  3 15  1  1
  5  6  1  0
  5 16  1  0
  5 17  1  0
  6  7  1  0
  6  8  1  0
  6 18  1  6
  8  9  1  0
  8 19  1  0
  8 20  1  0
  9 21  1  0
  9 22  1  0
  9 23  1  0
M  END
