# Supplementary material for: Conformational Analysis of 1,3-Difluorinated Alkanes
Source: J Org Chem. 2024 May 31;89(12):8789–803. doi: 10.1021/acs.joc.4c00670 (PMC11197103; doi:10.1021/acs.joc.4c00670)
Supplement: Supplementary file 2 — jo4c00670_si_004.zip [file jo4c00670_si_004.zip › SI/starting_structures/syndifluoroheptane/180_-60_60_60.mol]

 SYN-3,5-DIFLUOROHEPTANE
     RDKit          3D

 23 22  0  0  0  0  0  0  0  0999 V2000
    0.3730    0.5334   -3.0854 C   0  0  0  0  0  0  0  0  0  0  0  0
    1.0728   -0.7548   -2.6687 C   0  0  0  0  0  0  0  0  0  0  0  0
    1.4278   -0.7360   -1.1868 C   0  0  1  0  0  0  0  0  0  0  0  0
    0.2776   -0.7357   -0.4613 F   0  0  0  0  0  0  0  0  0  0  0  0
    2.3394   -1.8601   -0.6921 C   0  0  0  0  0  0  0  0  0  0  0  0
    1.7772   -3.2812   -0.6297 C   0  0  1  0  0  0  0  0  0  0  0  0
    0.6310   -3.2747    0.1058 F   0  0  0  0  0  0  0  0  0  0  0  0
    1.4934   -4.0144   -1.9366 C   0  0  0  0  0  0  0  0  0  0  0  0
    2.6882   -4.1006   -2.8699 C   0  0  0  0  0  0  0  0  0  0  0  0
    0.1139    0.4962   -4.1482 H   0  0  0  0  0  0  0  0  0  0  0  0
   -0.5499    0.6820   -2.5158 H   0  0  0  0  0  0  0  0  0  0  0  0
    1.0204    1.4015   -2.9248 H   0  0  0  0  0  0  0  0  0  0  0  0
    0.3859   -1.5743   -2.8872 H   0  0  0  0  0  0  0  0  0  0  0  0
    1.9744   -0.8841   -3.2762 H   0  0  0  0  0  0  0  0  0  0  0  0
    1.9324    0.2120   -0.9633 H   0  0  0  0  0  0  0  0  0  0  0  0
    2.6022   -1.5978    0.3419 H   0  0  0  0  0  0  0  0  0  0  0  0
    3.2779   -1.8490   -1.2576 H   0  0  0  0  0  0  0  0  0  0  0  0
    2.4936   -3.8878   -0.0619 H   0  0  0  0  0  0  0  0  0  0  0  0
    1.1738   -5.0341   -1.6851 H   0  0  0  0  0  0  0  0  0  0  0  0
    0.6344   -3.5790   -2.4515 H   0  0  0  0  0  0  0  0  0  0  0  0
    2.4430   -4.7216   -3.7375 H   0  0  0  0  0  0  0  0  0  0  0  0
    3.5484   -4.5514   -2.3649 H   0  0  0  0  0  0  0  0  0  0  0  0
    2.9833   -3.1156   -3.2410 H   0  0  0  0  0  0  0  0  0  0  0  0
  1  2  1  0
  1 10  1  0
  1 11  1  0
  1 12  1  0
  2  3  1  0
  2 13  1  0
  2 14  1  0
  3  4  1  0
  3  5  1  0
  3 15  1  6
  5  6  1  0
  5 16  1  0
  5 17  1  0
  6  7  1  0
  6  8  1  0
  6 18  1  1
  8  9  1  0
  8 19  1  0
  8 20  1  0
  9 21  1  0
  9 22  1  0
  9 23  1  0
M  END
