# Supplementary material for: Conformational Analysis of 1,3-Difluorinated Alkanes
Source: J Org Chem. 2024 May 31;89(12):8789–803. doi: 10.1021/acs.joc.4c00670 (PMC11197103; doi:10.1021/acs.joc.4c00670)
Supplement: Supplementary file 2 — jo4c00670_si_004.zip [file jo4c00670_si_004.zip › SI/starting_structures/syndifluoroheptane/60_60_60_-60.mol]

 SYN-3,5-DIFLUOROHEPTANE
     RDKit          3D

 23 22  0  0  0  0  0  0  0  0999 V2000
    2.0724   -1.1733   -0.5080 C   0  0  0  0  0  0  0  0  0  0  0  0
    1.7390   -1.3234   -1.9853 C   0  0  0  0  0  0  0  0  0  0  0  0
    2.8576   -1.9611   -2.8071 C   0  0  1  0  0  0  0  0  0  0  0  0
    3.9411   -1.1236   -2.7425 F   0  0  0  0  0  0  0  0  0  0  0  0
    3.3418   -3.3393   -2.3700 C   0  0  0  0  0  0  0  0  0  0  0  0
    2.3306   -4.4801   -2.3114 C   0  0  1  0  0  0  0  0  0  0  0  0
    1.2883   -4.1264   -1.5130 F   0  0  0  0  0  0  0  0  0  0  0  0
    1.7804   -5.0225   -3.6306 C   0  0  0  0  0  0  0  0  0  0  0  0
    0.8433   -4.1037   -4.3948 C   0  0  0  0  0  0  0  0  0  0  0  0
    1.2730   -0.6271    0.0031 H   0  0  0  0  0  0  0  0  0  0  0  0
    2.1741   -2.1459   -0.0180 H   0  0  0  0  0  0  0  0  0  0  0  0
    3.0043   -0.6163   -0.3686 H   0  0  0  0  0  0  0  0  0  0  0  0
    0.8073   -1.8863   -2.0969 H   0  0  0  0  0  0  0  0  0  0  0  0
    1.5515   -0.3202   -2.3872 H   0  0  0  0  0  0  0  0  0  0  0  0
    2.5681   -1.9737   -3.8584 H   0  0  0  0  0  0  0  0  0  0  0  0
    3.7944   -3.2342   -1.3756 H   0  0  0  0  0  0  0  0  0  0  0  0
    4.1727   -3.6338   -3.0240 H   0  0  0  0  0  0  0  0  0  0  0  0
    2.8255   -5.3186   -1.8059 H   0  0  0  0  0  0  0  0  0  0  0  0
    2.6072   -5.3261   -4.2829 H   0  0  0  0  0  0  0  0  0  0  0  0
    1.2139   -5.9328   -3.3959 H   0  0  0  0  0  0  0  0  0  0  0  0
    0.3103   -4.6754   -5.1624 H   0  0  0  0  0  0  0  0  0  0  0  0
    1.3858   -3.3132   -4.9156 H   0  0  0  0  0  0  0  0  0  0  0  0
    0.0957   -3.6528   -3.7361 H   0  0  0  0  0  0  0  0  0  0  0  0
  1  2  1  0
  1 10  1  0
  1 11  1  0
  1 12  1  0
  2  3  1  0
  2 13  1  0
  2 14  1  0
  3  4  1  0
  3  5  1  0
  3 15  1  6
  5  6  1  0
  5 16  1  0
  5 17  1  0
  6  7  1  0
  6  8  1  0
  6 18  1  1
  8  9  1  0
  8 19  1  0
  8 20  1  0
  9 21  1  0
  9 22  1  0
  9 23  1  0
M  END
