# Supplementary material for: Conformational Analysis of 1,3-Difluorinated Alkanes
Source: J Org Chem. 2024 May 31;89(12):8789–803. doi: 10.1021/acs.joc.4c00670 (PMC11197103; doi:10.1021/acs.joc.4c00670)
Supplement: Supplementary file 2 — jo4c00670_si_004.zip [file jo4c00670_si_004.zip › SI/starting_structures/syndifluoroheptane/60_180_180_180.mol]

 SYN-3,5-DIFLUOROHEPTANE
     RDKit          3D

 23 22  0  0  0  0  0  0  0  0999 V2000
    0.2224   -1.1367   -2.4939 C   0  0  0  0  0  0  0  0  0  0  0  0
    1.7028   -0.9977   -2.8181 C   0  0  0  0  0  0  0  0  0  0  0  0
    2.6263   -1.4167   -1.6734 C   0  0  1  0  0  0  0  0  0  0  0  0
    2.3642   -0.6148   -0.6056 F   0  0  0  0  0  0  0  0  0  0  0  0
    2.4628   -2.8770   -1.2572 C   0  0  0  0  0  0  0  0  0  0  0  0
    3.5638   -3.3110   -0.2909 C   0  0  1  0  0  0  0  0  0  0  0  0
    3.4393   -2.6064    0.8664 F   0  0  0  0  0  0  0  0  0  0  0  0
    3.4575   -4.7973    0.0457 C   0  0  0  0  0  0  0  0  0  0  0  0
    4.5752   -5.2413    0.9775 C   0  0  0  0  0  0  0  0  0  0  0  0
   -0.3806   -0.7358   -3.3150 H   0  0  0  0  0  0  0  0  0  0  0  0
   -0.0606   -2.1846   -2.3568 H   0  0  0  0  0  0  0  0  0  0  0  0
   -0.0361   -0.5856   -1.5843 H   0  0  0  0  0  0  0  0  0  0  0  0
    1.9346   -1.5801   -3.7171 H   0  0  0  0  0  0  0  0  0  0  0  0
    1.8997    0.0552   -3.0526 H   0  0  0  0  0  0  0  0  0  0  0  0
    3.6624   -1.2249   -1.9742 H   0  0  0  0  0  0  0  0  0  0  0  0
    2.4828   -3.5178   -2.1462 H   0  0  0  0  0  0  0  0  0  0  0  0
    1.4950   -3.0044   -0.7589 H   0  0  0  0  0  0  0  0  0  0  0  0
    4.5513   -3.0890   -0.7103 H   0  0  0  0  0  0  0  0  0  0  0  0
    2.4972   -4.9969    0.5353 H   0  0  0  0  0  0  0  0  0  0  0  0
    3.4949   -5.3956   -0.8717 H   0  0  0  0  0  0  0  0  0  0  0  0
    4.4780   -6.3078    1.2038 H   0  0  0  0  0  0  0  0  0  0  0  0
    4.5428   -4.6900    1.9226 H   0  0  0  0  0  0  0  0  0  0  0  0
    5.5556   -5.0795    0.5183 H   0  0  0  0  0  0  0  0  0  0  0  0
  1  2  1  0
  1 10  1  0
  1 11  1  0
  1 12  1  0
  2  3  1  0
  2 13  1  0
  2 14  1  0
  3  4  1  0
  3  5  1  0
  3 15  1  6
  5  6  1  0
  5 16  1  0
  5 17  1  0
  6  7  1  0
  6  8  1  0
  6 18  1  6
  8  9  1  0
  8 19  1  0
  8 20  1  0
  9 21  1  0
  9 22  1  0
  9 23  1  0
M  END
