# Supplementary material for: Conformational Analysis of 1,3-Difluorinated Alkanes
Source: J Org Chem. 2024 May 31;89(12):8789–803. doi: 10.1021/acs.joc.4c00670 (PMC11197103; doi:10.1021/acs.joc.4c00670)
Supplement: Supplementary file 2 — jo4c00670_si_004.zip [file jo4c00670_si_004.zip › SI/starting_structures/syndifluoroheptane/-60_-60_60_-60.mol]

 SYN-3,5-DIFLUOROHEPTANE
     RDKit          3D

 23 22  0  0  0  0  0  0  0  0999 V2000
   -0.4475    0.4189    0.7852 C   0  0  0  0  0  0  0  0  0  0  0  0
   -0.8059   -0.7137   -0.1595 C   0  0  0  0  0  0  0  0  0  0  0  0
   -0.0819   -2.0168    0.1342 C   0  0  1  0  0  0  0  0  0  0  0  0
   -0.4165   -2.9030   -0.8479 F   0  0  0  0  0  0  0  0  0  0  0  0
    1.4331   -2.0520    0.3197 C   0  0  0  0  0  0  0  0  0  0  0  0
    2.4269   -1.8283   -0.8204 C   0  0  1  0  0  0  0  0  0  0  0  0
    2.1588   -2.7387   -1.8026 F   0  0  0  0  0  0  0  0  0  0  0  0
    2.6373   -0.4741   -1.4910 C   0  0  0  0  0  0  0  0  0  0  0  0
    1.5289    0.0725   -2.3643 C   0  0  0  0  0  0  0  0  0  0  0  0
   -0.6189    0.1294    1.8269 H   0  0  0  0  0  0  0  0  0  0  0  0
    0.5995    0.7162    0.6785 H   0  0  0  0  0  0  0  0  0  0  0  0
   -1.0665    1.2964    0.5729 H   0  0  0  0  0  0  0  0  0  0  0  0
   -1.8828   -0.9080   -0.0625 H   0  0  0  0  0  0  0  0  0  0  0  0
   -0.6936   -0.4259   -1.2031 H   0  0  0  0  0  0  0  0  0  0  0  0
   -0.5187   -2.4216    1.0564 H   0  0  0  0  0  0  0  0  0  0  0  0
    1.6481   -3.0665    0.6858 H   0  0  0  0  0  0  0  0  0  0  0  0
    1.7029   -1.3789    1.1426 H   0  0  0  0  0  0  0  0  0  0  0  0
    3.4080   -2.1175   -0.4208 H   0  0  0  0  0  0  0  0  0  0  0  0
    2.9042    0.2724   -0.7337 H   0  0  0  0  0  0  0  0  0  0  0  0
    3.5189   -0.5814   -2.1373 H   0  0  0  0  0  0  0  0  0  0  0  0
    1.9582    0.6727   -3.1748 H   0  0  0  0  0  0  0  0  0  0  0  0
    0.8857    0.7521   -1.8032 H   0  0  0  0  0  0  0  0  0  0  0  0
    0.9347   -0.7229   -2.8223 H   0  0  0  0  0  0  0  0  0  0  0  0
  1  2  1  0
  1 10  1  0
  1 11  1  0
  1 12  1  0
  2  3  1  0
  2 13  1  0
  2 14  1  0
  3  4  1  0
  3  5  1  0
  3 15  1  1
  5  6  1  0
  5 16  1  0
  5 17  1  0
  6  7  1  0
  6  8  1  0
  6 18  1  1
  8  9  1  0
  8 19  1  0
  8 20  1  0
  9 21  1  0
  9 22  1  0
  9 23  1  0
M  END
