# Supplementary material for: Conformational Analysis of 1,3-Difluorinated Alkanes
Source: J Org Chem. 2024 May 31;89(12):8789–803. doi: 10.1021/acs.joc.4c00670 (PMC11197103; doi:10.1021/acs.joc.4c00670)
Supplement: Supplementary file 2 — jo4c00670_si_004.zip [file jo4c00670_si_004.zip › SI/starting_structures/syndifluoroheptane/180_-60_60_180.mol]

 SYN-3,5-DIFLUOROHEPTANE
     RDKit          3D

 23 22  0  0  0  0  0  0  0  0999 V2000
    0.6334    0.9512   -3.0062 C   0  0  0  0  0  0  0  0  0  0  0  0
    1.2063   -0.4460   -2.8005 C   0  0  0  0  0  0  0  0  0  0  0  0
    1.2201   -0.8251   -1.3241 C   0  0  1  0  0  0  0  0  0  0  0  0
   -0.0631   -0.9284   -0.8861 F   0  0  0  0  0  0  0  0  0  0  0  0
    1.9840   -2.0979   -0.9580 C   0  0  0  0  0  0  0  0  0  0  0  0
    1.4178   -3.4530   -1.3830 C   0  0  1  0  0  0  0  0  0  0  0  0
    0.1350   -3.5624   -0.9452 F   0  0  0  0  0  0  0  0  0  0  0  0
    1.4559   -3.7637   -2.8749 C   0  0  0  0  0  0  0  0  0  0  0  0
    1.0976   -5.2203   -3.1446 C   0  0  0  0  0  0  0  0  0  0  0  0
    0.6158    1.1995   -4.0722 H   0  0  0  0  0  0  0  0  0  0  0  0
   -0.3907    1.0171   -2.6252 H   0  0  0  0  0  0  0  0  0  0  0  0
    1.2408    1.7037   -2.4933 H   0  0  0  0  0  0  0  0  0  0  0  0
    0.5694   -1.1293   -3.3645 H   0  0  0  0  0  0  0  0  0  0  0  0
    2.2181   -0.4893   -3.2172 H   0  0  0  0  0  0  0  0  0  0  0  0
    1.6731   -0.0011   -0.7592 H   0  0  0  0  0  0  0  0  0  0  0  0
    2.0237   -2.1195    0.1395 H   0  0  0  0  0  0  0  0  0  0  0  0
    3.0208   -2.0121   -1.3051 H   0  0  0  0  0  0  0  0  0  0  0  0
    1.9908   -4.2243   -0.8539 H   0  0  0  0  0  0  0  0  0  0  0  0
    0.7220   -3.1589   -3.4100 H   0  0  0  0  0  0  0  0  0  0  0  0
    2.4485   -3.5510   -3.2859 H   0  0  0  0  0  0  0  0  0  0  0  0
    1.1138   -5.4207   -4.2206 H   0  0  0  0  0  0  0  0  0  0  0  0
    0.0962   -5.4555   -2.7703 H   0  0  0  0  0  0  0  0  0  0  0  0
    1.8125   -5.8956   -2.6637 H   0  0  0  0  0  0  0  0  0  0  0  0
  1  2  1  0
  1 10  1  0
  1 11  1  0
  1 12  1  0
  2  3  1  0
  2 13  1  0
  2 14  1  0
  3  4  1  0
  3  5  1  0
  3 15  1  1
  5  6  1  0
  5 16  1  0
  5 17  1  0
  6  7  1  0
  6  8  1  0
  6 18  1  1
  8  9  1  0
  8 19  1  0
  8 20  1  0
  9 21  1  0
  9 22  1  0
  9 23  1  0
M  END
