# Supplementary material for: Conformational Analysis of 1,3-Difluorinated Alkanes
Source: J Org Chem. 2024 May 31;89(12):8789–803. doi: 10.1021/acs.joc.4c00670 (PMC11197103; doi:10.1021/acs.joc.4c00670)
Supplement: Supplementary file 2 — jo4c00670_si_004.zip [file jo4c00670_si_004.zip › SI/starting_structures/syndifluoroheptane/180_-60_180_-60.mol]

 SYN-3,5-DIFLUOROHEPTANE
     RDKit          3D

 23 22  0  0  0  0  0  0  0  0999 V2000
    0.5303    1.0446   -2.8588 C   0  0  0  0  0  0  0  0  0  0  0  0
    0.9522   -0.4167   -2.7923 C   0  0  0  0  0  0  0  0  0  0  0  0
    1.2353   -0.8482   -1.3564 C   0  0  1  0  0  0  0  0  0  0  0  0
    0.0667   -0.8115   -0.6530 F   0  0  0  0  0  0  0  0  0  0  0  0
    1.8331   -2.2460   -1.2026 C   0  0  0  0  0  0  0  0  0  0  0  0
    0.9513   -3.3472   -1.7850 C   0  0  1  0  0  0  0  0  0  0  0  0
    0.9672   -3.2436   -3.1452 F   0  0  0  0  0  0  0  0  0  0  0  0
    1.4154   -4.7599   -1.4266 C   0  0  0  0  0  0  0  0  0  0  0  0
    2.8215   -5.0877   -1.9078 C   0  0  0  0  0  0  0  0  0  0  0  0
    0.3223    1.3316   -3.8944 H   0  0  0  0  0  0  0  0  0  0  0  0
   -0.3754    1.2200   -2.2694 H   0  0  0  0  0  0  0  0  0  0  0  0
    1.3209    1.6990   -2.4779 H   0  0  0  0  0  0  0  0  0  0  0  0
    0.1385   -1.0169   -3.2131 H   0  0  0  0  0  0  0  0  0  0  0  0
    1.8420   -0.5636   -3.4141 H   0  0  0  0  0  0  0  0  0  0  0  0
    1.9127   -0.1292   -0.8816 H   0  0  0  0  0  0  0  0  0  0  0  0
    1.9815   -2.4377   -0.1333 H   0  0  0  0  0  0  0  0  0  0  0  0
    2.8143   -2.2561   -1.6901 H   0  0  0  0  0  0  0  0  0  0  0  0
   -0.0869   -3.2199   -1.4598 H   0  0  0  0  0  0  0  0  0  0  0  0
    1.3589   -4.9066   -0.3420 H   0  0  0  0  0  0  0  0  0  0  0  0
    0.7254   -5.4764   -1.8880 H   0  0  0  0  0  0  0  0  0  0  0  0
    3.0524   -6.1382   -1.7030 H   0  0  0  0  0  0  0  0  0  0  0  0
    3.5721   -4.4787   -1.3954 H   0  0  0  0  0  0  0  0  0  0  0  0
    2.9185   -4.9243   -2.9856 H   0  0  0  0  0  0  0  0  0  0  0  0
  1  2  1  0
  1 10  1  0
  1 11  1  0
  1 12  1  0
  2  3  1  0
  2 13  1  0
  2 14  1  0
  3  4  1  0
  3  5  1  0
  3 15  1  1
  5  6  1  0
  5 16  1  0
  5 17  1  0
  6  7  1  0
  6  8  1  0
  6 18  1  1
  8  9  1  0
  8 19  1  0
  8 20  1  0
  9 21  1  0
  9 22  1  0
  9 23  1  0
M  END
