# Supplementary material for: Conformational Analysis of 1,3-Difluorinated Alkanes
Source: J Org Chem. 2024 May 31;89(12):8789–803. doi: 10.1021/acs.joc.4c00670 (PMC11197103; doi:10.1021/acs.joc.4c00670)
Supplement: Supplementary file 2 — jo4c00670_si_004.zip [file jo4c00670_si_004.zip › SI/starting_structures/syndifluoroheptane/-60_60_60_180.mol]

 SYN-3,5-DIFLUOROHEPTANE
     RDKit          3D

 23 22  0  0  0  0  0  0  0  0999 V2000
    1.4048   -3.1543    1.8395 C   0  0  0  0  0  0  0  0  0  0  0  0
    1.1612   -2.9378    0.3597 C   0  0  0  0  0  0  0  0  0  0  0  0
    0.3334   -3.9870   -0.3817 C   0  0  1  0  0  0  0  0  0  0  0  0
    0.0848   -3.4614   -1.6274 F   0  0  0  0  0  0  0  0  0  0  0  0
    0.9221   -5.3759   -0.6264 C   0  0  0  0  0  0  0  0  0  0  0  0
    1.1189   -6.3268    0.5462 C   0  0  1  0  0  0  0  0  0  0  0  0
    2.1504   -5.8982    1.3140 F   0  0  0  0  0  0  0  0  0  0  0  0
   -0.1192   -6.5154    1.4180 C   0  0  0  0  0  0  0  0  0  0  0  0
    0.1079   -7.5769    2.4849 C   0  0  0  0  0  0  0  0  0  0  0  0
    2.1885   -3.8874    2.0260 H   0  0  0  0  0  0  0  0  0  0  0  0
    1.7462   -2.2181    2.2952 H   0  0  0  0  0  0  0  0  0  0  0  0
    0.4908   -3.4571    2.3571 H   0  0  0  0  0  0  0  0  0  0  0  0
    0.6473   -1.9750    0.2392 H   0  0  0  0  0  0  0  0  0  0  0  0
    2.1238   -2.8122   -0.1509 H   0  0  0  0  0  0  0  0  0  0  0  0
   -0.6460   -4.0794    0.0991 H   0  0  0  0  0  0  0  0  0  0  0  0
    1.8883   -5.2446   -1.1302 H   0  0  0  0  0  0  0  0  0  0  0  0
    0.2762   -5.8746   -1.3616 H   0  0  0  0  0  0  0  0  0  0  0  0
    1.4242   -7.2995    0.1426 H   0  0  0  0  0  0  0  0  0  0  0  0
   -0.3775   -5.5804    1.9234 H   0  0  0  0  0  0  0  0  0  0  0  0
   -0.9741   -6.8061    0.7971 H   0  0  0  0  0  0  0  0  0  0  0  0
   -0.7911   -7.6958    3.0978 H   0  0  0  0  0  0  0  0  0  0  0  0
    0.9350   -7.2993    3.1461 H   0  0  0  0  0  0  0  0  0  0  0  0
    0.3399   -8.5459    2.0314 H   0  0  0  0  0  0  0  0  0  0  0  0
  1  2  1  0
  1 10  1  0
  1 11  1  0
  1 12  1  0
  2  3  1  0
  2 13  1  0
  2 14  1  0
  3  4  1  0
  3  5  1  0
  3 15  1  1
  5  6  1  0
  5 16  1  0
  5 17  1  0
  6  7  1  0
  6  8  1  0
  6 18  1  6
  8  9  1  0
  8 19  1  0
  8 20  1  0
  9 21  1  0
  9 22  1  0
  9 23  1  0
M  END
