# Supplementary material for: Conformational Analysis of 1,3-Difluorinated Alkanes
Source: J Org Chem. 2024 May 31;89(12):8789–803. doi: 10.1021/acs.joc.4c00670 (PMC11197103; doi:10.1021/acs.joc.4c00670)
Supplement: Supplementary file 2 — jo4c00670_si_004.zip [file jo4c00670_si_004.zip › SI/starting_structures/syndifluoroheptane/180_60_-60_-60.mol]

 SYN-3,5-DIFLUOROHEPTANE
     RDKit          3D

 23 22  0  0  0  0  0  0  0  0999 V2000
    0.5402    1.5528   -2.1759 C   0  0  0  0  0  0  0  0  0  0  0  0
    0.2576    0.0685   -2.3739 C   0  0  0  0  0  0  0  0  0  0  0  0
    1.2223   -0.7961   -1.5701 C   0  0  1  0  0  0  0  0  0  0  0  0
    1.1409   -0.3893   -0.2649 F   0  0  0  0  0  0  0  0  0  0  0  0
    0.9559   -2.2984   -1.5685 C   0  0  0  0  0  0  0  0  0  0  0  0
    1.1993   -3.0698   -2.8621 C   0  0  1  0  0  0  0  0  0  0  0  0
    1.1249   -4.4010   -2.5433 F   0  0  0  0  0  0  0  0  0  0  0  0
    0.2632   -2.8521   -4.0471 C   0  0  0  0  0  0  0  0  0  0  0  0
   -1.2082   -3.0412   -3.7112 C   0  0  0  0  0  0  0  0  0  0  0  0
   -0.1545    2.1523   -2.7727 H   0  0  0  0  0  0  0  0  0  0  0  0
    0.4200    1.8423   -1.1272 H   0  0  0  0  0  0  0  0  0  0  0  0
    1.5594    1.8024   -2.4878 H   0  0  0  0  0  0  0  0  0  0  0  0
   -0.7716   -0.1317   -2.0565 H   0  0  0  0  0  0  0  0  0  0  0  0
    0.3312   -0.1439   -3.4402 H   0  0  0  0  0  0  0  0  0  0  0  0
    2.2519   -0.6068   -1.8935 H   0  0  0  0  0  0  0  0  0  0  0  0
   -0.0601   -2.4896   -1.2022 H   0  0  0  0  0  0  0  0  0  0  0  0
    1.5957   -2.7447   -0.7946 H   0  0  0  0  0  0  0  0  0  0  0  0
    2.2293   -2.8958   -3.1931 H   0  0  0  0  0  0  0  0  0  0  0  0
    0.4227   -1.8751   -4.5066 H   0  0  0  0  0  0  0  0  0  0  0  0
    0.5206   -3.5918   -4.8160 H   0  0  0  0  0  0  0  0  0  0  0  0
   -1.8123   -2.9742   -4.6218 H   0  0  0  0  0  0  0  0  0  0  0  0
   -1.5664   -2.2740   -3.0197 H   0  0  0  0  0  0  0  0  0  0  0  0
   -1.3860   -4.0228   -3.2605 H   0  0  0  0  0  0  0  0  0  0  0  0
  1  2  1  0
  1 10  1  0
  1 11  1  0
  1 12  1  0
  2  3  1  0
  2 13  1  0
  2 14  1  0
  3  4  1  0
  3  5  1  0
  3 15  1  6
  5  6  1  0
  5 16  1  0
  5 17  1  0
  6  7  1  0
  6  8  1  0
  6 18  1  6
  8  9  1  0
  8 19  1  0
  8 20  1  0
  9 21  1  0
  9 22  1  0
  9 23  1  0
M  END
