# Supplementary material for: Conformational Analysis of 1,3-Difluorinated Alkanes
Source: J Org Chem. 2024 May 31;89(12):8789–803. doi: 10.1021/acs.joc.4c00670 (PMC11197103; doi:10.1021/acs.joc.4c00670)
Supplement: Supplementary file 2 — jo4c00670_si_004.zip [file jo4c00670_si_004.zip › SI/starting_structures/syndifluoroheptane/60_60_180_-60.mol]

 SYN-3,5-DIFLUOROHEPTANE
     RDKit          3D

 23 22  0  0  0  0  0  0  0  0999 V2000
    2.0010   -1.2950   -0.6263 C   0  0  0  0  0  0  0  0  0  0  0  0
    1.8167   -1.3349   -2.1363 C   0  0  0  0  0  0  0  0  0  0  0  0
    2.9322   -2.0779   -2.8715 C   0  0  1  0  0  0  0  0  0  0  0  0
    4.0953   -1.3894   -2.6633 F   0  0  0  0  0  0  0  0  0  0  0  0
    3.1810   -3.5242   -2.4477 C   0  0  0  0  0  0  0  0  0  0  0  0
    1.9622   -4.4176   -2.6342 C   0  0  1  0  0  0  0  0  0  0  0  0
    1.5909   -4.3751   -3.9442 F   0  0  0  0  0  0  0  0  0  0  0  0
    2.1916   -5.8773   -2.2417 C   0  0  0  0  0  0  0  0  0  0  0  0
    3.2646   -6.5782   -3.0622 C   0  0  0  0  0  0  0  0  0  0  0  0
    1.2269   -0.6693   -0.1704 H   0  0  0  0  0  0  0  0  0  0  0  0
    1.9208   -2.2934   -0.1863 H   0  0  0  0  0  0  0  0  0  0  0  0
    2.9757   -0.8752   -0.3586 H   0  0  0  0  0  0  0  0  0  0  0  0
    0.8415   -1.7721   -2.3753 H   0  0  0  0  0  0  0  0  0  0  0  0
    1.7988   -0.3002   -2.4993 H   0  0  0  0  0  0  0  0  0  0  0  0
    2.7351   -2.0388   -3.9486 H   0  0  0  0  0  0  0  0  0  0  0  0
    3.5310   -3.5608   -1.4099 H   0  0  0  0  0  0  0  0  0  0  0  0
    4.0141   -3.8918   -3.0581 H   0  0  0  0  0  0  0  0  0  0  0  0
    1.1181   -4.0388   -2.0492 H   0  0  0  0  0  0  0  0  0  0  0  0
    2.4459   -5.9419   -1.1777 H   0  0  0  0  0  0  0  0  0  0  0  0
    1.2509   -6.4225   -2.3847 H   0  0  0  0  0  0  0  0  0  0  0  0
    3.2974   -7.6419   -2.8048 H   0  0  0  0  0  0  0  0  0  0  0  0
    4.2565   -6.1615   -2.8651 H   0  0  0  0  0  0  0  0  0  0  0  0
    3.0594   -6.4961   -4.1341 H   0  0  0  0  0  0  0  0  0  0  0  0
  1  2  1  0
  1 10  1  0
  1 11  1  0
  1 12  1  0
  2  3  1  0
  2 13  1  0
  2 14  1  0
  3  4  1  0
  3  5  1  0
  3 15  1  6
  5  6  1  0
  5 16  1  0
  5 17  1  0
  6  7  1  0
  6  8  1  0
  6 18  1  1
  8  9  1  0
  8 19  1  0
  8 20  1  0
  9 21  1  0
  9 22  1  0
  9 23  1  0
M  END
