# Supplementary material for: Conformational Analysis of 1,3-Difluorinated Alkanes
Source: J Org Chem. 2024 May 31;89(12):8789–803. doi: 10.1021/acs.joc.4c00670 (PMC11197103; doi:10.1021/acs.joc.4c00670)
Supplement: Supplementary file 2 — jo4c00670_si_004.zip [file jo4c00670_si_004.zip › SI/starting_structures/syndifluoroheptane/180_180_60_180.mol]

 SYN-3,5-DIFLUOROHEPTANE
     RDKit          3D

 23 22  0  0  0  0  0  0  0  0999 V2000
    2.6577    0.1119    0.8438 C   0  0  0  0  0  0  0  0  0  0  0  0
    2.2790    0.6462   -0.5295 C   0  0  0  0  0  0  0  0  0  0  0  0
    1.1470   -0.1664   -1.1555 C   0  0  1  0  0  0  0  0  0  0  0  0
    0.0537   -0.0429   -0.3493 F   0  0  0  0  0  0  0  0  0  0  0  0
    0.7816    0.3586   -2.5410 C   0  0  0  0  0  0  0  0  0  0  0  0
   -0.1696   -0.5608   -3.3041 C   0  0  1  0  0  0  0  0  0  0  0  0
    0.4662   -1.7517   -3.5024 F   0  0  0  0  0  0  0  0  0  0  0  0
   -1.5028   -0.8309   -2.6129 C   0  0  0  0  0  0  0  0  0  0  0  0
   -2.4485   -1.6092   -3.5172 C   0  0  0  0  0  0  0  0  0  0  0  0
    1.8073    0.1548    1.5317 H   0  0  0  0  0  0  0  0  0  0  0  0
    2.9966   -0.9270    0.7802 H   0  0  0  0  0  0  0  0  0  0  0  0
    3.4697    0.7085    1.2712 H   0  0  0  0  0  0  0  0  0  0  0  0
    1.9673    1.6916   -0.4221 H   0  0  0  0  0  0  0  0  0  0  0  0
    3.1617    0.6261   -1.1786 H   0  0  0  0  0  0  0  0  0  0  0  0
    1.4164   -1.2274   -1.1963 H   0  0  0  0  0  0  0  0  0  0  0  0
    1.6970    0.4629   -3.1357 H   0  0  0  0  0  0  0  0  0  0  0  0
    0.3240    1.3506   -2.4490 H   0  0  0  0  0  0  0  0  0  0  0  0
   -0.3480   -0.1283   -4.2952 H   0  0  0  0  0  0  0  0  0  0  0  0
   -1.3444   -1.4254   -1.7068 H   0  0  0  0  0  0  0  0  0  0  0  0
   -1.9768    0.1132   -2.3231 H   0  0  0  0  0  0  0  0  0  0  0  0
   -2.0158   -2.5735   -3.8022 H   0  0  0  0  0  0  0  0  0  0  0  0
   -2.6689   -1.0476   -4.4306 H   0  0  0  0  0  0  0  0  0  0  0  0
   -3.3941   -1.8008   -3.0005 H   0  0  0  0  0  0  0  0  0  0  0  0
  1  2  1  0
  1 10  1  0
  1 11  1  0
  1 12  1  0
  2  3  1  0
  2 13  1  0
  2 14  1  0
  3  4  1  0
  3  5  1  0
  3 15  1  6
  5  6  1  0
  5 16  1  0
  5 17  1  0
  6  7  1  0
  6  8  1  0
  6 18  1  6
  8  9  1  0
  8 19  1  0
  8 20  1  0
  9 21  1  0
  9 22  1  0
  9 23  1  0
M  END
