# Supplementary material for: Conformational Analysis of 1,3-Difluorinated Alkanes
Source: J Org Chem. 2024 May 31;89(12):8789–803. doi: 10.1021/acs.joc.4c00670 (PMC11197103; doi:10.1021/acs.joc.4c00670)
Supplement: Supplementary file 2 — jo4c00670_si_004.zip [file jo4c00670_si_004.zip › SI/starting_structures/syndifluoroheptane/180_180_-60_180.mol]

 SYN-3,5-DIFLUOROHEPTANE
     RDKit          3D

 23 22  0  0  0  0  0  0  0  0999 V2000
    2.2991    0.1424    0.6927 C   0  0  0  0  0  0  0  0  0  0  0  0
    1.3525    0.6076   -0.4037 C   0  0  0  0  0  0  0  0  0  0  0  0
    1.5125   -0.2251   -1.6739 C   0  0  1  0  0  0  0  0  0  0  0  0
    1.1856   -1.5159   -1.3856 F   0  0  0  0  0  0  0  0  0  0  0  0
    0.5922    0.2632   -2.7843 C   0  0  0  0  0  0  0  0  0  0  0  0
    0.6134   -0.6275   -4.0237 C   0  0  1  0  0  0  0  0  0  0  0  0
   -0.2985   -0.1078   -4.9005 F   0  0  0  0  0  0  0  0  0  0  0  0
    1.9657   -0.6742   -4.7323 C   0  0  0  0  0  0  0  0  0  0  0  0
    1.9062   -1.5272   -5.9917 C   0  0  0  0  0  0  0  0  0  0  0  0
    2.1096   -0.9022    0.9598 H   0  0  0  0  0  0  0  0  0  0  0  0
    3.3425    0.2320    0.3739 H   0  0  0  0  0  0  0  0  0  0  0  0
    2.1654    0.7518    1.5920 H   0  0  0  0  0  0  0  0  0  0  0  0
    0.3244    0.5226   -0.0328 H   0  0  0  0  0  0  0  0  0  0  0  0
    1.5430    1.6649   -0.6202 H   0  0  0  0  0  0  0  0  0  0  0  0
    2.5582   -0.2115   -1.9965 H   0  0  0  0  0  0  0  0  0  0  0  0
    0.8456    1.2929   -3.0641 H   0  0  0  0  0  0  0  0  0  0  0  0
   -0.4418    0.2941   -2.4182 H   0  0  0  0  0  0  0  0  0  0  0  0
    0.2770   -1.6391   -3.7719 H   0  0  0  0  0  0  0  0  0  0  0  0
    2.2701    0.3404   -5.0136 H   0  0  0  0  0  0  0  0  0  0  0  0
    2.7358   -1.0830   -4.0705 H   0  0  0  0  0  0  0  0  0  0  0  0
    1.1816   -1.1254   -6.7070 H   0  0  0  0  0  0  0  0  0  0  0  0
    1.6207   -2.5570   -5.7541 H   0  0  0  0  0  0  0  0  0  0  0  0
    2.8858   -1.5502   -6.4796 H   0  0  0  0  0  0  0  0  0  0  0  0
  1  2  1  0
  1 10  1  0
  1 11  1  0
  1 12  1  0
  2  3  1  0
  2 13  1  0
  2 14  1  0
  3  4  1  0
  3  5  1  0
  3 15  1  6
  5  6  1  0
  5 16  1  0
  5 17  1  0
  6  7  1  0
  6  8  1  0
  6 18  1  1
  8  9  1  0
  8 19  1  0
  8 20  1  0
  9 21  1  0
  9 22  1  0
  9 23  1  0
M  END
