# Supplementary material for: Conformational Analysis of 1,3-Difluorinated Alkanes
Source: J Org Chem. 2024 May 31;89(12):8789–803. doi: 10.1021/acs.joc.4c00670 (PMC11197103; doi:10.1021/acs.joc.4c00670)
Supplement: Supplementary file 2 — jo4c00670_si_004.zip [file jo4c00670_si_004.zip › SI/starting_structures/syndifluoroheptane/-60_-60_180_-60.mol]

 SYN-3,5-DIFLUOROHEPTANE
     RDKit          3D

 23 22  0  0  0  0  0  0  0  0999 V2000
   -1.5356   -0.1909    0.6873 C   0  0  0  0  0  0  0  0  0  0  0  0
   -1.1428   -1.4987    0.0215 C   0  0  0  0  0  0  0  0  0  0  0  0
    0.1781   -2.0713    0.5288 C   0  0  1  0  0  0  0  0  0  0  0  0
    0.3939   -3.2559   -0.1179 F   0  0  0  0  0  0  0  0  0  0  0  0
    1.4280   -1.2114    0.3461 C   0  0  0  0  0  0  0  0  0  0  0  0
    1.7072   -0.8611   -1.1133 C   0  0  1  0  0  0  0  0  0  0  0  0
    0.7589    0.0201   -1.5418 F   0  0  0  0  0  0  0  0  0  0  0  0
    3.0739   -0.2125   -1.3385 C   0  0  0  0  0  0  0  0  0  0  0  0
    3.2679    1.0938   -0.5821 C   0  0  0  0  0  0  0  0  0  0  0  0
   -1.5733   -0.3011    1.7757 H   0  0  0  0  0  0  0  0  0  0  0  0
   -0.8322    0.6111    0.4457 H   0  0  0  0  0  0  0  0  0  0  0  0
   -2.5269    0.1224    0.3446 H   0  0  0  0  0  0  0  0  0  0  0  0
   -1.9297   -2.2410    0.2048 H   0  0  0  0  0  0  0  0  0  0  0  0
   -1.1137   -1.3755   -1.0665 H   0  0  0  0  0  0  0  0  0  0  0  0
    0.0758   -2.3151    1.5926 H   0  0  0  0  0  0  0  0  0  0  0  0
    2.2837   -1.7710    0.7428 H   0  0  0  0  0  0  0  0  0  0  0  0
    1.3215   -0.2985    0.9412 H   0  0  0  0  0  0  0  0  0  0  0  0
    1.6299   -1.7543   -1.7427 H   0  0  0  0  0  0  0  0  0  0  0  0
    3.8695   -0.9140   -1.0630 H   0  0  0  0  0  0  0  0  0  0  0  0
    3.1826   -0.0016   -2.4091 H   0  0  0  0  0  0  0  0  0  0  0  0
    4.2223    1.5511   -0.8625 H   0  0  0  0  0  0  0  0  0  0  0  0
    3.2846    0.9314    0.4996 H   0  0  0  0  0  0  0  0  0  0  0  0
    2.4705    1.8069   -0.8139 H   0  0  0  0  0  0  0  0  0  0  0  0
  1  2  1  0
  1 10  1  0
  1 11  1  0
  1 12  1  0
  2  3  1  0
  2 13  1  0
  2 14  1  0
  3  4  1  0
  3  5  1  0
  3 15  1  1
  5  6  1  0
  5 16  1  0
  5 17  1  0
  6  7  1  0
  6  8  1  0
  6 18  1  6
  8  9  1  0
  8 19  1  0
  8 20  1  0
  9 21  1  0
  9 22  1  0
  9 23  1  0
M  END
