# Supplementary material for: Conformational Analysis of 1,3-Difluorinated Alkanes
Source: J Org Chem. 2024 May 31;89(12):8789–803. doi: 10.1021/acs.joc.4c00670 (PMC11197103; doi:10.1021/acs.joc.4c00670)
Supplement: Supplementary file 2 — jo4c00670_si_004.zip [file jo4c00670_si_004.zip › SI/starting_structures/syndifluoroheptane/-60_60_-60_180.mol]

 SYN-3,5-DIFLUOROHEPTANE
     RDKit          3D

 23 22  0  0  0  0  0  0  0  0999 V2000
    1.4259   -4.8507   -0.0640 C   0  0  0  0  0  0  0  0  0  0  0  0
    1.1497   -3.3870    0.1861 C   0  0  0  0  0  0  0  0  0  0  0  0
   -0.0909   -2.7480   -0.4306 C   0  0  1  0  0  0  0  0  0  0  0  0
   -0.1995   -1.5132    0.1676 F   0  0  0  0  0  0  0  0  0  0  0  0
   -0.2477   -2.4915   -1.9268 C   0  0  0  0  0  0  0  0  0  0  0  0
   -0.4321   -3.5893   -2.9674 C   0  0  1  0  0  0  0  0  0  0  0  0
   -0.7587   -2.9437   -4.1338 F   0  0  0  0  0  0  0  0  0  0  0  0
    0.7363   -4.5060   -3.2847 C   0  0  0  0  0  0  0  0  0  0  0  0
    0.4565   -5.3741   -4.5071 C   0  0  0  0  0  0  0  0  0  0  0  0
    2.1342   -4.9801   -0.8851 H   0  0  0  0  0  0  0  0  0  0  0  0
    1.9100   -5.2912    0.8154 H   0  0  0  0  0  0  0  0  0  0  0  0
    0.5089   -5.4162   -0.2506 H   0  0  0  0  0  0  0  0  0  0  0  0
    1.0664   -3.2475    1.2728 H   0  0  0  0  0  0  0  0  0  0  0  0
    2.0310   -2.7993   -0.1001 H   0  0  0  0  0  0  0  0  0  0  0  0
   -0.9674   -3.3145   -0.0948 H   0  0  0  0  0  0  0  0  0  0  0  0
    0.6027   -1.8720   -2.2441 H   0  0  0  0  0  0  0  0  0  0  0  0
   -1.1050   -1.8115   -2.0375 H   0  0  0  0  0  0  0  0  0  0  0  0
   -1.3063   -4.1919   -2.6961 H   0  0  0  0  0  0  0  0  0  0  0  0
    1.6461   -3.9221   -3.4580 H   0  0  0  0  0  0  0  0  0  0  0  0
    0.9095   -5.1916   -2.4627 H   0  0  0  0  0  0  0  0  0  0  0  0
    1.2943   -6.0556   -4.6857 H   0  0  0  0  0  0  0  0  0  0  0  0
    0.3238   -4.7619   -5.4047 H   0  0  0  0  0  0  0  0  0  0  0  0
   -0.4467   -5.9758   -4.3632 H   0  0  0  0  0  0  0  0  0  0  0  0
  1  2  1  0
  1 10  1  0
  1 11  1  0
  1 12  1  0
  2  3  1  0
  2 13  1  0
  2 14  1  0
  3  4  1  0
  3  5  1  0
  3 15  1  1
  5  6  1  0
  5 16  1  0
  5 17  1  0
  6  7  1  0
  6  8  1  0
  6 18  1  1
  8  9  1  0
  8 19  1  0
  8 20  1  0
  9 21  1  0
  9 22  1  0
  9 23  1  0
M  END
