# Supplementary material for: Conformational Analysis of 1,3-Difluorinated Alkanes
Source: J Org Chem. 2024 May 31;89(12):8789–803. doi: 10.1021/acs.joc.4c00670 (PMC11197103; doi:10.1021/acs.joc.4c00670)
Supplement: Supplementary file 2 — jo4c00670_si_004.zip [file jo4c00670_si_004.zip › SI/starting_structures/syndifluoroheptane/-60_180_60_-60.mol]

 SYN-3,5-DIFLUOROHEPTANE
     RDKit          3D

 23 22  0  0  0  0  0  0  0  0999 V2000
    0.4213   -1.0427    0.1175 C   0  0  0  0  0  0  0  0  0  0  0  0
    0.9733   -2.4136   -0.2367 C   0  0  0  0  0  0  0  0  0  0  0  0
    0.2942   -3.5657    0.5070 C   0  0  1  0  0  0  0  0  0  0  0  0
    0.7888   -4.7032   -0.0613 F   0  0  0  0  0  0  0  0  0  0  0  0
    0.6262   -3.6007    1.9942 C   0  0  0  0  0  0  0  0  0  0  0  0
   -0.1975   -4.5719    2.8390 C   0  0  1  0  0  0  0  0  0  0  0  0
   -1.5182   -4.2795    2.6539 F   0  0  0  0  0  0  0  0  0  0  0  0
   -0.0062   -6.0803    2.6919 C   0  0  0  0  0  0  0  0  0  0  0  0
   -0.4940   -6.7085    1.3982 C   0  0  0  0  0  0  0  0  0  0  0  0
    0.6423   -0.7723    1.1537 H   0  0  0  0  0  0  0  0  0  0  0  0
    0.8727   -0.2798   -0.5251 H   0  0  0  0  0  0  0  0  0  0  0  0
   -0.6631   -1.0070   -0.0265 H   0  0  0  0  0  0  0  0  0  0  0  0
    0.8488   -2.5776   -1.3141 H   0  0  0  0  0  0  0  0  0  0  0  0
    2.0544   -2.4380   -0.0542 H   0  0  0  0  0  0  0  0  0  0  0  0
   -0.7870   -3.5494    0.3358 H   0  0  0  0  0  0  0  0  0  0  0  0
    0.4559   -2.6041    2.4159 H   0  0  0  0  0  0  0  0  0  0  0  0
    1.6892   -3.8343    2.1268 H   0  0  0  0  0  0  0  0  0  0  0  0
    0.0160   -4.3322    3.8883 H   0  0  0  0  0  0  0  0  0  0  0  0
    1.0460   -6.3413    2.8526 H   0  0  0  0  0  0  0  0  0  0  0  0
   -0.5728   -6.5524    3.5052 H   0  0  0  0  0  0  0  0  0  0  0  0
   -0.7159   -7.7688    1.5632 H   0  0  0  0  0  0  0  0  0  0  0  0
    0.2719   -6.6768    0.6217 H   0  0  0  0  0  0  0  0  0  0  0  0
   -1.4054   -6.2294    1.0293 H   0  0  0  0  0  0  0  0  0  0  0  0
  1  2  1  0
  1 10  1  0
  1 11  1  0
  1 12  1  0
  2  3  1  0
  2 13  1  0
  2 14  1  0
  3  4  1  0
  3  5  1  0
  3 15  1  1
  5  6  1  0
  5 16  1  0
  5 17  1  0
  6  7  1  0
  6  8  1  0
  6 18  1  1
  8  9  1  0
  8 19  1  0
  8 20  1  0
  9 21  1  0
  9 22  1  0
  9 23  1  0
M  END
