# Supplementary material for: Conformational Analysis of 1,3-Difluorinated Alkanes
Source: J Org Chem. 2024 May 31;89(12):8789–803. doi: 10.1021/acs.joc.4c00670 (PMC11197103; doi:10.1021/acs.joc.4c00670)
Supplement: Supplementary file 2 — jo4c00670_si_004.zip [file jo4c00670_si_004.zip › SI/starting_structures/syndifluoroheptane/60_-60_-60_-60.mol]

 SYN-3,5-DIFLUOROHEPTANE
     RDKit          3D

 23 22  0  0  0  0  0  0  0  0999 V2000
    0.1508   -0.8543   -0.2106 C   0  0  0  0  0  0  0  0  0  0  0  0
    1.0357   -2.0886   -0.2110 C   0  0  0  0  0  0  0  0  0  0  0  0
    0.5605   -3.2603    0.6483 C   0  0  1  0  0  0  0  0  0  0  0  0
    0.3851   -2.8261    1.9249 F   0  0  0  0  0  0  0  0  0  0  0  0
   -0.6763   -4.0291    0.1936 C   0  0  0  0  0  0  0  0  0  0  0  0
   -2.0326   -3.3372    0.2758 C   0  0  1  0  0  0  0  0  0  0  0  0
   -2.9651   -4.2448   -0.1559 F   0  0  0  0  0  0  0  0  0  0  0  0
   -2.4798   -2.8432    1.6502 C   0  0  0  0  0  0  0  0  0  0  0  0
   -2.5305   -3.9360    2.7082 C   0  0  0  0  0  0  0  0  0  0  0  0
   -0.1629   -0.5840    0.8017 H   0  0  0  0  0  0  0  0  0  0  0  0
    0.7023   -0.0043   -0.6271 H   0  0  0  0  0  0  0  0  0  0  0  0
   -0.7331   -0.9887   -0.8360 H   0  0  0  0  0  0  0  0  0  0  0  0
    1.1960   -2.4231   -1.2423 H   0  0  0  0  0  0  0  0  0  0  0  0
    2.0152   -1.7792    0.1755 H   0  0  0  0  0  0  0  0  0  0  0  0
    1.3870   -3.9807    0.6866 H   0  0  0  0  0  0  0  0  0  0  0  0
   -0.7372   -4.9540    0.7813 H   0  0  0  0  0  0  0  0  0  0  0  0
   -0.5256   -4.3658   -0.8402 H   0  0  0  0  0  0  0  0  0  0  0  0
   -2.0847   -2.5130   -0.4364 H   0  0  0  0  0  0  0  0  0  0  0  0
   -1.8388   -2.0263    1.9954 H   0  0  0  0  0  0  0  0  0  0  0  0
   -3.4910   -2.4300    1.5505 H   0  0  0  0  0  0  0  0  0  0  0  0
   -2.9466   -3.5374    3.6391 H   0  0  0  0  0  0  0  0  0  0  0  0
   -1.5332   -4.3256    2.9317 H   0  0  0  0  0  0  0  0  0  0  0  0
   -3.1632   -4.7686    2.3851 H   0  0  0  0  0  0  0  0  0  0  0  0
  1  2  1  0
  1 10  1  0
  1 11  1  0
  1 12  1  0
  2  3  1  0
  2 13  1  0
  2 14  1  0
  3  4  1  0
  3  5  1  0
  3 15  1  1
  5  6  1  0
  5 16  1  0
  5 17  1  0
  6  7  1  0
  6  8  1  0
  6 18  1  6
  8  9  1  0
  8 19  1  0
  8 20  1  0
  9 21  1  0
  9 22  1  0
  9 23  1  0
M  END
