# Supplementary material for: Conformational Analysis of 1,3-Difluorinated Alkanes
Source: J Org Chem. 2024 May 31;89(12):8789–803. doi: 10.1021/acs.joc.4c00670 (PMC11197103; doi:10.1021/acs.joc.4c00670)
Supplement: Supplementary file 2 — jo4c00670_si_004.zip [file jo4c00670_si_004.zip › SI/starting_structures/syndifluoroheptane/180_-60_-60_180.mol]

 SYN-3,5-DIFLUOROHEPTANE
     RDKit          3D

 23 22  0  0  0  0  0  0  0  0999 V2000
    0.2647   -0.3308   -2.4066 C   0  0  0  0  0  0  0  0  0  0  0  0
    1.5300   -1.1380   -2.6600 C   0  0  0  0  0  0  0  0  0  0  0  0
    2.3491   -1.3052   -1.3827 C   0  0  1  0  0  0  0  0  0  0  0  0
    1.6256   -2.0402   -0.4946 F   0  0  0  0  0  0  0  0  0  0  0  0
    3.7031   -1.9754   -1.5915 C   0  0  0  0  0  0  0  0  0  0  0  0
    3.6805   -3.3384   -2.2804 C   0  0  1  0  0  0  0  0  0  0  0  0
    4.9856   -3.7223   -2.4311 F   0  0  0  0  0  0  0  0  0  0  0  0
    2.9598   -4.4320   -1.4963 C   0  0  0  0  0  0  0  0  0  0  0  0
    3.0507   -5.7775   -2.2026 C   0  0  0  0  0  0  0  0  0  0  0  0
   -0.3101   -0.2276   -3.3323 H   0  0  0  0  0  0  0  0  0  0  0  0
   -0.3729   -0.8212   -1.6641 H   0  0  0  0  0  0  0  0  0  0  0  0
    0.5060    0.6733   -2.0435 H   0  0  0  0  0  0  0  0  0  0  0  0
    1.2312   -2.1179   -3.0477 H   0  0  0  0  0  0  0  0  0  0  0  0
    2.1287   -0.6379   -3.4294 H   0  0  0  0  0  0  0  0  0  0  0  0
    2.5149   -0.3261   -0.9189 H   0  0  0  0  0  0  0  0  0  0  0  0
    4.1956   -2.0894   -0.6176 H   0  0  0  0  0  0  0  0  0  0  0  0
    4.3482   -1.3080   -2.1766 H   0  0  0  0  0  0  0  0  0  0  0  0
    3.2648   -3.2535   -3.2894 H   0  0  0  0  0  0  0  0  0  0  0  0
    3.4077   -4.5302   -0.5009 H   0  0  0  0  0  0  0  0  0  0  0  0
    1.9029   -4.1806   -1.3656 H   0  0  0  0  0  0  0  0  0  0  0  0
    2.5212   -6.5433   -1.6269 H   0  0  0  0  0  0  0  0  0  0  0  0
    4.0920   -6.0967   -2.3120 H   0  0  0  0  0  0  0  0  0  0  0  0
    2.5992   -5.7283   -3.1986 H   0  0  0  0  0  0  0  0  0  0  0  0
  1  2  1  0
  1 10  1  0
  1 11  1  0
  1 12  1  0
  2  3  1  0
  2 13  1  0
  2 14  1  0
  3  4  1  0
  3  5  1  0
  3 15  1  1
  5  6  1  0
  5 16  1  0
  5 17  1  0
  6  7  1  0
  6  8  1  0
  6 18  1  6
  8  9  1  0
  8 19  1  0
  8 20  1  0
  9 21  1  0
  9 22  1  0
  9 23  1  0
M  END
