# Supplementary material for: Conformational Analysis of 1,3-Difluorinated Alkanes
Source: J Org Chem. 2024 May 31;89(12):8789–803. doi: 10.1021/acs.joc.4c00670 (PMC11197103; doi:10.1021/acs.joc.4c00670)
Supplement: Supplementary file 2 — jo4c00670_si_004.zip [file jo4c00670_si_004.zip › SI/starting_structures/syndifluoroheptane/60_-60_60_-60.mol]

 SYN-3,5-DIFLUOROHEPTANE
     RDKit          3D

 23 22  0  0  0  0  0  0  0  0999 V2000
    1.9630   -3.7670   -2.6703 C   0  0  0  0  0  0  0  0  0  0  0  0
    1.7403   -2.2712   -2.7732 C   0  0  0  0  0  0  0  0  0  0  0  0
    1.3585   -1.6034   -1.4657 C   0  0  1  0  0  0  0  0  0  0  0  0
    0.2384   -2.2650   -1.0188 F   0  0  0  0  0  0  0  0  0  0  0  0
    2.2361   -1.3717   -0.2339 C   0  0  0  0  0  0  0  0  0  0  0  0
    3.1428   -2.2884    0.5847 C   0  0  1  0  0  0  0  0  0  0  0  0
    2.3891   -3.3582    0.9824 F   0  0  0  0  0  0  0  0  0  0  0  0
    4.4685   -2.8454    0.0612 C   0  0  0  0  0  0  0  0  0  0  0  0
    4.5640   -3.8831   -1.0224 C   0  0  0  0  0  0  0  0  0  0  0  0
    2.1053   -4.0992   -1.6437 H   0  0  0  0  0  0  0  0  0  0  0  0
    1.0614   -4.2860   -3.0189 H   0  0  0  0  0  0  0  0  0  0  0  0
    2.7763   -4.1018   -3.3194 H   0  0  0  0  0  0  0  0  0  0  0  0
    2.6544   -1.7954   -3.1471 H   0  0  0  0  0  0  0  0  0  0  0  0
    0.9585   -2.0886   -3.5203 H   0  0  0  0  0  0  0  0  0  0  0  0
    0.9921   -0.6062   -1.7457 H   0  0  0  0  0  0  0  0  0  0  0  0
    1.5361   -0.9607    0.5097 H   0  0  0  0  0  0  0  0  0  0  0  0
    2.8862   -0.5285   -0.5104 H   0  0  0  0  0  0  0  0  0  0  0  0
    3.3861   -1.7413    1.5053 H   0  0  0  0  0  0  0  0  0  0  0  0
    5.0965   -1.9936   -0.2303 H   0  0  0  0  0  0  0  0  0  0  0  0
    4.9679   -3.2880    0.9349 H   0  0  0  0  0  0  0  0  0  0  0  0
    5.5893   -4.2691   -1.0701 H   0  0  0  0  0  0  0  0  0  0  0  0
    4.3679   -3.4394   -1.9973 H   0  0  0  0  0  0  0  0  0  0  0  0
    3.9161   -4.7395   -0.8253 H   0  0  0  0  0  0  0  0  0  0  0  0
  1  2  1  0
  1 10  1  0
  1 11  1  0
  1 12  1  0
  2  3  1  0
  2 13  1  0
  2 14  1  0
  3  4  1  0
  3  5  1  0
  3 15  1  6
  5  6  1  0
  5 16  1  0
  5 17  1  0
  6  7  1  0
  6  8  1  0
  6 18  1  1
  8  9  1  0
  8 19  1  0
  8 20  1  0
  9 21  1  0
  9 22  1  0
  9 23  1  0
M  END
