# Supplementary material for: Conformational Analysis of 1,3-Difluorinated Alkanes
Source: J Org Chem. 2024 May 31;89(12):8789–803. doi: 10.1021/acs.joc.4c00670 (PMC11197103; doi:10.1021/acs.joc.4c00670)
Supplement: Supplementary file 2 — jo4c00670_si_004.zip [file jo4c00670_si_004.zip › SI/starting_structures/syndifluoroheptane/-60_180_180_-60.mol]

 SYN-3,5-DIFLUOROHEPTANE
     RDKit          3D

 23 22  0  0  0  0  0  0  0  0999 V2000
   -0.1904   -1.2199   -0.1827 C   0  0  0  0  0  0  0  0  0  0  0  0
    1.0116   -2.1384   -0.0403 C   0  0  0  0  0  0  0  0  0  0  0  0
    0.7076   -3.4491    0.6847 C   0  0  1  0  0  0  0  0  0  0  0  0
    1.8371   -4.2097    0.6196 F   0  0  0  0  0  0  0  0  0  0  0  0
    0.3297   -3.2607    2.1539 C   0  0  0  0  0  0  0  0  0  0  0  0
    0.0196   -4.5966    2.8279 C   0  0  1  0  0  0  0  0  0  0  0  0
    1.1693   -5.3147    2.9494 F   0  0  0  0  0  0  0  0  0  0  0  0
   -0.5952   -4.4525    4.2210 C   0  0  0  0  0  0  0  0  0  0  0  0
    0.2983   -3.7222    5.2132 C   0  0  0  0  0  0  0  0  0  0  0  0
   -0.5271   -0.8442    0.7877 H   0  0  0  0  0  0  0  0  0  0  0  0
    0.0705   -0.3536   -0.7991 H   0  0  0  0  0  0  0  0  0  0  0  0
   -1.0260   -1.7379   -0.6636 H   0  0  0  0  0  0  0  0  0  0  0  0
    1.3983   -2.3774   -1.0385 H   0  0  0  0  0  0  0  0  0  0  0  0
    1.8228   -1.6100    0.4747 H   0  0  0  0  0  0  0  0  0  0  0  0
   -0.0800   -3.9942    0.1529 H   0  0  0  0  0  0  0  0  0  0  0  0
   -0.5435   -2.6056    2.2361 H   0  0  0  0  0  0  0  0  0  0  0  0
    1.1718   -2.7841    2.6684 H   0  0  0  0  0  0  0  0  0  0  0  0
   -0.6636   -5.1834    2.2038 H   0  0  0  0  0  0  0  0  0  0  0  0
   -1.5597   -3.9368    4.1518 H   0  0  0  0  0  0  0  0  0  0  0  0
   -0.7903   -5.4561    4.6174 H   0  0  0  0  0  0  0  0  0  0  0  0
   -0.1581   -3.7345    6.2083 H   0  0  0  0  0  0  0  0  0  0  0  0
    0.4412   -2.6757    4.9279 H   0  0  0  0  0  0  0  0  0  0  0  0
    1.2805   -4.1995    5.2857 H   0  0  0  0  0  0  0  0  0  0  0  0
  1  2  1  0
  1 10  1  0
  1 11  1  0
  1 12  1  0
  2  3  1  0
  2 13  1  0
  2 14  1  0
  3  4  1  0
  3  5  1  0
  3 15  1  6
  5  6  1  0
  5 16  1  0
  5 17  1  0
  6  7  1  0
  6  8  1  0
  6 18  1  6
  8  9  1  0
  8 19  1  0
  8 20  1  0
  9 21  1  0
  9 22  1  0
  9 23  1  0
M  END
