# Supplementary material for: Conformational Analysis of 1,3-Difluorinated Alkanes
Source: J Org Chem. 2024 May 31;89(12):8789–803. doi: 10.1021/acs.joc.4c00670 (PMC11197103; doi:10.1021/acs.joc.4c00670)
Supplement: Supplementary file 2 — jo4c00670_si_004.zip [file jo4c00670_si_004.zip › SI/starting_structures/syndifluoroheptane/60_180_-60_-60.mol]

 SYN-3,5-DIFLUOROHEPTANE
     RDKit          3D

 23 22  0  0  0  0  0  0  0  0999 V2000
    1.9120   -1.2019   -0.7153 C   0  0  0  0  0  0  0  0  0  0  0  0
    1.8122   -1.2701   -2.2321 C   0  0  0  0  0  0  0  0  0  0  0  0
    2.9155   -2.0979   -2.8919 C   0  0  1  0  0  0  0  0  0  0  0  0
    4.1197   -1.5486   -2.5695 F   0  0  0  0  0  0  0  0  0  0  0  0
    2.9259   -3.5632   -2.4782 C   0  0  0  0  0  0  0  0  0  0  0  0
    4.0530   -4.3605   -3.1315 C   0  0  1  0  0  0  0  0  0  0  0  0
    3.9565   -5.6462   -2.6754 F   0  0  0  0  0  0  0  0  0  0  0  0
    4.0552   -4.4106   -4.6593 C   0  0  0  0  0  0  0  0  0  0  0  0
    2.7661   -4.9576   -5.2548 C   0  0  0  0  0  0  0  0  0  0  0  0
    1.1624   -0.5077   -0.3216 H   0  0  0  0  0  0  0  0  0  0  0  0
    1.7288   -2.1780   -0.2568 H   0  0  0  0  0  0  0  0  0  0  0  0
    2.8985   -0.8487   -0.3993 H   0  0  0  0  0  0  0  0  0  0  0  0
    0.8298   -1.6647   -2.5155 H   0  0  0  0  0  0  0  0  0  0  0  0
    1.8748   -0.2458   -2.6185 H   0  0  0  0  0  0  0  0  0  0  0  0
    2.8024   -2.0083   -3.9770 H   0  0  0  0  0  0  0  0  0  0  0  0
    1.9577   -4.0308   -2.6903 H   0  0  0  0  0  0  0  0  0  0  0  0
    3.0683   -3.6473   -1.3945 H   0  0  0  0  0  0  0  0  0  0  0  0
    5.0209   -3.9793   -2.7872 H   0  0  0  0  0  0  0  0  0  0  0  0
    4.2597   -3.4187   -5.0759 H   0  0  0  0  0  0  0  0  0  0  0  0
    4.8758   -5.0647   -4.9784 H   0  0  0  0  0  0  0  0  0  0  0  0
    2.8677   -5.0590   -6.3402 H   0  0  0  0  0  0  0  0  0  0  0  0
    1.9211   -4.2899   -5.0626 H   0  0  0  0  0  0  0  0  0  0  0  0
    2.5291   -5.9441   -4.8441 H   0  0  0  0  0  0  0  0  0  0  0  0
  1  2  1  0
  1 10  1  0
  1 11  1  0
  1 12  1  0
  2  3  1  0
  2 13  1  0
  2 14  1  0
  3  4  1  0
  3  5  1  0
  3 15  1  6
  5  6  1  0
  5 16  1  0
  5 17  1  0
  6  7  1  0
  6  8  1  0
  6 18  1  1
  8  9  1  0
  8 19  1  0
  8 20  1  0
  9 21  1  0
  9 22  1  0
  9 23  1  0
M  END
