# Supplementary material for: Conformational Analysis of 1,3-Difluorinated Alkanes
Source: J Org Chem. 2024 May 31;89(12):8789–803. doi: 10.1021/acs.joc.4c00670 (PMC11197103; doi:10.1021/acs.joc.4c00670)
Supplement: Supplementary file 2 — jo4c00670_si_004.zip [file jo4c00670_si_004.zip › SI/starting_structures/syndifluoroheptane/180_-60_-60_60.mol]

 SYN-3,5-DIFLUOROHEPTANE
     RDKit          3D

 23 22  0  0  0  0  0  0  0  0999 V2000
    0.2100   -0.4075   -2.3905 C   0  0  0  0  0  0  0  0  0  0  0  0
    1.5953   -0.9595   -2.6953 C   0  0  0  0  0  0  0  0  0  0  0  0
    2.3707   -1.2583   -1.4154 C   0  0  1  0  0  0  0  0  0  0  0  0
    1.7169   -2.2082   -0.7031 F   0  0  0  0  0  0  0  0  0  0  0  0
    3.8136   -1.6884   -1.6416 C   0  0  0  0  0  0  0  0  0  0  0  0
    4.1194   -2.8197   -2.6226 C   0  0  1  0  0  0  0  0  0  0  0  0
    5.4864   -2.8296   -2.7677 F   0  0  0  0  0  0  0  0  0  0  0  0
    3.7239   -4.2525   -2.2672 C   0  0  0  0  0  0  0  0  0  0  0  0
    2.2467   -4.5898   -2.2551 C   0  0  0  0  0  0  0  0  0  0  0  0
   -0.3280   -0.2006   -3.3210 H   0  0  0  0  0  0  0  0  0  0  0  0
   -0.3798   -1.1239   -1.8098 H   0  0  0  0  0  0  0  0  0  0  0  0
    0.2755    0.5256   -1.8219 H   0  0  0  0  0  0  0  0  0  0  0  0
    1.4716   -1.8696   -3.2892 H   0  0  0  0  0  0  0  0  0  0  0  0
    2.1452   -0.2347   -3.3062 H   0  0  0  0  0  0  0  0  0  0  0  0
    2.3823   -0.3606   -0.7859 H   0  0  0  0  0  0  0  0  0  0  0  0
    4.2484   -1.9614   -0.6715 H   0  0  0  0  0  0  0  0  0  0  0  0
    4.3800   -0.8092   -1.9770 H   0  0  0  0  0  0  0  0  0  0  0  0
    3.7207   -2.5702   -3.6113 H   0  0  0  0  0  0  0  0  0  0  0  0
    4.2156   -4.9140   -2.9927 H   0  0  0  0  0  0  0  0  0  0  0  0
    4.1635   -4.5172   -1.2976 H   0  0  0  0  0  0  0  0  0  0  0  0
    2.1194   -5.6780   -2.2743 H   0  0  0  0  0  0  0  0  0  0  0  0
    1.7348   -4.1839   -3.1316 H   0  0  0  0  0  0  0  0  0  0  0  0
    1.7510   -4.2409   -1.3501 H   0  0  0  0  0  0  0  0  0  0  0  0
  1  2  1  0
  1 10  1  0
  1 11  1  0
  1 12  1  0
  2  3  1  0
  2 13  1  0
  2 14  1  0
  3  4  1  0
  3  5  1  0
  3 15  1  1
  5  6  1  0
  5 16  1  0
  5 17  1  0
  6  7  1  0
  6  8  1  0
  6 18  1  6
  8  9  1  0
  8 19  1  0
  8 20  1  0
  9 21  1  0
  9 22  1  0
  9 23  1  0
M  END
