# Supplementary material for: Conformational Analysis of 1,3-Difluorinated Alkanes
Source: J Org Chem. 2024 May 31;89(12):8789–803. doi: 10.1021/acs.joc.4c00670 (PMC11197103; doi:10.1021/acs.joc.4c00670)
Supplement: Supplementary file 2 — jo4c00670_si_004.zip [file jo4c00670_si_004.zip › SI/starting_structures/syndifluoroheptane/180_-60_180_60.mol]

 SYN-3,5-DIFLUOROHEPTANE
     RDKit          3D

 23 22  0  0  0  0  0  0  0  0999 V2000
    0.4852    1.1145   -2.7209 C   0  0  0  0  0  0  0  0  0  0  0  0
    0.7023   -0.3923   -2.7414 C   0  0  0  0  0  0  0  0  0  0  0  0
    1.2751   -0.8891   -1.4174 C   0  0  1  0  0  0  0  0  0  0  0  0
    0.3386   -0.7047   -0.4423 F   0  0  0  0  0  0  0  0  0  0  0  0
    1.6904   -2.3597   -1.3982 C   0  0  0  0  0  0  0  0  0  0  0  0
    0.5432   -3.3136   -1.7219 C   0  0  1  0  0  0  0  0  0  0  0  0
    0.2544   -3.1838   -3.0517 F   0  0  0  0  0  0  0  0  0  0  0  0
    0.8878   -4.7850   -1.4930 C   0  0  0  0  0  0  0  0  0  0  0  0
    1.0693   -5.1543   -0.0301 C   0  0  0  0  0  0  0  0  0  0  0  0
    0.0653    1.4493   -3.6746 H   0  0  0  0  0  0  0  0  0  0  0  0
   -0.2093    1.4011   -1.9247 H   0  0  0  0  0  0  0  0  0  0  0  0
    1.4294    1.6448   -2.5613 H   0  0  0  0  0  0  0  0  0  0  0  0
   -0.2665   -0.8650   -2.9345 H   0  0  0  0  0  0  0  0  0  0  0  0
    1.3775   -0.6479   -3.5655 H   0  0  0  0  0  0  0  0  0  0  0  0
    2.1442   -0.2814   -1.1403 H   0  0  0  0  0  0  0  0  0  0  0  0
    2.0781   -2.5746   -0.3973 H   0  0  0  0  0  0  0  0  0  0  0  0
    2.5056   -2.5110   -2.1153 H   0  0  0  0  0  0  0  0  0  0  0  0
   -0.3610   -3.0484   -1.1635 H   0  0  0  0  0  0  0  0  0  0  0  0
    0.0829   -5.3980   -1.9169 H   0  0  0  0  0  0  0  0  0  0  0  0
    1.7908   -5.0468   -2.0571 H   0  0  0  0  0  0  0  0  0  0  0  0
    1.2083   -6.2357    0.0689 H   0  0  0  0  0  0  0  0  0  0  0  0
    0.1909   -4.8712    0.5583 H   0  0  0  0  0  0  0  0  0  0  0  0
    1.9480   -4.6687    0.4034 H   0  0  0  0  0  0  0  0  0  0  0  0
  1  2  1  0
  1 10  1  0
  1 11  1  0
  1 12  1  0
  2  3  1  0
  2 13  1  0
  2 14  1  0
  3  4  1  0
  3  5  1  0
  3 15  1  1
  5  6  1  0
  5 16  1  0
  5 17  1  0
  6  7  1  0
  6  8  1  0
  6 18  1  1
  8  9  1  0
  8 19  1  0
  8 20  1  0
  9 21  1  0
  9 22  1  0
  9 23  1  0
M  END
