# Supplementary material for: Conformational Analysis of 1,3-Difluorinated Alkanes
Source: J Org Chem. 2024 May 31;89(12):8789–803. doi: 10.1021/acs.joc.4c00670 (PMC11197103; doi:10.1021/acs.joc.4c00670)
Supplement: Supplementary file 2 — jo4c00670_si_004.zip [file jo4c00670_si_004.zip › SI/starting_structures/syndifluoroheptane/-60_60_60_60.mol]

 SYN-3,5-DIFLUOROHEPTANE
     RDKit          3D

 23 22  0  0  0  0  0  0  0  0999 V2000
    2.0572   -3.8425    1.3298 C   0  0  0  0  0  0  0  0  0  0  0  0
    1.1694   -2.9580    0.4781 C   0  0  0  0  0  0  0  0  0  0  0  0
    0.1135   -3.6424   -0.3895 C   0  0  1  0  0  0  0  0  0  0  0  0
   -0.6792   -2.6352   -0.8860 F   0  0  0  0  0  0  0  0  0  0  0  0
    0.5513   -4.4636   -1.6020 C   0  0  0  0  0  0  0  0  0  0  0  0
    1.2711   -5.7887   -1.3906 C   0  0  1  0  0  0  0  0  0  0  0  0
    2.5375   -5.5496   -0.9630 F   0  0  0  0  0  0  0  0  0  0  0  0
    0.6103   -6.7699   -0.4258 C   0  0  0  0  0  0  0  0  0  0  0  0
   -0.7799   -7.2035   -0.8607 C   0  0  0  0  0  0  0  0  0  0  0  0
    2.8485   -4.3152    0.7497 H   0  0  0  0  0  0  0  0  0  0  0  0
    2.5571   -3.2341    2.0919 H   0  0  0  0  0  0  0  0  0  0  0  0
    1.4781   -4.6098    1.8503 H   0  0  0  0  0  0  0  0  0  0  0  0
    0.6410   -2.2656    1.1466 H   0  0  0  0  0  0  0  0  0  0  0  0
    1.7965   -2.3189   -0.1555 H   0  0  0  0  0  0  0  0  0  0  0  0
   -0.5408   -4.2439    0.2495 H   0  0  0  0  0  0  0  0  0  0  0  0
    1.1905   -3.8222   -2.2226 H   0  0  0  0  0  0  0  0  0  0  0  0
   -0.3436   -4.6489   -2.2105 H   0  0  0  0  0  0  0  0  0  0  0  0
    1.3759   -6.2766   -2.3670 H   0  0  0  0  0  0  0  0  0  0  0  0
    1.2514   -7.6561   -0.3427 H   0  0  0  0  0  0  0  0  0  0  0  0
    0.5665   -6.3472    0.5824 H   0  0  0  0  0  0  0  0  0  0  0  0
   -1.1698   -7.9607   -0.1730 H   0  0  0  0  0  0  0  0  0  0  0  0
   -0.7587   -7.6380   -1.8652 H   0  0  0  0  0  0  0  0  0  0  0  0
   -1.4808   -6.3636   -0.8627 H   0  0  0  0  0  0  0  0  0  0  0  0
  1  2  1  0
  1 10  1  0
  1 11  1  0
  1 12  1  0
  2  3  1  0
  2 13  1  0
  2 14  1  0
  3  4  1  0
  3  5  1  0
  3 15  1  1
  5  6  1  0
  5 16  1  0
  5 17  1  0
  6  7  1  0
  6  8  1  0
  6 18  1  6
  8  9  1  0
  8 19  1  0
  8 20  1  0
  9 21  1  0
  9 22  1  0
  9 23  1  0
M  END
