# Supplementary material for: Conformational Analysis of 1,3-Difluorinated Alkanes
Source: J Org Chem. 2024 May 31;89(12):8789–803. doi: 10.1021/acs.joc.4c00670 (PMC11197103; doi:10.1021/acs.joc.4c00670)
Supplement: Supplementary file 2 — jo4c00670_si_004.zip [file jo4c00670_si_004.zip › SI/starting_structures/syndifluoroheptane/-60_180_60_60.mol]

 SYN-3,5-DIFLUOROHEPTANE
     RDKit          3D

 23 22  0  0  0  0  0  0  0  0999 V2000
    0.1037   -1.0951   -0.0022 C   0  0  0  0  0  0  0  0  0  0  0  0
    1.0431   -2.2853   -0.1019 C   0  0  0  0  0  0  0  0  0  0  0  0
    0.5480   -3.5291    0.6359 C   0  0  1  0  0  0  0  0  0  0  0  0
    1.4115   -4.5393    0.3183 F   0  0  0  0  0  0  0  0  0  0  0  0
    0.5410   -3.3757    2.1552 C   0  0  0  0  0  0  0  0  0  0  0  0
   -0.1436   -4.5388    2.8725 C   0  0  1  0  0  0  0  0  0  0  0  0
   -1.4514   -4.5559    2.4753 F   0  0  0  0  0  0  0  0  0  0  0  0
    0.4297   -5.9348    2.6447 C   0  0  0  0  0  0  0  0  0  0  0  0
    1.8764   -6.0781    3.0854 C   0  0  0  0  0  0  0  0  0  0  0  0
    0.0423   -0.7131    1.0206 H   0  0  0  0  0  0  0  0  0  0  0  0
    0.4640   -0.2792   -0.6372 H   0  0  0  0  0  0  0  0  0  0  0  0
   -0.9046   -1.3617   -0.3342 H   0  0  0  0  0  0  0  0  0  0  0  0
    1.1795   -2.5428   -1.1593 H   0  0  0  0  0  0  0  0  0  0  0  0
    2.0371   -2.0059    0.2676 H   0  0  0  0  0  0  0  0  0  0  0  0
   -0.4413   -3.8164    0.2641 H   0  0  0  0  0  0  0  0  0  0  0  0
   -0.0034   -2.4653    2.4271 H   0  0  0  0  0  0  0  0  0  0  0  0
    1.5678   -3.2685    2.5218 H   0  0  0  0  0  0  0  0  0  0  0  0
   -0.1508   -4.3283    3.9482 H   0  0  0  0  0  0  0  0  0  0  0  0
   -0.1845   -6.6517    3.2038 H   0  0  0  0  0  0  0  0  0  0  0  0
    0.3234   -6.2257    1.5940 H   0  0  0  0  0  0  0  0  0  0  0  0
    2.2018   -7.1175    2.9747 H   0  0  0  0  0  0  0  0  0  0  0  0
    1.9956   -5.7968    4.1365 H   0  0  0  0  0  0  0  0  0  0  0  0
    2.5444   -5.4553    2.4835 H   0  0  0  0  0  0  0  0  0  0  0  0
  1  2  1  0
  1 10  1  0
  1 11  1  0
  1 12  1  0
  2  3  1  0
  2 13  1  0
  2 14  1  0
  3  4  1  0
  3  5  1  0
  3 15  1  6
  5  6  1  0
  5 16  1  0
  5 17  1  0
  6  7  1  0
  6  8  1  0
  6 18  1  1
  8  9  1  0
  8 19  1  0
  8 20  1  0
  9 21  1  0
  9 22  1  0
  9 23  1  0
M  END
