# Supplementary material for: Conformational Analysis of 1,3-Difluorinated Alkanes
Source: J Org Chem. 2024 May 31;89(12):8789–803. doi: 10.1021/acs.joc.4c00670 (PMC11197103; doi:10.1021/acs.joc.4c00670)
Supplement: Supplementary file 2 — jo4c00670_si_004.zip [file jo4c00670_si_004.zip › SI/starting_structures/syndifluoroheptane/-60_-60_-60_180.mol]

 SYN-3,5-DIFLUOROHEPTANE
     RDKit          3D

 23 22  0  0  0  0  0  0  0  0999 V2000
    2.0919    0.6449    1.1307 C   0  0  0  0  0  0  0  0  0  0  0  0
    1.2013    0.1199    0.0175 C   0  0  0  0  0  0  0  0  0  0  0  0
    0.3971   -1.1176    0.4097 C   0  0  1  0  0  0  0  0  0  0  0  0
   -0.3893   -1.4555   -0.6517 F   0  0  0  0  0  0  0  0  0  0  0  0
    1.2063   -2.3429    0.8228 C   0  0  0  0  0  0  0  0  0  0  0  0
    2.2647   -2.8126   -0.1733 C   0  0  1  0  0  0  0  0  0  0  0  0
    2.9193   -3.8603    0.4157 F   0  0  0  0  0  0  0  0  0  0  0  0
    1.7051   -3.3020   -1.5066 C   0  0  0  0  0  0  0  0  0  0  0  0
    2.8073   -3.8289   -2.4149 C   0  0  0  0  0  0  0  0  0  0  0  0
    1.5093    0.8532    2.0337 H   0  0  0  0  0  0  0  0  0  0  0  0
    2.8803   -0.0694    1.3851 H   0  0  0  0  0  0  0  0  0  0  0  0
    2.5754    1.5759    0.8179 H   0  0  0  0  0  0  0  0  0  0  0  0
    0.4972    0.9075   -0.2781 H   0  0  0  0  0  0  0  0  0  0  0  0
    1.8002   -0.0833   -0.8773 H   0  0  0  0  0  0  0  0  0  0  0  0
   -0.2857   -0.8583    1.2268 H   0  0  0  0  0  0  0  0  0  0  0  0
    0.5148   -3.1752    1.0060 H   0  0  0  0  0  0  0  0  0  0  0  0
    1.6980   -2.1528    1.7846 H   0  0  0  0  0  0  0  0  0  0  0  0
    3.0145   -2.0324   -0.3374 H   0  0  0  0  0  0  0  0  0  0  0  0
    0.9833   -4.1079   -1.3317 H   0  0  0  0  0  0  0  0  0  0  0  0
    1.1847   -2.4925   -2.0273 H   0  0  0  0  0  0  0  0  0  0  0  0
    2.3842   -4.1668   -3.3662 H   0  0  0  0  0  0  0  0  0  0  0  0
    3.3262   -4.6763   -1.9558 H   0  0  0  0  0  0  0  0  0  0  0  0
    3.5446   -3.0486   -2.6291 H   0  0  0  0  0  0  0  0  0  0  0  0
  1  2  1  0
  1 10  1  0
  1 11  1  0
  1 12  1  0
  2  3  1  0
  2 13  1  0
  2 14  1  0
  3  4  1  0
  3  5  1  0
  3 15  1  1
  5  6  1  0
  5 16  1  0
  5 17  1  0
  6  7  1  0
  6  8  1  0
  6 18  1  6
  8  9  1  0
  8 19  1  0
  8 20  1  0
  9 21  1  0
  9 22  1  0
  9 23  1  0
M  END
