# Supplementary material for: Conformational Analysis of 1,3-Difluorinated Alkanes
Source: J Org Chem. 2024 May 31;89(12):8789–803. doi: 10.1021/acs.joc.4c00670 (PMC11197103; doi:10.1021/acs.joc.4c00670)
Supplement: Supplementary file 2 — jo4c00670_si_004.zip [file jo4c00670_si_004.zip › SI/starting_structures/syndifluoroheptane/-60_60_180_-60.mol]

 SYN-3,5-DIFLUOROHEPTANE
     RDKit          3D

 23 22  0  0  0  0  0  0  0  0999 V2000
    1.6608   -2.8040    1.6711 C   0  0  0  0  0  0  0  0  0  0  0  0
    1.1180   -2.8599    0.2559 C   0  0  0  0  0  0  0  0  0  0  0  0
    0.2291   -4.0551   -0.0865 C   0  0  1  0  0  0  0  0  0  0  0  0
   -0.2943   -3.7933   -1.3291 F   0  0  0  0  0  0  0  0  0  0  0  0
    0.8798   -5.4340   -0.1853 C   0  0  0  0  0  0  0  0  0  0  0  0
    1.3534   -6.0304    1.1309 C   0  0  1  0  0  0  0  0  0  0  0  0
    0.3311   -5.9788    2.0284 F   0  0  0  0  0  0  0  0  0  0  0  0
    1.8328   -7.4802    1.0247 C   0  0  0  0  0  0  0  0  0  0  0  0
    0.7506   -8.4666    0.6102 C   0  0  0  0  0  0  0  0  0  0  0  0
    2.5452   -3.4330    1.7892 H   0  0  0  0  0  0  0  0  0  0  0  0
    1.9743   -1.7812    1.9074 H   0  0  0  0  0  0  0  0  0  0  0  0
    0.9051   -3.1013    2.4042 H   0  0  0  0  0  0  0  0  0  0  0  0
    0.5246   -1.9527    0.0823 H   0  0  0  0  0  0  0  0  0  0  0  0
    1.9477   -2.8022   -0.4588 H   0  0  0  0  0  0  0  0  0  0  0  0
   -0.6218   -4.0924    0.6026 H   0  0  0  0  0  0  0  0  0  0  0  0
    1.7106   -5.3967   -0.9003 H   0  0  0  0  0  0  0  0  0  0  0  0
    0.1291   -6.0923   -0.6378 H   0  0  0  0  0  0  0  0  0  0  0  0
    2.1780   -5.4488    1.5434 H   0  0  0  0  0  0  0  0  0  0  0  0
    2.6745   -7.5454    0.3258 H   0  0  0  0  0  0  0  0  0  0  0  0
    2.2045   -7.7889    2.0093 H   0  0  0  0  0  0  0  0  0  0  0  0
    1.1334   -9.4903    0.6749 H   0  0  0  0  0  0  0  0  0  0  0  0
    0.4292   -8.3018   -0.4221 H   0  0  0  0  0  0  0  0  0  0  0  0
   -0.1244   -8.3917    1.2634 H   0  0  0  0  0  0  0  0  0  0  0  0
  1  2  1  0
  1 10  1  0
  1 11  1  0
  1 12  1  0
  2  3  1  0
  2 13  1  0
  2 14  1  0
  3  4  1  0
  3  5  1  0
  3 15  1  1
  5  6  1  0
  5 16  1  0
  5 17  1  0
  6  7  1  0
  6  8  1  0
  6 18  1  1
  8  9  1  0
  8 19  1  0
  8 20  1  0
  9 21  1  0
  9 22  1  0
  9 23  1  0
M  END
