# Supplementary material for: Conformational Analysis of 1,3-Difluorinated Alkanes
Source: J Org Chem. 2024 May 31;89(12):8789–803. doi: 10.1021/acs.joc.4c00670 (PMC11197103; doi:10.1021/acs.joc.4c00670)
Supplement: Supplementary file 2 — jo4c00670_si_004.zip [file jo4c00670_si_004.zip › SI/starting_structures/syndifluoroheptane/60_60_60_60.mol]

 SYN-3,5-DIFLUOROHEPTANE
     RDKit          3D

 23 22  0  0  0  0  0  0  0  0999 V2000
    2.0477   -1.2217   -0.5771 C   0  0  0  0  0  0  0  0  0  0  0  0
    1.7719   -1.3831   -2.0648 C   0  0  0  0  0  0  0  0  0  0  0  0
    2.9043   -2.0650   -2.8312 C   0  0  1  0  0  0  0  0  0  0  0  0
    4.0132   -1.2698   -2.7296 F   0  0  0  0  0  0  0  0  0  0  0  0
    3.3086   -3.4619   -2.3644 C   0  0  0  0  0  0  0  0  0  0  0  0
    2.2187   -4.5262   -2.4462 C   0  0  1  0  0  0  0  0  0  0  0  0
    1.2333   -4.2068   -1.5597 F   0  0  0  0  0  0  0  0  0  0  0  0
    1.5673   -4.7183   -3.8142 C   0  0  0  0  0  0  0  0  0  0  0  0
    2.5441   -5.1316   -4.9018 C   0  0  0  0  0  0  0  0  0  0  0  0
    1.2466   -0.6412   -0.1083 H   0  0  0  0  0  0  0  0  0  0  0  0
    2.0949   -2.1895   -0.0697 H   0  0  0  0  0  0  0  0  0  0  0  0
    2.9914   -0.6943   -0.4058 H   0  0  0  0  0  0  0  0  0  0  0  0
    0.8303   -1.9230   -2.2085 H   0  0  0  0  0  0  0  0  0  0  0  0
    1.6302   -0.3811   -2.4878 H   0  0  0  0  0  0  0  0  0  0  0  0
    2.6480   -2.0876   -3.8953 H   0  0  0  0  0  0  0  0  0  0  0  0
    3.6681   -3.3995   -1.3304 H   0  0  0  0  0  0  0  0  0  0  0  0
    4.1797   -3.7808   -2.9498 H   0  0  0  0  0  0  0  0  0  0  0  0
    2.6372   -5.4818   -2.1105 H   0  0  0  0  0  0  0  0  0  0  0  0
    0.7916   -5.4882   -3.7196 H   0  0  0  0  0  0  0  0  0  0  0  0
    1.0364   -3.8080   -4.1143 H   0  0  0  0  0  0  0  0  0  0  0  0
    2.0054   -5.3381   -5.8322 H   0  0  0  0  0  0  0  0  0  0  0  0
    3.0876   -6.0382   -4.6173 H   0  0  0  0  0  0  0  0  0  0  0  0
    3.2725   -4.3421   -5.1086 H   0  0  0  0  0  0  0  0  0  0  0  0
  1  2  1  0
  1 10  1  0
  1 11  1  0
  1 12  1  0
  2  3  1  0
  2 13  1  0
  2 14  1  0
  3  4  1  0
  3  5  1  0
  3 15  1  6
  5  6  1  0
  5 16  1  0
  5 17  1  0
  6  7  1  0
  6  8  1  0
  6 18  1  1
  8  9  1  0
  8 19  1  0
  8 20  1  0
  9 21  1  0
  9 22  1  0
  9 23  1  0
M  END
