# Supplementary material for: Conformational Analysis of 1,3-Difluorinated Alkanes
Source: J Org Chem. 2024 May 31;89(12):8789–803. doi: 10.1021/acs.joc.4c00670 (PMC11197103; doi:10.1021/acs.joc.4c00670)
Supplement: Supplementary file 2 — jo4c00670_si_004.zip [file jo4c00670_si_004.zip › SI/starting_structures/syndifluoroheptane/180_180_-60_60.mol]

 SYN-3,5-DIFLUOROHEPTANE
     RDKit          3D

 23 22  0  0  0  0  0  0  0  0999 V2000
    2.3140    0.1404    0.6912 C   0  0  0  0  0  0  0  0  0  0  0  0
    1.4219    0.6560   -0.4283 C   0  0  0  0  0  0  0  0  0  0  0  0
    1.4449   -0.2763   -1.6397 C   0  0  1  0  0  0  0  0  0  0  0  0
    0.9496   -1.4865   -1.2608 F   0  0  0  0  0  0  0  0  0  0  0  0
    0.5859    0.2611   -2.7733 C   0  0  0  0  0  0  0  0  0  0  0  0
    0.3478   -0.7009   -3.9347 C   0  0  1  0  0  0  0  0  0  0  0  0
   -0.5930   -0.1022   -4.7362 F   0  0  0  0  0  0  0  0  0  0  0  0
    1.5285   -1.0332   -4.8462 C   0  0  0  0  0  0  0  0  0  0  0  0
    2.6270   -1.8869   -4.2419 C   0  0  0  0  0  0  0  0  0  0  0  0
    1.9882   -0.8479    1.0309 H   0  0  0  0  0  0  0  0  0  0  0  0
    3.3545    0.0643    0.3598 H   0  0  0  0  0  0  0  0  0  0  0  0
    2.2792    0.8217    1.5471 H   0  0  0  0  0  0  0  0  0  0  0  0
    0.3984    0.7384   -0.0444 H   0  0  0  0  0  0  0  0  0  0  0  0
    1.7515    1.6598   -0.7194 H   0  0  0  0  0  0  0  0  0  0  0  0
    2.4786   -0.4196   -1.9555 H   0  0  0  0  0  0  0  0  0  0  0  0
    1.0118    1.1968   -3.1558 H   0  0  0  0  0  0  0  0  0  0  0  0
   -0.4018    0.5286   -2.3748 H   0  0  0  0  0  0  0  0  0  0  0  0
   -0.1078   -1.6267   -3.5664 H   0  0  0  0  0  0  0  0  0  0  0  0
    1.1269   -1.5621   -5.7204 H   0  0  0  0  0  0  0  0  0  0  0  0
    1.9592   -0.1061   -5.2431 H   0  0  0  0  0  0  0  0  0  0  0  0
    2.2170   -2.6979   -3.6327 H   0  0  0  0  0  0  0  0  0  0  0  0
    3.3129   -1.2923   -3.6355 H   0  0  0  0  0  0  0  0  0  0  0  0
    3.2281   -2.3365   -5.0398 H   0  0  0  0  0  0  0  0  0  0  0  0
  1  2  1  0
  1 10  1  0
  1 11  1  0
  1 12  1  0
  2  3  1  0
  2 13  1  0
  2 14  1  0
  3  4  1  0
  3  5  1  0
  3 15  1  6
  5  6  1  0
  5 16  1  0
  5 17  1  0
  6  7  1  0
  6  8  1  0
  6 18  1  1
  8  9  1  0
  8 19  1  0
  8 20  1  0
  9 21  1  0
  9 22  1  0
  9 23  1  0
M  END
