# Supplementary material for: Conformational Analysis of 1,3-Difluorinated Alkanes
Source: J Org Chem. 2024 May 31;89(12):8789–803. doi: 10.1021/acs.joc.4c00670 (PMC11197103; doi:10.1021/acs.joc.4c00670)
Supplement: Supplementary file 2 — jo4c00670_si_004.zip [file jo4c00670_si_004.zip › SI/starting_structures/syndifluoroheptane/180_180_180_60.mol]

 SYN-3,5-DIFLUOROHEPTANE
     RDKit          3D

 23 22  0  0  0  0  0  0  0  0999 V2000
    2.8909   -0.1215    0.6825 C   0  0  0  0  0  0  0  0  0  0  0  0
    2.2562    0.6611   -0.4573 C   0  0  0  0  0  0  0  0  0  0  0  0
    1.0133   -0.0432   -0.9990 C   0  0  1  0  0  0  0  0  0  0  0  0
    0.1022   -0.1199    0.0089 F   0  0  0  0  0  0  0  0  0  0  0  0
    0.3991    0.7277   -2.1667 C   0  0  0  0  0  0  0  0  0  0  0  0
   -0.7529   -0.0449   -2.8075 C   0  0  1  0  0  0  0  0  0  0  0  0
   -1.7416   -0.1999   -1.8817 F   0  0  0  0  0  0  0  0  0  0  0  0
   -1.3756    0.6706   -4.0060 C   0  0  0  0  0  0  0  0  0  0  0  0
   -0.4439    0.7993   -5.1993 C   0  0  0  0  0  0  0  0  0  0  0  0
    2.1927   -0.2379    1.5176 H   0  0  0  0  0  0  0  0  0  0  0  0
    3.1984   -1.1181    0.3500 H   0  0  0  0  0  0  0  0  0  0  0  0
    3.7780    0.4017    1.0530 H   0  0  0  0  0  0  0  0  0  0  0  0
    1.9840    1.6562   -0.0865 H   0  0  0  0  0  0  0  0  0  0  0  0
    2.9939    0.7934   -1.2569 H   0  0  0  0  0  0  0  0  0  0  0  0
    1.2611   -1.0664   -1.3025 H   0  0  0  0  0  0  0  0  0  0  0  0
    1.1762    0.9291   -2.9111 H   0  0  0  0  0  0  0  0  0  0  0  0
    0.0201    1.6878   -1.7969 H   0  0  0  0  0  0  0  0  0  0  0  0
   -0.4256   -1.0482   -3.1018 H   0  0  0  0  0  0  0  0  0  0  0  0
   -2.2718    0.1167   -4.3114 H   0  0  0  0  0  0  0  0  0  0  0  0
   -1.7282    1.6635   -3.7021 H   0  0  0  0  0  0  0  0  0  0  0  0
   -0.0514   -0.1775   -5.4987 H   0  0  0  0  0  0  0  0  0  0  0  0
    0.3996    1.4608   -4.9823 H   0  0  0  0  0  0  0  0  0  0  0  0
   -0.9837    1.2229   -6.0525 H   0  0  0  0  0  0  0  0  0  0  0  0
  1  2  1  0
  1 10  1  0
  1 11  1  0
  1 12  1  0
  2  3  1  0
  2 13  1  0
  2 14  1  0
  3  4  1  0
  3  5  1  0
  3 15  1  6
  5  6  1  0
  5 16  1  0
  5 17  1  0
  6  7  1  0
  6  8  1  0
  6 18  1  6
  8  9  1  0
  8 19  1  0
  8 20  1  0
  9 21  1  0
  9 22  1  0
  9 23  1  0
M  END
