# Supplementary material for: Conformational Analysis of 1,3-Difluorinated Alkanes
Source: J Org Chem. 2024 May 31;89(12):8789–803. doi: 10.1021/acs.joc.4c00670 (PMC11197103; doi:10.1021/acs.joc.4c00670)
Supplement: Supplementary file 2 — jo4c00670_si_004.zip [file jo4c00670_si_004.zip › SI/starting_structures/syndifluoroheptane/180_60_60_-60.mol]

 SYN-3,5-DIFLUOROHEPTANE
     RDKit          3D

 23 22  0  0  0  0  0  0  0  0999 V2000
    2.3494    0.0464    0.3165 C   0  0  0  0  0  0  0  0  0  0  0  0
    1.5021    0.5208   -0.8563 C   0  0  0  0  0  0  0  0  0  0  0  0
    0.8482   -0.6504   -1.5843 C   0  0  1  0  0  0  0  0  0  0  0  0
    0.0942   -1.3372   -0.6679 F   0  0  0  0  0  0  0  0  0  0  0  0
   -0.1027   -0.2586   -2.7104 C   0  0  0  0  0  0  0  0  0  0  0  0
    0.4430    0.5443   -3.8870 C   0  0  1  0  0  0  0  0  0  0  0  0
    1.0311    1.6831   -3.4347 F   0  0  0  0  0  0  0  0  0  0  0  0
    1.3944   -0.1582   -4.8551 C   0  0  0  0  0  0  0  0  0  0  0  0
    2.7738   -0.4883   -4.3115 C   0  0  0  0  0  0  0  0  0  0  0  0
    1.7408   -0.4864    1.0539 H   0  0  0  0  0  0  0  0  0  0  0  0
    3.1459   -0.6239   -0.0220 H   0  0  0  0  0  0  0  0  0  0  0  0
    2.8147    0.9015    0.8169 H   0  0  0  0  0  0  0  0  0  0  0  0
    0.7294    1.1985   -0.4760 H   0  0  0  0  0  0  0  0  0  0  0  0
    2.1439    1.0897   -1.5348 H   0  0  0  0  0  0  0  0  0  0  0  0
    1.6032   -1.3554   -1.9334 H   0  0  0  0  0  0  0  0  0  0  0  0
   -0.9144    0.3256   -2.2559 H   0  0  0  0  0  0  0  0  0  0  0  0
   -0.5835   -1.1691   -3.0898 H   0  0  0  0  0  0  0  0  0  0  0  0
   -0.4230    0.8694   -4.4769 H   0  0  0  0  0  0  0  0  0  0  0  0
    0.9266   -1.0696   -5.2446 H   0  0  0  0  0  0  0  0  0  0  0  0
    1.5401    0.5124   -5.7115 H   0  0  0  0  0  0  0  0  0  0  0  0
    2.7538   -1.3668   -3.6646 H   0  0  0  0  0  0  0  0  0  0  0  0
    3.2021    0.3537   -3.7602 H   0  0  0  0  0  0  0  0  0  0  0  0
    3.4507   -0.7250   -5.1397 H   0  0  0  0  0  0  0  0  0  0  0  0
  1  2  1  0
  1 10  1  0
  1 11  1  0
  1 12  1  0
  2  3  1  0
  2 13  1  0
  2 14  1  0
  3  4  1  0
  3  5  1  0
  3 15  1  6
  5  6  1  0
  5 16  1  0
  5 17  1  0
  6  7  1  0
  6  8  1  0
  6 18  1  6
  8  9  1  0
  8 19  1  0
  8 20  1  0
  9 21  1  0
  9 22  1  0
  9 23  1  0
M  END
