# Supplementary material for: Conformational Analysis of 1,3-Difluorinated Alkanes
Source: J Org Chem. 2024 May 31;89(12):8789–803. doi: 10.1021/acs.joc.4c00670 (PMC11197103; doi:10.1021/acs.joc.4c00670)
Supplement: Supplementary file 2 — jo4c00670_si_004.zip [file jo4c00670_si_004.zip › SI/starting_structures/syndifluoroheptane/-60_60_180_60.mol]

 SYN-3,5-DIFLUOROHEPTANE
     RDKit          3D

 23 22  0  0  0  0  0  0  0  0999 V2000
    1.2211   -2.2166    1.7033 C   0  0  0  0  0  0  0  0  0  0  0  0
    1.0559   -2.8368    0.3290 C   0  0  0  0  0  0  0  0  0  0  0  0
    0.1988   -4.0998    0.2514 C   0  0  1  0  0  0  0  0  0  0  0  0
    0.0310   -4.3621   -1.0862 F   0  0  0  0  0  0  0  0  0  0  0  0
    0.7522   -5.3839    0.8664 C   0  0  0  0  0  0  0  0  0  0  0  0
    0.8300   -5.4031    2.3852 C   0  0  1  0  0  0  0  0  0  0  0  0
   -0.3858   -5.0303    2.8774 F   0  0  0  0  0  0  0  0  0  0  0  0
    1.1567   -6.7821    2.9605 C   0  0  0  0  0  0  0  0  0  0  0  0
    2.5343   -7.2954    2.5765 C   0  0  0  0  0  0  0  0  0  0  0  0
    1.9927   -2.7246    2.2850 H   0  0  0  0  0  0  0  0  0  0  0  0
    1.5438   -1.1746    1.6031 H   0  0  0  0  0  0  0  0  0  0  0  0
    0.2818   -2.2248    2.2640 H   0  0  0  0  0  0  0  0  0  0  0  0
    0.5950   -2.0893   -0.3296 H   0  0  0  0  0  0  0  0  0  0  0  0
    2.0429   -3.0348   -0.1063 H   0  0  0  0  0  0  0  0  0  0  0  0
   -0.8004   -3.8941    0.6508 H   0  0  0  0  0  0  0  0  0  0  0  0
    1.7371   -5.5875    0.4304 H   0  0  0  0  0  0  0  0  0  0  0  0
    0.1040   -6.2051    0.5335 H   0  0  0  0  0  0  0  0  0  0  0  0
    1.5669   -4.6915    2.7583 H   0  0  0  0  0  0  0  0  0  0  0  0
    1.0857   -6.7270    4.0536 H   0  0  0  0  0  0  0  0  0  0  0  0
    0.3921   -7.5038    2.6491 H   0  0  0  0  0  0  0  0  0  0  0  0
    2.7411   -8.2384    3.0926 H   0  0  0  0  0  0  0  0  0  0  0  0
    3.3127   -6.5785    2.8563 H   0  0  0  0  0  0  0  0  0  0  0  0
    2.6068   -7.4839    1.5014 H   0  0  0  0  0  0  0  0  0  0  0  0
  1  2  1  0
  1 10  1  0
  1 11  1  0
  1 12  1  0
  2  3  1  0
  2 13  1  0
  2 14  1  0
  3  4  1  0
  3  5  1  0
  3 15  1  1
  5  6  1  0
  5 16  1  0
  5 17  1  0
  6  7  1  0
  6  8  1  0
  6 18  1  6
  8  9  1  0
  8 19  1  0
  8 20  1  0
  9 21  1  0
  9 22  1  0
  9 23  1  0
M  END
