# Supplementary material for: Conformational Analysis of 1,3-Difluorinated Alkanes
Source: J Org Chem. 2024 May 31;89(12):8789–803. doi: 10.1021/acs.joc.4c00670 (PMC11197103; doi:10.1021/acs.joc.4c00670)
Supplement: Supplementary file 2 — jo4c00670_si_004.zip [file jo4c00670_si_004.zip › SI/starting_structures/syndifluoroheptane/-60_60_-60_60.mol]

 SYN-3,5-DIFLUOROHEPTANE
     RDKit          3D

 23 22  0  0  0  0  0  0  0  0999 V2000
   -0.9268   -4.7011   -0.7157 C   0  0  0  0  0  0  0  0  0  0  0  0
    0.1994   -3.9310   -0.0877 C   0  0  0  0  0  0  0  0  0  0  0  0
    0.1393   -2.4346    0.2240 C   0  0  1  0  0  0  0  0  0  0  0  0
    1.2391   -2.1790    1.0099 F   0  0  0  0  0  0  0  0  0  0  0  0
    0.1407   -1.3573   -0.8557 C   0  0  0  0  0  0  0  0  0  0  0  0
   -0.8915   -0.9260   -1.8964 C   0  0  1  0  0  0  0  0  0  0  0  0
   -0.2489    0.0122   -2.6758 F   0  0  0  0  0  0  0  0  0  0  0  0
   -1.6553   -1.8001   -2.8718 C   0  0  0  0  0  0  0  0  0  0  0  0
   -2.6989   -2.6918   -2.2331 C   0  0  0  0  0  0  0  0  0  0  0  0
   -0.9931   -4.4866   -1.7811 H   0  0  0  0  0  0  0  0  0  0  0  0
   -0.7220   -5.7757   -0.6398 H   0  0  0  0  0  0  0  0  0  0  0  0
   -1.8748   -4.5265   -0.2030 H   0  0  0  0  0  0  0  0  0  0  0  0
    0.4223   -4.4281    0.8674 H   0  0  0  0  0  0  0  0  0  0  0  0
    1.1018   -4.1024   -0.6902 H   0  0  0  0  0  0  0  0  0  0  0  0
   -0.7307   -2.2592    0.8673 H   0  0  0  0  0  0  0  0  0  0  0  0
    1.0525   -1.5599   -1.4391 H   0  0  0  0  0  0  0  0  0  0  0  0
    0.4110   -0.4268   -0.3316 H   0  0  0  0  0  0  0  0  0  0  0  0
   -1.6498   -0.3555   -1.3442 H   0  0  0  0  0  0  0  0  0  0  0  0
   -2.1235   -1.1791   -3.6449 H   0  0  0  0  0  0  0  0  0  0  0  0
   -0.9248   -2.4261   -3.3988 H   0  0  0  0  0  0  0  0  0  0  0  0
   -2.7647   -3.6627   -2.7310 H   0  0  0  0  0  0  0  0  0  0  0  0
   -3.6840   -2.2225   -2.3475 H   0  0  0  0  0  0  0  0  0  0  0  0
   -2.5569   -2.7991   -1.1592 H   0  0  0  0  0  0  0  0  0  0  0  0
  1  2  1  0
  1 10  1  0
  1 11  1  0
  1 12  1  0
  2  3  1  0
  2 13  1  0
  2 14  1  0
  3  4  1  0
  3  5  1  0
  3 15  1  1
  5  6  1  0
  5 16  1  0
  5 17  1  0
  6  7  1  0
  6  8  1  0
  6 18  1  1
  8  9  1  0
  8 19  1  0
  8 20  1  0
  9 21  1  0
  9 22  1  0
  9 23  1  0
M  END
