# Supplementary material for: Conformational Analysis of 1,3-Difluorinated Alkanes
Source: J Org Chem. 2024 May 31;89(12):8789–803. doi: 10.1021/acs.joc.4c00670 (PMC11197103; doi:10.1021/acs.joc.4c00670)
Supplement: Supplementary file 2 — jo4c00670_si_004.zip [file jo4c00670_si_004.zip › SI/starting_structures/syndifluoroheptane/60_-60_60_60.mol]

 SYN-3,5-DIFLUOROHEPTANE
     RDKit          3D

 23 22  0  0  0  0  0  0  0  0999 V2000
    2.5752   -3.5762   -2.9561 C   0  0  0  0  0  0  0  0  0  0  0  0
    3.1106   -2.4477   -2.1018 C   0  0  0  0  0  0  0  0  0  0  0  0
    2.1299   -1.6840   -1.2170 C   0  0  1  0  0  0  0  0  0  0  0  0
    1.1451   -1.1888   -2.0234 F   0  0  0  0  0  0  0  0  0  0  0  0
    1.4702   -2.2932    0.0204 C   0  0  0  0  0  0  0  0  0  0  0  0
    0.4085   -3.3883   -0.0454 C   0  0  1  0  0  0  0  0  0  0  0  0
   -0.6058   -2.9575   -0.8500 F   0  0  0  0  0  0  0  0  0  0  0  0
    0.7649   -4.8012   -0.4756 C   0  0  0  0  0  0  0  0  0  0  0  0
    1.9616   -5.3857    0.2525 C   0  0  0  0  0  0  0  0  0  0  0  0
    3.1590   -3.6493   -3.8810 H   0  0  0  0  0  0  0  0  0  0  0  0
    2.6944   -4.5383   -2.4556 H   0  0  0  0  0  0  0  0  0  0  0  0
    1.5303   -3.4202   -3.2375 H   0  0  0  0  0  0  0  0  0  0  0  0
    3.9431   -2.8178   -1.4918 H   0  0  0  0  0  0  0  0  0  0  0  0
    3.5429   -1.7118   -2.7932 H   0  0  0  0  0  0  0  0  0  0  0  0
    2.6778   -0.8025   -0.8585 H   0  0  0  0  0  0  0  0  0  0  0  0
    0.9727   -1.4486    0.5189 H   0  0  0  0  0  0  0  0  0  0  0  0
    2.2643   -2.6132    0.7059 H   0  0  0  0  0  0  0  0  0  0  0  0
   -0.0256   -3.4628    0.9601 H   0  0  0  0  0  0  0  0  0  0  0  0
   -0.1050   -5.4378   -0.2634 H   0  0  0  0  0  0  0  0  0  0  0  0
    0.8712   -4.8700   -1.5567 H   0  0  0  0  0  0  0  0  0  0  0  0
    2.1076   -6.4301   -0.0410 H   0  0  0  0  0  0  0  0  0  0  0  0
    1.8126   -5.3577    1.3366 H   0  0  0  0  0  0  0  0  0  0  0  0
    2.8809   -4.8420    0.0172 H   0  0  0  0  0  0  0  0  0  0  0  0
  1  2  1  0
  1 10  1  0
  1 11  1  0
  1 12  1  0
  2  3  1  0
  2 13  1  0
  2 14  1  0
  3  4  1  0
  3  5  1  0
  3 15  1  1
  5  6  1  0
  5 16  1  0
  5 17  1  0
  6  7  1  0
  6  8  1  0
  6 18  1  1
  8  9  1  0
  8 19  1  0
  8 20  1  0
  9 21  1  0
  9 22  1  0
  9 23  1  0
M  END
