# Supplementary material for: Conformational Analysis of 1,3-Difluorinated Alkanes
Source: J Org Chem. 2024 May 31;89(12):8789–803. doi: 10.1021/acs.joc.4c00670 (PMC11197103; doi:10.1021/acs.joc.4c00670)
Supplement: Supplementary file 2 — jo4c00670_si_004.zip [file jo4c00670_si_004.zip › SI/starting_structures/syndifluoroheptane/60_-60_180_180.mol]

 SYN-3,5-DIFLUOROHEPTANE
     RDKit          3D

 23 22  0  0  0  0  0  0  0  0999 V2000
    4.7128   -2.7130   -0.7749 C   0  0  0  0  0  0  0  0  0  0  0  0
    3.2653   -3.1666   -0.8467 C   0  0  0  0  0  0  0  0  0  0  0  0
    2.4515   -2.6812   -2.0449 C   0  0  1  0  0  0  0  0  0  0  0  0
    2.5109   -1.3180   -2.0894 F   0  0  0  0  0  0  0  0  0  0  0  0
    2.7455   -3.2146   -3.4455 C   0  0  0  0  0  0  0  0  0  0  0  0
    4.0592   -2.7630   -4.0712 C   0  0  1  0  0  0  0  0  0  0  0  0
    5.0810   -3.4158   -3.4528 F   0  0  0  0  0  0  0  0  0  0  0  0
    4.1285   -3.1527   -5.5487 C   0  0  0  0  0  0  0  0  0  0  0  0
    5.4292   -2.6899   -6.1885 C   0  0  0  0  0  0  0  0  0  0  0  0
    5.0538   -2.7290    0.2663 H   0  0  0  0  0  0  0  0  0  0  0  0
    5.3733   -3.3889   -1.3203 H   0  0  0  0  0  0  0  0  0  0  0  0
    4.8416   -1.6950   -1.1537 H   0  0  0  0  0  0  0  0  0  0  0  0
    3.2196   -4.2596   -0.7813 H   0  0  0  0  0  0  0  0  0  0  0  0
    2.7682   -2.7789    0.0521 H   0  0  0  0  0  0  0  0  0  0  0  0
    1.4038   -2.9265   -1.8301 H   0  0  0  0  0  0  0  0  0  0  0  0
    1.9274   -2.8770   -4.0946 H   0  0  0  0  0  0  0  0  0  0  0  0
    2.7097   -4.3102   -3.4175 H   0  0  0  0  0  0  0  0  0  0  0  0
    4.2123   -1.6864   -3.9438 H   0  0  0  0  0  0  0  0  0  0  0  0
    4.0605   -4.2424   -5.6479 H   0  0  0  0  0  0  0  0  0  0  0  0
    3.2855   -2.7143   -6.0945 H   0  0  0  0  0  0  0  0  0  0  0  0
    5.4544   -2.9768   -7.2445 H   0  0  0  0  0  0  0  0  0  0  0  0
    6.2949   -3.1418   -5.6940 H   0  0  0  0  0  0  0  0  0  0  0  0
    5.5289   -1.6014   -6.1298 H   0  0  0  0  0  0  0  0  0  0  0  0
  1  2  1  0
  1 10  1  0
  1 11  1  0
  1 12  1  0
  2  3  1  0
  2 13  1  0
  2 14  1  0
  3  4  1  0
  3  5  1  0
  3 15  1  1
  5  6  1  0
  5 16  1  0
  5 17  1  0
  6  7  1  0
  6  8  1  0
  6 18  1  6
  8  9  1  0
  8 19  1  0
  8 20  1  0
  9 21  1  0
  9 22  1  0
  9 23  1  0
M  END
