# Supplementary material for: Conformational Analysis of 1,3-Difluorinated Alkanes
Source: J Org Chem. 2024 May 31;89(12):8789–803. doi: 10.1021/acs.joc.4c00670 (PMC11197103; doi:10.1021/acs.joc.4c00670)
Supplement: Supplementary file 2 — jo4c00670_si_004.zip [file jo4c00670_si_004.zip › SI/starting_structures/syndifluoroheptane/180_60_180_180.mol]

 SYN-3,5-DIFLUOROHEPTANE
     RDKit          3D

 23 22  0  0  0  0  0  0  0  0999 V2000
    2.2144   -0.4071    0.4734 C   0  0  0  0  0  0  0  0  0  0  0  0
    1.6313    0.4111   -0.6701 C   0  0  0  0  0  0  0  0  0  0  0  0
    1.1104   -0.4860   -1.7912 C   0  0  1  0  0  0  0  0  0  0  0  0
    0.1499   -1.3017   -1.2598 F   0  0  0  0  0  0  0  0  0  0  0  0
    0.4570    0.2744   -2.9422 C   0  0  0  0  0  0  0  0  0  0  0  0
    1.4222    1.1841   -3.6901 C   0  0  1  0  0  0  0  0  0  0  0  0
    2.4812    0.4339   -4.1045 F   0  0  0  0  0  0  0  0  0  0  0  0
    0.7664    1.8119   -4.9182 C   0  0  0  0  0  0  0  0  0  0  0  0
    1.7202    2.7494   -5.6434 C   0  0  0  0  0  0  0  0  0  0  0  0
    1.4589   -1.0660    0.9130 H   0  0  0  0  0  0  0  0  0  0  0  0
    3.0498   -1.0241    0.1273 H   0  0  0  0  0  0  0  0  0  0  0  0
    2.5852    0.2555    1.2619 H   0  0  0  0  0  0  0  0  0  0  0  0
    0.8118    1.0236   -0.2769 H   0  0  0  0  0  0  0  0  0  0  0  0
    2.4054    1.0885   -1.0442 H   0  0  0  0  0  0  0  0  0  0  0  0
    1.9100   -1.1335   -2.1674 H   0  0  0  0  0  0  0  0  0  0  0  0
   -0.3972    0.8510   -2.5672 H   0  0  0  0  0  0  0  0  0  0  0  0
    0.0409   -0.4687   -3.6342 H   0  0  0  0  0  0  0  0  0  0  0  0
    1.8087    1.9702   -3.0339 H   0  0  0  0  0  0  0  0  0  0  0  0
    0.4577    1.0245   -5.6156 H   0  0  0  0  0  0  0  0  0  0  0  0
   -0.1310    2.3674   -4.6232 H   0  0  0  0  0  0  0  0  0  0  0  0
    2.6129    2.2162   -5.9852 H   0  0  0  0  0  0  0  0  0  0  0  0
    2.0378    3.5680   -4.9897 H   0  0  0  0  0  0  0  0  0  0  0  0
    1.2295    3.1853   -6.5193 H   0  0  0  0  0  0  0  0  0  0  0  0
  1  2  1  0
  1 10  1  0
  1 11  1  0
  1 12  1  0
  2  3  1  0
  2 13  1  0
  2 14  1  0
  3  4  1  0
  3  5  1  0
  3 15  1  6
  5  6  1  0
  5 16  1  0
  5 17  1  0
  6  7  1  0
  6  8  1  0
  6 18  1  1
  8  9  1  0
  8 19  1  0
  8 20  1  0
  9 21  1  0
  9 22  1  0
  9 23  1  0
M  END
