# Supplementary material for: Conformational Analysis of 1,3-Difluorinated Alkanes
Source: J Org Chem. 2024 May 31;89(12):8789–803. doi: 10.1021/acs.joc.4c00670 (PMC11197103; doi:10.1021/acs.joc.4c00670)
Supplement: Supplementary file 2 — jo4c00670_si_004.zip [file jo4c00670_si_004.zip › SI/starting_structures/syndifluoroheptane/60_60_-60_180.mol]

 SYN-3,5-DIFLUOROHEPTANE
     RDKit          3D

 23 22  0  0  0  0  0  0  0  0999 V2000
    1.9769   -1.1122   -0.6439 C   0  0  0  0  0  0  0  0  0  0  0  0
    1.5296   -1.5469   -2.0312 C   0  0  0  0  0  0  0  0  0  0  0  0
    2.6522   -2.1238   -2.8885 C   0  0  1  0  0  0  0  0  0  0  0  0
    3.5141   -1.0909   -3.1524 F   0  0  0  0  0  0  0  0  0  0  0  0
    3.4991   -3.2668   -2.3371 C   0  0  0  0  0  0  0  0  0  0  0  0
    2.8417   -4.6352   -2.1840 C   0  0  1  0  0  0  0  0  0  0  0  0
    3.8485   -5.5147   -1.8861 F   0  0  0  0  0  0  0  0  0  0  0  0
    1.7870   -4.7687   -1.0915 C   0  0  0  0  0  0  0  0  0  0  0  0
    1.3169   -6.2106   -0.9422 C   0  0  0  0  0  0  0  0  0  0  0  0
    1.1524   -0.6150   -0.1228 H   0  0  0  0  0  0  0  0  0  0  0  0
    2.2871   -1.9647   -0.0340 H   0  0  0  0  0  0  0  0  0  0  0  0
    2.8122   -0.4072   -0.7026 H   0  0  0  0  0  0  0  0  0  0  0  0
    0.6891   -2.2392   -1.9569 H   0  0  0  0  0  0  0  0  0  0  0  0
    1.1421   -0.6570   -2.5435 H   0  0  0  0  0  0  0  0  0  0  0  0
    2.2348   -2.4235   -3.8564 H   0  0  0  0  0  0  0  0  0  0  0  0
    3.9551   -2.9712   -1.3843 H   0  0  0  0  0  0  0  0  0  0  0  0
    4.3614   -3.3896   -3.0069 H   0  0  0  0  0  0  0  0  0  0  0  0
    2.4247   -4.9511   -3.1467 H   0  0  0  0  0  0  0  0  0  0  0  0
    2.2033   -4.4410   -0.1326 H   0  0  0  0  0  0  0  0  0  0  0  0
    0.9128   -4.1556   -1.3091 H   0  0  0  0  0  0  0  0  0  0  0  0
    0.5510   -6.2793   -0.1632 H   0  0  0  0  0  0  0  0  0  0  0  0
    2.1441   -6.8696   -0.6603 H   0  0  0  0  0  0  0  0  0  0  0  0
    0.8847   -6.5804   -1.8775 H   0  0  0  0  0  0  0  0  0  0  0  0
  1  2  1  0
  1 10  1  0
  1 11  1  0
  1 12  1  0
  2  3  1  0
  2 13  1  0
  2 14  1  0
  3  4  1  0
  3  5  1  0
  3 15  1  6
  5  6  1  0
  5 16  1  0
  5 17  1  0
  6  7  1  0
  6  8  1  0
  6 18  1  6
  8  9  1  0
  8 19  1  0
  8 20  1  0
  9 21  1  0
  9 22  1  0
  9 23  1  0
M  END
