# Supplementary material for: Conformational Analysis of 1,3-Difluorinated Alkanes
Source: J Org Chem. 2024 May 31;89(12):8789–803. doi: 10.1021/acs.joc.4c00670 (PMC11197103; doi:10.1021/acs.joc.4c00670)
Supplement: Supplementary file 2 — jo4c00670_si_004.zip [file jo4c00670_si_004.zip › SI/starting_structures/syndifluoroheptane/60_180_60_-60.mol]

 SYN-3,5-DIFLUOROHEPTANE
     RDKit          3D

 23 22  0  0  0  0  0  0  0  0999 V2000
    0.7190   -1.3284   -1.3633 C   0  0  0  0  0  0  0  0  0  0  0  0
    1.4417   -0.9219   -2.6398 C   0  0  0  0  0  0  0  0  0  0  0  0
    2.8806   -1.4376   -2.7364 C   0  0  1  0  0  0  0  0  0  0  0  0
    3.5461   -0.9126   -1.6714 F   0  0  0  0  0  0  0  0  0  0  0  0
    2.9822   -2.9570   -2.6828 C   0  0  0  0  0  0  0  0  0  0  0  0
    4.3518   -3.5499   -3.0106 C   0  0  1  0  0  0  0  0  0  0  0  0
    4.7270   -3.0942   -4.2417 F   0  0  0  0  0  0  0  0  0  0  0  0
    5.5239   -3.3733   -2.0469 C   0  0  0  0  0  0  0  0  0  0  0  0
    6.1020   -1.9750   -1.9203 C   0  0  0  0  0  0  0  0  0  0  0  0
   -0.2621   -0.8444   -1.3181 H   0  0  0  0  0  0  0  0  0  0  0  0
    0.5556   -2.4093   -1.3224 H   0  0  0  0  0  0  0  0  0  0  0  0
    1.2847   -1.0285   -0.4757 H   0  0  0  0  0  0  0  0  0  0  0  0
    0.8657   -1.2631   -3.5075 H   0  0  0  0  0  0  0  0  0  0  0  0
    1.4668    0.1738   -2.6780 H   0  0  0  0  0  0  0  0  0  0  0  0
    3.3478   -1.0478   -3.6467 H   0  0  0  0  0  0  0  0  0  0  0  0
    2.2671   -3.3690   -3.4060 H   0  0  0  0  0  0  0  0  0  0  0  0
    2.6913   -3.3158   -1.6890 H   0  0  0  0  0  0  0  0  0  0  0  0
    4.2043   -4.6311   -3.1262 H   0  0  0  0  0  0  0  0  0  0  0  0
    5.2515   -3.7489   -1.0539 H   0  0  0  0  0  0  0  0  0  0  0  0
    6.3342   -4.0176   -2.4126 H   0  0  0  0  0  0  0  0  0  0  0  0
    7.1465   -2.0349   -1.5946 H   0  0  0  0  0  0  0  0  0  0  0  0
    5.5806   -1.3927   -1.1588 H   0  0  0  0  0  0  0  0  0  0  0  0
    6.0784   -1.4347   -2.8710 H   0  0  0  0  0  0  0  0  0  0  0  0
  1  2  1  0
  1 10  1  0
  1 11  1  0
  1 12  1  0
  2  3  1  0
  2 13  1  0
  2 14  1  0
  3  4  1  0
  3  5  1  0
  3 15  1  6
  5  6  1  0
  5 16  1  0
  5 17  1  0
  6  7  1  0
  6  8  1  0
  6 18  1  6
  8  9  1  0
  8 19  1  0
  8 20  1  0
  9 21  1  0
  9 22  1  0
  9 23  1  0
M  END
