# Supplementary material for: Conformational Analysis of 1,3-Difluorinated Alkanes
Source: J Org Chem. 2024 May 31;89(12):8789–803. doi: 10.1021/acs.joc.4c00670 (PMC11197103; doi:10.1021/acs.joc.4c00670)
Supplement: Supplementary file 2 — jo4c00670_si_004.zip [file jo4c00670_si_004.zip › SI/starting_structures/syndifluoroheptane/180_180_180_-60.mol]

 SYN-3,5-DIFLUOROHEPTANE
     RDKit          3D

 23 22  0  0  0  0  0  0  0  0999 V2000
    2.8292   -0.0443    0.7476 C   0  0  0  0  0  0  0  0  0  0  0  0
    2.2647    0.6608   -0.4767 C   0  0  0  0  0  0  0  0  0  0  0  0
    1.0859   -0.1063   -1.0731 C   0  0  1  0  0  0  0  0  0  0  0  0
    0.0998   -0.1589   -0.1371 F   0  0  0  0  0  0  0  0  0  0  0  0
    0.5461    0.5841   -2.3246 C   0  0  0  0  0  0  0  0  0  0  0  0
   -0.5661   -0.2326   -2.9793 C   0  0  1  0  0  0  0  0  0  0  0  0
   -1.6662   -0.2135   -2.1784 F   0  0  0  0  0  0  0  0  0  0  0  0
   -0.9760    0.2840   -4.3591 C   0  0  0  0  0  0  0  0  0  0  0  0
   -1.5086    1.7096   -4.3468 C   0  0  0  0  0  0  0  0  0  0  0  0
    2.0718   -0.1392    1.5321 H   0  0  0  0  0  0  0  0  0  0  0  0
    3.1873   -1.0467    0.4921 H   0  0  0  0  0  0  0  0  0  0  0  0
    3.6712    0.5230    1.1564 H   0  0  0  0  0  0  0  0  0  0  0  0
    1.9394    1.6648   -0.1801 H   0  0  0  0  0  0  0  0  0  0  0  0
    3.0580    0.7744   -1.2241 H   0  0  0  0  0  0  0  0  0  0  0  0
    1.3826   -1.1360   -1.3011 H   0  0  0  0  0  0  0  0  0  0  0  0
    1.3625    0.7348   -3.0403 H   0  0  0  0  0  0  0  0  0  0  0  0
    0.1519    1.5651   -2.0359 H   0  0  0  0  0  0  0  0  0  0  0  0
   -0.2566   -1.2791   -3.0774 H   0  0  0  0  0  0  0  0  0  0  0  0
   -0.1274    0.2186   -5.0495 H   0  0  0  0  0  0  0  0  0  0  0  0
   -1.7656   -0.3680   -4.7510 H   0  0  0  0  0  0  0  0  0  0  0  0
   -0.7296    2.4254   -4.0677 H   0  0  0  0  0  0  0  0  0  0  0  0
   -2.3427    1.8135   -3.6458 H   0  0  0  0  0  0  0  0  0  0  0  0
   -1.8684    1.9841   -5.3436 H   0  0  0  0  0  0  0  0  0  0  0  0
  1  2  1  0
  1 10  1  0
  1 11  1  0
  1 12  1  0
  2  3  1  0
  2 13  1  0
  2 14  1  0
  3  4  1  0
  3  5  1  0
  3 15  1  6
  5  6  1  0
  5 16  1  0
  5 17  1  0
  6  7  1  0
  6  8  1  0
  6 18  1  6
  8  9  1  0
  8 19  1  0
  8 20  1  0
  9 21  1  0
  9 22  1  0
  9 23  1  0
M  END
