# Supplementary material for: Conformational Analysis of 1,3-Difluorinated Alkanes
Source: J Org Chem. 2024 May 31;89(12):8789–803. doi: 10.1021/acs.joc.4c00670 (PMC11197103; doi:10.1021/acs.joc.4c00670)
Supplement: Supplementary file 2 — jo4c00670_si_004.zip [file jo4c00670_si_004.zip › SI/starting_structures/syndifluoroheptane/180_180_-60_-60.mol]

 SYN-3,5-DIFLUOROHEPTANE
     RDKit          3D

 23 22  0  0  0  0  0  0  0  0999 V2000
    2.2138   -0.3433    0.5118 C   0  0  0  0  0  0  0  0  0  0  0  0
    1.5151    0.4286   -0.5975 C   0  0  0  0  0  0  0  0  0  0  0  0
    1.2131   -0.4649   -1.7984 C   0  0  1  0  0  0  0  0  0  0  0  0
    0.3598   -1.4490   -1.3986 F   0  0  0  0  0  0  0  0  0  0  0  0
    0.5471    0.3139   -2.9243 C   0  0  0  0  0  0  0  0  0  0  0  0
    0.1119   -0.5706   -4.0896 C   0  0  1  0  0  0  0  0  0  0  0  0
   -0.4615    0.2444   -5.0258 F   0  0  0  0  0  0  0  0  0  0  0  0
    1.2153   -1.3700   -4.7825 C   0  0  0  0  0  0  0  0  0  0  0  0
    2.3441   -0.5075   -5.3281 C   0  0  0  0  0  0  0  0  0  0  0  0
    1.5923   -1.1711    0.8676 H   0  0  0  0  0  0  0  0  0  0  0  0
    3.1668   -0.7538    0.1633 H   0  0  0  0  0  0  0  0  0  0  0  0
    2.4185    0.3163    1.3609 H   0  0  0  0  0  0  0  0  0  0  0  0
    0.5806    0.8397   -0.1981 H   0  0  0  0  0  0  0  0  0  0  0  0
    2.1461    1.2705   -0.9040 H   0  0  0  0  0  0  0  0  0  0  0  0
    2.1335   -0.9451   -2.1452 H   0  0  0  0  0  0  0  0  0  0  0  0
    1.2050    1.1149   -3.2809 H   0  0  0  0  0  0  0  0  0  0  0  0
   -0.3507    0.8163   -2.5419 H   0  0  0  0  0  0  0  0  0  0  0  0
   -0.6706   -1.2610   -3.7557 H   0  0  0  0  0  0  0  0  0  0  0  0
    1.6260   -2.1249   -4.1036 H   0  0  0  0  0  0  0  0  0  0  0  0
    0.7681   -1.9098   -5.6260 H   0  0  0  0  0  0  0  0  0  0  0  0
    2.9020   -0.0210   -4.5226 H   0  0  0  0  0  0  0  0  0  0  0  0
    1.9600    0.2661   -6.0003 H   0  0  0  0  0  0  0  0  0  0  0  0
    3.0494   -1.1260   -5.8926 H   0  0  0  0  0  0  0  0  0  0  0  0
  1  2  1  0
  1 10  1  0
  1 11  1  0
  1 12  1  0
  2  3  1  0
  2 13  1  0
  2 14  1  0
  3  4  1  0
  3  5  1  0
  3 15  1  6
  5  6  1  0
  5 16  1  0
  5 17  1  0
  6  7  1  0
  6  8  1  0
  6 18  1  1
  8  9  1  0
  8 19  1  0
  8 20  1  0
  9 21  1  0
  9 22  1  0
  9 23  1  0
M  END
