# Supplementary material for: Conformational Analysis of 1,3-Difluorinated Alkanes
Source: J Org Chem. 2024 May 31;89(12):8789–803. doi: 10.1021/acs.joc.4c00670 (PMC11197103; doi:10.1021/acs.joc.4c00670)
Supplement: Supplementary file 2 — jo4c00670_si_004.zip [file jo4c00670_si_004.zip › SI/starting_structures/syndifluoroheptane/180_180_60_-60.mol]

 SYN-3,5-DIFLUOROHEPTANE
     RDKit          3D

 23 22  0  0  0  0  0  0  0  0999 V2000
    2.4913    0.1047    0.9405 C   0  0  0  0  0  0  0  0  0  0  0  0
    2.0925    0.6688   -0.4153 C   0  0  0  0  0  0  0  0  0  0  0  0
    1.5117   -0.4144   -1.3258 C   0  0  1  0  0  0  0  0  0  0  0  0
    0.3817   -0.8649   -0.7153 F   0  0  0  0  0  0  0  0  0  0  0  0
    1.1332    0.1572   -2.6865 C   0  0  0  0  0  0  0  0  0  0  0  0
    0.7653   -0.8617   -3.7630 C   0  0  1  0  0  0  0  0  0  0  0  0
    1.8043   -1.7382   -3.8900 F   0  0  0  0  0  0  0  0  0  0  0  0
   -0.5349   -1.6571   -3.6619 C   0  0  0  0  0  0  0  0  0  0  0  0
   -0.6109   -2.7059   -2.5663 C   0  0  0  0  0  0  0  0  0  0  0  0
    1.6280   -0.3245    1.4587 H   0  0  0  0  0  0  0  0  0  0  0  0
    3.2505   -0.6764    0.8318 H   0  0  0  0  0  0  0  0  0  0  0  0
    2.9064    0.8963    1.5723 H   0  0  0  0  0  0  0  0  0  0  0  0
    1.3487    1.4587   -0.2583 H   0  0  0  0  0  0  0  0  0  0  0  0
    2.9709    1.1256   -0.8851 H   0  0  0  0  0  0  0  0  0  0  0  0
    2.2066   -1.2546   -1.4255 H   0  0  0  0  0  0  0  0  0  0  0  0
    1.9915    0.7269   -3.0652 H   0  0  0  0  0  0  0  0  0  0  0  0
    0.2997    0.8603   -2.5704 H   0  0  0  0  0  0  0  0  0  0  0  0
    0.7217   -0.3125   -4.7120 H   0  0  0  0  0  0  0  0  0  0  0  0
   -1.3865   -0.9727   -3.5746 H   0  0  0  0  0  0  0  0  0  0  0  0
   -0.6570   -2.1875   -4.6154 H   0  0  0  0  0  0  0  0  0  0  0  0
   -0.9619   -2.2793   -1.6253 H   0  0  0  0  0  0  0  0  0  0  0  0
    0.3518   -3.1992   -2.4049 H   0  0  0  0  0  0  0  0  0  0  0  0
   -1.3402   -3.4759   -2.8418 H   0  0  0  0  0  0  0  0  0  0  0  0
  1  2  1  0
  1 10  1  0
  1 11  1  0
  1 12  1  0
  2  3  1  0
  2 13  1  0
  2 14  1  0
  3  4  1  0
  3  5  1  0
  3 15  1  6
  5  6  1  0
  5 16  1  0
  5 17  1  0
  6  7  1  0
  6  8  1  0
  6 18  1  6
  8  9  1  0
  8 19  1  0
  8 20  1  0
  9 21  1  0
  9 22  1  0
  9 23  1  0
M  END
