# Supplementary material for: Conformational Analysis of 1,3-Difluorinated Alkanes
Source: J Org Chem. 2024 May 31;89(12):8789–803. doi: 10.1021/acs.joc.4c00670 (PMC11197103; doi:10.1021/acs.joc.4c00670)
Supplement: Supplementary file 2 — jo4c00670_si_004.zip [file jo4c00670_si_004.zip › SI/starting_structures/syndifluoroheptane/180_180_60_60.mol]

 SYN-3,5-DIFLUOROHEPTANE
     RDKit          3D

 23 22  0  0  0  0  0  0  0  0999 V2000
    2.5714    0.0903    0.8730 C   0  0  0  0  0  0  0  0  0  0  0  0
    2.1906    0.6705   -0.4809 C   0  0  0  0  0  0  0  0  0  0  0  0
    1.3112   -0.2922   -1.2771 C   0  0  1  0  0  0  0  0  0  0  0  0
    0.1609   -0.4838   -0.5708 F   0  0  0  0  0  0  0  0  0  0  0  0
    0.9481    0.2828   -2.6435 C   0  0  0  0  0  0  0  0  0  0  0  0
    0.2784   -0.7350   -3.5648 C   0  0  1  0  0  0  0  0  0  0  0  0
    1.1772   -1.7392   -3.7928 F   0  0  0  0  0  0  0  0  0  0  0  0
   -1.0164   -1.3741   -3.0700 C   0  0  0  0  0  0  0  0  0  0  0  0
   -2.1312   -0.3735   -2.8176 C   0  0  0  0  0  0  0  0  0  0  0  0
    1.6826   -0.1148    1.4781 H   0  0  0  0  0  0  0  0  0  0  0  0
    3.1307   -0.8434    0.7559 H   0  0  0  0  0  0  0  0  0  0  0  0
    3.2007    0.7963    1.4238 H   0  0  0  0  0  0  0  0  0  0  0  0
    1.6530    1.6116   -0.3171 H   0  0  0  0  0  0  0  0  0  0  0  0
    3.1031    0.9007   -1.0425 H   0  0  0  0  0  0  0  0  0  0  0  0
    1.8072   -1.2634   -1.3801 H   0  0  0  0  0  0  0  0  0  0  0  0
    1.8659    0.6246   -3.1374 H   0  0  0  0  0  0  0  0  0  0  0  0
    0.2955    1.1540   -2.5190 H   0  0  0  0  0  0  0  0  0  0  0  0
    0.0942   -0.2595   -4.5350 H   0  0  0  0  0  0  0  0  0  0  0  0
   -1.3513   -2.0964   -3.8249 H   0  0  0  0  0  0  0  0  0  0  0  0
   -0.8298   -1.9677   -2.1684 H   0  0  0  0  0  0  0  0  0  0  0  0
   -2.3324    0.2233   -3.7129 H   0  0  0  0  0  0  0  0  0  0  0  0
   -1.8836    0.3069   -1.9977 H   0  0  0  0  0  0  0  0  0  0  0  0
   -3.0530   -0.8982   -2.5469 H   0  0  0  0  0  0  0  0  0  0  0  0
  1  2  1  0
  1 10  1  0
  1 11  1  0
  1 12  1  0
  2  3  1  0
  2 13  1  0
  2 14  1  0
  3  4  1  0
  3  5  1  0
  3 15  1  6
  5  6  1  0
  5 16  1  0
  5 17  1  0
  6  7  1  0
  6  8  1  0
  6 18  1  6
  8  9  1  0
  8 19  1  0
  8 20  1  0
  9 21  1  0
  9 22  1  0
  9 23  1  0
M  END
