# Supplementary material for: Conformational Analysis of 1,3-Difluorinated Alkanes
Source: J Org Chem. 2024 May 31;89(12):8789–803. doi: 10.1021/acs.joc.4c00670 (PMC11197103; doi:10.1021/acs.joc.4c00670)
Supplement: Supplementary file 2 — jo4c00670_si_004.zip [file jo4c00670_si_004.zip › SI/starting_structures/syndifluoroheptane/180_60_-60_180.mol]

 SYN-3,5-DIFLUOROHEPTANE
     RDKit          3D

 23 22  0  0  0  0  0  0  0  0999 V2000
    2.6442    0.1424   -0.0447 C   0  0  0  0  0  0  0  0  0  0  0  0
    1.5565    0.5583   -1.0277 C   0  0  0  0  0  0  0  0  0  0  0  0
    0.9185   -0.6502   -1.7047 C   0  0  1  0  0  0  0  0  0  0  0  0
    0.5449   -1.5206   -0.7149 F   0  0  0  0  0  0  0  0  0  0  0  0
   -0.3357   -0.3873   -2.5324 C   0  0  0  0  0  0  0  0  0  0  0  0
   -0.1996    0.3781   -3.8451 C   0  0  1  0  0  0  0  0  0  0  0  0
   -1.4159    0.2826   -4.4684 F   0  0  0  0  0  0  0  0  0  0  0  0
    0.1398    1.8612   -3.7396 C   0  0  0  0  0  0  0  0  0  0  0  0
    0.0109    2.5640   -5.0856 C   0  0  0  0  0  0  0  0  0  0  0  0
    2.2344   -0.4724    0.7628 H   0  0  0  0  0  0  0  0  0  0  0  0
    3.4299   -0.4293   -0.5489 H   0  0  0  0  0  0  0  0  0  0  0  0
    3.1039    1.0275    0.4064 H   0  0  0  0  0  0  0  0  0  0  0  0
    0.7941    1.1280   -0.4847 H   0  0  0  0  0  0  0  0  0  0  0  0
    2.0155    1.2205   -1.7618 H   0  0  0  0  0  0  0  0  0  0  0  0
    1.6624   -1.1724   -2.3164 H   0  0  0  0  0  0  0  0  0  0  0  0
   -1.0839    0.1112   -1.9021 H   0  0  0  0  0  0  0  0  0  0  0  0
   -0.7918   -1.3601   -2.7616 H   0  0  0  0  0  0  0  0  0  0  0  0
    0.5250   -0.1264   -4.4937 H   0  0  0  0  0  0  0  0  0  0  0  0
   -0.5330    2.3484   -3.0252 H   0  0  0  0  0  0  0  0  0  0  0  0
    1.1633    2.0041   -3.3931 H   0  0  0  0  0  0  0  0  0  0  0  0
   -1.0165    2.5172   -5.4603 H   0  0  0  0  0  0  0  0  0  0  0  0
    0.6709    2.1079   -5.8304 H   0  0  0  0  0  0  0  0  0  0  0  0
    0.2857    3.6192   -4.9884 H   0  0  0  0  0  0  0  0  0  0  0  0
  1  2  1  0
  1 10  1  0
  1 11  1  0
  1 12  1  0
  2  3  1  0
  2 13  1  0
  2 14  1  0
  3  4  1  0
  3  5  1  0
  3 15  1  6
  5  6  1  0
  5 16  1  0
  5 17  1  0
  6  7  1  0
  6  8  1  0
  6 18  1  6
  8  9  1  0
  8 19  1  0
  8 20  1  0
  9 21  1  0
  9 22  1  0
  9 23  1  0
M  END
