# Supplementary material for: Conformational Analysis of 1,3-Difluorinated Alkanes
Source: J Org Chem. 2024 May 31;89(12):8789–803. doi: 10.1021/acs.joc.4c00670 (PMC11197103; doi:10.1021/acs.joc.4c00670)
Supplement: Supplementary file 2 — jo4c00670_si_004.zip [file jo4c00670_si_004.zip › SI/starting_structures/syndifluoroheptane/-60_60_60_-60.mol]

 SYN-3,5-DIFLUOROHEPTANE
     RDKit          3D

 23 22  0  0  0  0  0  0  0  0999 V2000
    2.6225   -4.0130    0.2461 C   0  0  0  0  0  0  0  0  0  0  0  0
    1.5364   -2.9674    0.3799 C   0  0  0  0  0  0  0  0  0  0  0  0
    0.1564   -3.2846   -0.1964 C   0  0  1  0  0  0  0  0  0  0  0  0
   -0.6659   -2.2663    0.2323 F   0  0  0  0  0  0  0  0  0  0  0  0
   -0.0361   -3.3523   -1.7087 C   0  0  0  0  0  0  0  0  0  0  0  0
    0.5449   -4.4699   -2.5667 C   0  0  1  0  0  0  0  0  0  0  0  0
    1.8862   -4.5486   -2.4082 F   0  0  0  0  0  0  0  0  0  0  0  0
   -0.0598   -5.8676   -2.4273 C   0  0  0  0  0  0  0  0  0  0  0  0
    0.2134   -6.5986   -1.1266 C   0  0  0  0  0  0  0  0  0  0  0  0
    3.0855   -3.9981   -0.7405 H   0  0  0  0  0  0  0  0  0  0  0  0
    3.4252   -3.8013    0.9616 H   0  0  0  0  0  0  0  0  0  0  0  0
    2.2453   -5.0144    0.4643 H   0  0  0  0  0  0  0  0  0  0  0  0
    1.3976   -2.7624    1.4498 H   0  0  0  0  0  0  0  0  0  0  0  0
    1.8933   -2.0204   -0.0437 H   0  0  0  0  0  0  0  0  0  0  0  0
   -0.2347   -4.1835    0.2806 H   0  0  0  0  0  0  0  0  0  0  0  0
    0.3555   -2.4062   -2.1078 H   0  0  0  0  0  0  0  0  0  0  0  0
   -1.1162   -3.3086   -1.9040 H   0  0  0  0  0  0  0  0  0  0  0  0
    0.3892   -4.1713   -3.6112 H   0  0  0  0  0  0  0  0  0  0  0  0
   -1.1424   -5.8177   -2.5925 H   0  0  0  0  0  0  0  0  0  0  0  0
    0.3529   -6.4853   -3.2353 H   0  0  0  0  0  0  0  0  0  0  0  0
   -0.1155   -7.6401   -1.2135 H   0  0  0  0  0  0  0  0  0  0  0  0
   -0.3336   -6.1658   -0.2887 H   0  0  0  0  0  0  0  0  0  0  0  0
    1.2815   -6.6100   -0.8955 H   0  0  0  0  0  0  0  0  0  0  0  0
  1  2  1  0
  1 10  1  0
  1 11  1  0
  1 12  1  0
  2  3  1  0
  2 13  1  0
  2 14  1  0
  3  4  1  0
  3  5  1  0
  3 15  1  1
  5  6  1  0
  5 16  1  0
  5 17  1  0
  6  7  1  0
  6  8  1  0
  6 18  1  6
  8  9  1  0
  8 19  1  0
  8 20  1  0
  9 21  1  0
  9 22  1  0
  9 23  1  0
M  END
