# Supplementary material for: Conformational Analysis of 1,3-Difluorinated Alkanes
Source: J Org Chem. 2024 May 31;89(12):8789–803. doi: 10.1021/acs.joc.4c00670 (PMC11197103; doi:10.1021/acs.joc.4c00670)
Supplement: Supplementary file 2 — jo4c00670_si_004.zip [file jo4c00670_si_004.zip › SI/starting_structures/syndifluoroheptane/180_60_-60_60.mol]

 SYN-3,5-DIFLUOROHEPTANE
     RDKit          3D

 23 22  0  0  0  0  0  0  0  0999 V2000
    2.6722    0.3426   -0.2851 C   0  0  0  0  0  0  0  0  0  0  0  0
    1.6022    0.4790   -1.3594 C   0  0  0  0  0  0  0  0  0  0  0  0
    0.8266   -0.8242   -1.5416 C   0  0  1  0  0  0  0  0  0  0  0  0
    0.0700   -1.0100   -0.4187 F   0  0  0  0  0  0  0  0  0  0  0  0
   -0.1055   -0.8896   -2.7409 C   0  0  0  0  0  0  0  0  0  0  0  0
    0.3661   -0.9602   -4.1955 C   0  0  1  0  0  0  0  0  0  0  0  0
   -0.7668   -0.8418   -4.9637 F   0  0  0  0  0  0  0  0  0  0  0  0
    1.3949   -0.0216   -4.8100 C   0  0  0  0  0  0  0  0  0  0  0  0
    2.8259   -0.1980   -4.3249 C   0  0  0  0  0  0  0  0  0  0  0  0
    2.2360    0.0324    0.6698 H   0  0  0  0  0  0  0  0  0  0  0  0
    3.4261   -0.3957   -0.5764 H   0  0  0  0  0  0  0  0  0  0  0  0
    3.1778    1.3010   -0.1305 H   0  0  0  0  0  0  0  0  0  0  0  0
    0.8967    1.2515   -1.0276 H   0  0  0  0  0  0  0  0  0  0  0  0
    2.0516    0.8621   -2.2697 H   0  0  0  0  0  0  0  0  0  0  0  0
    1.5202   -1.6708   -1.5941 H   0  0  0  0  0  0  0  0  0  0  0  0
   -0.7845   -0.0280   -2.6671 H   0  0  0  0  0  0  0  0  0  0  0  0
   -0.7780   -1.7453   -2.5852 H   0  0  0  0  0  0  0  0  0  0  0  0
    0.7252   -1.9830   -4.3647 H   0  0  0  0  0  0  0  0  0  0  0  0
    1.3695   -0.1149   -5.9027 H   0  0  0  0  0  0  0  0  0  0  0  0
    1.0732    1.0061   -4.6000 H   0  0  0  0  0  0  0  0  0  0  0  0
    3.3816   -0.7973   -5.0558 H   0  0  0  0  0  0  0  0  0  0  0  0
    2.9091   -0.7331   -3.3784 H   0  0  0  0  0  0  0  0  0  0  0  0
    3.3370    0.7669   -4.2516 H   0  0  0  0  0  0  0  0  0  0  0  0
  1  2  1  0
  1 10  1  0
  1 11  1  0
  1 12  1  0
  2  3  1  0
  2 13  1  0
  2 14  1  0
  3  4  1  0
  3  5  1  0
  3 15  1  6
  5  6  1  0
  5 16  1  0
  5 17  1  0
  6  7  1  0
  6  8  1  0
  6 18  1  1
  8  9  1  0
  8 19  1  0
  8 20  1  0
  9 21  1  0
  9 22  1  0
  9 23  1  0
M  END
