# Supplementary material for: Conformational Analysis of 1,3-Difluorinated Alkanes
Source: J Org Chem. 2024 May 31;89(12):8789–803. doi: 10.1021/acs.joc.4c00670 (PMC11197103; doi:10.1021/acs.joc.4c00670)
Supplement: Supplementary file 2 — jo4c00670_si_004.zip [file jo4c00670_si_004.zip › SI/starting_structures/syndifluoroheptane/180_60_180_60.mol]

 SYN-3,5-DIFLUOROHEPTANE
     RDKit          3D

 23 22  0  0  0  0  0  0  0  0999 V2000
    2.2433   -0.3003    0.4375 C   0  0  0  0  0  0  0  0  0  0  0  0
    1.5988    0.4324   -0.7307 C   0  0  0  0  0  0  0  0  0  0  0  0
    1.0586   -0.5437   -1.7741 C   0  0  1  0  0  0  0  0  0  0  0  0
    0.1371   -1.3447   -1.1582 F   0  0  0  0  0  0  0  0  0  0  0  0
    0.3464    0.1309   -2.9444 C   0  0  0  0  0  0  0  0  0  0  0  0
    1.2627    1.0200   -3.7753 C   0  0  1  0  0  0  0  0  0  0  0  0
    2.3556    0.2834   -4.1303 F   0  0  0  0  0  0  0  0  0  0  0  0
    0.6176    1.5269   -5.0642 C   0  0  0  0  0  0  0  0  0  0  0  0
   -0.5667    2.4500   -4.8323 C   0  0  0  0  0  0  0  0  0  0  0  0
    1.5207   -0.9471    0.9451 H   0  0  0  0  0  0  0  0  0  0  0  0
    3.0801   -0.9191    0.0980 H   0  0  0  0  0  0  0  0  0  0  0  0
    2.6267    0.4178    1.1692 H   0  0  0  0  0  0  0  0  0  0  0  0
    0.7799    1.0501   -0.3447 H   0  0  0  0  0  0  0  0  0  0  0  0
    2.3418    1.1020   -1.1754 H   0  0  0  0  0  0  0  0  0  0  0  0
    1.8587   -1.1967   -2.1395 H   0  0  0  0  0  0  0  0  0  0  0  0
   -0.5098    0.7010   -2.5662 H   0  0  0  0  0  0  0  0  0  0  0  0
   -0.0715   -0.6612   -3.5783 H   0  0  0  0  0  0  0  0  0  0  0  0
    1.6223    1.8710   -3.1883 H   0  0  0  0  0  0  0  0  0  0  0  0
    1.3791    2.0589   -5.6473 H   0  0  0  0  0  0  0  0  0  0  0  0
    0.3089    0.6763   -5.6835 H   0  0  0  0  0  0  0  0  0  0  0  0
   -0.2871    3.2953   -4.1956 H   0  0  0  0  0  0  0  0  0  0  0  0
   -1.4006    1.9219   -4.3610 H   0  0  0  0  0  0  0  0  0  0  0  0
   -0.9245    2.8490   -5.7869 H   0  0  0  0  0  0  0  0  0  0  0  0
  1  2  1  0
  1 10  1  0
  1 11  1  0
  1 12  1  0
  2  3  1  0
  2 13  1  0
  2 14  1  0
  3  4  1  0
  3  5  1  0
  3 15  1  6
  5  6  1  0
  5 16  1  0
  5 17  1  0
  6  7  1  0
  6  8  1  0
  6 18  1  1
  8  9  1  0
  8 19  1  0
  8 20  1  0
  9 21  1  0
  9 22  1  0
  9 23  1  0
M  END
