# Supplementary material for: Conformational Analysis of 1,3-Difluorinated Alkanes
Source: J Org Chem. 2024 May 31;89(12):8789–803. doi: 10.1021/acs.joc.4c00670 (PMC11197103; doi:10.1021/acs.joc.4c00670)
Supplement: Supplementary file 2 — jo4c00670_si_004.zip [file jo4c00670_si_004.zip › SI/starting_structures/syndifluoroheptane/60_60_180_180.mol]

 SYN-3,5-DIFLUOROHEPTANE
     RDKit          3D

 23 22  0  0  0  0  0  0  0  0999 V2000
    1.8469   -1.2312   -0.7702 C   0  0  0  0  0  0  0  0  0  0  0  0
    1.8782   -1.2367   -2.2916 C   0  0  0  0  0  0  0  0  0  0  0  0
    2.9883   -2.1079   -2.8795 C   0  0  1  0  0  0  0  0  0  0  0  0
    4.1854   -1.5785   -2.4846 F   0  0  0  0  0  0  0  0  0  0  0  0
    2.9848   -3.5776   -2.4679 C   0  0  0  0  0  0  0  0  0  0  0  0
    1.6986   -4.3008   -2.8429 C   0  0  1  0  0  0  0  0  0  0  0  0
    1.4988   -4.1474   -4.1819 F   0  0  0  0  0  0  0  0  0  0  0  0
    1.7822   -5.7942   -2.5358 C   0  0  0  0  0  0  0  0  0  0  0  0
    0.4830   -6.5085   -2.8769 C   0  0  0  0  0  0  0  0  0  0  0  0
    1.0965   -0.5185   -0.4131 H   0  0  0  0  0  0  0  0  0  0  0  0
    1.5846   -2.2155   -0.3712 H   0  0  0  0  0  0  0  0  0  0  0  0
    2.8165   -0.9366   -0.3567 H   0  0  0  0  0  0  0  0  0  0  0  0
    0.9016   -1.5481   -2.6773 H   0  0  0  0  0  0  0  0  0  0  0  0
    2.0392   -0.2052   -2.6274 H   0  0  0  0  0  0  0  0  0  0  0  0
    2.9587   -2.0314   -3.9722 H   0  0  0  0  0  0  0  0  0  0  0  0
    3.1807   -3.6712   -1.3935 H   0  0  0  0  0  0  0  0  0  0  0  0
    3.8354   -4.0591   -2.9670 H   0  0  0  0  0  0  0  0  0  0  0  0
    0.8382   -3.8628   -2.3271 H   0  0  0  0  0  0  0  0  0  0  0  0
    2.5908   -6.2474   -3.1210 H   0  0  0  0  0  0  0  0  0  0  0  0
    2.0108   -5.9482   -1.4752 H   0  0  0  0  0  0  0  0  0  0  0  0
    0.5671   -7.5760   -2.6501 H   0  0  0  0  0  0  0  0  0  0  0  0
    0.2443   -6.4056   -3.9402 H   0  0  0  0  0  0  0  0  0  0  0  0
   -0.3515   -6.1027   -2.2962 H   0  0  0  0  0  0  0  0  0  0  0  0
  1  2  1  0
  1 10  1  0
  1 11  1  0
  1 12  1  0
  2  3  1  0
  2 13  1  0
  2 14  1  0
  3  4  1  0
  3  5  1  0
  3 15  1  6
  5  6  1  0
  5 16  1  0
  5 17  1  0
  6  7  1  0
  6  8  1  0
  6 18  1  1
  8  9  1  0
  8 19  1  0
  8 20  1  0
  9 21  1  0
  9 22  1  0
  9 23  1  0
M  END
