# Supplementary material for: Conformational Analysis of 1,3-Difluorinated Alkanes
Source: J Org Chem. 2024 May 31;89(12):8789–803. doi: 10.1021/acs.joc.4c00670 (PMC11197103; doi:10.1021/acs.joc.4c00670)
Supplement: Supplementary file 2 — jo4c00670_si_004.zip [file jo4c00670_si_004.zip › SI/starting_structures/syndifluoroheptane/60_-60_-60_180.mol]

 SYN-3,5-DIFLUOROHEPTANE
     RDKit          3D

 23 22  0  0  0  0  0  0  0  0999 V2000
    2.0050   -2.0529   -1.1777 C   0  0  0  0  0  0  0  0  0  0  0  0
    1.2378   -3.3456   -0.9605 C   0  0  0  0  0  0  0  0  0  0  0  0
    0.5740   -3.5096    0.4065 C   0  0  1  0  0  0  0  0  0  0  0  0
    1.5172   -3.3796    1.3763 F   0  0  0  0  0  0  0  0  0  0  0  0
   -0.6261   -2.6255    0.7302 C   0  0  0  0  0  0  0  0  0  0  0  0
   -0.4008   -1.1336    0.9528 C   0  0  1  0  0  0  0  0  0  0  0  0
   -1.6304   -0.5994    1.2407 F   0  0  0  0  0  0  0  0  0  0  0  0
    0.5326   -0.7885    2.1098 C   0  0  0  0  0  0  0  0  0  0  0  0
    0.6181    0.7158    2.3288 C   0  0  0  0  0  0  0  0  0  0  0  0
    2.6347   -1.8083   -0.3175 H   0  0  0  0  0  0  0  0  0  0  0  0
    2.6571   -2.1524   -2.0522 H   0  0  0  0  0  0  0  0  0  0  0  0
    1.3361   -1.2151   -1.3814 H   0  0  0  0  0  0  0  0  0  0  0  0
    0.4930   -3.4674   -1.7553 H   0  0  0  0  0  0  0  0  0  0  0  0
    1.9567   -4.1671   -1.0732 H   0  0  0  0  0  0  0  0  0  0  0  0
    0.2266   -4.5485    0.4652 H   0  0  0  0  0  0  0  0  0  0  0  0
   -1.0935   -3.0189    1.6432 H   0  0  0  0  0  0  0  0  0  0  0  0
   -1.3836   -2.7478   -0.0543 H   0  0  0  0  0  0  0  0  0  0  0  0
   -0.0732   -0.6434    0.0356 H   0  0  0  0  0  0  0  0  0  0  0  0
    0.1674   -1.2545    3.0321 H   0  0  0  0  0  0  0  0  0  0  0  0
    1.5416   -1.1650    1.9198 H   0  0  0  0  0  0  0  0  0  0  0  0
    1.2989    0.9393    3.1562 H   0  0  0  0  0  0  0  0  0  0  0  0
   -0.3623    1.1358    2.5751 H   0  0  0  0  0  0  0  0  0  0  0  0
    0.9942    1.2210    1.4334 H   0  0  0  0  0  0  0  0  0  0  0  0
  1  2  1  0
  1 10  1  0
  1 11  1  0
  1 12  1  0
  2  3  1  0
  2 13  1  0
  2 14  1  0
  3  4  1  0
  3  5  1  0
  3 15  1  6
  5  6  1  0
  5 16  1  0
  5 17  1  0
  6  7  1  0
  6  8  1  0
  6 18  1  6
  8  9  1  0
  8 19  1  0
  8 20  1  0
  9 21  1  0
  9 22  1  0
  9 23  1  0
M  END
