# Supplementary material for: Conformational Analysis of 1,3-Difluorinated Alkanes
Source: J Org Chem. 2024 May 31;89(12):8789–803. doi: 10.1021/acs.joc.4c00670 (PMC11197103; doi:10.1021/acs.joc.4c00670)
Supplement: Supplementary file 2 — jo4c00670_si_004.zip [file jo4c00670_si_004.zip › SI/starting_structures/syndifluoroheptane/-60_180_60_180.mol]

 SYN-3,5-DIFLUOROHEPTANE
     RDKit          3D

 23 22  0  0  0  0  0  0  0  0999 V2000
   -0.1502   -1.2426   -0.1564 C   0  0  0  0  0  0  0  0  0  0  0  0
    1.0727   -2.1286    0.0125 C   0  0  0  0  0  0  0  0  0  0  0  0
    0.7872   -3.4474    0.7307 C   0  0  1  0  0  0  0  0  0  0  0  0
    1.9341   -4.1875    0.6559 F   0  0  0  0  0  0  0  0  0  0  0  0
    0.4379   -3.2762    2.2070 C   0  0  0  0  0  0  0  0  0  0  0  0
   -0.0577   -4.5647    2.8624 C   0  0  1  0  0  0  0  0  0  0  0  0
   -1.2124   -4.9363    2.2373 F   0  0  0  0  0  0  0  0  0  0  0  0
    0.9191   -5.7358    2.8150 C   0  0  0  0  0  0  0  0  0  0  0  0
    0.4159   -6.9112    3.6415 C   0  0  0  0  0  0  0  0  0  0  0  0
   -0.5197   -0.8758    0.8052 H   0  0  0  0  0  0  0  0  0  0  0  0
    0.1013   -0.3694   -0.7672 H   0  0  0  0  0  0  0  0  0  0  0  0
   -0.9604   -1.7826   -0.6563 H   0  0  0  0  0  0  0  0  0  0  0  0
    1.4854   -2.3572   -0.9777 H   0  0  0  0  0  0  0  0  0  0  0  0
    1.8591   -1.5793    0.5439 H   0  0  0  0  0  0  0  0  0  0  0  0
    0.0051   -4.0017    0.2010 H   0  0  0  0  0  0  0  0  0  0  0  0
   -0.3567   -2.5308    2.3144 H   0  0  0  0  0  0  0  0  0  0  0  0
    1.3171   -2.9126    2.7514 H   0  0  0  0  0  0  0  0  0  0  0  0
   -0.3187   -4.3440    3.9038 H   0  0  0  0  0  0  0  0  0  0  0  0
    1.0419   -6.0833    1.7837 H   0  0  0  0  0  0  0  0  0  0  0  0
    1.9005   -5.4255    3.1901 H   0  0  0  0  0  0  0  0  0  0  0  0
    1.1247   -7.7434    3.5867 H   0  0  0  0  0  0  0  0  0  0  0  0
   -0.5524   -7.2651    3.2734 H   0  0  0  0  0  0  0  0  0  0  0  0
    0.3026   -6.6311    4.6937 H   0  0  0  0  0  0  0  0  0  0  0  0
  1  2  1  0
  1 10  1  0
  1 11  1  0
  1 12  1  0
  2  3  1  0
  2 13  1  0
  2 14  1  0
  3  4  1  0
  3  5  1  0
  3 15  1  6
  5  6  1  0
  5 16  1  0
  5 17  1  0
  6  7  1  0
  6  8  1  0
  6 18  1  1
  8  9  1  0
  8 19  1  0
  8 20  1  0
  9 21  1  0
  9 22  1  0
  9 23  1  0
M  END
