# Supplementary material for: Conformational Analysis of 1,3-Difluorinated Alkanes
Source: J Org Chem. 2024 May 31;89(12):8789–803. doi: 10.1021/acs.joc.4c00670 (PMC11197103; doi:10.1021/acs.joc.4c00670)
Supplement: Supplementary file 2 — jo4c00670_si_004.zip [file jo4c00670_si_004.zip › SI/starting_structures/syndifluoroheptane/-60_60_-60_-60.mol]

 SYN-3,5-DIFLUOROHEPTANE
     RDKit          3D

 23 22  0  0  0  0  0  0  0  0999 V2000
   -1.6202   -2.1420   -2.0526 C   0  0  0  0  0  0  0  0  0  0  0  0
   -0.6819   -2.6537   -0.9843 C   0  0  0  0  0  0  0  0  0  0  0  0
   -0.2768   -1.7120    0.1450 C   0  0  1  0  0  0  0  0  0  0  0  0
    0.3591   -2.5064    1.0715 F   0  0  0  0  0  0  0  0  0  0  0  0
    0.6396   -0.5090   -0.0592 C   0  0  0  0  0  0  0  0  0  0  0  0
    0.2178    0.7383   -0.8254 C   0  0  1  0  0  0  0  0  0  0  0  0
    1.1919    1.6775   -0.5881 F   0  0  0  0  0  0  0  0  0  0  0  0
    0.0195    0.7080   -2.3320 C   0  0  0  0  0  0  0  0  0  0  0  0
    1.1834    0.0885   -3.0891 C   0  0  0  0  0  0  0  0  0  0  0  0
   -1.0689   -1.7842   -2.9235 H   0  0  0  0  0  0  0  0  0  0  0  0
   -2.2480   -2.9633   -2.4169 H   0  0  0  0  0  0  0  0  0  0  0  0
   -2.2867   -1.3624   -1.6737 H   0  0  0  0  0  0  0  0  0  0  0  0
   -1.1585   -3.5242   -0.5130 H   0  0  0  0  0  0  0  0  0  0  0  0
    0.2227   -3.0556   -1.4572 H   0  0  0  0  0  0  0  0  0  0  0  0
   -1.1898   -1.3590    0.6387 H   0  0  0  0  0  0  0  0  0  0  0  0
    1.5871   -0.8741   -0.4769 H   0  0  0  0  0  0  0  0  0  0  0  0
    0.9329   -0.1698    0.9453 H   0  0  0  0  0  0  0  0  0  0  0  0
   -0.6944    1.1360   -0.3663 H   0  0  0  0  0  0  0  0  0  0  0  0
   -0.9234    0.2386   -2.6017 H   0  0  0  0  0  0  0  0  0  0  0  0
   -0.0695    1.7473   -2.6750 H   0  0  0  0  0  0  0  0  0  0  0  0
    1.0197    0.1770   -4.1679 H   0  0  0  0  0  0  0  0  0  0  0  0
    1.2955   -0.9740   -2.8556 H   0  0  0  0  0  0  0  0  0  0  0  0
    2.1234    0.5951   -2.8481 H   0  0  0  0  0  0  0  0  0  0  0  0
  1  2  1  0
  1 10  1  0
  1 11  1  0
  1 12  1  0
  2  3  1  0
  2 13  1  0
  2 14  1  0
  3  4  1  0
  3  5  1  0
  3 15  1  1
  5  6  1  0
  5 16  1  0
  5 17  1  0
  6  7  1  0
  6  8  1  0
  6 18  1  1
  8  9  1  0
  8 19  1  0
  8 20  1  0
  9 21  1  0
  9 22  1  0
  9 23  1  0
M  END
