# Supplementary material for: Conformational Analysis of 1,3-Difluorinated Alkanes
Source: J Org Chem. 2024 May 31;89(12):8789–803. doi: 10.1021/acs.joc.4c00670 (PMC11197103; doi:10.1021/acs.joc.4c00670)
Supplement: Supplementary file 2 — jo4c00670_si_004.zip [file jo4c00670_si_004.zip › SI/starting_structures/syndifluoroheptane/60_180_180_60.mol]

 SYN-3,5-DIFLUOROHEPTANE
     RDKit          3D

 23 22  0  0  0  0  0  0  0  0999 V2000
    0.2044   -1.1584   -2.2528 C   0  0  0  0  0  0  0  0  0  0  0  0
    1.6131   -0.9392   -2.7854 C   0  0  0  0  0  0  0  0  0  0  0  0
    2.7118   -1.4419   -1.8476 C   0  0  1  0  0  0  0  0  0  0  0  0
    2.6065   -0.7593   -0.6748 F   0  0  0  0  0  0  0  0  0  0  0  0
    2.6374   -2.9419   -1.5651 C   0  0  0  0  0  0  0  0  0  0  0  0
    3.8843   -3.4361   -0.8318 C   0  0  1  0  0  0  0  0  0  0  0  0
    3.9636   -2.7989    0.3708 F   0  0  0  0  0  0  0  0  0  0  0  0
    3.8663   -4.9364   -0.5400 C   0  0  0  0  0  0  0  0  0  0  0  0
    3.9177   -5.8067   -1.7843 C   0  0  0  0  0  0  0  0  0  0  0  0
   -0.5264   -0.6961   -2.9242 H   0  0  0  0  0  0  0  0  0  0  0  0
   -0.0365   -2.2234   -2.1848 H   0  0  0  0  0  0  0  0  0  0  0  0
    0.0830   -0.7110   -1.2614 H   0  0  0  0  0  0  0  0  0  0  0  0
    1.7103   -1.4196   -3.7656 H   0  0  0  0  0  0  0  0  0  0  0  0
    1.7537    0.1378   -2.9353 H   0  0  0  0  0  0  0  0  0  0  0  0
    3.6851   -1.1887   -2.2827 H   0  0  0  0  0  0  0  0  0  0  0  0
    2.5198   -3.4802   -2.5110 H   0  0  0  0  0  0  0  0  0  0  0  0
    1.7633   -3.1476   -0.9369 H   0  0  0  0  0  0  0  0  0  0  0  0
    4.7880   -3.1776   -1.3946 H   0  0  0  0  0  0  0  0  0  0  0  0
    4.7263   -5.1744    0.0979 H   0  0  0  0  0  0  0  0  0  0  0  0
    2.9780   -5.1877    0.0517 H   0  0  0  0  0  0  0  0  0  0  0  0
    4.0081   -6.8605   -1.5015 H   0  0  0  0  0  0  0  0  0  0  0  0
    4.7789   -5.5490   -2.4089 H   0  0  0  0  0  0  0  0  0  0  0  0
    3.0098   -5.7039   -2.3854 H   0  0  0  0  0  0  0  0  0  0  0  0
  1  2  1  0
  1 10  1  0
  1 11  1  0
  1 12  1  0
  2  3  1  0
  2 13  1  0
  2 14  1  0
  3  4  1  0
  3  5  1  0
  3 15  1  6
  5  6  1  0
  5 16  1  0
  5 17  1  0
  6  7  1  0
  6  8  1  0
  6 18  1  6
  8  9  1  0
  8 19  1  0
  8 20  1  0
  9 21  1  0
  9 22  1  0
  9 23  1  0
M  END
