# Supplementary material for: Conformational Analysis of 1,3-Difluorinated Alkanes
Source: J Org Chem. 2024 May 31;89(12):8789–803. doi: 10.1021/acs.joc.4c00670 (PMC11197103; doi:10.1021/acs.joc.4c00670)
Supplement: Supplementary file 2 — jo4c00670_si_004.zip [file jo4c00670_si_004.zip › SI/starting_structures/syndifluoroheptane/60_180_-60_60.mol]

 SYN-3,5-DIFLUOROHEPTANE
     RDKit          3D

 23 22  0  0  0  0  0  0  0  0999 V2000
    1.9691   -1.1881   -0.4741 C   0  0  0  0  0  0  0  0  0  0  0  0
    1.5011   -1.3630   -1.9116 C   0  0  0  0  0  0  0  0  0  0  0  0
    2.5321   -2.0213   -2.8317 C   0  0  1  0  0  0  0  0  0  0  0  0
    3.6663   -1.2685   -2.8171 F   0  0  0  0  0  0  0  0  0  0  0  0
    2.8873   -3.4489   -2.4468 C   0  0  0  0  0  0  0  0  0  0  0  0
    4.0401   -4.0744   -3.2308 C   0  0  1  0  0  0  0  0  0  0  0  0
    4.3221   -5.2641   -2.6052 F   0  0  0  0  0  0  0  0  0  0  0  0
    3.8107   -4.4169   -4.7025 C   0  0  0  0  0  0  0  0  0  0  0  0
    3.6786   -3.2457   -5.6571 C   0  0  0  0  0  0  0  0  0  0  0  0
    1.2340   -0.6047    0.0898 H   0  0  0  0  0  0  0  0  0  0  0  0
    2.0816   -2.1506    0.0328 H   0  0  0  0  0  0  0  0  0  0  0  0
    2.9255   -0.6579   -0.4310 H   0  0  0  0  0  0  0  0  0  0  0  0
    0.5675   -1.9369   -1.9253 H   0  0  0  0  0  0  0  0  0  0  0  0
    1.2750   -0.3669   -2.3112 H   0  0  0  0  0  0  0  0  0  0  0  0
    2.1298   -1.9835   -3.8442 H   0  0  0  0  0  0  0  0  0  0  0  0
    2.0007   -4.0897   -2.5251 H   0  0  0  0  0  0  0  0  0  0  0  0
    3.1842   -3.4820   -1.3922 H   0  0  0  0  0  0  0  0  0  0  0  0
    4.9385   -3.4553   -3.1310 H   0  0  0  0  0  0  0  0  0  0  0  0
    4.6605   -5.0298   -5.0302 H   0  0  0  0  0  0  0  0  0  0  0  0
    2.9333   -5.0682   -4.7958 H   0  0  0  0  0  0  0  0  0  0  0  0
    3.8656   -3.5811   -6.6830 H   0  0  0  0  0  0  0  0  0  0  0  0
    4.3985   -2.4549   -5.4260 H   0  0  0  0  0  0  0  0  0  0  0  0
    2.6696   -2.8291   -5.6475 H   0  0  0  0  0  0  0  0  0  0  0  0
  1  2  1  0
  1 10  1  0
  1 11  1  0
  1 12  1  0
  2  3  1  0
  2 13  1  0
  2 14  1  0
  3  4  1  0
  3  5  1  0
  3 15  1  6
  5  6  1  0
  5 16  1  0
  5 17  1  0
  6  7  1  0
  6  8  1  0
  6 18  1  6
  8  9  1  0
  8 19  1  0
  8 20  1  0
  9 21  1  0
  9 22  1  0
  9 23  1  0
M  END
