# Supplementary material for: Conformational Analysis of 1,3-Difluorinated Alkanes
Source: J Org Chem. 2024 May 31;89(12):8789–803. doi: 10.1021/acs.joc.4c00670 (PMC11197103; doi:10.1021/acs.joc.4c00670)
Supplement: Supplementary file 2 — jo4c00670_si_004.zip [file jo4c00670_si_004.zip › SI/starting_structures/syndifluoroheptane/-60_-60_180_180.mol]

 SYN-3,5-DIFLUOROHEPTANE
     RDKit          3D

 23 22  0  0  0  0  0  0  0  0999 V2000
   -1.8422   -0.5181    0.5106 C   0  0  0  0  0  0  0  0  0  0  0  0
   -1.0581   -1.7162    0.0032 C   0  0  0  0  0  0  0  0  0  0  0  0
    0.3012   -1.8870    0.6761 C   0  0  1  0  0  0  0  0  0  0  0  0
    0.8795   -3.0152    0.1653 F   0  0  0  0  0  0  0  0  0  0  0  0
    1.3029   -0.7445    0.5204 C   0  0  0  0  0  0  0  0  0  0  0  0
    1.6408   -0.4368   -0.9359 C   0  0  1  0  0  0  0  0  0  0  0  0
    0.5583    0.1583   -1.5128 F   0  0  0  0  0  0  0  0  0  0  0  0
    2.8168    0.5323   -1.0445 C   0  0  0  0  0  0  0  0  0  0  0  0
    3.1689    0.8237   -2.4957 C   0  0  0  0  0  0  0  0  0  0  0  0
   -1.9709   -0.5654    1.5966 H   0  0  0  0  0  0  0  0  0  0  0  0
   -1.3439    0.4235    0.2628 H   0  0  0  0  0  0  0  0  0  0  0  0
   -2.8364   -0.4983    0.0529 H   0  0  0  0  0  0  0  0  0  0  0  0
   -1.6446   -2.6262    0.1815 H   0  0  0  0  0  0  0  0  0  0  0  0
   -0.9419   -1.6589   -1.0846 H   0  0  0  0  0  0  0  0  0  0  0  0
    0.1495   -2.0749    1.7453 H   0  0  0  0  0  0  0  0  0  0  0  0
    2.2229   -1.0359    1.0418 H   0  0  0  0  0  0  0  0  0  0  0  0
    0.9160    0.1556    1.0107 H   0  0  0  0  0  0  0  0  0  0  0  0
    1.8535   -1.3566   -1.4913 H   0  0  0  0  0  0  0  0  0  0  0  0
    2.5624    1.4779   -0.5518 H   0  0  0  0  0  0  0  0  0  0  0  0
    3.6957    0.1178   -0.5379 H   0  0  0  0  0  0  0  0  0  0  0  0
    4.0131    1.5185   -2.5481 H   0  0  0  0  0  0  0  0  0  0  0  0
    2.3237    1.2771   -3.0231 H   0  0  0  0  0  0  0  0  0  0  0  0
    3.4508   -0.0936   -3.0223 H   0  0  0  0  0  0  0  0  0  0  0  0
  1  2  1  0
  1 10  1  0
  1 11  1  0
  1 12  1  0
  2  3  1  0
  2 13  1  0
  2 14  1  0
  3  4  1  0
  3  5  1  0
  3 15  1  1
  5  6  1  0
  5 16  1  0
  5 17  1  0
  6  7  1  0
  6  8  1  0
  6 18  1  6
  8  9  1  0
  8 19  1  0
  8 20  1  0
  9 21  1  0
  9 22  1  0
  9 23  1  0
M  END
