# Supplementary material for: Conformational Analysis of 1,3-Difluorinated Alkanes
Source: J Org Chem. 2024 May 31;89(12):8789–803. doi: 10.1021/acs.joc.4c00670 (PMC11197103; doi:10.1021/acs.joc.4c00670)
Supplement: Supplementary file 2 — jo4c00670_si_004.zip [file jo4c00670_si_004.zip › SI/starting_structures/syndifluoroheptane/-60_-60_60_180.mol]

 SYN-3,5-DIFLUOROHEPTANE
     RDKit          3D

 23 22  0  0  0  0  0  0  0  0999 V2000
   -1.2937   -0.0068    0.7748 C   0  0  0  0  0  0  0  0  0  0  0  0
   -1.1486   -1.3334    0.0500 C   0  0  0  0  0  0  0  0  0  0  0  0
    0.0969   -2.1221    0.4408 C   0  0  1  0  0  0  0  0  0  0  0  0
    0.1046   -3.2786   -0.2784 F   0  0  0  0  0  0  0  0  0  0  0  0
    1.4633   -1.4463    0.3156 C   0  0  0  0  0  0  0  0  0  0  0  0
    2.0139   -1.1675   -1.0838 C   0  0  1  0  0  0  0  0  0  0  0  0
    2.0111   -2.3190   -1.8073 F   0  0  0  0  0  0  0  0  0  0  0  0
    1.3059   -0.0825   -1.8862 C   0  0  0  0  0  0  0  0  0  0  0  0
    2.0867    0.2707   -3.1465 C   0  0  0  0  0  0  0  0  0  0  0  0
   -1.2628   -0.1475    1.8599 H   0  0  0  0  0  0  0  0  0  0  0  0
   -0.5038    0.6952    0.4953 H   0  0  0  0  0  0  0  0  0  0  0  0
   -2.2530    0.4563    0.5220 H   0  0  0  0  0  0  0  0  0  0  0  0
   -2.0237   -1.9543    0.2818 H   0  0  0  0  0  0  0  0  0  0  0  0
   -1.1968   -1.1876   -1.0312 H   0  0  0  0  0  0  0  0  0  0  0  0
   -0.0204   -2.4227    1.4894 H   0  0  0  0  0  0  0  0  0  0  0  0
    2.1799   -2.1331    0.7867 H   0  0  0  0  0  0  0  0  0  0  0  0
    1.4863   -0.5263    0.9105 H   0  0  0  0  0  0  0  0  0  0  0  0
    3.0662   -0.8808   -0.9665 H   0  0  0  0  0  0  0  0  0  0  0  0
    0.3213   -0.4259   -2.2084 H   0  0  0  0  0  0  0  0  0  0  0  0
    1.1792    0.8202   -1.2798 H   0  0  0  0  0  0  0  0  0  0  0  0
    1.5568    1.0408   -3.7161 H   0  0  0  0  0  0  0  0  0  0  0  0
    2.2095   -0.6050   -3.7919 H   0  0  0  0  0  0  0  0  0  0  0  0
    3.0802    0.6571   -2.8975 H   0  0  0  0  0  0  0  0  0  0  0  0
  1  2  1  0
  1 10  1  0
  1 11  1  0
  1 12  1  0
  2  3  1  0
  2 13  1  0
  2 14  1  0
  3  4  1  0
  3  5  1  0
  3 15  1  1
  5  6  1  0
  5 16  1  0
  5 17  1  0
  6  7  1  0
  6  8  1  0
  6 18  1  1
  8  9  1  0
  8 19  1  0
  8 20  1  0
  9 21  1  0
  9 22  1  0
  9 23  1  0
M  END
