# Supplementary material for: Conformational Analysis of 1,3-Difluorinated Alkanes
Source: J Org Chem. 2024 May 31;89(12):8789–803. doi: 10.1021/acs.joc.4c00670 (PMC11197103; doi:10.1021/acs.joc.4c00670)
Supplement: Supplementary file 2 — jo4c00670_si_004.zip [file jo4c00670_si_004.zip › SI/starting_structures/syndifluoroheptane/60_-60_180_60.mol]

 SYN-3,5-DIFLUOROHEPTANE
     RDKit          3D

 23 22  0  0  0  0  0  0  0  0999 V2000
    4.8155   -2.1787   -1.3703 C   0  0  0  0  0  0  0  0  0  0  0  0
    3.4873   -2.5854   -0.7566 C   0  0  0  0  0  0  0  0  0  0  0  0
    2.3756   -2.9846   -1.7252 C   0  0  1  0  0  0  0  0  0  0  0  0
    2.1808   -1.9638   -2.6106 F   0  0  0  0  0  0  0  0  0  0  0  0
    2.4696   -4.2880   -2.5174 C   0  0  0  0  0  0  0  0  0  0  0  0
    3.5294   -4.3264   -3.6122 C   0  0  1  0  0  0  0  0  0  0  0  0
    4.7499   -4.4361   -3.0125 F   0  0  0  0  0  0  0  0  0  0  0  0
    3.4140   -5.5512   -4.5221 C   0  0  0  0  0  0  0  0  0  0  0  0
    2.1965   -5.5295   -5.4314 C   0  0  0  0  0  0  0  0  0  0  0  0
    5.3563   -1.5227   -0.6791 H   0  0  0  0  0  0  0  0  0  0  0  0
    5.4624   -3.0413   -1.5375 H   0  0  0  0  0  0  0  0  0  0  0  0
    4.6823   -1.6367   -2.3109 H   0  0  0  0  0  0  0  0  0  0  0  0
    3.6507   -3.3847   -0.0248 H   0  0  0  0  0  0  0  0  0  0  0  0
    3.1207   -1.7169   -0.1938 H   0  0  0  0  0  0  0  0  0  0  0  0
    1.4538   -3.0445   -1.1328 H   0  0  0  0  0  0  0  0  0  0  0  0
    1.4861   -4.4428   -2.9745 H   0  0  0  0  0  0  0  0  0  0  0  0
    2.6374   -5.1140   -1.8160 H   0  0  0  0  0  0  0  0  0  0  0  0
    3.5297   -3.4059   -4.2050 H   0  0  0  0  0  0  0  0  0  0  0  0
    4.3174   -5.6068   -5.1418 H   0  0  0  0  0  0  0  0  0  0  0  0
    3.4104   -6.4659   -3.9172 H   0  0  0  0  0  0  0  0  0  0  0  0
    2.2332   -6.3744   -6.1267 H   0  0  0  0  0  0  0  0  0  0  0  0
    2.1635   -4.6080   -6.0212 H   0  0  0  0  0  0  0  0  0  0  0  0
    1.2654   -5.6111   -4.8639 H   0  0  0  0  0  0  0  0  0  0  0  0
  1  2  1  0
  1 10  1  0
  1 11  1  0
  1 12  1  0
  2  3  1  0
  2 13  1  0
  2 14  1  0
  3  4  1  0
  3  5  1  0
  3 15  1  1
  5  6  1  0
  5 16  1  0
  5 17  1  0
  6  7  1  0
  6  8  1  0
  6 18  1  6
  8  9  1  0
  8 19  1  0
  8 20  1  0
  9 21  1  0
  9 22  1  0
  9 23  1  0
M  END
