# Supplementary material for: Conformational Analysis of 1,3-Difluorinated Alkanes
Source: J Org Chem. 2024 May 31;89(12):8789–803. doi: 10.1021/acs.joc.4c00670 (PMC11197103; doi:10.1021/acs.joc.4c00670)
Supplement: Supplementary file 2 — jo4c00670_si_004.zip [file jo4c00670_si_004.zip › SI/starting_structures/syndifluoroheptane/60_60_60_180.mol]

 SYN-3,5-DIFLUOROHEPTANE
     RDKit          3D

 23 22  0  0  0  0  0  0  0  0999 V2000
    2.0632   -1.2181   -0.6060 C   0  0  0  0  0  0  0  0  0  0  0  0
    1.8233   -1.3358   -2.1040 C   0  0  0  0  0  0  0  0  0  0  0  0
    2.9210   -2.0971   -2.8455 C   0  0  1  0  0  0  0  0  0  0  0  0
    4.0855   -1.3931   -2.7007 F   0  0  0  0  0  0  0  0  0  0  0  0
    3.2003   -3.5264   -2.3855 C   0  0  0  0  0  0  0  0  0  0  0  0
    2.0346   -4.5026   -2.5062 C   0  0  1  0  0  0  0  0  0  0  0  0
    1.0371   -4.1055   -1.6700 F   0  0  0  0  0  0  0  0  0  0  0  0
    1.4673   -4.6247   -3.9183 C   0  0  0  0  0  0  0  0  0  0  0  0
    0.4108   -5.7176   -3.9996 C   0  0  0  0  0  0  0  0  0  0  0  0
    1.2963   -0.5818   -0.1525 H   0  0  0  0  0  0  0  0  0  0  0  0
    2.0167   -2.1937   -0.1136 H   0  0  0  0  0  0  0  0  0  0  0  0
    3.0399   -0.7707   -0.3969 H   0  0  0  0  0  0  0  0  0  0  0  0
    0.8463   -1.7953   -2.2858 H   0  0  0  0  0  0  0  0  0  0  0  0
    1.7767   -0.3199   -2.5148 H   0  0  0  0  0  0  0  0  0  0  0  0
    2.6969   -2.0885   -3.9172 H   0  0  0  0  0  0  0  0  0  0  0  0
    3.5434   -3.5046   -1.3444 H   0  0  0  0  0  0  0  0  0  0  0  0
    4.0507   -3.9094   -2.9639 H   0  0  0  0  0  0  0  0  0  0  0  0
    2.3678   -5.4861   -2.1558 H   0  0  0  0  0  0  0  0  0  0  0  0
    0.9991   -3.6817   -4.2202 H   0  0  0  0  0  0  0  0  0  0  0  0
    2.2705   -4.8463   -4.6298 H   0  0  0  0  0  0  0  0  0  0  0  0
    0.0138   -5.7850   -5.0174 H   0  0  0  0  0  0  0  0  0  0  0  0
   -0.4239   -5.5091   -3.3228 H   0  0  0  0  0  0  0  0  0  0  0  0
    0.8333   -6.6921   -3.7350 H   0  0  0  0  0  0  0  0  0  0  0  0
  1  2  1  0
  1 10  1  0
  1 11  1  0
  1 12  1  0
  2  3  1  0
  2 13  1  0
  2 14  1  0
  3  4  1  0
  3  5  1  0
  3 15  1  6
  5  6  1  0
  5 16  1  0
  5 17  1  0
  6  7  1  0
  6  8  1  0
  6 18  1  1
  8  9  1  0
  8 19  1  0
  8 20  1  0
  9 21  1  0
  9 22  1  0
  9 23  1  0
M  END
