# Supplementary material for: Conformational Analysis of 1,3-Difluorinated Alkanes
Source: J Org Chem. 2024 May 31;89(12):8789–803. doi: 10.1021/acs.joc.4c00670 (PMC11197103; doi:10.1021/acs.joc.4c00670)
Supplement: Supplementary file 2 — jo4c00670_si_004.zip [file jo4c00670_si_004.zip › SI/starting_structures/syndifluoroheptane/60_-60_-60_60.mol]

 SYN-3,5-DIFLUOROHEPTANE
     RDKit          3D

 23 22  0  0  0  0  0  0  0  0999 V2000
    1.6133   -1.8885   -1.1323 C   0  0  0  0  0  0  0  0  0  0  0  0
    1.3595   -3.3591   -0.8608 C   0  0  0  0  0  0  0  0  0  0  0  0
    0.5121   -3.6917    0.3680 C   0  0  1  0  0  0  0  0  0  0  0  0
    1.0961   -3.1612    1.4670 F   0  0  0  0  0  0  0  0  0  0  0  0
   -0.9722   -3.3481    0.3255 C   0  0  0  0  0  0  0  0  0  0  0  0
   -1.4906   -1.9132    0.3566 C   0  0  1  0  0  0  0  0  0  0  0  0
   -2.8415   -2.0063    0.1047 F   0  0  0  0  0  0  0  0  0  0  0  0
   -1.3683   -1.0892    1.6385 C   0  0  0  0  0  0  0  0  0  0  0  0
    0.0121   -0.6444    2.0712 C   0  0  0  0  0  0  0  0  0  0  0  0
    1.9981   -1.3823   -0.2434 H   0  0  0  0  0  0  0  0  0  0  0  0
    2.3657   -1.7843   -1.9218 H   0  0  0  0  0  0  0  0  0  0  0  0
    0.7180   -1.3742   -1.4824 H   0  0  0  0  0  0  0  0  0  0  0  0
    0.9128   -3.8183   -1.7504 H   0  0  0  0  0  0  0  0  0  0  0  0
    2.3394   -3.8333   -0.7213 H   0  0  0  0  0  0  0  0  0  0  0  0
    0.5745   -4.7797    0.4980 H   0  0  0  0  0  0  0  0  0  0  0  0
   -1.4436   -3.8602    1.1759 H   0  0  0  0  0  0  0  0  0  0  0  0
   -1.4018   -3.8328   -0.5617 H   0  0  0  0  0  0  0  0  0  0  0  0
   -1.0863   -1.3411   -0.4787 H   0  0  0  0  0  0  0  0  0  0  0  0
   -1.9834   -0.1898    1.5013 H   0  0  0  0  0  0  0  0  0  0  0  0
   -1.8465   -1.6337    2.4621 H   0  0  0  0  0  0  0  0  0  0  0  0
   -0.0765    0.1799    2.7880 H   0  0  0  0  0  0  0  0  0  0  0  0
    0.6006   -0.2813    1.2259 H   0  0  0  0  0  0  0  0  0  0  0  0
    0.5542   -1.4367    2.5873 H   0  0  0  0  0  0  0  0  0  0  0  0
  1  2  1  0
  1 10  1  0
  1 11  1  0
  1 12  1  0
  2  3  1  0
  2 13  1  0
  2 14  1  0
  3  4  1  0
  3  5  1  0
  3 15  1  1
  5  6  1  0
  5 16  1  0
  5 17  1  0
  6  7  1  0
  6  8  1  0
  6 18  1  6
  8  9  1  0
  8 19  1  0
  8 20  1  0
  9 21  1  0
  9 22  1  0
  9 23  1  0
M  END
