# Supplementary material for: Conformational Analysis of 1,3-Difluorinated Alkanes
Source: J Org Chem. 2024 May 31;89(12):8789–803. doi: 10.1021/acs.joc.4c00670 (PMC11197103; doi:10.1021/acs.joc.4c00670)
Supplement: Supplementary file 2 — jo4c00670_si_004.zip [file jo4c00670_si_004.zip › SI/starting_structures/syndifluoroheptane/60_180_180_-60.mol]

 SYN-3,5-DIFLUOROHEPTANE
     RDKit          3D

 23 22  0  0  0  0  0  0  0  0999 V2000
    0.2252   -1.1908   -2.0877 C   0  0  0  0  0  0  0  0  0  0  0  0
    1.5547   -0.9322   -2.7817 C   0  0  0  0  0  0  0  0  0  0  0  0
    2.7653   -1.4663   -2.0148 C   0  0  1  0  0  0  0  0  0  0  0  0
    2.8074   -0.8441   -0.8053 F   0  0  0  0  0  0  0  0  0  0  0  0
    2.7380   -2.9791   -1.8010 C   0  0  0  0  0  0  0  0  0  0  0  0
    4.0626   -3.4855   -1.2321 C   0  0  1  0  0  0  0  0  0  0  0  0
    4.2085   -3.0249    0.0400 F   0  0  0  0  0  0  0  0  0  0  0  0
    4.1749   -5.0104   -1.2008 C   0  0  0  0  0  0  0  0  0  0  0  0
    3.1139   -5.6868   -0.3448 C   0  0  0  0  0  0  0  0  0  0  0  0
   -0.5860   -0.7029   -2.6377 H   0  0  0  0  0  0  0  0  0  0  0  0
   -0.0018   -2.2600   -2.0435 H   0  0  0  0  0  0  0  0  0  0  0  0
    0.2285   -0.7940   -1.0677 H   0  0  0  0  0  0  0  0  0  0  0  0
    1.5299   -1.3649   -3.7883 H   0  0  0  0  0  0  0  0  0  0  0  0
    1.6703    0.1522   -2.8963 H   0  0  0  0  0  0  0  0  0  0  0  0
    3.6735   -1.1794   -2.5566 H   0  0  0  0  0  0  0  0  0  0  0  0
    2.5312   -3.4810   -2.7531 H   0  0  0  0  0  0  0  0  0  0  0  0
    1.9364   -3.2203   -1.0950 H   0  0  0  0  0  0  0  0  0  0  0  0
    4.8996   -3.0879   -1.8168 H   0  0  0  0  0  0  0  0  0  0  0  0
    4.1282   -5.4091   -2.2206 H   0  0  0  0  0  0  0  0  0  0  0  0
    5.1574   -5.2754   -0.7923 H   0  0  0  0  0  0  0  0  0  0  0  0
    3.3074   -6.7629   -0.2886 H   0  0  0  0  0  0  0  0  0  0  0  0
    2.1136   -5.5527   -0.7671 H   0  0  0  0  0  0  0  0  0  0  0  0
    3.1165   -5.2892    0.6748 H   0  0  0  0  0  0  0  0  0  0  0  0
  1  2  1  0
  1 10  1  0
  1 11  1  0
  1 12  1  0
  2  3  1  0
  2 13  1  0
  2 14  1  0
  3  4  1  0
  3  5  1  0
  3 15  1  6
  5  6  1  0
  5 16  1  0
  5 17  1  0
  6  7  1  0
  6  8  1  0
  6 18  1  6
  8  9  1  0
  8 19  1  0
  8 20  1  0
  9 21  1  0
  9 22  1  0
  9 23  1  0
M  END
