# Supplementary material for: Conformational Analysis of 1,3-Difluorinated Alkanes
Source: J Org Chem. 2024 May 31;89(12):8789–803. doi: 10.1021/acs.joc.4c00670 (PMC11197103; doi:10.1021/acs.joc.4c00670)
Supplement: Supplementary file 2 — jo4c00670_si_004.zip [file jo4c00670_si_004.zip › SI/starting_structures/syndifluoroheptane/-60_180_-60_-60.mol]

 SYN-3,5-DIFLUOROHEPTANE
     RDKit          3D

 23 22  0  0  0  0  0  0  0  0999 V2000
    1.5230   -1.8291    1.1214 C   0  0  0  0  0  0  0  0  0  0  0  0
    1.0068   -2.8139    0.0860 C   0  0  0  0  0  0  0  0  0  0  0  0
    0.0638   -3.8697    0.6601 C   0  0  1  0  0  0  0  0  0  0  0  0
   -0.3933   -4.6189   -0.3855 F   0  0  0  0  0  0  0  0  0  0  0  0
    0.7340   -4.8107    1.6527 C   0  0  0  0  0  0  0  0  0  0  0  0
   -0.1627   -5.9729    2.0732 C   0  0  1  0  0  0  0  0  0  0  0  0
    0.5461   -6.7313    2.9632 F   0  0  0  0  0  0  0  0  0  0  0  0
   -1.4894   -5.5987    2.7339 C   0  0  0  0  0  0  0  0  0  0  0  0
   -1.3308   -4.7374    3.9785 C   0  0  0  0  0  0  0  0  0  0  0  0
    2.1667   -2.3206    1.8567 H   0  0  0  0  0  0  0  0  0  0  0  0
    2.1142   -1.0471    0.6342 H   0  0  0  0  0  0  0  0  0  0  0  0
    0.6957   -1.3472    1.6519 H   0  0  0  0  0  0  0  0  0  0  0  0
    0.4742   -2.2634   -0.6990 H   0  0  0  0  0  0  0  0  0  0  0  0
    1.8512   -3.3033   -0.4139 H   0  0  0  0  0  0  0  0  0  0  0  0
   -0.8050   -3.3784    1.1097 H   0  0  0  0  0  0  0  0  0  0  0  0
    1.0772   -4.2682    2.5401 H   0  0  0  0  0  0  0  0  0  0  0  0
    1.6365   -5.2398    1.1991 H   0  0  0  0  0  0  0  0  0  0  0  0
   -0.3647   -6.6147    1.2084 H   0  0  0  0  0  0  0  0  0  0  0  0
   -2.1443   -5.0908    2.0179 H   0  0  0  0  0  0  0  0  0  0  0  0
   -1.9975   -6.5246    3.0293 H   0  0  0  0  0  0  0  0  0  0  0  0
   -2.3042   -4.5852    4.4558 H   0  0  0  0  0  0  0  0  0  0  0  0
   -0.9242   -3.7515    3.7346 H   0  0  0  0  0  0  0  0  0  0  0  0
   -0.6682   -5.2151    4.7070 H   0  0  0  0  0  0  0  0  0  0  0  0
  1  2  1  0
  1 10  1  0
  1 11  1  0
  1 12  1  0
  2  3  1  0
  2 13  1  0
  2 14  1  0
  3  4  1  0
  3  5  1  0
  3 15  1  1
  5  6  1  0
  5 16  1  0
  5 17  1  0
  6  7  1  0
  6  8  1  0
  6 18  1  6
  8  9  1  0
  8 19  1  0
  8 20  1  0
  9 21  1  0
  9 22  1  0
  9 23  1  0
M  END
