# Supplementary material for: Conformational Analysis of 1,3-Difluorinated Alkanes
Source: J Org Chem. 2024 May 31;89(12):8789–803. doi: 10.1021/acs.joc.4c00670 (PMC11197103; doi:10.1021/acs.joc.4c00670)
Supplement: Supplementary file 2 — jo4c00670_si_004.zip [file jo4c00670_si_004.zip › SI/starting_structures/syndifluoroheptane/180_-60_180_180.mol]

 SYN-3,5-DIFLUOROHEPTANE
     RDKit          3D

 23 22  0  0  0  0  0  0  0  0999 V2000
    0.5780    1.2093   -2.6107 C   0  0  0  0  0  0  0  0  0  0  0  0
    0.5343   -0.3119   -2.6518 C   0  0  0  0  0  0  0  0  0  0  0  0
    1.2074   -0.9204   -1.4251 C   0  0  1  0  0  0  0  0  0  0  0  0
    0.4732   -0.5972   -0.3213 F   0  0  0  0  0  0  0  0  0  0  0  0
    1.3633   -2.4394   -1.4578 C   0  0  0  0  0  0  0  0  0  0  0  0
    0.0360   -3.1796   -1.5959 C   0  0  1  0  0  0  0  0  0  0  0  0
   -0.4267   -2.9949   -2.8656 F   0  0  0  0  0  0  0  0  0  0  0  0
    0.2078   -4.6820   -1.3788 C   0  0  0  0  0  0  0  0  0  0  0  0
   -1.1179   -5.4192   -1.4970 C   0  0  0  0  0  0  0  0  0  0  0  0
    0.0825    1.6261   -3.4932 H   0  0  0  0  0  0  0  0  0  0  0  0
    0.0680    1.5938   -1.7216 H   0  0  0  0  0  0  0  0  0  0  0  0
    1.6108    1.5720   -2.5988 H   0  0  0  0  0  0  0  0  0  0  0  0
   -0.5177   -0.6136   -2.6934 H   0  0  0  0  0  0  0  0  0  0  0  0
    1.0262   -0.6620   -3.5659 H   0  0  0  0  0  0  0  0  0  0  0  0
    2.1989   -0.4738   -1.2878 H   0  0  0  0  0  0  0  0  0  0  0  0
    1.8479   -2.7474   -0.5236 H   0  0  0  0  0  0  0  0  0  0  0  0
    2.0250   -2.7137   -2.2878 H   0  0  0  0  0  0  0  0  0  0  0  0
   -0.7116   -2.7773   -0.9039 H   0  0  0  0  0  0  0  0  0  0  0  0
    0.8985   -5.0866   -2.1278 H   0  0  0  0  0  0  0  0  0  0  0  0
    0.6384   -4.8737   -0.3896 H   0  0  0  0  0  0  0  0  0  0  0  0
   -0.9700   -6.4918   -1.3372 H   0  0  0  0  0  0  0  0  0  0  0  0
   -1.5582   -5.2820   -2.4897 H   0  0  0  0  0  0  0  0  0  0  0  0
   -1.8337   -5.0601   -0.7507 H   0  0  0  0  0  0  0  0  0  0  0  0
  1  2  1  0
  1 10  1  0
  1 11  1  0
  1 12  1  0
  2  3  1  0
  2 13  1  0
  2 14  1  0
  3  4  1  0
  3  5  1  0
  3 15  1  1
  5  6  1  0
  5 16  1  0
  5 17  1  0
  6  7  1  0
  6  8  1  0
  6 18  1  1
  8  9  1  0
  8 19  1  0
  8 20  1  0
  9 21  1  0
  9 22  1  0
  9 23  1  0
M  END
