# Supplementary material for: Conformational Analysis of 1,3-Difluorinated Alkanes
Source: J Org Chem. 2024 May 31;89(12):8789–803. doi: 10.1021/acs.joc.4c00670 (PMC11197103; doi:10.1021/acs.joc.4c00670)
Supplement: Supplementary file 2 — jo4c00670_si_004.zip [file jo4c00670_si_004.zip › SI/starting_structures/syndifluoroheptane/180_-60_60_-60.mol]

 SYN-3,5-DIFLUOROHEPTANE
     RDKit          3D

 23 22  0  0  0  0  0  0  0  0999 V2000
    0.1656    0.3213   -3.0823 C   0  0  0  0  0  0  0  0  0  0  0  0
    0.9538   -0.8792   -2.5671 C   0  0  0  0  0  0  0  0  0  0  0  0
    1.5781   -0.5876   -1.2145 C   0  0  1  0  0  0  0  0  0  0  0  0
    0.5731   -0.4277   -0.3072 F   0  0  0  0  0  0  0  0  0  0  0  0
    2.5920   -1.5736   -0.6397 C   0  0  0  0  0  0  0  0  0  0  0  0
    2.2426   -2.9722   -0.1313 C   0  0  1  0  0  0  0  0  0  0  0  0
    1.2854   -2.8449    0.8348 F   0  0  0  0  0  0  0  0  0  0  0  0
    1.8211   -4.1157   -1.0500 C   0  0  0  0  0  0  0  0  0  0  0  0
    0.4696   -4.0457   -1.7255 C   0  0  0  0  0  0  0  0  0  0  0  0
   -0.3035    0.0817   -4.0419 H   0  0  0  0  0  0  0  0  0  0  0  0
   -0.6243    0.6068   -2.3801 H   0  0  0  0  0  0  0  0  0  0  0  0
    0.8215    1.1849   -3.2324 H   0  0  0  0  0  0  0  0  0  0  0  0
    0.2216   -1.6750   -2.4720 H   0  0  0  0  0  0  0  0  0  0  0  0
    1.7148   -1.1690   -3.2982 H   0  0  0  0  0  0  0  0  0  0  0  0
    2.0843    0.3840   -1.2788 H   0  0  0  0  0  0  0  0  0  0  0  0
    3.0264   -1.0576    0.2287 H   0  0  0  0  0  0  0  0  0  0  0  0
    3.4085   -1.6774   -1.3660 H   0  0  0  0  0  0  0  0  0  0  0  0
    3.1373   -3.3295    0.3957 H   0  0  0  0  0  0  0  0  0  0  0  0
    2.5960   -4.2772   -1.8088 H   0  0  0  0  0  0  0  0  0  0  0  0
    1.8108   -5.0221   -0.4293 H   0  0  0  0  0  0  0  0  0  0  0  0
    0.0612   -5.0560   -1.8432 H   0  0  0  0  0  0  0  0  0  0  0  0
    0.5613   -3.6452   -2.7373 H   0  0  0  0  0  0  0  0  0  0  0  0
   -0.2523   -3.4643   -1.1457 H   0  0  0  0  0  0  0  0  0  0  0  0
  1  2  1  0
  1 10  1  0
  1 11  1  0
  1 12  1  0
  2  3  1  0
  2 13  1  0
  2 14  1  0
  3  4  1  0
  3  5  1  0
  3 15  1  6
  5  6  1  0
  5 16  1  0
  5 17  1  0
  6  7  1  0
  6  8  1  0
  6 18  1  1
  8  9  1  0
  8 19  1  0
  8 20  1  0
  9 21  1  0
  9 22  1  0
  9 23  1  0
M  END
