# Supplementary material for: Conformational Analysis of 1,3-Difluorinated Alkanes
Source: J Org Chem. 2024 May 31;89(12):8789–803. doi: 10.1021/acs.joc.4c00670 (PMC11197103; doi:10.1021/acs.joc.4c00670)
Supplement: Supplementary file 2 — jo4c00670_si_004.zip [file jo4c00670_si_004.zip › SI/starting_structures/antidifluoroheptane/60_-60_180_-60.mol]

 SYN-3,5-DIFLUOROHEPTANE
     RDKit          3D

 23 22  0  0  0  0  0  0  0  0999 V2000
    1.8688    2.4163   -2.0234 C   0  0  0  0  0  0  0  0  0  0  0  0
    1.4142    2.0296   -0.6235 C   0  0  0  0  0  0  0  0  0  0  0  0
   -0.0203    2.4333   -0.2798 C   0  0  1  0  0  0  0  0  0  0  0  0
   -0.1258    3.7906   -0.2694 F   0  0  0  0  0  0  0  0  0  0  0  0
   -1.1355    1.8589   -1.1526 C   0  0  0  0  0  0  0  0  0  0  0  0
   -1.0318    2.2287   -2.6259 C   0  0  1  0  0  0  0  0  0  0  0  0
    0.1506    1.7476   -3.1062 F   0  0  0  0  0  0  0  0  0  0  0  0
   -2.1543    1.6469   -3.4869 C   0  0  0  0  0  0  0  0  0  0  0  0
   -2.2151    0.1263   -3.4685 C   0  0  0  0  0  0  0  0  0  0  0  0
    1.7968    3.4984   -2.1730 H   0  0  0  0  0  0  0  0  0  0  0  0
    1.2850    1.9262   -2.8039 H   0  0  0  0  0  0  0  0  0  0  0  0
    2.9164    2.1313   -2.1662 H   0  0  0  0  0  0  0  0  0  0  0  0
    1.5605    0.9567   -0.4554 H   0  0  0  0  0  0  0  0  0  0  0  0
    2.0833    2.5434    0.0786 H   0  0  0  0  0  0  0  0  0  0  0  0
   -0.2207    2.1032    0.7469 H   0  0  0  0  0  0  0  0  0  0  0  0
   -1.1327    0.7680   -1.0450 H   0  0  0  0  0  0  0  0  0  0  0  0
   -2.0880    2.2350   -0.7599 H   0  0  0  0  0  0  0  0  0  0  0  0
   -1.0237    3.3168   -2.7514 H   0  0  0  0  0  0  0  0  0  0  0  0
   -1.9952    1.9665   -4.5236 H   0  0  0  0  0  0  0  0  0  0  0  0
   -3.1199    2.0536   -3.1655 H   0  0  0  0  0  0  0  0  0  0  0  0
   -2.4736   -0.2519   -2.4750 H   0  0  0  0  0  0  0  0  0  0  0  0
   -1.2572   -0.3107   -3.7674 H   0  0  0  0  0  0  0  0  0  0  0  0
   -2.9805   -0.2270   -4.1671 H   0  0  0  0  0  0  0  0  0  0  0  0
  1  2  1  0
  1 10  1  0
  1 11  1  0
  1 12  1  0
  2  3  1  0
  2 13  1  0
  2 14  1  0
  3  4  1  0
  3  5  1  0
  3 15  1  1
  5  6  1  0
  5 16  1  0
  5 17  1  0
  6  7  1  0
  6  8  1  0
  6 18  1  1
  8  9  1  0
  8 19  1  0
  8 20  1  0
  9 21  1  0
  9 22  1  0
  9 23  1  0
M  END
