# Supplementary material for: Conformational Analysis of 1,3-Difluorinated Alkanes
Source: J Org Chem. 2024 May 31;89(12):8789–803. doi: 10.1021/acs.joc.4c00670 (PMC11197103; doi:10.1021/acs.joc.4c00670)
Supplement: Supplementary file 2 — jo4c00670_si_004.zip [file jo4c00670_si_004.zip › SI/starting_structures/antidifluoroheptane/180_60_60_180.mol]

 SYN-3,5-DIFLUOROHEPTANE
     RDKit          3D

 23 22  0  0  0  0  0  0  0  0999 V2000
    3.3300    2.7331    1.5427 C   0  0  0  0  0  0  0  0  0  0  0  0
    2.1860    1.8006    1.1694 C   0  0  0  0  0  0  0  0  0  0  0  0
    0.9265    2.5798    0.7997 C   0  0  1  0  0  0  0  0  0  0  0  0
    1.2176    3.3521   -0.2922 F   0  0  0  0  0  0  0  0  0  0  0  0
   -0.2666    1.7083    0.4126 C   0  0  0  0  0  0  0  0  0  0  0  0
   -0.7633    0.7369    1.4783 C   0  0  1  0  0  0  0  0  0  0  0  0
    0.2347   -0.1396    1.7754 F   0  0  0  0  0  0  0  0  0  0  0  0
   -1.2250    1.4072    2.7697 C   0  0  0  0  0  0  0  0  0  0  0  0
   -1.7063    0.3817    3.7864 C   0  0  0  0  0  0  0  0  0  0  0  0
    3.0612    3.3590    2.3997 H   0  0  0  0  0  0  0  0  0  0  0  0
    3.5941    3.3887    0.7069 H   0  0  0  0  0  0  0  0  0  0  0  0
    4.2185    2.1530    1.8110 H   0  0  0  0  0  0  0  0  0  0  0  0
    2.5024    1.1840    0.3204 H   0  0  0  0  0  0  0  0  0  0  0  0
    1.9931    1.1338    2.0152 H   0  0  0  0  0  0  0  0  0  0  0  0
    0.6543    3.2711    1.6035 H   0  0  0  0  0  0  0  0  0  0  0  0
   -1.0906    2.3698    0.1169 H   0  0  0  0  0  0  0  0  0  0  0  0
   -0.0010    1.1405   -0.4879 H   0  0  0  0  0  0  0  0  0  0  0  0
   -1.5838    0.1470    1.0540 H   0  0  0  0  0  0  0  0  0  0  0  0
   -2.0353    2.1140    2.5592 H   0  0  0  0  0  0  0  0  0  0  0  0
   -0.3980    1.9655    3.2217 H   0  0  0  0  0  0  0  0  0  0  0  0
   -2.5556   -0.1884    3.3965 H   0  0  0  0  0  0  0  0  0  0  0  0
   -2.0269    0.8819    4.7056 H   0  0  0  0  0  0  0  0  0  0  0  0
   -0.9083   -0.3220    4.0435 H   0  0  0  0  0  0  0  0  0  0  0  0
  1  2  1  0
  1 10  1  0
  1 11  1  0
  1 12  1  0
  2  3  1  0
  2 13  1  0
  2 14  1  0
  3  4  1  0
  3  5  1  0
  3 15  1  1
  5  6  1  0
  5 16  1  0
  5 17  1  0
  6  7  1  0
  6  8  1  0
  6 18  1  6
  8  9  1  0
  8 19  1  0
  8 20  1  0
  9 21  1  0
  9 22  1  0
  9 23  1  0
M  END
