# Supplementary material for: Conformational Analysis of 1,3-Difluorinated Alkanes
Source: J Org Chem. 2024 May 31;89(12):8789–803. doi: 10.1021/acs.joc.4c00670 (PMC11197103; doi:10.1021/acs.joc.4c00670)
Supplement: Supplementary file 2 — jo4c00670_si_004.zip [file jo4c00670_si_004.zip › SI/starting_structures/antidifluoroheptane/-60_60_180_180.mol]

 SYN-3,5-DIFLUOROHEPTANE
     RDKit          3D

 23 22  0  0  0  0  0  0  0  0999 V2000
    0.3743   -0.6295    1.1491 C   0  0  0  0  0  0  0  0  0  0  0  0
    0.3262    0.5456    0.1923 C   0  0  0  0  0  0  0  0  0  0  0  0
   -0.4406    0.3053   -1.1087 C   0  0  1  0  0  0  0  0  0  0  0  0
   -0.3061    1.4621   -1.8358 F   0  0  0  0  0  0  0  0  0  0  0  0
    0.0876   -0.8238   -1.9919 C   0  0  0  0  0  0  0  0  0  0  0  0
    0.0811   -2.1863   -1.3084 C   0  0  1  0  0  0  0  0  0  0  0  0
   -1.2070   -2.4948   -0.9864 F   0  0  0  0  0  0  0  0  0  0  0  0
    0.6175   -3.2786   -2.2322 C   0  0  0  0  0  0  0  0  0  0  0  0
    0.6118   -4.6393   -1.5516 C   0  0  0  0  0  0  0  0  0  0  0  0
    1.0442   -1.4118    0.7822 H   0  0  0  0  0  0  0  0  0  0  0  0
    0.7612   -0.3050    2.1208 H   0  0  0  0  0  0  0  0  0  0  0  0
   -0.6210   -1.0555    1.3073 H   0  0  0  0  0  0  0  0  0  0  0  0
   -0.1424    1.3955    0.7044 H   0  0  0  0  0  0  0  0  0  0  0  0
    1.3473    0.8731   -0.0382 H   0  0  0  0  0  0  0  0  0  0  0  0
   -1.5106    0.1870   -0.9092 H   0  0  0  0  0  0  0  0  0  0  0  0
   -0.5568   -0.8775   -2.8790 H   0  0  0  0  0  0  0  0  0  0  0  0
    1.0925   -0.5796   -2.3560 H   0  0  0  0  0  0  0  0  0  0  0  0
    0.6536   -2.1761   -0.3793 H   0  0  0  0  0  0  0  0  0  0  0  0
    1.6392   -3.0372   -2.5466 H   0  0  0  0  0  0  0  0  0  0  0  0
   -0.0040   -3.3393   -3.1331 H   0  0  0  0  0  0  0  0  0  0  0  0
   -0.4021   -4.9284   -1.2573 H   0  0  0  0  0  0  0  0  0  0  0  0
    0.9984   -5.4044   -2.2321 H   0  0  0  0  0  0  0  0  0  0  0  0
    1.2411   -4.6322   -0.6559 H   0  0  0  0  0  0  0  0  0  0  0  0
  1  2  1  0
  1 10  1  0
  1 11  1  0
  1 12  1  0
  2  3  1  0
  2 13  1  0
  2 14  1  0
  3  4  1  0
  3  5  1  0
  3 15  1  1
  5  6  1  0
  5 16  1  0
  5 17  1  0
  6  7  1  0
  6  8  1  0
  6 18  1  1
  8  9  1  0
  8 19  1  0
  8 20  1  0
  9 21  1  0
  9 22  1  0
  9 23  1  0
M  END
