# Supplementary material for: Conformational Analysis of 1,3-Difluorinated Alkanes
Source: J Org Chem. 2024 May 31;89(12):8789–803. doi: 10.1021/acs.joc.4c00670 (PMC11197103; doi:10.1021/acs.joc.4c00670)
Supplement: Supplementary file 2 — jo4c00670_si_004.zip [file jo4c00670_si_004.zip › SI/starting_structures/antidifluoroheptane/-60_-60_-60_-60.mol]

 SYN-3,5-DIFLUOROHEPTANE
     RDKit          3D

 23 22  0  0  0  0  0  0  0  0999 V2000
   -3.2735   -0.4833    0.0022 C   0  0  0  0  0  0  0  0  0  0  0  0
   -2.5181    0.8343   -0.0358 C   0  0  0  0  0  0  0  0  0  0  0  0
   -1.0186    0.6743   -0.2776 C   0  0  1  0  0  0  0  0  0  0  0  0
   -0.4725    1.9224   -0.3308 F   0  0  0  0  0  0  0  0  0  0  0  0
   -0.2549   -0.1459    0.7574 C   0  0  0  0  0  0  0  0  0  0  0  0
   -0.3006    0.3876    2.1877 C   0  0  1  0  0  0  0  0  0  0  0  0
    0.4171   -0.4805    2.9646 F   0  0  0  0  0  0  0  0  0  0  0  0
    0.2604    1.7900    2.4186 C   0  0  0  0  0  0  0  0  0  0  0  0
    1.7283    1.9331    2.0443 C   0  0  0  0  0  0  0  0  0  0  0  0
   -3.1029   -1.0599   -0.9124 H   0  0  0  0  0  0  0  0  0  0  0  0
   -2.9718   -1.0945    0.8579 H   0  0  0  0  0  0  0  0  0  0  0  0
   -4.3488   -0.2978    0.0896 H   0  0  0  0  0  0  0  0  0  0  0  0
   -2.9302    1.4589   -0.8380 H   0  0  0  0  0  0  0  0  0  0  0  0
   -2.6972    1.3950    0.8883 H   0  0  0  0  0  0  0  0  0  0  0  0
   -0.8600    0.2263   -1.2651 H   0  0  0  0  0  0  0  0  0  0  0  0
   -0.6323   -1.1758    0.7629 H   0  0  0  0  0  0  0  0  0  0  0  0
    0.7925   -0.2284    0.4435 H   0  0  0  0  0  0  0  0  0  0  0  0
   -1.3271    0.3504    2.5665 H   0  0  0  0  0  0  0  0  0  0  0  0
    0.1647    2.0231    3.4860 H   0  0  0  0  0  0  0  0  0  0  0  0
   -0.3320    2.5352    1.8779 H   0  0  0  0  0  0  0  0  0  0  0  0
    1.8817    1.8176    0.9675 H   0  0  0  0  0  0  0  0  0  0  0  0
    2.0915    2.9270    2.3253 H   0  0  0  0  0  0  0  0  0  0  0  0
    2.3421    1.1903    2.5634 H   0  0  0  0  0  0  0  0  0  0  0  0
  1  2  1  0
  1 10  1  0
  1 11  1  0
  1 12  1  0
  2  3  1  0
  2 13  1  0
  2 14  1  0
  3  4  1  0
  3  5  1  0
  3 15  1  6
  5  6  1  0
  5 16  1  0
  5 17  1  0
  6  7  1  0
  6  8  1  0
  6 18  1  1
  8  9  1  0
  8 19  1  0
  8 20  1  0
  9 21  1  0
  9 22  1  0
  9 23  1  0
M  END
