# Supplementary material for: Conformational Analysis of 1,3-Difluorinated Alkanes
Source: J Org Chem. 2024 May 31;89(12):8789–803. doi: 10.1021/acs.joc.4c00670 (PMC11197103; doi:10.1021/acs.joc.4c00670)
Supplement: Supplementary file 2 — jo4c00670_si_004.zip [file jo4c00670_si_004.zip › SI/starting_structures/antidifluoroheptane/180_60_60_60.mol]

 SYN-3,5-DIFLUOROHEPTANE
     RDKit          3D

 23 22  0  0  0  0  0  0  0  0999 V2000
    3.3130    2.6760    1.6005 C   0  0  0  0  0  0  0  0  0  0  0  0
    2.1614    1.7798    1.1669 C   0  0  0  0  0  0  0  0  0  0  0  0
    0.9406    2.5979    0.7534 C   0  0  1  0  0  0  0  0  0  0  0  0
    1.2994    3.3741   -0.3152 F   0  0  0  0  0  0  0  0  0  0  0  0
   -0.2576    1.7636    0.3049 C   0  0  0  0  0  0  0  0  0  0  0  0
   -0.8224    0.7954    1.3395 C   0  0  1  0  0  0  0  0  0  0  0  0
    0.1479   -0.1055    1.6648 F   0  0  0  0  0  0  0  0  0  0  0  0
   -1.3327    1.4183    2.6370 C   0  0  0  0  0  0  0  0  0  0  0  0
   -2.4593    2.4165    2.4309 C   0  0  0  0  0  0  0  0  0  0  0  0
    3.0248    3.2991    2.4531 H   0  0  0  0  0  0  0  0  0  0  0  0
    3.6304    3.3337    0.7851 H   0  0  0  0  0  0  0  0  0  0  0  0
    4.1732    2.0685    1.8990 H   0  0  0  0  0  0  0  0  0  0  0  0
    2.4972    1.1644    0.3245 H   0  0  0  0  0  0  0  0  0  0  0  0
    1.9139    1.1089    1.9951 H   0  0  0  0  0  0  0  0  0  0  0  0
    0.6539    3.2871    1.5539 H   0  0  0  0  0  0  0  0  0  0  0  0
   -1.0474    2.4466   -0.0306 H   0  0  0  0  0  0  0  0  0  0  0  0
    0.0358    1.1939   -0.5861 H   0  0  0  0  0  0  0  0  0  0  0  0
   -1.6313    0.2203    0.8746 H   0  0  0  0  0  0  0  0  0  0  0  0
   -0.5082    1.8911    3.1822 H   0  0  0  0  0  0  0  0  0  0  0  0
   -1.6862    0.6107    3.2899 H   0  0  0  0  0  0  0  0  0  0  0  0
   -2.1210    3.2945    1.8729 H   0  0  0  0  0  0  0  0  0  0  0  0
   -2.8364    2.7629    3.3985 H   0  0  0  0  0  0  0  0  0  0  0  0
   -3.2925    1.9607    1.8867 H   0  0  0  0  0  0  0  0  0  0  0  0
  1  2  1  0
  1 10  1  0
  1 11  1  0
  1 12  1  0
  2  3  1  0
  2 13  1  0
  2 14  1  0
  3  4  1  0
  3  5  1  0
  3 15  1  1
  5  6  1  0
  5 16  1  0
  5 17  1  0
  6  7  1  0
  6  8  1  0
  6 18  1  6
  8  9  1  0
  8 19  1  0
  8 20  1  0
  9 21  1  0
  9 22  1  0
  9 23  1  0
M  END
