# Supplementary material for: Conformational Analysis of 1,3-Difluorinated Alkanes
Source: J Org Chem. 2024 May 31;89(12):8789–803. doi: 10.1021/acs.joc.4c00670 (PMC11197103; doi:10.1021/acs.joc.4c00670)
Supplement: Supplementary file 2 — jo4c00670_si_004.zip [file jo4c00670_si_004.zip › SI/starting_structures/antidifluoroheptane/180_180_180_180.mol]

 SYN-3,5-DIFLUOROHEPTANE
     RDKit          3D

 23 22  0  0  0  0  0  0  0  0999 V2000
    3.8102    1.6584   -0.1252 C   0  0  0  0  0  0  0  0  0  0  0  0
    2.4594    1.1223    0.3248 C   0  0  0  0  0  0  0  0  0  0  0  0
    1.3566    2.1661    0.1574 C   0  0  1  0  0  0  0  0  0  0  0  0
    1.2837    2.4934   -1.1613 F   0  0  0  0  0  0  0  0  0  0  0  0
    0.0023    1.6245    0.6100 C   0  0  0  0  0  0  0  0  0  0  0  0
   -1.1043    2.6639    0.4449 C   0  0  1  0  0  0  0  0  0  0  0  0
   -1.2056    2.9969   -0.8705 F   0  0  0  0  0  0  0  0  0  0  0  0
   -2.4563    2.1167    0.8992 C   0  0  0  0  0  0  0  0  0  0  0  0
   -3.5614    3.1496    0.7361 C   0  0  0  0  0  0  0  0  0  0  0  0
    4.0989    2.5360    0.4620 H   0  0  0  0  0  0  0  0  0  0  0  0
    3.7891    1.9433   -1.1819 H   0  0  0  0  0  0  0  0  0  0  0  0
    4.5829    0.8940    0.0042 H   0  0  0  0  0  0  0  0  0  0  0  0
    2.2211    0.2348   -0.2730 H   0  0  0  0  0  0  0  0  0  0  0  0
    2.5276    0.8099    1.3730 H   0  0  0  0  0  0  0  0  0  0  0  0
    1.6106    3.0761    0.7122 H   0  0  0  0  0  0  0  0  0  0  0  0
   -0.2465    0.7424    0.0079 H   0  0  0  0  0  0  0  0  0  0  0  0
    0.0629    1.3169    1.6605 H   0  0  0  0  0  0  0  0  0  0  0  0
   -0.8599    3.5759    1.0008 H   0  0  0  0  0  0  0  0  0  0  0  0
   -2.4050    1.8078    1.9493 H   0  0  0  0  0  0  0  0  0  0  0  0
   -2.7156    1.2335    0.3038 H   0  0  0  0  0  0  0  0  0  0  0  0
   -3.3533    4.0435    1.3327 H   0  0  0  0  0  0  0  0  0  0  0  0
   -4.5186    2.7353    1.0677 H   0  0  0  0  0  0  0  0  0  0  0  0
   -3.6673    3.4517   -0.3106 H   0  0  0  0  0  0  0  0  0  0  0  0
  1  2  1  0
  1 10  1  0
  1 11  1  0
  1 12  1  0
  2  3  1  0
  2 13  1  0
  2 14  1  0
  3  4  1  0
  3  5  1  0
  3 15  1  1
  5  6  1  0
  5 16  1  0
  5 17  1  0
  6  7  1  0
  6  8  1  0
  6 18  1  1
  8  9  1  0
  8 19  1  0
  8 20  1  0
  9 21  1  0
  9 22  1  0
  9 23  1  0
M  END
