# Supplementary material for: Conformational Analysis of 1,3-Difluorinated Alkanes
Source: J Org Chem. 2024 May 31;89(12):8789–803. doi: 10.1021/acs.joc.4c00670 (PMC11197103; doi:10.1021/acs.joc.4c00670)
Supplement: Supplementary file 2 — jo4c00670_si_004.zip [file jo4c00670_si_004.zip › SI/starting_structures/antidifluoroheptane/60_180_60_180.mol]

 SYN-3,5-DIFLUOROHEPTANE
     RDKit          3D

 23 22  0  0  0  0  0  0  0  0999 V2000
   -0.0538    0.4381    0.8786 C   0  0  0  0  0  0  0  0  0  0  0  0
   -0.6183    1.8360    0.6701 C   0  0  0  0  0  0  0  0  0  0  0  0
    0.3709    2.8098    0.0284 C   0  0  1  0  0  0  0  0  0  0  0  0
    1.4512    2.9126    0.8547 F   0  0  0  0  0  0  0  0  0  0  0  0
    0.8555    2.3723   -1.3510 C   0  0  0  0  0  0  0  0  0  0  0  0
    1.8427    3.3549   -1.9788 C   0  0  1  0  0  0  0  0  0  0  0  0
    1.2054    4.5515   -2.1319 F   0  0  0  0  0  0  0  0  0  0  0  0
    3.1209    3.5831   -1.1771 C   0  0  0  0  0  0  0  0  0  0  0  0
    4.0435    4.5730   -1.8745 C   0  0  0  0  0  0  0  0  0  0  0  0
    0.8694    0.4687    1.4657 H   0  0  0  0  0  0  0  0  0  0  0  0
    0.1581   -0.0541   -0.0752 H   0  0  0  0  0  0  0  0  0  0  0  0
   -0.7772   -0.1819    1.4179 H   0  0  0  0  0  0  0  0  0  0  0  0
   -1.5282    1.7741    0.0624 H   0  0  0  0  0  0  0  0  0  0  0  0
   -0.9076    2.2334    1.6502 H   0  0  0  0  0  0  0  0  0  0  0  0
   -0.0947    3.8001   -0.0238 H   0  0  0  0  0  0  0  0  0  0  0  0
    1.3347    1.3890   -1.2845 H   0  0  0  0  0  0  0  0  0  0  0  0
   -0.0076    2.2876   -2.0219 H   0  0  0  0  0  0  0  0  0  0  0  0
    2.0946    2.9990   -2.9843 H   0  0  0  0  0  0  0  0  0  0  0  0
    3.6514    2.6354   -1.0337 H   0  0  0  0  0  0  0  0  0  0  0  0
    2.8793    3.9906   -0.1897 H   0  0  0  0  0  0  0  0  0  0  0  0
    3.5527    5.5426   -2.0066 H   0  0  0  0  0  0  0  0  0  0  0  0
    4.3440    4.2023   -2.8597 H   0  0  0  0  0  0  0  0  0  0  0  0
    4.9494    4.7293   -1.2803 H   0  0  0  0  0  0  0  0  0  0  0  0
  1  2  1  0
  1 10  1  0
  1 11  1  0
  1 12  1  0
  2  3  1  0
  2 13  1  0
  2 14  1  0
  3  4  1  0
  3  5  1  0
  3 15  1  6
  5  6  1  0
  5 16  1  0
  5 17  1  0
  6  7  1  0
  6  8  1  0
  6 18  1  6
  8  9  1  0
  8 19  1  0
  8 20  1  0
  9 21  1  0
  9 22  1  0
  9 23  1  0
M  END
