# Supplementary material for: Conformational Analysis of 1,3-Difluorinated Alkanes
Source: J Org Chem. 2024 May 31;89(12):8789–803. doi: 10.1021/acs.joc.4c00670 (PMC11197103; doi:10.1021/acs.joc.4c00670)
Supplement: Supplementary file 2 — jo4c00670_si_004.zip [file jo4c00670_si_004.zip › SI/starting_structures/antidifluoroheptane/180_60_180_-60.mol]

 SYN-3,5-DIFLUOROHEPTANE
     RDKit          3D

 23 22  0  0  0  0  0  0  0  0999 V2000
    3.3414    2.7191    1.5445 C   0  0  0  0  0  0  0  0  0  0  0  0
    2.1947    1.7940    1.1614 C   0  0  0  0  0  0  0  0  0  0  0  0
    0.9268    2.5807    0.8341 C   0  0  1  0  0  0  0  0  0  0  0  0
    1.2015    3.3819   -0.2399 F   0  0  0  0  0  0  0  0  0  0  0  0
   -0.2643    1.7090    0.4409 C   0  0  0  0  0  0  0  0  0  0  0  0
   -0.6791    0.7307    1.5319 C   0  0  1  0  0  0  0  0  0  0  0  0
   -0.9998    1.4392    2.6503 F   0  0  0  0  0  0  0  0  0  0  0  0
   -1.8706   -0.1524    1.1590 C   0  0  0  0  0  0  0  0  0  0  0  0
   -3.1405    0.6225    0.8391 C   0  0  0  0  0  0  0  0  0  0  0  0
    3.0851    3.3165    2.4252 H   0  0  0  0  0  0  0  0  0  0  0  0
    3.5888    3.4018    0.7254 H   0  0  0  0  0  0  0  0  0  0  0  0
    4.2366    2.1345    1.7792 H   0  0  0  0  0  0  0  0  0  0  0  0
    2.4995    1.2058    0.2882 H   0  0  0  0  0  0  0  0  0  0  0  0
    2.0178    1.0987    1.9878 H   0  0  0  0  0  0  0  0  0  0  0  0
    0.6582    3.2400    1.6667 H   0  0  0  0  0  0  0  0  0  0  0  0
   -1.0922    2.3889    0.2094 H   0  0  0  0  0  0  0  0  0  0  0  0
   -0.0392    1.1715   -0.4880 H   0  0  0  0  0  0  0  0  0  0  0  0
    0.1564    0.0752    1.7958 H   0  0  0  0  0  0  0  0  0  0  0  0
   -2.0861   -0.8128    2.0075 H   0  0  0  0  0  0  0  0  0  0  0  0
   -1.6093   -0.7917    0.3080 H   0  0  0  0  0  0  0  0  0  0  0  0
   -3.4054    1.3020    1.6551 H   0  0  0  0  0  0  0  0  0  0  0  0
   -3.9751   -0.0708    0.6923 H   0  0  0  0  0  0  0  0  0  0  0  0
   -3.0335    1.2070   -0.0793 H   0  0  0  0  0  0  0  0  0  0  0  0
  1  2  1  0
  1 10  1  0
  1 11  1  0
  1 12  1  0
  2  3  1  0
  2 13  1  0
  2 14  1  0
  3  4  1  0
  3  5  1  0
  3 15  1  1
  5  6  1  0
  5 16  1  0
  5 17  1  0
  6  7  1  0
  6  8  1  0
  6 18  1  1
  8  9  1  0
  8 19  1  0
  8 20  1  0
  9 21  1  0
  9 22  1  0
  9 23  1  0
M  END
