# Supplementary material for: Conformational Analysis of 1,3-Difluorinated Alkanes
Source: J Org Chem. 2024 May 31;89(12):8789–803. doi: 10.1021/acs.joc.4c00670 (PMC11197103; doi:10.1021/acs.joc.4c00670)
Supplement: Supplementary file 2 — jo4c00670_si_004.zip [file jo4c00670_si_004.zip › SI/starting_structures/antidifluoroheptane/-60_180_180_60.mol]

 SYN-3,5-DIFLUOROHEPTANE
     RDKit          3D

 23 22  0  0  0  0  0  0  0  0999 V2000
    0.5054   -0.4090    1.6186 C   0  0  0  0  0  0  0  0  0  0  0  0
    0.9720    0.2926    0.3541 C   0  0  0  0  0  0  0  0  0  0  0  0
    0.0048    0.1602   -0.8222 C   0  0  1  0  0  0  0  0  0  0  0  0
    0.5642    0.8302   -1.8697 F   0  0  0  0  0  0  0  0  0  0  0  0
   -0.2463   -1.2872   -1.2462 C   0  0  0  0  0  0  0  0  0  0  0  0
   -1.2182   -1.3678   -2.4237 C   0  0  1  0  0  0  0  0  0  0  0  0
   -0.6703   -0.7123   -3.4864 F   0  0  0  0  0  0  0  0  0  0  0  0
   -1.5013   -2.7975   -2.8848 C   0  0  0  0  0  0  0  0  0  0  0  0
   -2.1141   -3.6818   -1.8118 C   0  0  0  0  0  0  0  0  0  0  0  0
    0.4872   -1.4954    1.4936 H   0  0  0  0  0  0  0  0  0  0  0  0
    1.1870   -0.1842    2.4453 H   0  0  0  0  0  0  0  0  0  0  0  0
   -0.4966   -0.0755    1.9062 H   0  0  0  0  0  0  0  0  0  0  0  0
    1.1100    1.3593    0.5690 H   0  0  0  0  0  0  0  0  0  0  0  0
    1.9606   -0.0833    0.0647 H   0  0  0  0  0  0  0  0  0  0  0  0
   -0.9405    0.6609   -0.5854 H   0  0  0  0  0  0  0  0  0  0  0  0
    0.7074   -1.7394   -1.5430 H   0  0  0  0  0  0  0  0  0  0  0  0
   -0.6462   -1.8532   -0.4008 H   0  0  0  0  0  0  0  0  0  0  0  0
   -2.1590   -0.8615   -2.1811 H   0  0  0  0  0  0  0  0  0  0  0  0
   -0.5781   -3.2552   -3.2599 H   0  0  0  0  0  0  0  0  0  0  0  0
   -2.1828   -2.7547   -3.7431 H   0  0  0  0  0  0  0  0  0  0  0  0
   -3.0185   -3.2264   -1.3964 H   0  0  0  0  0  0  0  0  0  0  0  0
   -2.3891   -4.6522   -2.2378 H   0  0  0  0  0  0  0  0  0  0  0  0
   -1.4124   -3.8687   -0.9940 H   0  0  0  0  0  0  0  0  0  0  0  0
  1  2  1  0
  1 10  1  0
  1 11  1  0
  1 12  1  0
  2  3  1  0
  2 13  1  0
  2 14  1  0
  3  4  1  0
  3  5  1  0
  3 15  1  1
  5  6  1  0
  5 16  1  0
  5 17  1  0
  6  7  1  0
  6  8  1  0
  6 18  1  1
  8  9  1  0
  8 19  1  0
  8 20  1  0
  9 21  1  0
  9 22  1  0
  9 23  1  0
M  END
