# Supplementary material for: Conformational Analysis of 1,3-Difluorinated Alkanes
Source: J Org Chem. 2024 May 31;89(12):8789–803. doi: 10.1021/acs.joc.4c00670 (PMC11197103; doi:10.1021/acs.joc.4c00670)
Supplement: Supplementary file 2 — jo4c00670_si_004.zip [file jo4c00670_si_004.zip › SI/starting_structures/antidifluoroheptane/60_60_-60_-60.mol]

 SYN-3,5-DIFLUOROHEPTANE
     RDKit          3D

 23 22  0  0  0  0  0  0  0  0999 V2000
    2.2211    1.9563   -0.6150 C   0  0  0  0  0  0  0  0  0  0  0  0
    0.7940    1.4530   -0.4584 C   0  0  0  0  0  0  0  0  0  0  0  0
   -0.2563    2.5585   -0.5121 C   0  0  1  0  0  0  0  0  0  0  0  0
   -0.0026    3.4148    0.5234 F   0  0  0  0  0  0  0  0  0  0  0  0
   -0.3337    3.3968   -1.7860 C   0  0  0  0  0  0  0  0  0  0  0  0
   -0.6386    2.6039   -3.0544 C   0  0  1  0  0  0  0  0  0  0  0  0
   -0.6695    3.4937   -4.0942 F   0  0  0  0  0  0  0  0  0  0  0  0
    0.3574    1.5085   -3.4374 C   0  0  0  0  0  0  0  0  0  0  0  0
    1.7716    2.0175   -3.6820 C   0  0  0  0  0  0  0  0  0  0  0  0
    2.4560    2.7141    0.1391 H   0  0  0  0  0  0  0  0  0  0  0  0
    2.3915    2.3910   -1.6028 H   0  0  0  0  0  0  0  0  0  0  0  0
    2.9262    1.1281   -0.4907 H   0  0  0  0  0  0  0  0  0  0  0  0
    0.5814    0.6813   -1.2038 H   0  0  0  0  0  0  0  0  0  0  0  0
    0.7231    0.9665    0.5224 H   0  0  0  0  0  0  0  0  0  0  0  0
   -1.2398    2.1184   -0.3116 H   0  0  0  0  0  0  0  0  0  0  0  0
   -1.1403    4.1282   -1.6408 H   0  0  0  0  0  0  0  0  0  0  0  0
    0.5642    4.0125   -1.8940 H   0  0  0  0  0  0  0  0  0  0  0  0
   -1.6440    2.1732   -2.9938 H   0  0  0  0  0  0  0  0  0  0  0  0
    0.0093    1.0503   -4.3714 H   0  0  0  0  0  0  0  0  0  0  0  0
    0.3803    0.7133   -2.6887 H   0  0  0  0  0  0  0  0  0  0  0  0
    2.2291    2.4036   -2.7675 H   0  0  0  0  0  0  0  0  0  0  0  0
    1.7810    2.8118   -4.4349 H   0  0  0  0  0  0  0  0  0  0  0  0
    2.4038    1.2015   -4.0474 H   0  0  0  0  0  0  0  0  0  0  0  0
  1  2  1  0
  1 10  1  0
  1 11  1  0
  1 12  1  0
  2  3  1  0
  2 13  1  0
  2 14  1  0
  3  4  1  0
  3  5  1  0
  3 15  1  1
  5  6  1  0
  5 16  1  0
  5 17  1  0
  6  7  1  0
  6  8  1  0
  6 18  1  1
  8  9  1  0
  8 19  1  0
  8 20  1  0
  9 21  1  0
  9 22  1  0
  9 23  1  0
M  END
