# Supplementary material for: Conformational Analysis of 1,3-Difluorinated Alkanes
Source: J Org Chem. 2024 May 31;89(12):8789–803. doi: 10.1021/acs.joc.4c00670 (PMC11197103; doi:10.1021/acs.joc.4c00670)
Supplement: Supplementary file 2 — jo4c00670_si_004.zip [file jo4c00670_si_004.zip › SI/starting_structures/antidifluoroheptane/-60_180_-60_60.mol]

 SYN-3,5-DIFLUOROHEPTANE
     RDKit          3D

 23 22  0  0  0  0  0  0  0  0999 V2000
    0.8526   -0.6939    1.2316 C   0  0  0  0  0  0  0  0  0  0  0  0
    0.5357    0.4770    0.3169 C   0  0  0  0  0  0  0  0  0  0  0  0
   -0.5036    0.1547   -0.7562 C   0  0  1  0  0  0  0  0  0  0  0  0
   -0.6772    1.2820   -1.5050 F   0  0  0  0  0  0  0  0  0  0  0  0
   -0.0863   -0.9711   -1.6890 C   0  0  0  0  0  0  0  0  0  0  0  0
   -1.1113   -1.3101   -2.7703 C   0  0  1  0  0  0  0  0  0  0  0  0
   -0.5832   -2.3705   -3.4639 F   0  0  0  0  0  0  0  0  0  0  0  0
   -2.4823   -1.7603   -2.2643 C   0  0  0  0  0  0  0  0  0  0  0  0
   -3.1906   -0.7231   -1.4065 C   0  0  0  0  0  0  0  0  0  0  0  0
    1.3408   -1.5074    0.6870 H   0  0  0  0  0  0  0  0  0  0  0  0
    1.5316   -0.3749    2.0289 H   0  0  0  0  0  0  0  0  0  0  0  0
   -0.0569   -1.0855    1.6979 H   0  0  0  0  0  0  0  0  0  0  0  0
    0.1632    1.3138    0.9201 H   0  0  0  0  0  0  0  0  0  0  0  0
    1.4569    0.8380   -0.1560 H   0  0  0  0  0  0  0  0  0  0  0  0
   -1.4594   -0.0737   -0.2751 H   0  0  0  0  0  0  0  0  0  0  0  0
    0.8455   -0.6954   -2.1994 H   0  0  0  0  0  0  0  0  0  0  0  0
    0.1448   -1.8776   -1.1171 H   0  0  0  0  0  0  0  0  0  0  0  0
   -1.2066   -0.4883   -3.4876 H   0  0  0  0  0  0  0  0  0  0  0  0
   -2.3947   -2.7029   -1.7118 H   0  0  0  0  0  0  0  0  0  0  0  0
   -3.1202   -1.9753   -3.1305 H   0  0  0  0  0  0  0  0  0  0  0  0
   -3.3189    0.2147   -1.9566 H   0  0  0  0  0  0  0  0  0  0  0  0
   -4.1853   -1.0857   -1.1275 H   0  0  0  0  0  0  0  0  0  0  0  0
   -2.6485   -0.5050   -0.4845 H   0  0  0  0  0  0  0  0  0  0  0  0
  1  2  1  0
  1 10  1  0
  1 11  1  0
  1 12  1  0
  2  3  1  0
  2 13  1  0
  2 14  1  0
  3  4  1  0
  3  5  1  0
  3 15  1  1
  5  6  1  0
  5 16  1  0
  5 17  1  0
  6  7  1  0
  6  8  1  0
  6 18  1  6
  8  9  1  0
  8 19  1  0
  8 20  1  0
  9 21  1  0
  9 22  1  0
  9 23  1  0
M  END
