# Supplementary material for: Conformational Analysis of 1,3-Difluorinated Alkanes
Source: J Org Chem. 2024 May 31;89(12):8789–803. doi: 10.1021/acs.joc.4c00670 (PMC11197103; doi:10.1021/acs.joc.4c00670)
Supplement: Supplementary file 2 — jo4c00670_si_004.zip [file jo4c00670_si_004.zip › SI/starting_structures/antidifluoroheptane/180_-60_-60_-60.mol]

 SYN-3,5-DIFLUOROHEPTANE
     RDKit          3D

 23 22  0  0  0  0  0  0  0  0999 V2000
   -0.3229    0.4784    1.0707 C   0  0  0  0  0  0  0  0  0  0  0  0
   -0.6837    1.8634    0.5525 C   0  0  0  0  0  0  0  0  0  0  0  0
    0.5640    2.6641    0.1880 C   0  0  1  0  0  0  0  0  0  0  0  0
    1.2637    1.9739   -0.7532 F   0  0  0  0  0  0  0  0  0  0  0  0
    0.2729    4.0653   -0.3395 C   0  0  0  0  0  0  0  0  0  0  0  0
   -0.5777    4.1355   -1.6060 C   0  0  1  0  0  0  0  0  0  0  0  0
   -0.7415    5.4602   -1.9076 F   0  0  0  0  0  0  0  0  0  0  0  0
   -0.0227    3.4418   -2.8490 C   0  0  0  0  0  0  0  0  0  0  0  0
    1.3221    3.9870   -3.3068 C   0  0  0  0  0  0  0  0  0  0  0  0
    0.2937    0.5453    1.9727 H   0  0  0  0  0  0  0  0  0  0  0  0
    0.2298   -0.0920    0.3175 H   0  0  0  0  0  0  0  0  0  0  0  0
   -1.2304   -0.0802    1.3210 H   0  0  0  0  0  0  0  0  0  0  0  0
   -1.3221    1.7368   -0.3285 H   0  0  0  0  0  0  0  0  0  0  0  0
   -1.2630    2.3943    1.3161 H   0  0  0  0  0  0  0  0  0  0  0  0
    1.2156    2.7518    1.0649 H   0  0  0  0  0  0  0  0  0  0  0  0
   -0.2335    4.6453    0.4425 H   0  0  0  0  0  0  0  0  0  0  0  0
    1.2214    4.5852   -0.5185 H   0  0  0  0  0  0  0  0  0  0  0  0
   -1.5813    3.7483   -1.4018 H   0  0  0  0  0  0  0  0  0  0  0  0
   -0.7376    3.5879   -3.6680 H   0  0  0  0  0  0  0  0  0  0  0  0
    0.0538    2.3620   -2.6853 H   0  0  0  0  0  0  0  0  0  0  0  0
    2.1095    3.7792   -2.5766 H   0  0  0  0  0  0  0  0  0  0  0  0
    1.2752    5.0686   -3.4675 H   0  0  0  0  0  0  0  0  0  0  0  0
    1.6149    3.5176   -4.2515 H   0  0  0  0  0  0  0  0  0  0  0  0
  1  2  1  0
  1 10  1  0
  1 11  1  0
  1 12  1  0
  2  3  1  0
  2 13  1  0
  2 14  1  0
  3  4  1  0
  3  5  1  0
  3 15  1  1
  5  6  1  0
  5 16  1  0
  5 17  1  0
  6  7  1  0
  6  8  1  0
  6 18  1  1
  8  9  1  0
  8 19  1  0
  8 20  1  0
  9 21  1  0
  9 22  1  0
  9 23  1  0
M  END
