# Supplementary material for: Conformational Analysis of 1,3-Difluorinated Alkanes
Source: J Org Chem. 2024 May 31;89(12):8789–803. doi: 10.1021/acs.joc.4c00670 (PMC11197103; doi:10.1021/acs.joc.4c00670)
Supplement: Supplementary file 2 — jo4c00670_si_004.zip [file jo4c00670_si_004.zip › SI/starting_structures/antidifluoroheptane/60_60_-60_60.mol]

 SYN-3,5-DIFLUOROHEPTANE
     RDKit          3D

 23 22  0  0  0  0  0  0  0  0999 V2000
    0.8297    0.9750    0.6938 C   0  0  0  0  0  0  0  0  0  0  0  0
   -0.4444    1.7431    0.3735 C   0  0  0  0  0  0  0  0  0  0  0  0
   -0.2032    3.0314   -0.4133 C   0  0  1  0  0  0  0  0  0  0  0  0
    0.5981    3.8386    0.3456 F   0  0  0  0  0  0  0  0  0  0  0  0
    0.4700    2.8752   -1.7749 C   0  0  0  0  0  0  0  0  0  0  0  0
   -0.3267    2.0037   -2.7371 C   0  0  1  0  0  0  0  0  0  0  0  0
    0.3770    1.9146   -3.9034 F   0  0  0  0  0  0  0  0  0  0  0  0
   -0.5504    0.5800   -2.2303 C   0  0  0  0  0  0  0  0  0  0  0  0
   -1.3109    0.5124   -0.9168 C   0  0  0  0  0  0  0  0  0  0  0  0
    1.5507    1.6086    1.2197 H   0  0  0  0  0  0  0  0  0  0  0  0
    1.3042    0.5895   -0.2134 H   0  0  0  0  0  0  0  0  0  0  0  0
    0.6000    0.1190    1.3365 H   0  0  0  0  0  0  0  0  0  0  0  0
   -1.1404    1.0904   -0.1641 H   0  0  0  0  0  0  0  0  0  0  0  0
   -0.9245    2.0075    1.3235 H   0  0  0  0  0  0  0  0  0  0  0  0
   -1.1558    3.5598   -0.5310 H   0  0  0  0  0  0  0  0  0  0  0  0
    0.5862    3.8799   -2.2009 H   0  0  0  0  0  0  0  0  0  0  0  0
    1.4865    2.4894   -1.6432 H   0  0  0  0  0  0  0  0  0  0  0  0
   -1.2913    2.4626   -2.9760 H   0  0  0  0  0  0  0  0  0  0  0  0
    0.4134    0.0671   -2.1279 H   0  0  0  0  0  0  0  0  0  0  0  0
   -1.1046    0.0227   -2.9953 H   0  0  0  0  0  0  0  0  0  0  0  0
   -2.2663    1.0416   -0.9884 H   0  0  0  0  0  0  0  0  0  0  0  0
   -0.7339    0.9484   -0.0961 H   0  0  0  0  0  0  0  0  0  0  0  0
   -1.5199   -0.5303   -0.6569 H   0  0  0  0  0  0  0  0  0  0  0  0
  1  2  1  0
  1 10  1  0
  1 11  1  0
  1 12  1  0
  2  3  1  0
  2 13  1  0
  2 14  1  0
  3  4  1  0
  3  5  1  0
  3 15  1  6
  5  6  1  0
  5 16  1  0
  5 17  1  0
  6  7  1  0
  6  8  1  0
  6 18  1  6
  8  9  1  0
  8 19  1  0
  8 20  1  0
  9 21  1  0
  9 22  1  0
  9 23  1  0
M  END
