# Supplementary material for: Conformational Analysis of 1,3-Difluorinated Alkanes
Source: J Org Chem. 2024 May 31;89(12):8789–803. doi: 10.1021/acs.joc.4c00670 (PMC11197103; doi:10.1021/acs.joc.4c00670)
Supplement: Supplementary file 2 — jo4c00670_si_004.zip [file jo4c00670_si_004.zip › SI/starting_structures/antidifluoroheptane/60_60_180_60.mol]

 SYN-3,5-DIFLUOROHEPTANE
     RDKit          3D

 23 22  0  0  0  0  0  0  0  0999 V2000
    0.5831    1.1353    1.0124 C   0  0  0  0  0  0  0  0  0  0  0  0
   -0.3952    2.2521    0.6784 C   0  0  0  0  0  0  0  0  0  0  0  0
    0.1021    3.1972   -0.4153 C   0  0  1  0  0  0  0  0  0  0  0  0
    1.2631    3.7695    0.0256 F   0  0  0  0  0  0  0  0  0  0  0  0
    0.3961    2.5637   -1.7732 C   0  0  0  0  0  0  0  0  0  0  0  0
   -0.8229    1.8951   -2.3952 C   0  0  1  0  0  0  0  0  0  0  0  0
   -1.7766    2.8533   -2.5842 F   0  0  0  0  0  0  0  0  0  0  0  0
   -0.5432    1.2567   -3.7546 C   0  0  0  0  0  0  0  0  0  0  0  0
    0.5210    0.1732   -3.7125 C   0  0  0  0  0  0  0  0  0  0  0  0
    1.5651    1.5380    1.2799 H   0  0  0  0  0  0  0  0  0  0  0  0
    0.7082    0.4470    0.1713 H   0  0  0  0  0  0  0  0  0  0  0  0
    0.2129    0.5544    1.8633 H   0  0  0  0  0  0  0  0  0  0  0  0
   -1.3630    1.8207    0.4011 H   0  0  0  0  0  0  0  0  0  0  0  0
   -0.5576    2.8396    1.5901 H   0  0  0  0  0  0  0  0  0  0  0  0
   -0.6204    4.0119   -0.5369 H   0  0  0  0  0  0  0  0  0  0  0  0
    0.7554    3.3607   -2.4365 H   0  0  0  0  0  0  0  0  0  0  0  0
    1.2282    1.8577   -1.6799 H   0  0  0  0  0  0  0  0  0  0  0  0
   -1.2474    1.1455   -1.7197 H   0  0  0  0  0  0  0  0  0  0  0  0
   -0.2559    2.0311   -4.4759 H   0  0  0  0  0  0  0  0  0  0  0  0
   -1.4780    0.8274   -4.1350 H   0  0  0  0  0  0  0  0  0  0  0  0
    0.2673   -0.5983   -2.9788 H   0  0  0  0  0  0  0  0  0  0  0  0
    1.5023    0.5842   -3.4579 H   0  0  0  0  0  0  0  0  0  0  0  0
    0.6075   -0.3068   -4.6926 H   0  0  0  0  0  0  0  0  0  0  0  0
  1  2  1  0
  1 10  1  0
  1 11  1  0
  1 12  1  0
  2  3  1  0
  2 13  1  0
  2 14  1  0
  3  4  1  0
  3  5  1  0
  3 15  1  6
  5  6  1  0
  5 16  1  0
  5 17  1  0
  6  7  1  0
  6  8  1  0
  6 18  1  1
  8  9  1  0
  8 19  1  0
  8 20  1  0
  9 21  1  0
  9 22  1  0
  9 23  1  0
M  END
