# Supplementary material for: Conformational Analysis of 1,3-Difluorinated Alkanes
Source: J Org Chem. 2024 May 31;89(12):8789–803. doi: 10.1021/acs.joc.4c00670 (PMC11197103; doi:10.1021/acs.joc.4c00670)
Supplement: Supplementary file 2 — jo4c00670_si_004.zip [file jo4c00670_si_004.zip › SI/starting_structures/antidifluoroheptane/60_-60_60_180.mol]

 SYN-3,5-DIFLUOROHEPTANE
     RDKit          3D

 23 22  0  0  0  0  0  0  0  0999 V2000
    1.4733    1.7397   -2.1073 C   0  0  0  0  0  0  0  0  0  0  0  0
    1.4121    1.8366   -0.5897 C   0  0  0  0  0  0  0  0  0  0  0  0
    0.0941    2.4049   -0.0619 C   0  0  1  0  0  0  0  0  0  0  0  0
   -0.0509    3.6629   -0.5687 F   0  0  0  0  0  0  0  0  0  0  0  0
   -1.1296    1.5808   -0.4524 C   0  0  0  0  0  0  0  0  0  0  0  0
   -1.3174    1.4664   -1.9643 C   0  0  1  0  0  0  0  0  0  0  0  0
   -1.4976    2.7237   -2.4622 F   0  0  0  0  0  0  0  0  0  0  0  0
   -0.1584    0.8095   -2.7086 C   0  0  0  0  0  0  0  0  0  0  0  0
   -0.4299    0.7375   -4.2048 C   0  0  0  0  0  0  0  0  0  0  0  0
    1.2756    2.7102   -2.5731 H   0  0  0  0  0  0  0  0  0  0  0  0
    0.7479    1.0165   -2.4916 H   0  0  0  0  0  0  0  0  0  0  0  0
    2.4686    1.4100   -2.4223 H   0  0  0  0  0  0  0  0  0  0  0  0
    1.5927    0.8472   -0.1544 H   0  0  0  0  0  0  0  0  0  0  0  0
    2.2273    2.4914   -0.2596 H   0  0  0  0  0  0  0  0  0  0  0  0
    0.1631    2.4986    1.0274 H   0  0  0  0  0  0  0  0  0  0  0  0
   -1.0505    0.5719   -0.0321 H   0  0  0  0  0  0  0  0  0  0  0  0
   -2.0265    2.0553   -0.0369 H   0  0  0  0  0  0  0  0  0  0  0  0
   -2.2433    0.9129   -2.1582 H   0  0  0  0  0  0  0  0  0  0  0  0
    0.0129   -0.2020   -2.3242 H   0  0  0  0  0  0  0  0  0  0  0  0
    0.7598    1.3887   -2.5635 H   0  0  0  0  0  0  0  0  0  0  0  0
   -0.5763    1.7369   -4.6267 H   0  0  0  0  0  0  0  0  0  0  0  0
   -1.3244    0.1417   -4.4129 H   0  0  0  0  0  0  0  0  0  0  0  0
    0.4155    0.2715   -4.7208 H   0  0  0  0  0  0  0  0  0  0  0  0
  1  2  1  0
  1 10  1  0
  1 11  1  0
  1 12  1  0
  2  3  1  0
  2 13  1  0
  2 14  1  0
  3  4  1  0
  3  5  1  0
  3 15  1  1
  5  6  1  0
  5 16  1  0
  5 17  1  0
  6  7  1  0
  6  8  1  0
  6 18  1  1
  8  9  1  0
  8 19  1  0
  8 20  1  0
  9 21  1  0
  9 22  1  0
  9 23  1  0
M  END
