# Supplementary material for: Conformational Analysis of 1,3-Difluorinated Alkanes
Source: J Org Chem. 2024 May 31;89(12):8789–803. doi: 10.1021/acs.joc.4c00670 (PMC11197103; doi:10.1021/acs.joc.4c00670)
Supplement: Supplementary file 2 — jo4c00670_si_004.zip [file jo4c00670_si_004.zip › SI/starting_structures/antidifluoroheptane/60_180_60_60.mol]

 SYN-3,5-DIFLUOROHEPTANE
     RDKit          3D

 23 22  0  0  0  0  0  0  0  0999 V2000
    0.1281    0.5086    0.9256 C   0  0  0  0  0  0  0  0  0  0  0  0
   -0.6183    1.8103    0.6712 C   0  0  0  0  0  0  0  0  0  0  0  0
    0.2152    2.8652   -0.0576 C   0  0  1  0  0  0  0  0  0  0  0  0
    1.2982    3.1514    0.7196 F   0  0  0  0  0  0  0  0  0  0  0  0
    0.7046    2.4176   -1.4325 C   0  0  0  0  0  0  0  0  0  0  0  0
    1.5353    3.4835   -2.1457 C   0  0  1  0  0  0  0  0  0  0  0  0
    0.7365    4.5778   -2.3256 F   0  0  0  0  0  0  0  0  0  0  0  0
    2.8103    3.9486   -1.4471 C   0  0  0  0  0  0  0  0  0  0  0  0
    3.8136    2.8335   -1.2063 C   0  0  0  0  0  0  0  0  0  0  0  0
    1.0604    0.6880    1.4701 H   0  0  0  0  0  0  0  0  0  0  0  0
    0.3665   -0.0053   -0.0103 H   0  0  0  0  0  0  0  0  0  0  0  0
   -0.4898   -0.1668    1.5262 H   0  0  0  0  0  0  0  0  0  0  0  0
   -1.5331    1.6008    0.1053 H   0  0  0  0  0  0  0  0  0  0  0  0
   -0.9224    2.2206    1.6415 H   0  0  0  0  0  0  0  0  0  0  0  0
   -0.3765    3.7833   -0.1413 H   0  0  0  0  0  0  0  0  0  0  0  0
    1.2952    1.4997   -1.3438 H   0  0  0  0  0  0  0  0  0  0  0  0
   -0.1659    2.1968   -2.0619 H   0  0  0  0  0  0  0  0  0  0  0  0
    1.7883    3.1178   -3.1474 H   0  0  0  0  0  0  0  0  0  0  0  0
    2.5682    4.4487   -0.5029 H   0  0  0  0  0  0  0  0  0  0  0  0
    3.2794    4.7207   -2.0695 H   0  0  0  0  0  0  0  0  0  0  0  0
    4.0688    2.3270   -2.1425 H   0  0  0  0  0  0  0  0  0  0  0  0
    3.4270    2.0884   -0.5050 H   0  0  0  0  0  0  0  0  0  0  0  0
    4.7356    3.2428   -0.7811 H   0  0  0  0  0  0  0  0  0  0  0  0
  1  2  1  0
  1 10  1  0
  1 11  1  0
  1 12  1  0
  2  3  1  0
  2 13  1  0
  2 14  1  0
  3  4  1  0
  3  5  1  0
  3 15  1  6
  5  6  1  0
  5 16  1  0
  5 17  1  0
  6  7  1  0
  6  8  1  0
  6 18  1  6
  8  9  1  0
  8 19  1  0
  8 20  1  0
  9 21  1  0
  9 22  1  0
  9 23  1  0
M  END
