# Supplementary material for: Conformational Analysis of 1,3-Difluorinated Alkanes
Source: J Org Chem. 2024 May 31;89(12):8789–803. doi: 10.1021/acs.joc.4c00670 (PMC11197103; doi:10.1021/acs.joc.4c00670)
Supplement: Supplementary file 2 — jo4c00670_si_004.zip [file jo4c00670_si_004.zip › SI/starting_structures/antidifluoroheptane/-60_-60_180_60.mol]

 SYN-3,5-DIFLUOROHEPTANE
     RDKit          3D

 23 22  0  0  0  0  0  0  0  0999 V2000
   -2.5498    1.0593   -2.3061 C   0  0  0  0  0  0  0  0  0  0  0  0
   -1.1926    1.2381   -1.6475 C   0  0  0  0  0  0  0  0  0  0  0  0
   -0.8691    0.1645   -0.6120 C   0  0  1  0  0  0  0  0  0  0  0  0
    0.3809    0.4215   -0.1225 F   0  0  0  0  0  0  0  0  0  0  0  0
   -1.8147    0.0366    0.5819 C   0  0  0  0  0  0  0  0  0  0  0  0
   -1.9025    1.3124    1.4164 C   0  0  1  0  0  0  0  0  0  0  0  0
   -2.4047    2.3029    0.6203 F   0  0  0  0  0  0  0  0  0  0  0  0
   -2.8457    1.1961    2.6136 C   0  0  0  0  0  0  0  0  0  0  0  0
   -2.4558    0.1096    3.6019 C   0  0  0  0  0  0  0  0  0  0  0  0
   -2.6366    0.0680   -2.7622 H   0  0  0  0  0  0  0  0  0  0  0  0
   -3.3653    1.1812   -1.5876 H   0  0  0  0  0  0  0  0  0  0  0  0
   -2.6866    1.8070   -3.0940 H   0  0  0  0  0  0  0  0  0  0  0  0
   -0.4158    1.2108   -2.4218 H   0  0  0  0  0  0  0  0  0  0  0  0
   -1.1166    2.2356   -1.2014 H   0  0  0  0  0  0  0  0  0  0  0  0
   -0.8096   -0.8080   -1.1144 H   0  0  0  0  0  0  0  0  0  0  0  0
   -2.8135   -0.2480    0.2333 H   0  0  0  0  0  0  0  0  0  0  0  0
   -1.4370   -0.7811    1.2048 H   0  0  0  0  0  0  0  0  0  0  0  0
   -0.9103    1.6339    1.7507 H   0  0  0  0  0  0  0  0  0  0  0  0
   -3.8712    1.0288    2.2631 H   0  0  0  0  0  0  0  0  0  0  0  0
   -2.8623    2.1611    3.1348 H   0  0  0  0  0  0  0  0  0  0  0  0
   -1.4224    0.2378    3.9391 H   0  0  0  0  0  0  0  0  0  0  0  0
   -3.1061    0.1524    4.4816 H   0  0  0  0  0  0  0  0  0  0  0  0
   -2.5572   -0.8883    3.1663 H   0  0  0  0  0  0  0  0  0  0  0  0
  1  2  1  0
  1 10  1  0
  1 11  1  0
  1 12  1  0
  2  3  1  0
  2 13  1  0
  2 14  1  0
  3  4  1  0
  3  5  1  0
  3 15  1  6
  5  6  1  0
  5 16  1  0
  5 17  1  0
  6  7  1  0
  6  8  1  0
  6 18  1  1
  8  9  1  0
  8 19  1  0
  8 20  1  0
  9 21  1  0
  9 22  1  0
  9 23  1  0
M  END
