# Supplementary material for: Conformational Analysis of 1,3-Difluorinated Alkanes
Source: J Org Chem. 2024 May 31;89(12):8789–803. doi: 10.1021/acs.joc.4c00670 (PMC11197103; doi:10.1021/acs.joc.4c00670)
Supplement: Supplementary file 2 — jo4c00670_si_004.zip [file jo4c00670_si_004.zip › SI/starting_structures/antidifluoroheptane/-60_-60_-60_60.mol]

 SYN-3,5-DIFLUOROHEPTANE
     RDKit          3D

 23 22  0  0  0  0  0  0  0  0999 V2000
   -3.2809   -0.4968   -0.0615 C   0  0  0  0  0  0  0  0  0  0  0  0
   -2.4376    0.7492   -0.2736 C   0  0  0  0  0  0  0  0  0  0  0  0
   -0.9431    0.4609   -0.4021 C   0  0  1  0  0  0  0  0  0  0  0  0
   -0.3013    1.6384   -0.6395 F   0  0  0  0  0  0  0  0  0  0  0  0
   -0.2859   -0.2175    0.7924 C   0  0  0  0  0  0  0  0  0  0  0  0
   -0.3440    0.5288    2.1249 C   0  0  1  0  0  0  0  0  0  0  0  0
    0.3609   -0.2488    3.0119 F   0  0  0  0  0  0  0  0  0  0  0  0
    0.3156    1.9088    2.1411 C   0  0  0  0  0  0  0  0  0  0  0  0
   -0.2921    2.8893    1.1502 C   0  0  0  0  0  0  0  0  0  0  0  0
   -3.1076   -1.2285   -0.8568 H   0  0  0  0  0  0  0  0  0  0  0  0
   -3.0605   -0.9709    0.8995 H   0  0  0  0  0  0  0  0  0  0  0  0
   -4.3442   -0.2365   -0.0670 H   0  0  0  0  0  0  0  0  0  0  0  0
   -2.7697    1.2545   -1.1888 H   0  0  0  0  0  0  0  0  0  0  0  0
   -2.6237    1.4625    0.5358 H   0  0  0  0  0  0  0  0  0  0  0  0
   -0.7770   -0.1613   -1.2891 H   0  0  0  0  0  0  0  0  0  0  0  0
   -0.7279   -1.2111    0.9364 H   0  0  0  0  0  0  0  0  0  0  0  0
    0.7688   -0.4041    0.5519 H   0  0  0  0  0  0  0  0  0  0  0  0
   -1.3660    0.5712    2.5129 H   0  0  0  0  0  0  0  0  0  0  0  0
    1.3934    1.8233    1.9618 H   0  0  0  0  0  0  0  0  0  0  0  0
    0.2082    2.3362    3.1458 H   0  0  0  0  0  0  0  0  0  0  0  0
   -1.3638    3.0160    1.3346 H   0  0  0  0  0  0  0  0  0  0  0  0
    0.1835    3.8699    1.2552 H   0  0  0  0  0  0  0  0  0  0  0  0
   -0.1600    2.5677    0.1157 H   0  0  0  0  0  0  0  0  0  0  0  0
  1  2  1  0
  1 10  1  0
  1 11  1  0
  1 12  1  0
  2  3  1  0
  2 13  1  0
  2 14  1  0
  3  4  1  0
  3  5  1  0
  3 15  1  6
  5  6  1  0
  5 16  1  0
  5 17  1  0
  6  7  1  0
  6  8  1  0
  6 18  1  1
  8  9  1  0
  8 19  1  0
  8 20  1  0
  9 21  1  0
  9 22  1  0
  9 23  1  0
M  END
