# Supplementary material for: Conformational Analysis of 1,3-Difluorinated Alkanes
Source: J Org Chem. 2024 May 31;89(12):8789–803. doi: 10.1021/acs.joc.4c00670 (PMC11197103; doi:10.1021/acs.joc.4c00670)
Supplement: Supplementary file 2 — jo4c00670_si_004.zip [file jo4c00670_si_004.zip › SI/starting_structures/antidifluoroheptane/-60_-60_60_60.mol]

 SYN-3,5-DIFLUOROHEPTANE
     RDKit          3D

 23 22  0  0  0  0  0  0  0  0999 V2000
   -2.6391    1.2520   -1.9018 C   0  0  0  0  0  0  0  0  0  0  0  0
   -1.1692    1.2732   -1.5189 C   0  0  0  0  0  0  0  0  0  0  0  0
   -0.7524    0.0933   -0.6501 C   0  0  1  0  0  0  0  0  0  0  0  0
    0.5909    0.1893   -0.4307 F   0  0  0  0  0  0  0  0  0  0  0  0
   -1.4508   -0.0789    0.7000 C   0  0  0  0  0  0  0  0  0  0  0  0
   -1.3156    1.0702    1.7039 C   0  0  1  0  0  0  0  0  0  0  0  0
   -0.0091    1.2197    2.0523 F   0  0  0  0  0  0  0  0  0  0  0  0
   -1.8488    2.4356    1.2709 C   0  0  0  0  0  0  0  0  0  0  0  0
   -3.3338    2.4403    0.9456 C   0  0  0  0  0  0  0  0  0  0  0  0
   -2.8877    0.3324   -2.4414 H   0  0  0  0  0  0  0  0  0  0  0  0
   -3.2896    1.3191   -1.0267 H   0  0  0  0  0  0  0  0  0  0  0  0
   -2.8695    2.0988   -2.5561 H   0  0  0  0  0  0  0  0  0  0  0  0
   -0.5679    1.2518   -2.4366 H   0  0  0  0  0  0  0  0  0  0  0  0
   -0.9095    2.2183   -1.0321 H   0  0  0  0  0  0  0  0  0  0  0  0
   -0.8938   -0.8304   -1.2237 H   0  0  0  0  0  0  0  0  0  0  0  0
   -2.5005   -0.3510    0.5544 H   0  0  0  0  0  0  0  0  0  0  0  0
   -0.9786   -0.9528    1.1694 H   0  0  0  0  0  0  0  0  0  0  0  0
   -1.8458    0.7830    2.6201 H   0  0  0  0  0  0  0  0  0  0  0  0
   -1.2831    2.8282    0.4226 H   0  0  0  0  0  0  0  0  0  0  0  0
   -1.6681    3.1442    2.0891 H   0  0  0  0  0  0  0  0  0  0  0  0
   -3.9206    2.0530    1.7845 H   0  0  0  0  0  0  0  0  0  0  0  0
   -3.6695    3.4626    0.7434 H   0  0  0  0  0  0  0  0  0  0  0  0
   -3.5582    1.8389    0.0607 H   0  0  0  0  0  0  0  0  0  0  0  0
  1  2  1  0
  1 10  1  0
  1 11  1  0
  1 12  1  0
  2  3  1  0
  2 13  1  0
  2 14  1  0
  3  4  1  0
  3  5  1  0
  3 15  1  6
  5  6  1  0
  5 16  1  0
  5 17  1  0
  6  7  1  0
  6  8  1  0
  6 18  1  1
  8  9  1  0
  8 19  1  0
  8 20  1  0
  9 21  1  0
  9 22  1  0
  9 23  1  0
M  END
