# Supplementary material for: Conformational Analysis of 1,3-Difluorinated Alkanes
Source: J Org Chem. 2024 May 31;89(12):8789–803. doi: 10.1021/acs.joc.4c00670 (PMC11197103; doi:10.1021/acs.joc.4c00670)
Supplement: Supplementary file 2 — jo4c00670_si_004.zip [file jo4c00670_si_004.zip › SI/starting_structures/antidifluoroheptane/60_180_-60_180.mol]

 SYN-3,5-DIFLUOROHEPTANE
     RDKit          3D

 23 22  0  0  0  0  0  0  0  0999 V2000
    0.6574    1.0045    1.0283 C   0  0  0  0  0  0  0  0  0  0  0  0
   -0.5089    1.8958    0.6271 C   0  0  0  0  0  0  0  0  0  0  0  0
   -0.1318    3.0164   -0.3427 C   0  0  1  0  0  0  0  0  0  0  0  0
    0.7873    3.8198    0.2618 F   0  0  0  0  0  0  0  0  0  0  0  0
    0.4465    2.5273   -1.6639 C   0  0  0  0  0  0  0  0  0  0  0  0
    0.8161    3.6624   -2.6170 C   0  0  1  0  0  0  0  0  0  0  0  0
    1.2917    3.0796   -3.7595 F   0  0  0  0  0  0  0  0  0  0  0  0
   -0.3590    4.5566   -3.0078 C   0  0  0  0  0  0  0  0  0  0  0  0
    0.0754    5.6650   -3.9567 C   0  0  0  0  0  0  0  0  0  0  0  0
    1.4878    1.5954    1.4270 H   0  0  0  0  0  0  0  0  0  0  0  0
    1.0236    0.4171    0.1814 H   0  0  0  0  0  0  0  0  0  0  0  0
    0.3405    0.3003    1.8045 H   0  0  0  0  0  0  0  0  0  0  0  0
   -1.3061    1.2806    0.1946 H   0  0  0  0  0  0  0  0  0  0  0  0
   -0.9101    2.3532    1.5395 H   0  0  0  0  0  0  0  0  0  0  0  0
   -1.0243    3.6250   -0.5177 H   0  0  0  0  0  0  0  0  0  0  0  0
    1.3624    1.9526   -1.4849 H   0  0  0  0  0  0  0  0  0  0  0  0
   -0.2542    1.8431   -2.1571 H   0  0  0  0  0  0  0  0  0  0  0  0
    1.6320    4.2614   -2.1980 H   0  0  0  0  0  0  0  0  0  0  0  0
   -0.8102    5.0141   -2.1220 H   0  0  0  0  0  0  0  0  0  0  0  0
   -1.1301    3.9564   -3.5043 H   0  0  0  0  0  0  0  0  0  0  0  0
    0.4881    5.2529   -4.8829 H   0  0  0  0  0  0  0  0  0  0  0  0
    0.8365    6.3010   -3.4935 H   0  0  0  0  0  0  0  0  0  0  0  0
   -0.7803    6.2952   -4.2189 H   0  0  0  0  0  0  0  0  0  0  0  0
  1  2  1  0
  1 10  1  0
  1 11  1  0
  1 12  1  0
  2  3  1  0
  2 13  1  0
  2 14  1  0
  3  4  1  0
  3  5  1  0
  3 15  1  6
  5  6  1  0
  5 16  1  0
  5 17  1  0
  6  7  1  0
  6  8  1  0
  6 18  1  1
  8  9  1  0
  8 19  1  0
  8 20  1  0
  9 21  1  0
  9 22  1  0
  9 23  1  0
M  END
