# Supplementary material for: Conformational Analysis of 1,3-Difluorinated Alkanes
Source: J Org Chem. 2024 May 31;89(12):8789–803. doi: 10.1021/acs.joc.4c00670 (PMC11197103; doi:10.1021/acs.joc.4c00670)
Supplement: Supplementary file 2 — jo4c00670_si_004.zip [file jo4c00670_si_004.zip › SI/starting_structures/antidifluoroheptane/-60_180_180_180.mol]

 SYN-3,5-DIFLUOROHEPTANE
     RDKit          3D

 23 22  0  0  0  0  0  0  0  0999 V2000
    0.4572   -0.4027    1.6352 C   0  0  0  0  0  0  0  0  0  0  0  0
    0.9536    0.2688    0.3658 C   0  0  0  0  0  0  0  0  0  0  0  0
   -0.0086    0.1492   -0.8158 C   0  0  1  0  0  0  0  0  0  0  0  0
    0.5758    0.7895   -1.8682 F   0  0  0  0  0  0  0  0  0  0  0  0
   -0.2986   -1.2946   -1.2229 C   0  0  0  0  0  0  0  0  0  0  0  0
   -1.2634   -1.3631   -2.4059 C   0  0  1  0  0  0  0  0  0  0  0  0
   -0.7005   -0.7339   -3.4731 F   0  0  0  0  0  0  0  0  0  0  0  0
   -1.5503   -2.8085   -2.8093 C   0  0  0  0  0  0  0  0  0  0  0  0
   -2.5107   -2.8808   -3.9870 C   0  0  0  0  0  0  0  0  0  0  0  0
    0.4060   -1.4894    1.5226 H   0  0  0  0  0  0  0  0  0  0  0  0
    1.1400   -0.1891    2.4639 H   0  0  0  0  0  0  0  0  0  0  0  0
   -0.5359   -0.0350    1.9118 H   0  0  0  0  0  0  0  0  0  0  0  0
    1.1216    1.3336    0.5679 H   0  0  0  0  0  0  0  0  0  0  0  0
    1.9327   -0.1400    0.0887 H   0  0  0  0  0  0  0  0  0  0  0  0
   -0.9407    0.6797   -0.5920 H   0  0  0  0  0  0  0  0  0  0  0  0
    0.6434   -1.7796   -1.5056 H   0  0  0  0  0  0  0  0  0  0  0  0
   -0.7276   -1.8439   -0.3786 H   0  0  0  0  0  0  0  0  0  0  0  0
   -2.1989   -0.8443   -2.1688 H   0  0  0  0  0  0  0  0  0  0  0  0
   -1.9770   -3.3591   -1.9632 H   0  0  0  0  0  0  0  0  0  0  0  0
   -0.6148   -3.3049   -3.0926 H   0  0  0  0  0  0  0  0  0  0  0  0
   -2.0971   -2.3739   -4.8646 H   0  0  0  0  0  0  0  0  0  0  0  0
   -2.7008   -3.9244   -4.2568 H   0  0  0  0  0  0  0  0  0  0  0  0
   -3.4694   -2.4137   -3.7400 H   0  0  0  0  0  0  0  0  0  0  0  0
  1  2  1  0
  1 10  1  0
  1 11  1  0
  1 12  1  0
  2  3  1  0
  2 13  1  0
  2 14  1  0
  3  4  1  0
  3  5  1  0
  3 15  1  1
  5  6  1  0
  5 16  1  0
  5 17  1  0
  6  7  1  0
  6  8  1  0
  6 18  1  1
  8  9  1  0
  8 19  1  0
  8 20  1  0
  9 21  1  0
  9 22  1  0
  9 23  1  0
M  END
