# Supplementary material for: Conformational Analysis of 1,3-Difluorinated Alkanes
Source: J Org Chem. 2024 May 31;89(12):8789–803. doi: 10.1021/acs.joc.4c00670 (PMC11197103; doi:10.1021/acs.joc.4c00670)
Supplement: Supplementary file 2 — jo4c00670_si_004.zip [file jo4c00670_si_004.zip › SI/starting_structures/antidifluoroheptane/-60_180_-60_180.mol]

 SYN-3,5-DIFLUOROHEPTANE
     RDKit          3D

 23 22  0  0  0  0  0  0  0  0999 V2000
    0.9217   -0.6229    1.2675 C   0  0  0  0  0  0  0  0  0  0  0  0
    0.5537    0.4752    0.2842 C   0  0  0  0  0  0  0  0  0  0  0  0
   -0.5401    0.0734   -0.7041 C   0  0  1  0  0  0  0  0  0  0  0  0
   -0.7544    1.1397   -1.5288 F   0  0  0  0  0  0  0  0  0  0  0  0
   -0.1687   -1.1235   -1.5702 C   0  0  0  0  0  0  0  0  0  0  0  0
   -1.2662   -1.5195   -2.5553 C   0  0  1  0  0  0  0  0  0  0  0  0
   -0.8085   -2.6112   -3.2402 F   0  0  0  0  0  0  0  0  0  0  0  0
   -2.5862   -1.9061   -1.8910 C   0  0  0  0  0  0  0  0  0  0  0  0
   -3.6381   -2.2898   -2.9221 C   0  0  0  0  0  0  0  0  0  0  0  0
    1.3837   -1.4758    0.7618 H   0  0  0  0  0  0  0  0  0  0  0  0
    1.6402   -0.2444    2.0017 H   0  0  0  0  0  0  0  0  0  0  0  0
    0.0390   -0.9772    1.8092 H   0  0  0  0  0  0  0  0  0  0  0  0
    0.2117    1.3562    0.8408 H   0  0  0  0  0  0  0  0  0  0  0  0
    1.4475    0.7975   -0.2633 H   0  0  0  0  0  0  0  0  0  0  0  0
   -1.4730   -0.1089   -0.1612 H   0  0  0  0  0  0  0  0  0  0  0  0
    0.7310   -0.8905   -2.1533 H   0  0  0  0  0  0  0  0  0  0  0  0
    0.0878   -1.9886   -0.9481 H   0  0  0  0  0  0  0  0  0  0  0  0
   -1.4251   -0.7227   -3.2900 H   0  0  0  0  0  0  0  0  0  0  0  0
   -2.9735   -1.0780   -1.2889 H   0  0  0  0  0  0  0  0  0  0  0  0
   -2.4266   -2.7600   -1.2226 H   0  0  0  0  0  0  0  0  0  0  0  0
   -3.3129   -3.1493   -3.5169 H   0  0  0  0  0  0  0  0  0  0  0  0
   -4.5753   -2.5582   -2.4244 H   0  0  0  0  0  0  0  0  0  0  0  0
   -3.8412   -1.4571   -3.6030 H   0  0  0  0  0  0  0  0  0  0  0  0
  1  2  1  0
  1 10  1  0
  1 11  1  0
  1 12  1  0
  2  3  1  0
  2 13  1  0
  2 14  1  0
  3  4  1  0
  3  5  1  0
  3 15  1  1
  5  6  1  0
  5 16  1  0
  5 17  1  0
  6  7  1  0
  6  8  1  0
  6 18  1  6
  8  9  1  0
  8 19  1  0
  8 20  1  0
  9 21  1  0
  9 22  1  0
  9 23  1  0
M  END
