# Supplementary material for: Conformational Analysis of 1,3-Difluorinated Alkanes
Source: J Org Chem. 2024 May 31;89(12):8789–803. doi: 10.1021/acs.joc.4c00670 (PMC11197103; doi:10.1021/acs.joc.4c00670)
Supplement: Supplementary file 2 — jo4c00670_si_004.zip [file jo4c00670_si_004.zip › SI/starting_structures/antidifluoroheptane/180_-60_60_60.mol]

 SYN-3,5-DIFLUOROHEPTANE
     RDKit          3D

 23 22  0  0  0  0  0  0  0  0999 V2000
    2.0839    1.0269    1.9366 C   0  0  0  0  0  0  0  0  0  0  0  0
    0.8624    1.1509    1.0352 C   0  0  0  0  0  0  0  0  0  0  0  0
    0.6864    2.5823    0.5319 C   0  0  1  0  0  0  0  0  0  0  0  0
    1.8242    2.9756   -0.0952 F   0  0  0  0  0  0  0  0  0  0  0  0
   -0.5211    2.7990   -0.3841 C   0  0  0  0  0  0  0  0  0  0  0  0
   -0.5693    1.9933   -1.6826 C   0  0  1  0  0  0  0  0  0  0  0  0
    0.4957    2.3545   -2.4548 F   0  0  0  0  0  0  0  0  0  0  0  0
   -0.5766    0.4736   -1.5772 C   0  0  0  0  0  0  0  0  0  0  0  0
   -1.7625   -0.0738   -0.8012 C   0  0  0  0  0  0  0  0  0  0  0  0
    1.9904    1.6722    2.8159 H   0  0  0  0  0  0  0  0  0  0  0  0
    2.9976    1.3043    1.4013 H   0  0  0  0  0  0  0  0  0  0  0  0
    2.1942   -0.0052    2.2841 H   0  0  0  0  0  0  0  0  0  0  0  0
    0.9976    0.4593    0.2008 H   0  0  0  0  0  0  0  0  0  0  0  0
   -0.0261    0.8351    1.5931 H   0  0  0  0  0  0  0  0  0  0  0  0
    0.5642    3.2368    1.4036 H   0  0  0  0  0  0  0  0  0  0  0  0
   -1.4505    2.6717    0.1827 H   0  0  0  0  0  0  0  0  0  0  0  0
   -0.4928    3.8543   -0.6876 H   0  0  0  0  0  0  0  0  0  0  0  0
   -1.4602    2.3068   -2.2396 H   0  0  0  0  0  0  0  0  0  0  0  0
    0.3654    0.1150   -1.1513 H   0  0  0  0  0  0  0  0  0  0  0  0
   -0.6022    0.0608   -2.5937 H   0  0  0  0  0  0  0  0  0  0  0  0
   -2.7059    0.2383   -1.2607 H   0  0  0  0  0  0  0  0  0  0  0  0
   -1.7618    0.2648    0.2381 H   0  0  0  0  0  0  0  0  0  0  0  0
   -1.7361   -1.1681   -0.7967 H   0  0  0  0  0  0  0  0  0  0  0  0
  1  2  1  0
  1 10  1  0
  1 11  1  0
  1 12  1  0
  2  3  1  0
  2 13  1  0
  2 14  1  0
  3  4  1  0
  3  5  1  0
  3 15  1  1
  5  6  1  0
  5 16  1  0
  5 17  1  0
  6  7  1  0
  6  8  1  0
  6 18  1  6
  8  9  1  0
  8 19  1  0
  8 20  1  0
  9 21  1  0
  9 22  1  0
  9 23  1  0
M  END
