# Supplementary material for: Conformational Analysis of 1,3-Difluorinated Alkanes
Source: J Org Chem. 2024 May 31;89(12):8789–803. doi: 10.1021/acs.joc.4c00670 (PMC11197103; doi:10.1021/acs.joc.4c00670)
Supplement: Supplementary file 2 — jo4c00670_si_004.zip [file jo4c00670_si_004.zip › SI/starting_structures/antidifluoroheptane/60_60_60_-60.mol]

 SYN-3,5-DIFLUOROHEPTANE
     RDKit          3D

 23 22  0  0  0  0  0  0  0  0999 V2000
    0.7006    1.1110    1.0555 C   0  0  0  0  0  0  0  0  0  0  0  0
   -0.3570    2.1464    0.7014 C   0  0  0  0  0  0  0  0  0  0  0  0
    0.1016    3.1610   -0.3444 C   0  0  1  0  0  0  0  0  0  0  0  0
    1.1907    3.8158    0.1672 F   0  0  0  0  0  0  0  0  0  0  0  0
    0.5139    2.6111   -1.7044 C   0  0  0  0  0  0  0  0  0  0  0  0
   -0.5326    1.8374   -2.5002 C   0  0  1  0  0  0  0  0  0  0  0  0
   -0.8498    0.6851   -1.8559 F   0  0  0  0  0  0  0  0  0  0  0  0
   -1.8122    2.5876   -2.8732 C   0  0  0  0  0  0  0  0  0  0  0  0
   -2.6263    3.1093   -1.6995 C   0  0  0  0  0  0  0  0  0  0  0  0
    1.6296    1.5906    1.3792 H   0  0  0  0  0  0  0  0  0  0  0  0
    0.9251    0.4595    0.2060 H   0  0  0  0  0  0  0  0  0  0  0  0
    0.3451    0.4769    1.8740 H   0  0  0  0  0  0  0  0  0  0  0  0
   -1.2705    1.6397    0.3756 H   0  0  0  0  0  0  0  0  0  0  0  0
   -0.6081    2.6931    1.6186 H   0  0  0  0  0  0  0  0  0  0  0  0
   -0.6660    3.9283   -0.4698 H   0  0  0  0  0  0  0  0  0  0  0  0
    0.8791    3.4479   -2.3136 H   0  0  0  0  0  0  0  0  0  0  0  0
    1.3883    1.9640   -1.5611 H   0  0  0  0  0  0  0  0  0  0  0  0
   -0.0509    1.5371   -3.4390 H   0  0  0  0  0  0  0  0  0  0  0  0
   -2.4586    1.8858   -3.4159 H   0  0  0  0  0  0  0  0  0  0  0  0
   -1.5871    3.4029   -3.5700 H   0  0  0  0  0  0  0  0  0  0  0  0
   -2.1188    3.9142   -1.1666 H   0  0  0  0  0  0  0  0  0  0  0  0
   -2.8511    2.3095   -0.9871 H   0  0  0  0  0  0  0  0  0  0  0  0
   -3.5797    3.5107   -2.0593 H   0  0  0  0  0  0  0  0  0  0  0  0
  1  2  1  0
  1 10  1  0
  1 11  1  0
  1 12  1  0
  2  3  1  0
  2 13  1  0
  2 14  1  0
  3  4  1  0
  3  5  1  0
  3 15  1  6
  5  6  1  0
  5 16  1  0
  5 17  1  0
  6  7  1  0
  6  8  1  0
  6 18  1  6
  8  9  1  0
  8 19  1  0
  8 20  1  0
  9 21  1  0
  9 22  1  0
  9 23  1  0
M  END
