# Supplementary material for: Conformational Analysis of 1,3-Difluorinated Alkanes
Source: J Org Chem. 2024 May 31;89(12):8789–803. doi: 10.1021/acs.joc.4c00670 (PMC11197103; doi:10.1021/acs.joc.4c00670)
Supplement: Supplementary file 2 — jo4c00670_si_004.zip [file jo4c00670_si_004.zip › SI/starting_structures/antidifluoroheptane/60_180_180_180.mol]

 SYN-3,5-DIFLUOROHEPTANE
     RDKit          3D

 23 22  0  0  0  0  0  0  0  0999 V2000
   -0.3721    0.4823    0.9278 C   0  0  0  0  0  0  0  0  0  0  0  0
   -0.6616    1.9355    0.5805 C   0  0  0  0  0  0  0  0  0  0  0  0
    0.5715    2.7182    0.1272 C   0  0  1  0  0  0  0  0  0  0  0  0
    1.4667    2.7247    1.1522 F   0  0  0  0  0  0  0  0  0  0  0  0
    1.2394    2.1415   -1.1194 C   0  0  0  0  0  0  0  0  0  0  0  0
    2.4634    2.9592   -1.5285 C   0  0  1  0  0  0  0  0  0  0  0  0
    3.3707    2.9342   -0.5149 F   0  0  0  0  0  0  0  0  0  0  0  0
    3.1300    2.3809   -2.7755 C   0  0  0  0  0  0  0  0  0  0  0  0
    4.3494    3.1930   -3.1856 C   0  0  0  0  0  0  0  0  0  0  0  0
    0.4171    0.4064    1.6824 H   0  0  0  0  0  0  0  0  0  0  0  0
   -0.0642   -0.0863    0.0453 H   0  0  0  0  0  0  0  0  0  0  0  0
   -1.2720    0.0065    1.3307 H   0  0  0  0  0  0  0  0  0  0  0  0
   -1.4358    1.9771   -0.1941 H   0  0  0  0  0  0  0  0  0  0  0  0
   -1.0693    2.4216    1.4748 H   0  0  0  0  0  0  0  0  0  0  0  0
    0.2772    3.7586   -0.0508 H   0  0  0  0  0  0  0  0  0  0  0  0
    1.5622    1.1146   -0.9139 H   0  0  0  0  0  0  0  0  0  0  0  0
    0.5202    2.1207   -1.9463 H   0  0  0  0  0  0  0  0  0  0  0  0
    2.1858    4.0052   -1.7000 H   0  0  0  0  0  0  0  0  0  0  0  0
    2.4173    2.3568   -3.6076 H   0  0  0  0  0  0  0  0  0  0  0  0
    3.4488    1.3506   -2.5792 H   0  0  0  0  0  0  0  0  0  0  0  0
    5.1011    3.2047   -2.3900 H   0  0  0  0  0  0  0  0  0  0  0  0
    4.0729    4.2275   -3.4128 H   0  0  0  0  0  0  0  0  0  0  0  0
    4.8091    2.7602   -4.0797 H   0  0  0  0  0  0  0  0  0  0  0  0
  1  2  1  0
  1 10  1  0
  1 11  1  0
  1 12  1  0
  2  3  1  0
  2 13  1  0
  2 14  1  0
  3  4  1  0
  3  5  1  0
  3 15  1  6
  5  6  1  0
  5 16  1  0
  5 17  1  0
  6  7  1  0
  6  8  1  0
  6 18  1  6
  8  9  1  0
  8 19  1  0
  8 20  1  0
  9 21  1  0
  9 22  1  0
  9 23  1  0
M  END
