# Supplementary material for: Conformational Analysis of 1,3-Difluorinated Alkanes
Source: J Org Chem. 2024 May 31;89(12):8789–803. doi: 10.1021/acs.joc.4c00670 (PMC11197103; doi:10.1021/acs.joc.4c00670)
Supplement: Supplementary file 2 — jo4c00670_si_004.zip [file jo4c00670_si_004.zip › SI/starting_structures/antidifluoroheptane/-60_-60_60_-60.mol]

 SYN-3,5-DIFLUOROHEPTANE
     RDKit          3D

 23 22  0  0  0  0  0  0  0  0999 V2000
   -3.0011    1.2180   -1.4204 C   0  0  0  0  0  0  0  0  0  0  0  0
   -1.5143    1.4750   -1.2436 C   0  0  0  0  0  0  0  0  0  0  0  0
   -0.7579    0.2958   -0.6373 C   0  0  1  0  0  0  0  0  0  0  0  0
    0.5614    0.6441   -0.5581 F   0  0  0  0  0  0  0  0  0  0  0  0
   -1.1972   -0.1683    0.7506 C   0  0  0  0  0  0  0  0  0  0  0  0
   -1.0684    0.9216    1.8116 C   0  0  1  0  0  0  0  0  0  0  0  0
    0.2378    1.3048    1.8876 F   0  0  0  0  0  0  0  0  0  0  0  0
   -1.9053    2.1673    1.5175 C   0  0  0  0  0  0  0  0  0  0  0  0
   -1.5448    2.8517    0.2068 C   0  0  0  0  0  0  0  0  0  0  0  0
   -3.1749    0.3194   -2.0208 H   0  0  0  0  0  0  0  0  0  0  0  0
   -3.5055    1.0930   -0.4580 H   0  0  0  0  0  0  0  0  0  0  0  0
   -3.4702    2.0635   -1.9338 H   0  0  0  0  0  0  0  0  0  0  0  0
   -1.0729    1.6975   -2.2231 H   0  0  0  0  0  0  0  0  0  0  0  0
   -1.3562    2.3789   -0.6452 H   0  0  0  0  0  0  0  0  0  0  0  0
   -0.8117   -0.5562   -1.3246 H   0  0  0  0  0  0  0  0  0  0  0  0
   -2.2303   -0.5278    0.7004 H   0  0  0  0  0  0  0  0  0  0  0  0
   -0.5611   -1.0149    1.0360 H   0  0  0  0  0  0  0  0  0  0  0  0
   -1.3511    0.5336    2.7963 H   0  0  0  0  0  0  0  0  0  0  0  0
   -1.7488    2.8878    2.3291 H   0  0  0  0  0  0  0  0  0  0  0  0
   -2.9703    1.9090    1.5124 H   0  0  0  0  0  0  0  0  0  0  0  0
   -1.7806    2.2182   -0.6534 H   0  0  0  0  0  0  0  0  0  0  0  0
   -2.1140    3.7807    0.0999 H   0  0  0  0  0  0  0  0  0  0  0  0
   -0.4798    3.1018    0.1718 H   0  0  0  0  0  0  0  0  0  0  0  0
  1  2  1  0
  1 10  1  0
  1 11  1  0
  1 12  1  0
  2  3  1  0
  2 13  1  0
  2 14  1  0
  3  4  1  0
  3  5  1  0
  3 15  1  6
  5  6  1  0
  5 16  1  0
  5 17  1  0
  6  7  1  0
  6  8  1  0
  6 18  1  1
  8  9  1  0
  8 19  1  0
  8 20  1  0
  9 21  1  0
  9 22  1  0
  9 23  1  0
M  END
