# Supplementary material for: Conformational Analysis of 1,3-Difluorinated Alkanes
Source: J Org Chem. 2024 May 31;89(12):8789–803. doi: 10.1021/acs.joc.4c00670 (PMC11197103; doi:10.1021/acs.joc.4c00670)
Supplement: Supplementary file 2 — jo4c00670_si_004.zip [file jo4c00670_si_004.zip › SI/starting_structures/antidifluoroheptane/180_-60_60_180.mol]

 SYN-3,5-DIFLUOROHEPTANE
     RDKit          3D

 23 22  0  0  0  0  0  0  0  0999 V2000
    2.0180    1.1120    2.1844 C   0  0  0  0  0  0  0  0  0  0  0  0
    0.7647    1.1744    1.3217 C   0  0  0  0  0  0  0  0  0  0  0  0
    0.7498    2.4315    0.4520 C   0  0  1  0  0  0  0  0  0  0  0  0
    1.8783    2.4686   -0.3010 F   0  0  0  0  0  0  0  0  0  0  0  0
   -0.4834    2.5622   -0.4443 C   0  0  0  0  0  0  0  0  0  0  0  0
   -0.7253    1.4489   -1.4634 C   0  0  1  0  0  0  0  0  0  0  0  0
    0.3205    1.4254   -2.3371 F   0  0  0  0  0  0  0  0  0  0  0  0
   -0.9109    0.0490   -0.8925 C   0  0  0  0  0  0  0  0  0  0  0  0
   -1.1440   -0.9746   -1.9957 C   0  0  0  0  0  0  0  0  0  0  0  0
    2.0781    1.9768    2.8528 H   0  0  0  0  0  0  0  0  0  0  0  0
    2.9208    1.0914    1.5656 H   0  0  0  0  0  0  0  0  0  0  0  0
    2.0084    0.2075    2.8006 H   0  0  0  0  0  0  0  0  0  0  0  0
    0.7387    0.2724    0.7057 H   0  0  0  0  0  0  0  0  0  0  0  0
   -0.1173    1.1573    1.9718 H   0  0  0  0  0  0  0  0  0  0  0  0
    0.7805    3.3055    1.1138 H   0  0  0  0  0  0  0  0  0  0  0  0
   -1.3774    2.7036    0.1746 H   0  0  0  0  0  0  0  0  0  0  0  0
   -0.3589    3.4869   -1.0233 H   0  0  0  0  0  0  0  0  0  0  0  0
   -1.6091    1.7211   -2.0524 H   0  0  0  0  0  0  0  0  0  0  0  0
   -1.7617    0.0305   -0.2029 H   0  0  0  0  0  0  0  0  0  0  0  0
   -0.0124   -0.2542   -0.3453 H   0  0  0  0  0  0  0  0  0  0  0  0
   -0.2987   -1.0040   -2.6906 H   0  0  0  0  0  0  0  0  0  0  0  0
   -2.0491   -0.7391   -2.5647 H   0  0  0  0  0  0  0  0  0  0  0  0
   -1.2645   -1.9737   -1.5653 H   0  0  0  0  0  0  0  0  0  0  0  0
  1  2  1  0
  1 10  1  0
  1 11  1  0
  1 12  1  0
  2  3  1  0
  2 13  1  0
  2 14  1  0
  3  4  1  0
  3  5  1  0
  3 15  1  1
  5  6  1  0
  5 16  1  0
  5 17  1  0
  6  7  1  0
  6  8  1  0
  6 18  1  6
  8  9  1  0
  8 19  1  0
  8 20  1  0
  9 21  1  0
  9 22  1  0
  9 23  1  0
M  END
