# Supplementary material for: Conformational Analysis of 1,3-Difluorinated Alkanes
Source: J Org Chem. 2024 May 31;89(12):8789–803. doi: 10.1021/acs.joc.4c00670 (PMC11197103; doi:10.1021/acs.joc.4c00670)
Supplement: Supplementary file 2 — jo4c00670_si_004.zip [file jo4c00670_si_004.zip › SI/starting_structures/antidifluoroheptane/180_-60_180_-60.mol]

 SYN-3,5-DIFLUOROHEPTANE
     RDKit          3D

 23 22  0  0  0  0  0  0  0  0999 V2000
    2.1362    1.1840    2.1477 C   0  0  0  0  0  0  0  0  0  0  0  0
    0.8858    1.1214    1.2817 C   0  0  0  0  0  0  0  0  0  0  0  0
    0.7048    2.4029    0.4731 C   0  0  1  0  0  0  0  0  0  0  0  0
    1.8044    2.5791   -0.3151 F   0  0  0  0  0  0  0  0  0  0  0  0
   -0.5292    2.4276   -0.4273 C   0  0  0  0  0  0  0  0  0  0  0  0
   -0.5323    1.3123   -1.4691 C   0  0  1  0  0  0  0  0  0  0  0  0
   -0.5041    0.1130   -0.8201 F   0  0  0  0  0  0  0  0  0  0  0  0
   -1.7617    1.3238   -2.3784 C   0  0  0  0  0  0  0  0  0  0  0  0
   -3.0779    1.1650   -1.6309 C   0  0  0  0  0  0  0  0  0  0  0  0
    2.0767    2.0100    2.8636 H   0  0  0  0  0  0  0  0  0  0  0  0
    3.0326    1.3236    1.5350 H   0  0  0  0  0  0  0  0  0  0  0  0
    2.2524    0.2536    2.7123 H   0  0  0  0  0  0  0  0  0  0  0  0
    0.9877    0.2626    0.6097 H   0  0  0  0  0  0  0  0  0  0  0  0
    0.0126    0.9516    1.9211 H   0  0  0  0  0  0  0  0  0  0  0  0
    0.6583    3.2642    1.1494 H   0  0  0  0  0  0  0  0  0  0  0  0
   -1.4233    2.3539    0.2020 H   0  0  0  0  0  0  0  0  0  0  0  0
   -0.5514    3.3958   -0.9413 H   0  0  0  0  0  0  0  0  0  0  0  0
    0.3666    1.3663   -2.0929 H   0  0  0  0  0  0  0  0  0  0  0  0
   -1.6739    0.4928   -3.0884 H   0  0  0  0  0  0  0  0  0  0  0  0
   -1.7848    2.2505   -2.9630 H   0  0  0  0  0  0  0  0  0  0  0  0
   -3.2737    2.0216   -0.9791 H   0  0  0  0  0  0  0  0  0  0  0  0
   -3.0778    0.2570   -1.0198 H   0  0  0  0  0  0  0  0  0  0  0  0
   -3.9070    1.0937   -2.3423 H   0  0  0  0  0  0  0  0  0  0  0  0
  1  2  1  0
  1 10  1  0
  1 11  1  0
  1 12  1  0
  2  3  1  0
  2 13  1  0
  2 14  1  0
  3  4  1  0
  3  5  1  0
  3 15  1  1
  5  6  1  0
  5 16  1  0
  5 17  1  0
  6  7  1  0
  6  8  1  0
  6 18  1  6
  8  9  1  0
  8 19  1  0
  8 20  1  0
  9 21  1  0
  9 22  1  0
  9 23  1  0
M  END
