# Supplementary material for: Conformational Analysis of 1,3-Difluorinated Alkanes
Source: J Org Chem. 2024 May 31;89(12):8789–803. doi: 10.1021/acs.joc.4c00670 (PMC11197103; doi:10.1021/acs.joc.4c00670)
Supplement: Supplementary file 2 — jo4c00670_si_004.zip [file jo4c00670_si_004.zip › SI/starting_structures/antidifluoroheptane/-60_60_60_180.mol]

 SYN-3,5-DIFLUOROHEPTANE
     RDKit          3D

 23 22  0  0  0  0  0  0  0  0999 V2000
    0.1820   -1.1625    0.3007 C   0  0  0  0  0  0  0  0  0  0  0  0
    0.3676    0.3415    0.1702 C   0  0  0  0  0  0  0  0  0  0  0  0
   -0.0837    0.8993   -1.1806 C   0  0  1  0  0  0  0  0  0  0  0  0
    0.2132    2.2408   -1.1668 F   0  0  0  0  0  0  0  0  0  0  0  0
    0.6366    0.3338   -2.4043 C   0  0  0  0  0  0  0  0  0  0  0  0
    0.5295   -1.1677   -2.6328 C   0  0  1  0  0  0  0  0  0  0  0  0
    1.0983   -1.8162   -1.5821 F   0  0  0  0  0  0  0  0  0  0  0  0
   -0.9005   -1.6695   -2.8179 C   0  0  0  0  0  0  0  0  0  0  0  0
   -0.9363   -3.1746   -3.0413 C   0  0  0  0  0  0  0  0  0  0  0  0
    0.7849   -1.7182   -0.4198 H   0  0  0  0  0  0  0  0  0  0  0  0
    0.4768   -1.4902    1.3029 H   0  0  0  0  0  0  0  0  0  0  0  0
   -0.8670   -1.4395    0.1534 H   0  0  0  0  0  0  0  0  0  0  0  0
   -0.2184    0.8230    0.9627 H   0  0  0  0  0  0  0  0  0  0  0  0
    1.4141    0.6022    0.3653 H   0  0  0  0  0  0  0  0  0  0  0  0
   -1.1699    0.8363   -1.2953 H   0  0  0  0  0  0  0  0  0  0  0  0
    0.2602    0.8572   -3.2926 H   0  0  0  0  0  0  0  0  0  0  0  0
    1.6978    0.6042   -2.3318 H   0  0  0  0  0  0  0  0  0  0  0  0
    1.1226   -1.4252   -3.5179 H   0  0  0  0  0  0  0  0  0  0  0  0
   -1.3662   -1.1672   -3.6732 H   0  0  0  0  0  0  0  0  0  0  0  0
   -1.5030   -1.4458   -1.9320 H   0  0  0  0  0  0  0  0  0  0  0  0
   -0.5094   -3.7093   -2.1868 H   0  0  0  0  0  0  0  0  0  0  0  0
   -1.9688   -3.5133   -3.1719 H   0  0  0  0  0  0  0  0  0  0  0  0
   -0.3723   -3.4519   -3.9376 H   0  0  0  0  0  0  0  0  0  0  0  0
  1  2  1  0
  1 10  1  0
  1 11  1  0
  1 12  1  0
  2  3  1  0
  2 13  1  0
  2 14  1  0
  3  4  1  0
  3  5  1  0
  3 15  1  6
  5  6  1  0
  5 16  1  0
  5 17  1  0
  6  7  1  0
  6  8  1  0
  6 18  1  6
  8  9  1  0
  8 19  1  0
  8 20  1  0
  9 21  1  0
  9 22  1  0
  9 23  1  0
M  END
