# Supplementary material for: Conformational Analysis of 1,3-Difluorinated Alkanes
Source: J Org Chem. 2024 May 31;89(12):8789–803. doi: 10.1021/acs.joc.4c00670 (PMC11197103; doi:10.1021/acs.joc.4c00670)
Supplement: Supplementary file 2 — jo4c00670_si_004.zip [file jo4c00670_si_004.zip › SI/starting_structures/antidifluoroheptane/180_60_-60_-60.mol]

 SYN-3,5-DIFLUOROHEPTANE
     RDKit          3D

 23 22  0  0  0  0  0  0  0  0999 V2000
    2.5084    1.4776    2.0766 C   0  0  0  0  0  0  0  0  0  0  0  0
    1.4890    1.0972    1.0115 C   0  0  0  0  0  0  0  0  0  0  0  0
    0.6993    2.3147    0.5350 C   0  0  1  0  0  0  0  0  0  0  0  0
    1.6028    3.1752   -0.0293 F   0  0  0  0  0  0  0  0  0  0  0  0
   -0.3434    2.0058   -0.5359 C   0  0  0  0  0  0  0  0  0  0  0  0
   -1.4220    1.0107   -0.1163 C   0  0  1  0  0  0  0  0  0  0  0  0
   -2.2753    0.8666   -1.1754 F   0  0  0  0  0  0  0  0  0  0  0  0
   -0.9698   -0.3868    0.2969 C   0  0  0  0  0  0  0  0  0  0  0  0
   -0.2281   -1.1383   -0.7991 C   0  0  0  0  0  0  0  0  0  0  0  0
    2.0156    1.9099    2.9533 H   0  0  0  0  0  0  0  0  0  0  0  0
    3.2288    2.2065    1.6920 H   0  0  0  0  0  0  0  0  0  0  0  0
    3.0642    0.5923    2.4014 H   0  0  0  0  0  0  0  0  0  0  0  0
    2.0253    0.6533    0.1647 H   0  0  0  0  0  0  0  0  0  0  0  0
    0.8289    0.3307    1.4223 H   0  0  0  0  0  0  0  0  0  0  0  0
    0.2457    2.8441    1.3796 H   0  0  0  0  0  0  0  0  0  0  0  0
   -0.8522    2.9429   -0.7988 H   0  0  0  0  0  0  0  0  0  0  0  0
    0.1356    1.6888   -1.4695 H   0  0  0  0  0  0  0  0  0  0  0  0
   -2.0143    1.4441    0.6976 H   0  0  0  0  0  0  0  0  0  0  0  0
   -1.8634   -0.9711    0.5493 H   0  0  0  0  0  0  0  0  0  0  0  0
   -0.3610   -0.3432    1.2048 H   0  0  0  0  0  0  0  0  0  0  0  0
    0.7149   -0.6505   -1.0601 H   0  0  0  0  0  0  0  0  0  0  0  0
   -0.8377   -1.2136   -1.7052 H   0  0  0  0  0  0  0  0  0  0  0  0
    0.0047   -2.1544   -0.4649 H   0  0  0  0  0  0  0  0  0  0  0  0
  1  2  1  0
  1 10  1  0
  1 11  1  0
  1 12  1  0
  2  3  1  0
  2 13  1  0
  2 14  1  0
  3  4  1  0
  3  5  1  0
  3 15  1  1
  5  6  1  0
  5 16  1  0
  5 17  1  0
  6  7  1  0
  6  8  1  0
  6 18  1  1
  8  9  1  0
  8 19  1  0
  8 20  1  0
  9 21  1  0
  9 22  1  0
  9 23  1  0
M  END
