# Supplementary material for: Conformational Analysis of 1,3-Difluorinated Alkanes
Source: J Org Chem. 2024 May 31;89(12):8789–803. doi: 10.1021/acs.joc.4c00670 (PMC11197103; doi:10.1021/acs.joc.4c00670)
Supplement: Supplementary file 2 — jo4c00670_si_004.zip [file jo4c00670_si_004.zip › SI/starting_structures/antidifluoroheptane/60_60_180_-60.mol]

 SYN-3,5-DIFLUOROHEPTANE
     RDKit          3D

 23 22  0  0  0  0  0  0  0  0999 V2000
    0.6411    1.1195    0.9788 C   0  0  0  0  0  0  0  0  0  0  0  0
   -0.3742    2.2063    0.6572 C   0  0  0  0  0  0  0  0  0  0  0  0
    0.0981    3.1907   -0.4128 C   0  0  1  0  0  0  0  0  0  0  0  0
    1.2334    3.7945    0.0526 F   0  0  0  0  0  0  0  0  0  0  0  0
    0.4286    2.6005   -1.7822 C   0  0  0  0  0  0  0  0  0  0  0  0
   -0.7580    1.9018   -2.4319 C   0  0  1  0  0  0  0  0  0  0  0  0
   -1.7697    2.8038   -2.5683 F   0  0  0  0  0  0  0  0  0  0  0  0
   -0.4545    1.3014   -3.8049 C   0  0  0  0  0  0  0  0  0  0  0  0
    0.0011    2.3200   -4.8395 C   0  0  0  0  0  0  0  0  0  0  0  0
    1.6059    1.5520    1.2617 H   0  0  0  0  0  0  0  0  0  0  0  0
    0.7970    0.4520    0.1262 H   0  0  0  0  0  0  0  0  0  0  0  0
    0.2855    0.5098    1.8157 H   0  0  0  0  0  0  0  0  0  0  0  0
   -1.3236    1.7461    0.3636 H   0  0  0  0  0  0  0  0  0  0  0  0
   -0.5656    2.7695    1.5787 H   0  0  0  0  0  0  0  0  0  0  0  0
   -0.6524    3.9813   -0.5242 H   0  0  0  0  0  0  0  0  0  0  0  0
    0.7653    3.4333   -2.4106 H   0  0  0  0  0  0  0  0  0  0  0  0
    1.2832    1.9187   -1.7055 H   0  0  0  0  0  0  0  0  0  0  0  0
   -1.1287    1.0993   -1.7864 H   0  0  0  0  0  0  0  0  0  0  0  0
   -1.3690    0.8275   -4.1814 H   0  0  0  0  0  0  0  0  0  0  0  0
    0.3030    0.5152   -3.7091 H   0  0  0  0  0  0  0  0  0  0  0  0
    0.9789    2.7396   -4.5859 H   0  0  0  0  0  0  0  0  0  0  0  0
   -0.7171    3.1409   -4.9292 H   0  0  0  0  0  0  0  0  0  0  0  0
    0.0925    1.8422   -5.8203 H   0  0  0  0  0  0  0  0  0  0  0  0
  1  2  1  0
  1 10  1  0
  1 11  1  0
  1 12  1  0
  2  3  1  0
  2 13  1  0
  2 14  1  0
  3  4  1  0
  3  5  1  0
  3 15  1  6
  5  6  1  0
  5 16  1  0
  5 17  1  0
  6  7  1  0
  6  8  1  0
  6 18  1  1
  8  9  1  0
  8 19  1  0
  8 20  1  0
  9 21  1  0
  9 22  1  0
  9 23  1  0
M  END
