# Supplementary material for: Conformational Analysis of 1,3-Difluorinated Alkanes
Source: J Org Chem. 2024 May 31;89(12):8789–803. doi: 10.1021/acs.joc.4c00670 (PMC11197103; doi:10.1021/acs.joc.4c00670)
Supplement: Supplementary file 2 — jo4c00670_si_004.zip [file jo4c00670_si_004.zip › SI/starting_structures/antidifluoroheptane/180_180_60_180.mol]

 SYN-3,5-DIFLUOROHEPTANE
     RDKit          3D

 23 22  0  0  0  0  0  0  0  0999 V2000
    3.7249    1.5362   -0.3715 C   0  0  0  0  0  0  0  0  0  0  0  0
    2.4540    1.1122    0.3496 C   0  0  0  0  0  0  0  0  0  0  0  0
    1.4025    2.2202    0.3325 C   0  0  1  0  0  0  0  0  0  0  0  0
    1.0892    2.4758   -0.9701 F   0  0  0  0  0  0  0  0  0  0  0  0
    0.1283    1.7940    1.0559 C   0  0  0  0  0  0  0  0  0  0  0  0
   -0.9514    2.8741    1.0626 C   0  0  1  0  0  0  0  0  0  0  0  0
   -0.4550    3.9603    1.7226 F   0  0  0  0  0  0  0  0  0  0  0  0
   -1.4286    3.3195   -0.3165 C   0  0  0  0  0  0  0  0  0  0  0  0
   -2.5013    4.3947   -0.2116 C   0  0  0  0  0  0  0  0  0  0  0  0
    4.1694    2.4169    0.1030 H   0  0  0  0  0  0  0  0  0  0  0  0
    3.5219    1.7762   -1.4200 H   0  0  0  0  0  0  0  0  0  0  0  0
    4.4623    0.7279   -0.3457 H   0  0  0  0  0  0  0  0  0  0  0  0
    2.0559    0.2181   -0.1441 H   0  0  0  0  0  0  0  0  0  0  0  0
    2.7005    0.8414    1.3824 H   0  0  0  0  0  0  0  0  0  0  0  0
    1.8114    3.1392    0.7662 H   0  0  0  0  0  0  0  0  0  0  0  0
   -0.2738    0.8873    0.5889 H   0  0  0  0  0  0  0  0  0  0  0  0
    0.3720    1.5574    2.0986 H   0  0  0  0  0  0  0  0  0  0  0  0
   -1.8027    2.5092    1.6487 H   0  0  0  0  0  0  0  0  0  0  0  0
   -1.8286    2.4645   -0.8727 H   0  0  0  0  0  0  0  0  0  0  0  0
   -0.5931    3.7372   -0.8881 H   0  0  0  0  0  0  0  0  0  0  0  0
   -3.3787    4.0224    0.3267 H   0  0  0  0  0  0  0  0  0  0  0  0
   -2.8232    4.7067   -1.2101 H   0  0  0  0  0  0  0  0  0  0  0  0
   -2.1236    5.2772    0.3146 H   0  0  0  0  0  0  0  0  0  0  0  0
  1  2  1  0
  1 10  1  0
  1 11  1  0
  1 12  1  0
  2  3  1  0
  2 13  1  0
  2 14  1  0
  3  4  1  0
  3  5  1  0
  3 15  1  1
  5  6  1  0
  5 16  1  0
  5 17  1  0
  6  7  1  0
  6  8  1  0
  6 18  1  1
  8  9  1  0
  8 19  1  0
  8 20  1  0
  9 21  1  0
  9 22  1  0
  9 23  1  0
M  END
