# Supplementary material for: Conformational Analysis of 1,3-Difluorinated Alkanes
Source: J Org Chem. 2024 May 31;89(12):8789–803. doi: 10.1021/acs.joc.4c00670 (PMC11197103; doi:10.1021/acs.joc.4c00670)
Supplement: Supplementary file 2 — jo4c00670_si_004.zip [file jo4c00670_si_004.zip › SI/starting_structures/antidifluoroheptane/180_180_-60_180.mol]

 SYN-3,5-DIFLUOROHEPTANE
     RDKit          3D

 23 22  0  0  0  0  0  0  0  0999 V2000
    3.5425    2.4713    1.5901 C   0  0  0  0  0  0  0  0  0  0  0  0
    2.3988    1.6873    0.9640 C   0  0  0  0  0  0  0  0  0  0  0  0
    1.0683    2.4227    1.1100 C   0  0  1  0  0  0  0  0  0  0  0  0
    1.1666    3.6206    0.4685 F   0  0  0  0  0  0  0  0  0  0  0  0
   -0.0773    1.6392    0.4838 C   0  0  0  0  0  0  0  0  0  0  0  0
   -1.4281    2.3391    0.6072 C   0  0  1  0  0  0  0  0  0  0  0  0
   -2.3549    1.5160    0.0293 F   0  0  0  0  0  0  0  0  0  0  0  0
   -1.8666    2.5942    2.0479 C   0  0  0  0  0  0  0  0  0  0  0  0
   -3.2178    3.2930    2.1043 C   0  0  0  0  0  0  0  0  0  0  0  0
    3.3719    2.6263    2.6602 H   0  0  0  0  0  0  0  0  0  0  0  0
    3.6556    3.4507    1.1144 H   0  0  0  0  0  0  0  0  0  0  0  0
    4.4843    1.9262    1.4719 H   0  0  0  0  0  0  0  0  0  0  0  0
    2.6232    1.5362   -0.0983 H   0  0  0  0  0  0  0  0  0  0  0  0
    2.3371    0.7002    1.4359 H   0  0  0  0  0  0  0  0  0  0  0  0
    0.8722    2.6273    2.1671 H   0  0  0  0  0  0  0  0  0  0  0  0
    0.1202    1.4899   -0.5853 H   0  0  0  0  0  0  0  0  0  0  0  0
   -0.1384    0.6364    0.9236 H   0  0  0  0  0  0  0  0  0  0  0  0
   -1.4269    3.2735    0.0353 H   0  0  0  0  0  0  0  0  0  0  0  0
   -1.1318    3.2132    2.5725 H   0  0  0  0  0  0  0  0  0  0  0  0
   -1.9452    1.6413    2.5838 H   0  0  0  0  0  0  0  0  0  0  0  0
   -3.1801    4.2602    1.5931 H   0  0  0  0  0  0  0  0  0  0  0  0
   -3.5091    3.4695    3.1445 H   0  0  0  0  0  0  0  0  0  0  0  0
   -3.9968    2.6849    1.6335 H   0  0  0  0  0  0  0  0  0  0  0  0
  1  2  1  0
  1 10  1  0
  1 11  1  0
  1 12  1  0
  2  3  1  0
  2 13  1  0
  2 14  1  0
  3  4  1  0
  3  5  1  0
  3 15  1  1
  5  6  1  0
  5 16  1  0
  5 17  1  0
  6  7  1  0
  6  8  1  0
  6 18  1  6
  8  9  1  0
  8 19  1  0
  8 20  1  0
  9 21  1  0
  9 22  1  0
  9 23  1  0
M  END
