# Supplementary material for: Conformational Analysis of 1,3-Difluorinated Alkanes
Source: J Org Chem. 2024 May 31;89(12):8789–803. doi: 10.1021/acs.joc.4c00670 (PMC11197103; doi:10.1021/acs.joc.4c00670)
Supplement: Supplementary file 2 — jo4c00670_si_004.zip [file jo4c00670_si_004.zip › SI/starting_structures/antidifluoroheptane/-60_-60_180_-60.mol]

 SYN-3,5-DIFLUOROHEPTANE
     RDKit          3D

 23 22  0  0  0  0  0  0  0  0999 V2000
   -2.6479    0.9714   -2.2269 C   0  0  0  0  0  0  0  0  0  0  0  0
   -1.2601    1.2358   -1.6683 C   0  0  0  0  0  0  0  0  0  0  0  0
   -0.8136    0.2102   -0.6295 C   0  0  1  0  0  0  0  0  0  0  0  0
    0.4504    0.5444   -0.2312 F   0  0  0  0  0  0  0  0  0  0  0  0
   -1.6737    0.0776    0.6264 C   0  0  0  0  0  0  0  0  0  0  0  0
   -1.7672    1.3757    1.4241 C   0  0  1  0  0  0  0  0  0  0  0  0
   -2.3186    2.3373    0.6302 F   0  0  0  0  0  0  0  0  0  0  0  0
   -2.6246    1.2616    2.6852 C   0  0  0  0  0  0  0  0  0  0  0  0
   -4.0682    0.8657    2.4104 C   0  0  0  0  0  0  0  0  0  0  0  0
   -2.7148   -0.0360   -2.6497 H   0  0  0  0  0  0  0  0  0  0  0  0
   -3.4182    1.0746   -1.4574 H   0  0  0  0  0  0  0  0  0  0  0  0
   -2.8754    1.6878   -3.0228 H   0  0  0  0  0  0  0  0  0  0  0  0
   -0.5367    1.2247   -2.4930 H   0  0  0  0  0  0  0  0  0  0  0  0
   -1.2071    2.2482   -1.2531 H   0  0  0  0  0  0  0  0  0  0  0  0
   -0.7371   -0.7735   -1.1068 H   0  0  0  0  0  0  0  0  0  0  0  0
   -2.6743   -0.2660    0.3437 H   0  0  0  0  0  0  0  0  0  0  0  0
   -1.2210   -0.6941    1.2608 H   0  0  0  0  0  0  0  0  0  0  0  0
   -0.7683    1.7233    1.7094 H   0  0  0  0  0  0  0  0  0  0  0  0
   -2.6314    2.2363    3.1874 H   0  0  0  0  0  0  0  0  0  0  0  0
   -2.1753    0.5414    3.3783 H   0  0  0  0  0  0  0  0  0  0  0  0
   -4.1347   -0.1482    2.0048 H   0  0  0  0  0  0  0  0  0  0  0  0
   -4.6470    0.8893    3.3394 H   0  0  0  0  0  0  0  0  0  0  0  0
   -4.5384    1.5543    1.7015 H   0  0  0  0  0  0  0  0  0  0  0  0
  1  2  1  0
  1 10  1  0
  1 11  1  0
  1 12  1  0
  2  3  1  0
  2 13  1  0
  2 14  1  0
  3  4  1  0
  3  5  1  0
  3 15  1  6
  5  6  1  0
  5 16  1  0
  5 17  1  0
  6  7  1  0
  6  8  1  0
  6 18  1  1
  8  9  1  0
  8 19  1  0
  8 20  1  0
  9 21  1  0
  9 22  1  0
  9 23  1  0
M  END
