# Supplementary material for: Conformational Analysis of 1,3-Difluorinated Alkanes
Source: J Org Chem. 2024 May 31;89(12):8789–803. doi: 10.1021/acs.joc.4c00670 (PMC11197103; doi:10.1021/acs.joc.4c00670)
Supplement: Supplementary file 2 — jo4c00670_si_004.zip [file jo4c00670_si_004.zip › SI/starting_structures/antidifluoroheptane/-60_60_-60_180.mol]

 SYN-3,5-DIFLUOROHEPTANE
     RDKit          3D

 23 22  0  0  0  0  0  0  0  0999 V2000
    1.2461    0.8551    0.1551 C   0  0  0  0  0  0  0  0  0  0  0  0
   -0.2257    0.5637   -0.0946 C   0  0  0  0  0  0  0  0  0  0  0  0
   -0.9302    1.6374   -0.9255 C   0  0  1  0  0  0  0  0  0  0  0  0
   -2.2516    1.2680   -0.9995 F   0  0  0  0  0  0  0  0  0  0  0  0
   -0.9319    3.0433   -0.3258 C   0  0  0  0  0  0  0  0  0  0  0  0
    0.4256    3.6839   -0.0705 C   0  0  1  0  0  0  0  0  0  0  0  0
    0.2373    4.9409    0.4117 F   0  0  0  0  0  0  0  0  0  0  0  0
    1.3114    2.9026    0.8969 C   0  0  0  0  0  0  0  0  0  0  0  0
    2.6499    3.5958    1.1076 C   0  0  0  0  0  0  0  0  0  0  0  0
    1.3947    1.7669    0.7365 H   0  0  0  0  0  0  0  0  0  0  0  0
    1.7018    0.0292    0.7108 H   0  0  0  0  0  0  0  0  0  0  0  0
    1.7877    0.9613   -0.7904 H   0  0  0  0  0  0  0  0  0  0  0  0
   -0.2938   -0.3932   -0.6267 H   0  0  0  0  0  0  0  0  0  0  0  0
   -0.7400    0.4165    0.8619 H   0  0  0  0  0  0  0  0  0  0  0  0
   -0.5657    1.6465   -1.9570 H   0  0  0  0  0  0  0  0  0  0  0  0
   -1.5146    3.6953   -0.9891 H   0  0  0  0  0  0  0  0  0  0  0  0
   -1.4896    3.0115    0.6189 H   0  0  0  0  0  0  0  0  0  0  0  0
    0.9426    3.7912   -1.0310 H   0  0  0  0  0  0  0  0  0  0  0  0
    1.4860    1.8916    0.5120 H   0  0  0  0  0  0  0  0  0  0  0  0
    0.8237    2.8079    1.8721 H   0  0  0  0  0  0  0  0  0  0  0  0
    2.5121    4.5980    1.5259 H   0  0  0  0  0  0  0  0  0  0  0  0
    3.2689    3.0201    1.8028 H   0  0  0  0  0  0  0  0  0  0  0  0
    3.1966    3.6888    0.1638 H   0  0  0  0  0  0  0  0  0  0  0  0
  1  2  1  0
  1 10  1  0
  1 11  1  0
  1 12  1  0
  2  3  1  0
  2 13  1  0
  2 14  1  0
  3  4  1  0
  3  5  1  0
  3 15  1  6
  5  6  1  0
  5 16  1  0
  5 17  1  0
  6  7  1  0
  6  8  1  0
  6 18  1  6
  8  9  1  0
  8 19  1  0
  8 20  1  0
  9 21  1  0
  9 22  1  0
  9 23  1  0
M  END
