# Supplementary material for: Conformational Analysis of 1,3-Difluorinated Alkanes
Source: J Org Chem. 2024 May 31;89(12):8789–803. doi: 10.1021/acs.joc.4c00670 (PMC11197103; doi:10.1021/acs.joc.4c00670)
Supplement: Supplementary file 2 — jo4c00670_si_004.zip [file jo4c00670_si_004.zip › SI/starting_structures/antidifluoroheptane/-60_180_60_-60.mol]

 SYN-3,5-DIFLUOROHEPTANE
     RDKit          3D

 23 22  0  0  0  0  0  0  0  0999 V2000
    0.8423   -0.5676    1.4359 C   0  0  0  0  0  0  0  0  0  0  0  0
    0.8999    0.4238    0.2856 C   0  0  0  0  0  0  0  0  0  0  0  0
   -0.1931    0.2187   -0.7635 C   0  0  1  0  0  0  0  0  0  0  0  0
    0.0253    1.1532   -1.7372 F   0  0  0  0  0  0  0  0  0  0  0  0
   -0.1537   -1.1520   -1.4267 C   0  0  0  0  0  0  0  0  0  0  0  0
   -1.2402   -1.3742   -2.4789 C   0  0  1  0  0  0  0  0  0  0  0  0
   -2.4547   -1.3584   -1.8630 F   0  0  0  0  0  0  0  0  0  0  0  0
   -1.2591   -0.4277   -3.6798 C   0  0  0  0  0  0  0  0  0  0  0  0
   -1.4463    1.0414   -3.3289 C   0  0  0  0  0  0  0  0  0  0  0  0
    1.0640   -1.5858    1.1044 H   0  0  0  0  0  0  0  0  0  0  0  0
    1.5821   -0.3008    2.1976 H   0  0  0  0  0  0  0  0  0  0  0  0
   -0.1450   -0.5640    1.9082 H   0  0  0  0  0  0  0  0  0  0  0  0
    0.8057    1.4399    0.6878 H   0  0  0  0  0  0  0  0  0  0  0  0
    1.8860    0.3822   -0.1922 H   0  0  0  0  0  0  0  0  0  0  0  0
   -1.1756    0.4193   -0.3235 H   0  0  0  0  0  0  0  0  0  0  0  0
    0.8270   -1.2979   -1.8950 H   0  0  0  0  0  0  0  0  0  0  0  0
   -0.2795   -1.9316   -0.6682 H   0  0  0  0  0  0  0  0  0  0  0  0
   -1.1051   -2.3932   -2.8618 H   0  0  0  0  0  0  0  0  0  0  0  0
   -2.1072   -0.7108   -4.3165 H   0  0  0  0  0  0  0  0  0  0  0  0
   -0.3602   -0.5660   -4.2909 H   0  0  0  0  0  0  0  0  0  0  0  0
   -0.6403    1.4293   -2.7040 H   0  0  0  0  0  0  0  0  0  0  0  0
   -1.4754    1.6420   -4.2440 H   0  0  0  0  0  0  0  0  0  0  0  0
   -2.3917    1.1987   -2.7996 H   0  0  0  0  0  0  0  0  0  0  0  0
  1  2  1  0
  1 10  1  0
  1 11  1  0
  1 12  1  0
  2  3  1  0
  2 13  1  0
  2 14  1  0
  3  4  1  0
  3  5  1  0
  3 15  1  1
  5  6  1  0
  5 16  1  0
  5 17  1  0
  6  7  1  0
  6  8  1  0
  6 18  1  6
  8  9  1  0
  8 19  1  0
  8 20  1  0
  9 21  1  0
  9 22  1  0
  9 23  1  0
M  END
