# Supplementary material for: Conformational Analysis of 1,3-Difluorinated Alkanes
Source: J Org Chem. 2024 May 31;89(12):8789–803. doi: 10.1021/acs.joc.4c00670 (PMC11197103; doi:10.1021/acs.joc.4c00670)
Supplement: Supplementary file 2 — jo4c00670_si_004.zip [file jo4c00670_si_004.zip › SI/starting_structures/antidifluoroheptane/60_-60_-60_-60.mol]

 SYN-3,5-DIFLUOROHEPTANE
     RDKit          3D

 23 22  0  0  0  0  0  0  0  0999 V2000
    0.8714   -0.5890    1.6031 C   0  0  0  0  0  0  0  0  0  0  0  0
    0.9877    0.3994    0.4533 C   0  0  0  0  0  0  0  0  0  0  0  0
    0.0261    0.1633   -0.7125 C   0  0  1  0  0  0  0  0  0  0  0  0
    0.3331   -1.0072   -1.3282 F   0  0  0  0  0  0  0  0  0  0  0  0
   -1.4657    0.2135   -0.3976 C   0  0  0  0  0  0  0  0  0  0  0  0
   -2.0057   -0.7829    0.6209 C   0  0  1  0  0  0  0  0  0  0  0  0
   -3.3487   -0.5406    0.7418 F   0  0  0  0  0  0  0  0  0  0  0  0
   -1.8343   -2.2656    0.2958 C   0  0  0  0  0  0  0  0  0  0  0  0
   -2.5152   -2.6919   -0.9968 C   0  0  0  0  0  0  0  0  0  0  0  0
    0.9542   -1.6209    1.2479 H   0  0  0  0  0  0  0  0  0  0  0  0
    1.6812   -0.4191    2.3208 H   0  0  0  0  0  0  0  0  0  0  0  0
   -0.0679   -0.4852    2.1473 H   0  0  0  0  0  0  0  0  0  0  0  0
    0.8916    1.4257    0.8251 H   0  0  0  0  0  0  0  0  0  0  0  0
    2.0088    0.3061    0.0615 H   0  0  0  0  0  0  0  0  0  0  0  0
    0.2156    0.9528   -1.4503 H   0  0  0  0  0  0  0  0  0  0  0  0
   -1.7248    1.2240   -0.0560 H   0  0  0  0  0  0  0  0  0  0  0  0
   -2.0221    0.0812   -1.3340 H   0  0  0  0  0  0  0  0  0  0  0  0
   -1.5832   -0.5742    1.6067 H   0  0  0  0  0  0  0  0  0  0  0  0
   -2.2779   -2.8467    1.1133 H   0  0  0  0  0  0  0  0  0  0  0  0
   -0.7741   -2.5338    0.2565 H   0  0  0  0  0  0  0  0  0  0  0  0
   -2.0501   -2.2239   -1.8691 H   0  0  0  0  0  0  0  0  0  0  0  0
   -2.4365   -3.7767   -1.1217 H   0  0  0  0  0  0  0  0  0  0  0  0
   -3.5778   -2.4294   -0.9882 H   0  0  0  0  0  0  0  0  0  0  0  0
  1  2  1  0
  1 10  1  0
  1 11  1  0
  1 12  1  0
  2  3  1  0
  2 13  1  0
  2 14  1  0
  3  4  1  0
  3  5  1  0
  3 15  1  6
  5  6  1  0
  5 16  1  0
  5 17  1  0
  6  7  1  0
  6  8  1  0
  6 18  1  1
  8  9  1  0
  8 19  1  0
  8 20  1  0
  9 21  1  0
  9 22  1  0
  9 23  1  0
M  END
