# Supplementary material for: Conformational Analysis of 1,3-Difluorinated Alkanes
Source: J Org Chem. 2024 May 31;89(12):8789–803. doi: 10.1021/acs.joc.4c00670 (PMC11197103; doi:10.1021/acs.joc.4c00670)
Supplement: Supplementary file 2 — jo4c00670_si_004.zip [file jo4c00670_si_004.zip › SI/starting_structures/antidifluoroheptane/180_-60_-60_180.mol]

 SYN-3,5-DIFLUOROHEPTANE
     RDKit          3D

 23 22  0  0  0  0  0  0  0  0999 V2000
   -0.0752    0.5967    1.4535 C   0  0  0  0  0  0  0  0  0  0  0  0
   -0.5310    1.7563    0.5791 C   0  0  0  0  0  0  0  0  0  0  0  0
    0.6149    2.7245    0.2964 C   0  0  1  0  0  0  0  0  0  0  0  0
    1.6226    2.0409   -0.3115 F   0  0  0  0  0  0  0  0  0  0  0  0
    0.2276    3.9136   -0.5767 C   0  0  0  0  0  0  0  0  0  0  0  0
   -0.3010    3.5814   -1.9707 C   0  0  1  0  0  0  0  0  0  0  0  0
   -0.5657    4.7761   -2.5838 F   0  0  0  0  0  0  0  0  0  0  0  0
    0.6789    2.8113   -2.8522 C   0  0  0  0  0  0  0  0  0  0  0  0
    0.0844    2.5167   -4.2224 C   0  0  0  0  0  0  0  0  0  0  0  0
    0.2913    0.9551    2.4207 H   0  0  0  0  0  0  0  0  0  0  0  0
    0.7272    0.0307    0.9697 H   0  0  0  0  0  0  0  0  0  0  0  0
   -0.9090   -0.0876    1.6392 H   0  0  0  0  0  0  0  0  0  0  0  0
   -0.9131    1.3395   -0.3590 H   0  0  0  0  0  0  0  0  0  0  0  0
   -1.3543    2.2809    1.0764 H   0  0  0  0  0  0  0  0  0  0  0  0
    1.0187    3.1055    1.2413 H   0  0  0  0  0  0  0  0  0  0  0  0
   -0.5330    4.5092   -0.0564 H   0  0  0  0  0  0  0  0  0  0  0  0
    1.0991    4.5712   -0.6861 H   0  0  0  0  0  0  0  0  0  0  0  0
   -1.2556    3.0497   -1.9044 H   0  0  0  0  0  0  0  0  0  0  0  0
    0.9557    1.8620   -2.3838 H   0  0  0  0  0  0  0  0  0  0  0  0
    1.5941    3.3985   -2.9887 H   0  0  0  0  0  0  0  0  0  0  0  0
   -0.1632    3.4417   -4.7528 H   0  0  0  0  0  0  0  0  0  0  0  0
   -0.8268    1.9165   -4.1331 H   0  0  0  0  0  0  0  0  0  0  0  0
    0.8006    1.9582   -4.8332 H   0  0  0  0  0  0  0  0  0  0  0  0
  1  2  1  0
  1 10  1  0
  1 11  1  0
  1 12  1  0
  2  3  1  0
  2 13  1  0
  2 14  1  0
  3  4  1  0
  3  5  1  0
  3 15  1  1
  5  6  1  0
  5 16  1  0
  5 17  1  0
  6  7  1  0
  6  8  1  0
  6 18  1  1
  8  9  1  0
  8 19  1  0
  8 20  1  0
  9 21  1  0
  9 22  1  0
  9 23  1  0
M  END
