# Supplementary material for: Conformational Analysis of 1,3-Difluorinated Alkanes
Source: J Org Chem. 2024 May 31;89(12):8789–803. doi: 10.1021/acs.joc.4c00670 (PMC11197103; doi:10.1021/acs.joc.4c00670)
Supplement: Supplementary file 2 — jo4c00670_si_004.zip [file jo4c00670_si_004.zip › SI/starting_structures/antidifluoroheptane/60_-60_60_-60.mol]

 SYN-3,5-DIFLUOROHEPTANE
     RDKit          3D

 23 22  0  0  0  0  0  0  0  0999 V2000
    0.2460    2.9237    1.4899 C   0  0  0  0  0  0  0  0  0  0  0  0
    0.5368    2.3370    0.1159 C   0  0  0  0  0  0  0  0  0  0  0  0
    0.7960    0.8295    0.1323 C   0  0  1  0  0  0  0  0  0  0  0  0
    1.8779    0.6039    0.9315 F   0  0  0  0  0  0  0  0  0  0  0  0
   -0.3725    0.0131    0.6672 C   0  0  0  0  0  0  0  0  0  0  0  0
   -0.7703    0.3505    2.1037 C   0  0  1  0  0  0  0  0  0  0  0  0
    0.2539    0.0117    2.9341 F   0  0  0  0  0  0  0  0  0  0  0  0
   -1.2112    1.7872    2.3874 C   0  0  0  0  0  0  0  0  0  0  0  0
   -0.1634    2.8487    2.0852 C   0  0  0  0  0  0  0  0  0  0  0  0
    1.0516    2.6958    2.1949 H   0  0  0  0  0  0  0  0  0  0  0  0
   -0.6923    2.5378    1.8992 H   0  0  0  0  0  0  0  0  0  0  0  0
    0.1548    4.0125    1.4211 H   0  0  0  0  0  0  0  0  0  0  0  0
   -0.2946    2.5653   -0.5606 H   0  0  0  0  0  0  0  0  0  0  0  0
    1.4278    2.8362   -0.2832 H   0  0  0  0  0  0  0  0  0  0  0  0
    1.0588    0.5095   -0.8817 H   0  0  0  0  0  0  0  0  0  0  0  0
   -1.2477    0.1554    0.0228 H   0  0  0  0  0  0  0  0  0  0  0  0
   -0.1025   -1.0497    0.6412 H   0  0  0  0  0  0  0  0  0  0  0  0
   -1.6062   -0.3104    2.3637 H   0  0  0  0  0  0  0  0  0  0  0  0
   -1.4362    1.8622    3.4591 H   0  0  0  0  0  0  0  0  0  0  0  0
   -2.1467    2.0111    1.8625 H   0  0  0  0  0  0  0  0  0  0  0  0
    0.1068    2.8818    1.0288 H   0  0  0  0  0  0  0  0  0  0  0  0
    0.7487    2.6740    2.6648 H   0  0  0  0  0  0  0  0  0  0  0  0
   -0.5459    3.8373    2.3596 H   0  0  0  0  0  0  0  0  0  0  0  0
  1  2  1  0
  1 10  1  0
  1 11  1  0
  1 12  1  0
  2  3  1  0
  2 13  1  0
  2 14  1  0
  3  4  1  0
  3  5  1  0
  3 15  1  6
  5  6  1  0
  5 16  1  0
  5 17  1  0
  6  7  1  0
  6  8  1  0
  6 18  1  1
  8  9  1  0
  8 19  1  0
  8 20  1  0
  9 21  1  0
  9 22  1  0
  9 23  1  0
M  END
