# Supplementary material for: Conformational Analysis of 1,3-Difluorinated Alkanes
Source: J Org Chem. 2024 May 31;89(12):8789–803. doi: 10.1021/acs.joc.4c00670 (PMC11197103; doi:10.1021/acs.joc.4c00670)
Supplement: Supplementary file 2 — jo4c00670_si_004.zip [file jo4c00670_si_004.zip › SI/starting_structures/antidifluoroheptane/-60_180_180_-60.mol]

 SYN-3,5-DIFLUOROHEPTANE
     RDKit          3D

 23 22  0  0  0  0  0  0  0  0999 V2000
    0.5281   -0.4651    1.5837 C   0  0  0  0  0  0  0  0  0  0  0  0
    0.9727    0.2968    0.3467 C   0  0  0  0  0  0  0  0  0  0  0  0
    0.0134    0.1712   -0.8366 C   0  0  1  0  0  0  0  0  0  0  0  0
    0.5470    0.8978   -1.8592 F   0  0  0  0  0  0  0  0  0  0  0  0
   -0.1849   -1.2681   -1.3117 C   0  0  0  0  0  0  0  0  0  0  0  0
   -1.1506   -1.3389   -2.4939 C   0  0  1  0  0  0  0  0  0  0  0  0
   -0.6561   -0.5955   -3.5211 F   0  0  0  0  0  0  0  0  0  0  0  0
   -1.3850   -2.7596   -3.0097 C   0  0  0  0  0  0  0  0  0  0  0  0
   -0.1194   -3.4519   -3.4946 C   0  0  0  0  0  0  0  0  0  0  0  0
    0.5461   -1.5462    1.4188 H   0  0  0  0  0  0  0  0  0  0  0  0
    1.2007   -0.2481    2.4198 H   0  0  0  0  0  0  0  0  0  0  0  0
   -0.4849   -0.1758    1.8806 H   0  0  0  0  0  0  0  0  0  0  0  0
    1.0729    1.3595    0.5988 H   0  0  0  0  0  0  0  0  0  0  0  0
    1.9745   -0.0341    0.0477 H   0  0  0  0  0  0  0  0  0  0  0  0
   -0.9500    0.6279   -0.5843 H   0  0  0  0  0  0  0  0  0  0  0  0
    0.7882   -1.6692   -1.6169 H   0  0  0  0  0  0  0  0  0  0  0  0
   -0.5728   -1.8825   -0.4929 H   0  0  0  0  0  0  0  0  0  0  0  0
   -2.1178   -0.9047   -2.2169 H   0  0  0  0  0  0  0  0  0  0  0  0
   -2.0865   -2.7099   -3.8510 H   0  0  0  0  0  0  0  0  0  0  0  0
   -1.8558   -3.3674   -2.2288 H   0  0  0  0  0  0  0  0  0  0  0  0
    0.5802   -3.6284   -2.6723 H   0  0  0  0  0  0  0  0  0  0  0  0
   -0.3680   -4.4241   -3.9323 H   0  0  0  0  0  0  0  0  0  0  0  0
    0.3879   -2.8563   -4.2600 H   0  0  0  0  0  0  0  0  0  0  0  0
  1  2  1  0
  1 10  1  0
  1 11  1  0
  1 12  1  0
  2  3  1  0
  2 13  1  0
  2 14  1  0
  3  4  1  0
  3  5  1  0
  3 15  1  1
  5  6  1  0
  5 16  1  0
  5 17  1  0
  6  7  1  0
  6  8  1  0
  6 18  1  1
  8  9  1  0
  8 19  1  0
  8 20  1  0
  9 21  1  0
  9 22  1  0
  9 23  1  0
M  END
