# Supplementary material for: Conformational Analysis of 1,3-Difluorinated Alkanes
Source: J Org Chem. 2024 May 31;89(12):8789–803. doi: 10.1021/acs.joc.4c00670 (PMC11197103; doi:10.1021/acs.joc.4c00670)
Supplement: Supplementary file 2 — jo4c00670_si_004.zip [file jo4c00670_si_004.zip › SI/starting_structures/antidifluoroheptane/60_180_-60_-60.mol]

 SYN-3,5-DIFLUOROHEPTANE
     RDKit          3D

 23 22  0  0  0  0  0  0  0  0999 V2000
    0.6063    1.1167    1.0179 C   0  0  0  0  0  0  0  0  0  0  0  0
   -0.3957    2.2147    0.6926 C   0  0  0  0  0  0  0  0  0  0  0  0
    0.0714    3.1811   -0.3961 C   0  0  1  0  0  0  0  0  0  0  0  0
    1.2072    3.7992    0.0324 F   0  0  0  0  0  0  0  0  0  0  0  0
    0.3581    2.5173   -1.7361 C   0  0  0  0  0  0  0  0  0  0  0  0
    0.8227    3.5048   -2.8048 C   0  0  1  0  0  0  0  0  0  0  0  0
    1.0559    2.7869   -3.9452 F   0  0  0  0  0  0  0  0  0  0  0  0
   -0.1471    4.6324   -3.1582 C   0  0  0  0  0  0  0  0  0  0  0  0
   -1.4860    4.1428   -3.6904 C   0  0  0  0  0  0  0  0  0  0  0  0
    1.5848    1.5365    1.2708 H   0  0  0  0  0  0  0  0  0  0  0  0
    0.7306    0.4256    0.1792 H   0  0  0  0  0  0  0  0  0  0  0  0
    0.2569    0.5332    1.8760 H   0  0  0  0  0  0  0  0  0  0  0  0
   -1.3516    1.7624    0.4049 H   0  0  0  0  0  0  0  0  0  0  0  0
   -0.5714    2.7903    1.6094 H   0  0  0  0  0  0  0  0  0  0  0  0
   -0.6923    3.9569   -0.5101 H   0  0  0  0  0  0  0  0  0  0  0  0
    1.1571    1.7750   -1.6252 H   0  0  0  0  0  0  0  0  0  0  0  0
   -0.5194    1.9627   -2.0875 H   0  0  0  0  0  0  0  0  0  0  0  0
    1.7832    3.9417   -2.5095 H   0  0  0  0  0  0  0  0  0  0  0  0
    0.3170    5.2507   -3.9361 H   0  0  0  0  0  0  0  0  0  0  0  0
   -0.3120    5.2825   -2.2925 H   0  0  0  0  0  0  0  0  0  0  0  0
   -2.0505    3.6063   -2.9221 H   0  0  0  0  0  0  0  0  0  0  0  0
   -1.3500    3.4776   -4.5488 H   0  0  0  0  0  0  0  0  0  0  0  0
   -2.0943    4.9933   -4.0148 H   0  0  0  0  0  0  0  0  0  0  0  0
  1  2  1  0
  1 10  1  0
  1 11  1  0
  1 12  1  0
  2  3  1  0
  2 13  1  0
  2 14  1  0
  3  4  1  0
  3  5  1  0
  3 15  1  6
  5  6  1  0
  5 16  1  0
  5 17  1  0
  6  7  1  0
  6  8  1  0
  6 18  1  1
  8  9  1  0
  8 19  1  0
  8 20  1  0
  9 21  1  0
  9 22  1  0
  9 23  1  0
M  END
