# Supplementary material for: Conformational Analysis of 1,3-Difluorinated Alkanes
Source: J Org Chem. 2024 May 31;89(12):8789–803. doi: 10.1021/acs.joc.4c00670 (PMC11197103; doi:10.1021/acs.joc.4c00670)
Supplement: Supplementary file 2 — jo4c00670_si_004.zip [file jo4c00670_si_004.zip › SI/starting_structures/antidifluoroheptane/180_-60_-60_60.mol]

 SYN-3,5-DIFLUOROHEPTANE
     RDKit          3D

 23 22  0  0  0  0  0  0  0  0999 V2000
   -0.0535    0.5623    1.3842 C   0  0  0  0  0  0  0  0  0  0  0  0
   -0.5555    1.7962    0.6480 C   0  0  0  0  0  0  0  0  0  0  0  0
    0.5899    2.7470    0.3089 C   0  0  1  0  0  0  0  0  0  0  0  0
    1.5101    2.0878   -0.4440 F   0  0  0  0  0  0  0  0  0  0  0  0
    0.1553    4.0051   -0.4302 C   0  0  0  0  0  0  0  0  0  0  0  0
   -0.5355    3.8095   -1.7795 C   0  0  1  0  0  0  0  0  0  0  0  0
   -0.7680    5.0756   -2.2602 F   0  0  0  0  0  0  0  0  0  0  0  0
    0.2875    3.0852   -2.8461 C   0  0  0  0  0  0  0  0  0  0  0  0
    0.7044    1.6790   -2.4428 C   0  0  0  0  0  0  0  0  0  0  0  0
    0.4340    0.8377    2.3248 H   0  0  0  0  0  0  0  0  0  0  0  0
    0.6649    0.0055    0.7741 H   0  0  0  0  0  0  0  0  0  0  0  0
   -0.8890   -0.1050    1.6179 H   0  0  0  0  0  0  0  0  0  0  0  0
   -1.0596    1.4625   -0.2644 H   0  0  0  0  0  0  0  0  0  0  0  0
   -1.2973    2.3098    1.2698 H   0  0  0  0  0  0  0  0  0  0  0  0
    1.0983    3.0476    1.2323 H   0  0  0  0  0  0  0  0  0  0  0  0
   -0.5177    4.5834    0.2157 H   0  0  0  0  0  0  0  0  0  0  0  0
    1.0342    4.6438   -0.5853 H   0  0  0  0  0  0  0  0  0  0  0  0
   -1.5217    3.3518   -1.6577 H   0  0  0  0  0  0  0  0  0  0  0  0
    1.1747    3.6706   -3.1128 H   0  0  0  0  0  0  0  0  0  0  0  0
   -0.3127    3.0088   -3.7612 H   0  0  0  0  0  0  0  0  0  0  0  0
   -0.1719    1.0634   -2.2153 H   0  0  0  0  0  0  0  0  0  0  0  0
    1.3586    1.6758   -1.5691 H   0  0  0  0  0  0  0  0  0  0  0  0
    1.2458    1.1993   -3.2647 H   0  0  0  0  0  0  0  0  0  0  0  0
  1  2  1  0
  1 10  1  0
  1 11  1  0
  1 12  1  0
  2  3  1  0
  2 13  1  0
  2 14  1  0
  3  4  1  0
  3  5  1  0
  3 15  1  1
  5  6  1  0
  5 16  1  0
  5 17  1  0
  6  7  1  0
  6  8  1  0
  6 18  1  1
  8  9  1  0
  8 19  1  0
  8 20  1  0
  9 21  1  0
  9 22  1  0
  9 23  1  0
M  END
