# Supplementary material for: Conformational Analysis of 1,3-Difluorinated Alkanes
Source: J Org Chem. 2024 May 31;89(12):8789–803. doi: 10.1021/acs.joc.4c00670 (PMC11197103; doi:10.1021/acs.joc.4c00670)
Supplement: Supplementary file 2 — jo4c00670_si_004.zip [file jo4c00670_si_004.zip › SI/starting_structures/antidifluoroheptane/180_-60_180_60.mol]

 SYN-3,5-DIFLUOROHEPTANE
     RDKit          3D

 23 22  0  0  0  0  0  0  0  0999 V2000
    2.2019    1.2386    2.1256 C   0  0  0  0  0  0  0  0  0  0  0  0
    0.9910    1.0807    1.2164 C   0  0  0  0  0  0  0  0  0  0  0  0
    0.6767    2.3792    0.4794 C   0  0  1  0  0  0  0  0  0  0  0  0
    1.7681    2.7354   -0.2581 F   0  0  0  0  0  0  0  0  0  0  0  0
   -0.5267    2.3197   -0.4606 C   0  0  0  0  0  0  0  0  0  0  0  0
   -0.3731    1.2827   -1.5706 C   0  0  1  0  0  0  0  0  0  0  0  0
   -0.2724    0.0529   -0.9823 F   0  0  0  0  0  0  0  0  0  0  0  0
   -1.5723    1.2161   -2.5159 C   0  0  0  0  0  0  0  0  0  0  0  0
   -1.8596    2.5216   -3.2386 C   0  0  0  0  0  0  0  0  0  0  0  0
    2.0234    2.0041    2.8875 H   0  0  0  0  0  0  0  0  0  0  0  0
    3.0898    1.5240    1.5524 H   0  0  0  0  0  0  0  0  0  0  0  0
    2.4167    0.2950    2.6370 H   0  0  0  0  0  0  0  0  0  0  0  0
    1.2158    0.2845    0.4989 H   0  0  0  0  0  0  0  0  0  0  0  0
    0.1290    0.7674    1.8155 H   0  0  0  0  0  0  0  0  0  0  0  0
    0.5087    3.1836    1.2047 H   0  0  0  0  0  0  0  0  0  0  0  0
   -1.4274    2.0993    0.1241 H   0  0  0  0  0  0  0  0  0  0  0  0
   -0.6455    3.3155   -0.8995 H   0  0  0  0  0  0  0  0  0  0  0  0
    0.5466    1.4483   -2.1418 H   0  0  0  0  0  0  0  0  0  0  0  0
   -2.4629    0.8934   -1.9636 H   0  0  0  0  0  0  0  0  0  0  0  0
   -1.3823    0.4326   -3.2597 H   0  0  0  0  0  0  0  0  0  0  0  0
   -0.9726    2.8793   -3.7708 H   0  0  0  0  0  0  0  0  0  0  0  0
   -2.1876    3.3028   -2.5473 H   0  0  0  0  0  0  0  0  0  0  0  0
   -2.6583    2.3754   -3.9731 H   0  0  0  0  0  0  0  0  0  0  0  0
  1  2  1  0
  1 10  1  0
  1 11  1  0
  1 12  1  0
  2  3  1  0
  2 13  1  0
  2 14  1  0
  3  4  1  0
  3  5  1  0
  3 15  1  1
  5  6  1  0
  5 16  1  0
  5 17  1  0
  6  7  1  0
  6  8  1  0
  6 18  1  6
  8  9  1  0
  8 19  1  0
  8 20  1  0
  9 21  1  0
  9 22  1  0
  9 23  1  0
M  END
