# Supplementary material for: Conformational Analysis of 1,3-Difluorinated Alkanes
Source: J Org Chem. 2024 May 31;89(12):8789–803. doi: 10.1021/acs.joc.4c00670 (PMC11197103; doi:10.1021/acs.joc.4c00670)
Supplement: Supplementary file 2 — jo4c00670_si_004.zip [file jo4c00670_si_004.zip › SI/starting_structures/antidifluoroheptane/-60_60_60_60.mol]

 SYN-3,5-DIFLUOROHEPTANE
     RDKit          3D

 23 22  0  0  0  0  0  0  0  0999 V2000
    0.6856   -1.1167   -0.0609 C   0  0  0  0  0  0  0  0  0  0  0  0
    0.3272    0.3438    0.1655 C   0  0  0  0  0  0  0  0  0  0  0  0
    0.0124    1.1071   -1.1221 C   0  0  1  0  0  0  0  0  0  0  0  0
   -0.2156    2.4114   -0.7542 F   0  0  0  0  0  0  0  0  0  0  0  0
    1.1412    1.1647   -2.1508 C   0  0  0  0  0  0  0  0  0  0  0  0
    1.6465   -0.1673   -2.6888 C   0  0  1  0  0  0  0  0  0  0  0  0
    2.1620   -0.8860   -1.6530 F   0  0  0  0  0  0  0  0  0  0  0  0
    0.6167   -1.0368   -3.4074 C   0  0  0  0  0  0  0  0  0  0  0  0
    0.0020   -0.3692   -4.6260 C   0  0  0  0  0  0  0  0  0  0  0  0
    1.6010   -1.2328   -0.6436 H   0  0  0  0  0  0  0  0  0  0  0  0
    0.8397   -1.6171    0.9007 H   0  0  0  0  0  0  0  0  0  0  0  0
   -0.1215   -1.6394   -0.5843 H   0  0  0  0  0  0  0  0  0  0  0  0
   -0.5553    0.3764    0.8164 H   0  0  0  0  0  0  0  0  0  0  0  0
    1.1317    0.8392    0.7208 H   0  0  0  0  0  0  0  0  0  0  0  0
   -0.9206    0.7579   -1.5742 H   0  0  0  0  0  0  0  0  0  0  0  0
    0.8116    1.7942   -2.9865 H   0  0  0  0  0  0  0  0  0  0  0  0
    1.9854    1.7030   -1.7009 H   0  0  0  0  0  0  0  0  0  0  0  0
    2.4826    0.0284   -3.3701 H   0  0  0  0  0  0  0  0  0  0  0  0
   -0.1753   -1.3453   -2.7172 H   0  0  0  0  0  0  0  0  0  0  0  0
    1.1093   -1.9661   -3.7189 H   0  0  0  0  0  0  0  0  0  0  0  0
    0.7760   -0.0465   -5.3295 H   0  0  0  0  0  0  0  0  0  0  0  0
   -0.6572   -1.0711   -5.1468 H   0  0  0  0  0  0  0  0  0  0  0  0
   -0.5968    0.5025   -4.3459 H   0  0  0  0  0  0  0  0  0  0  0  0
  1  2  1  0
  1 10  1  0
  1 11  1  0
  1 12  1  0
  2  3  1  0
  2 13  1  0
  2 14  1  0
  3  4  1  0
  3  5  1  0
  3 15  1  6
  5  6  1  0
  5 16  1  0
  5 17  1  0
  6  7  1  0
  6  8  1  0
  6 18  1  6
  8  9  1  0
  8 19  1  0
  8 20  1  0
  9 21  1  0
  9 22  1  0
  9 23  1  0
M  END
