# Supplementary material for: Conformational Analysis of 1,3-Difluorinated Alkanes
Source: J Org Chem. 2024 May 31;89(12):8789–803. doi: 10.1021/acs.joc.4c00670 (PMC11197103; doi:10.1021/acs.joc.4c00670)
Supplement: Supplementary file 2 — jo4c00670_si_004.zip [file jo4c00670_si_004.zip › SI/starting_structures/antidifluoroheptane/-60_180_60_60.mol]

 SYN-3,5-DIFLUOROHEPTANE
     RDKit          3D

 23 22  0  0  0  0  0  0  0  0999 V2000
    0.6853   -0.5194    1.5194 C   0  0  0  0  0  0  0  0  0  0  0  0
    0.9542    0.3567    0.3073 C   0  0  0  0  0  0  0  0  0  0  0  0
   -0.0668    0.1886   -0.8177 C   0  0  1  0  0  0  0  0  0  0  0  0
    0.3311    1.0146   -1.8308 F   0  0  0  0  0  0  0  0  0  0  0  0
   -0.1387   -1.2332   -1.3699 C   0  0  0  0  0  0  0  0  0  0  0  0
   -1.1626   -1.3893   -2.4939 C   0  0  1  0  0  0  0  0  0  0  0  0
   -2.3914   -1.0872   -1.9772 F   0  0  0  0  0  0  0  0  0  0  0  0
   -0.9622   -0.5380   -3.7447 C   0  0  0  0  0  0  0  0  0  0  0  0
    0.3588   -0.7940   -4.4500 C   0  0  0  0  0  0  0  0  0  0  0  0
    0.8122   -1.5805    1.2873 H   0  0  0  0  0  0  0  0  0  0  0  0
    1.3862   -0.2723    2.3233 H   0  0  0  0  0  0  0  0  0  0  0  0
   -0.3303   -0.3659    1.8975 H   0  0  0  0  0  0  0  0  0  0  0  0
    0.9521    1.4077    0.6211 H   0  0  0  0  0  0  0  0  0  0  0  0
    1.9632    0.1618   -0.0754 H   0  0  0  0  0  0  0  0  0  0  0  0
   -1.0519    0.5323   -0.4843 H   0  0  0  0  0  0  0  0  0  0  0  0
    0.8501   -1.5435   -1.7252 H   0  0  0  0  0  0  0  0  0  0  0  0
   -0.4326   -1.9206   -0.5697 H   0  0  0  0  0  0  0  0  0  0  0  0
   -1.2016   -2.4455   -2.7847 H   0  0  0  0  0  0  0  0  0  0  0  0
   -1.0630    0.5258   -3.5041 H   0  0  0  0  0  0  0  0  0  0  0  0
   -1.7833   -0.7535   -4.4397 H   0  0  0  0  0  0  0  0  0  0  0  0
    0.4695   -1.8533   -4.7023 H   0  0  0  0  0  0  0  0  0  0  0  0
    0.4061   -0.2183   -5.3799 H   0  0  0  0  0  0  0  0  0  0  0  0
    1.2100   -0.4958   -3.8313 H   0  0  0  0  0  0  0  0  0  0  0  0
  1  2  1  0
  1 10  1  0
  1 11  1  0
  1 12  1  0
  2  3  1  0
  2 13  1  0
  2 14  1  0
  3  4  1  0
  3  5  1  0
  3 15  1  1
  5  6  1  0
  5 16  1  0
  5 17  1  0
  6  7  1  0
  6  8  1  0
  6 18  1  6
  8  9  1  0
  8 19  1  0
  8 20  1  0
  9 21  1  0
  9 22  1  0
  9 23  1  0
M  END
