# Supplementary material for: Conformational Analysis of 1,3-Difluorinated Alkanes
Source: J Org Chem. 2024 May 31;89(12):8789–803. doi: 10.1021/acs.joc.4c00670 (PMC11197103; doi:10.1021/acs.joc.4c00670)
Supplement: Supplementary file 2 — jo4c00670_si_004.zip [file jo4c00670_si_004.zip › SI/starting_structures/antidifluoroheptane/-60_-60_-60_180.mol]

 SYN-3,5-DIFLUOROHEPTANE
     RDKit          3D

 23 22  0  0  0  0  0  0  0  0999 V2000
   -3.2669   -0.4524    0.0188 C   0  0  0  0  0  0  0  0  0  0  0  0
   -2.4006    0.7619   -0.2691 C   0  0  0  0  0  0  0  0  0  0  0  0
   -0.9189    0.4313   -0.4335 C   0  0  1  0  0  0  0  0  0  0  0  0
   -0.2648    1.5907   -0.7285 F   0  0  0  0  0  0  0  0  0  0  0  0
   -0.2371   -0.2179    0.7669 C   0  0  0  0  0  0  0  0  0  0  0  0
   -0.2432    0.5949    2.0600 C   0  0  1  0  0  0  0  0  0  0  0  0
    0.4274   -0.1486    2.9931 F   0  0  0  0  0  0  0  0  0  0  0  0
    0.4504    1.9510    1.9576 C   0  0  0  0  0  0  0  0  0  0  0  0
    0.4051    2.7025    3.2808 C   0  0  0  0  0  0  0  0  0  0  0  0
   -3.1419   -1.2158   -0.7556 H   0  0  0  0  0  0  0  0  0  0  0  0
   -3.0232   -0.8992    0.9871 H   0  0  0  0  0  0  0  0  0  0  0  0
   -4.3226   -0.1641    0.0423 H   0  0  0  0  0  0  0  0  0  0  0  0
   -2.7504    1.2392   -1.1929 H   0  0  0  0  0  0  0  0  0  0  0  0
   -2.5378    1.5147    0.5152 H   0  0  0  0  0  0  0  0  0  0  0  0
   -0.7910   -0.2228   -1.3035 H   0  0  0  0  0  0  0  0  0  0  0  0
   -0.6975   -1.1924    0.9698 H   0  0  0  0  0  0  0  0  0  0  0  0
    0.8059   -0.4351    0.5035 H   0  0  0  0  0  0  0  0  0  0  0  0
   -1.2639    0.7157    2.4360 H   0  0  0  0  0  0  0  0  0  0  0  0
   -0.0247    2.5707    1.1911 H   0  0  0  0  0  0  0  0  0  0  0  0
    1.4993    1.8098    1.6733 H   0  0  0  0  0  0  0  0  0  0  0  0
    0.9144    2.1420    4.0711 H   0  0  0  0  0  0  0  0  0  0  0  0
    0.9009    3.6732    3.1815 H   0  0  0  0  0  0  0  0  0  0  0  0
   -0.6284    2.8794    3.5954 H   0  0  0  0  0  0  0  0  0  0  0  0
  1  2  1  0
  1 10  1  0
  1 11  1  0
  1 12  1  0
  2  3  1  0
  2 13  1  0
  2 14  1  0
  3  4  1  0
  3  5  1  0
  3 15  1  6
  5  6  1  0
  5 16  1  0
  5 17  1  0
  6  7  1  0
  6  8  1  0
  6 18  1  1
  8  9  1  0
  8 19  1  0
  8 20  1  0
  9 21  1  0
  9 22  1  0
  9 23  1  0
M  END
