# Supplementary material for: Conformational Analysis of 1,3-Difluorinated Alkanes
Source: J Org Chem. 2024 May 31;89(12):8789–803. doi: 10.1021/acs.joc.4c00670 (PMC11197103; doi:10.1021/acs.joc.4c00670)
Supplement: Supplementary file 2 — jo4c00670_si_004.zip [file jo4c00670_si_004.zip › SI/starting_structures/antidifluoroheptane/-60_60_180_-60.mol]

 SYN-3,5-DIFLUOROHEPTANE
     RDKit          3D

 23 22  0  0  0  0  0  0  0  0999 V2000
    0.5366   -1.0426    0.5701 C   0  0  0  0  0  0  0  0  0  0  0  0
    0.3841    0.4204    0.2020 C   0  0  0  0  0  0  0  0  0  0  0  0
   -0.2450    0.6928   -1.1651 C   0  0  1  0  0  0  0  0  0  0  0  0
   -0.2320    2.0574   -1.3124 F   0  0  0  0  0  0  0  0  0  0  0  0
    0.5098    0.1184   -2.3642 C   0  0  0  0  0  0  0  0  0  0  0  0
    0.6501   -1.3991   -2.3119 C   0  0  1  0  0  0  0  0  0  0  0  0
   -0.5981   -1.9460   -2.2764 F   0  0  0  0  0  0  0  0  0  0  0  0
    1.4024   -1.9949   -3.5026 C   0  0  0  0  0  0  0  0  0  0  0  0
    0.7505   -1.7160   -4.8491 C   0  0  0  0  0  0  0  0  0  0  0  0
    1.3180   -1.5221   -0.0259 H   0  0  0  0  0  0  0  0  0  0  0  0
    0.8292   -1.1355    1.6212 H   0  0  0  0  0  0  0  0  0  0  0  0
   -0.4027   -1.5868    0.4323 H   0  0  0  0  0  0  0  0  0  0  0  0
   -0.2374    0.9112    0.9616 H   0  0  0  0  0  0  0  0  0  0  0  0
    1.3605    0.9165    0.2613 H   0  0  0  0  0  0  0  0  0  0  0  0
   -1.2968    0.3889   -1.1740 H   0  0  0  0  0  0  0  0  0  0  0  0
   -0.0567    0.3924   -3.2621 H   0  0  0  0  0  0  0  0  0  0  0  0
    1.4930    0.5942   -2.4551 H   0  0  0  0  0  0  0  0  0  0  0  0
    1.1555   -1.7173   -1.3981 H   0  0  0  0  0  0  0  0  0  0  0  0
    1.4479   -3.0825   -3.3706 H   0  0  0  0  0  0  0  0  0  0  0  0
    2.4341   -1.6254   -3.5140 H   0  0  0  0  0  0  0  0  0  0  0  0
    0.7859   -0.6515   -5.0986 H   0  0  0  0  0  0  0  0  0  0  0  0
    1.2788   -2.2577   -5.6404 H   0  0  0  0  0  0  0  0  0  0  0  0
   -0.2946   -2.0407   -4.8571 H   0  0  0  0  0  0  0  0  0  0  0  0
  1  2  1  0
  1 10  1  0
  1 11  1  0
  1 12  1  0
  2  3  1  0
  2 13  1  0
  2 14  1  0
  3  4  1  0
  3  5  1  0
  3 15  1  1
  5  6  1  0
  5 16  1  0
  5 17  1  0
  6  7  1  0
  6  8  1  0
  6 18  1  1
  8  9  1  0
  8 19  1  0
  8 20  1  0
  9 21  1  0
  9 22  1  0
  9 23  1  0
M  END
