# Supplementary material for: Conformational Analysis of 1,3-Difluorinated Alkanes
Source: J Org Chem. 2024 May 31;89(12):8789–803. doi: 10.1021/acs.joc.4c00670 (PMC11197103; doi:10.1021/acs.joc.4c00670)
Supplement: Supplementary file 2 — jo4c00670_si_004.zip [file jo4c00670_si_004.zip › SI/starting_structures/antidifluoroheptane/60_60_60_60.mol]

 SYN-3,5-DIFLUOROHEPTANE
     RDKit          3D

 23 22  0  0  0  0  0  0  0  0999 V2000
    0.6722    1.1241    1.0225 C   0  0  0  0  0  0  0  0  0  0  0  0
   -0.3648    2.1757    0.6563 C   0  0  0  0  0  0  0  0  0  0  0  0
    0.1117    3.1685   -0.4029 C   0  0  1  0  0  0  0  0  0  0  0  0
    1.2080    3.8166    0.0978 F   0  0  0  0  0  0  0  0  0  0  0  0
    0.5117    2.5904   -1.7588 C   0  0  0  0  0  0  0  0  0  0  0  0
   -0.5850    1.8357   -2.5037 C   0  0  1  0  0  0  0  0  0  0  0  0
   -0.9693    0.7695   -1.7459 F   0  0  0  0  0  0  0  0  0  0  0  0
   -1.8392    2.6369   -2.8467 C   0  0  0  0  0  0  0  0  0  0  0  0
   -1.5701    3.8407   -3.7334 C   0  0  0  0  0  0  0  0  0  0  0  0
    1.6121    1.5892    1.3360 H   0  0  0  0  0  0  0  0  0  0  0  0
    0.8802    0.4551    0.1826 H   0  0  0  0  0  0  0  0  0  0  0  0
    0.3064    0.5099    1.8517 H   0  0  0  0  0  0  0  0  0  0  0  0
   -1.2895    1.6852    0.3355 H   0  0  0  0  0  0  0  0  0  0  0  0
   -0.6041    2.7385    1.5668 H   0  0  0  0  0  0  0  0  0  0  0  0
   -0.6557    3.9376   -0.5376 H   0  0  0  0  0  0  0  0  0  0  0  0
    0.8854    3.4100   -2.3847 H   0  0  0  0  0  0  0  0  0  0  0  0
    1.3711    1.9238   -1.6199 H   0  0  0  0  0  0  0  0  0  0  0  0
   -0.1604    1.4215   -3.4253 H   0  0  0  0  0  0  0  0  0  0  0  0
   -2.3510    2.9535   -1.9311 H   0  0  0  0  0  0  0  0  0  0  0  0
   -2.5444    1.9687   -3.3563 H   0  0  0  0  0  0  0  0  0  0  0  0
   -1.0547    3.5438   -4.6523 H   0  0  0  0  0  0  0  0  0  0  0  0
   -0.9589    4.5888   -3.2201 H   0  0  0  0  0  0  0  0  0  0  0  0
   -2.5138    4.3192   -4.0143 H   0  0  0  0  0  0  0  0  0  0  0  0
  1  2  1  0
  1 10  1  0
  1 11  1  0
  1 12  1  0
  2  3  1  0
  2 13  1  0
  2 14  1  0
  3  4  1  0
  3  5  1  0
  3 15  1  6
  5  6  1  0
  5 16  1  0
  5 17  1  0
  6  7  1  0
  6  8  1  0
  6 18  1  6
  8  9  1  0
  8 19  1  0
  8 20  1  0
  9 21  1  0
  9 22  1  0
  9 23  1  0
M  END
