# Supplementary material for: Conformational Analysis of 1,3-Difluorinated Alkanes
Source: J Org Chem. 2024 May 31;89(12):8789–803. doi: 10.1021/acs.joc.4c00670 (PMC11197103; doi:10.1021/acs.joc.4c00670)
Supplement: Supplementary file 2 — jo4c00670_si_004.zip [file jo4c00670_si_004.zip › SI/starting_structures/antidifluoroheptane/180_180_-60_60.mol]

 SYN-3,5-DIFLUOROHEPTANE
     RDKit          3D

 23 22  0  0  0  0  0  0  0  0999 V2000
    3.5387    2.4668    1.6151 C   0  0  0  0  0  0  0  0  0  0  0  0
    2.3950    1.6751    0.9989 C   0  0  0  0  0  0  0  0  0  0  0  0
    1.0774    2.4446    1.0713 C   0  0  1  0  0  0  0  0  0  0  0  0
    1.2198    3.6066    0.3757 F   0  0  0  0  0  0  0  0  0  0  0  0
   -0.0674    1.6564    0.4565 C   0  0  0  0  0  0  0  0  0  0  0  0
   -1.4189    2.3673    0.4943 C   0  0  1  0  0  0  0  0  0  0  0  0
   -2.3188    1.4858   -0.0506 F   0  0  0  0  0  0  0  0  0  0  0  0
   -1.9420    2.7202    1.8870 C   0  0  0  0  0  0  0  0  0  0  0  0
   -1.0223    3.6461    2.6686 C   0  0  0  0  0  0  0  0  0  0  0  0
    3.3436    2.6800    2.6710 H   0  0  0  0  0  0  0  0  0  0  0  0
    3.6852    3.4180    1.0936 H   0  0  0  0  0  0  0  0  0  0  0  0
    4.4712    1.8975    1.5503 H   0  0  0  0  0  0  0  0  0  0  0  0
    2.6437    1.4652   -0.0479 H   0  0  0  0  0  0  0  0  0  0  0  0
    2.2994    0.7149    1.5184 H   0  0  0  0  0  0  0  0  0  0  0  0
    0.8581    2.6974    2.1130 H   0  0  0  0  0  0  0  0  0  0  0  0
    0.1581    1.4455   -0.5969 H   0  0  0  0  0  0  0  0  0  0  0  0
   -0.1542    0.6769    0.9428 H   0  0  0  0  0  0  0  0  0  0  0  0
   -1.4132    3.2465   -0.1585 H   0  0  0  0  0  0  0  0  0  0  0  0
   -2.1323    1.8092    2.4660 H   0  0  0  0  0  0  0  0  0  0  0  0
   -2.9130    3.2195    1.7797 H   0  0  0  0  0  0  0  0  0  0  0  0
   -0.0483    3.1948    2.8671 H   0  0  0  0  0  0  0  0  0  0  0  0
   -1.4754    3.8953    3.6337 H   0  0  0  0  0  0  0  0  0  0  0  0
   -0.8592    4.5819    2.1243 H   0  0  0  0  0  0  0  0  0  0  0  0
  1  2  1  0
  1 10  1  0
  1 11  1  0
  1 12  1  0
  2  3  1  0
  2 13  1  0
  2 14  1  0
  3  4  1  0
  3  5  1  0
  3 15  1  1
  5  6  1  0
  5 16  1  0
  5 17  1  0
  6  7  1  0
  6  8  1  0
  6 18  1  6
  8  9  1  0
  8 19  1  0
  8 20  1  0
  9 21  1  0
  9 22  1  0
  9 23  1  0
M  END
