# Supplementary material for: Conformational Analysis of 1,3-Difluorinated Alkanes
Source: J Org Chem. 2024 May 31;89(12):8789–803. doi: 10.1021/acs.joc.4c00670 (PMC11197103; doi:10.1021/acs.joc.4c00670)
Supplement: Supplementary file 2 — jo4c00670_si_004.zip [file jo4c00670_si_004.zip › SI/starting_structures/antidifluoroheptane/180_180_180_60.mol]

 SYN-3,5-DIFLUOROHEPTANE
     RDKit          3D

 23 22  0  0  0  0  0  0  0  0999 V2000
    3.8012    1.6303   -0.2187 C   0  0  0  0  0  0  0  0  0  0  0  0
    2.4718    1.1152    0.3126 C   0  0  0  0  0  0  0  0  0  0  0  0
    1.3805    2.1808    0.2243 C   0  0  1  0  0  0  0  0  0  0  0  0
    1.2305    2.5199   -1.0850 F   0  0  0  0  0  0  0  0  0  0  0  0
    0.0471    1.6599    0.7588 C   0  0  0  0  0  0  0  0  0  0  0  0
   -1.0477    2.7223    0.6726 C   0  0  1  0  0  0  0  0  0  0  0  0
   -1.2259    3.0588   -0.6366 F   0  0  0  0  0  0  0  0  0  0  0  0
   -2.4024    2.2467    1.1967 C   0  0  0  0  0  0  0  0  0  0  0  0
   -2.3844    1.8220    2.6554 C   0  0  0  0  0  0  0  0  0  0  0  0
    4.1432    2.4972    0.3556 H   0  0  0  0  0  0  0  0  0  0  0  0
    3.7182    1.9250   -1.2696 H   0  0  0  0  0  0  0  0  0  0  0  0
    4.5659    0.8508   -0.1448 H   0  0  0  0  0  0  0  0  0  0  0  0
    2.1789    0.2378   -0.2756 H   0  0  0  0  0  0  0  0  0  0  0  0
    2.6010    0.7922    1.3518 H   0  0  0  0  0  0  0  0  0  0  0  0
    1.6868    3.0812    0.7685 H   0  0  0  0  0  0  0  0  0  0  0  0
   -0.2562    0.7889    0.1658 H   0  0  0  0  0  0  0  0  0  0  0  0
    0.1782    1.3392    1.7974 H   0  0  0  0  0  0  0  0  0  0  0  0
   -0.7424    3.6320    1.2013 H   0  0  0  0  0  0  0  0  0  0  0  0
   -2.7710    1.4220    0.5750 H   0  0  0  0  0  0  0  0  0  0  0  0
   -3.1264    3.0610    1.0712 H   0  0  0  0  0  0  0  0  0  0  0  0
   -1.7801    0.9229    2.8059 H   0  0  0  0  0  0  0  0  0  0  0  0
   -3.4011    1.5959    2.9927 H   0  0  0  0  0  0  0  0  0  0  0  0
   -1.9863    2.6186    3.2918 H   0  0  0  0  0  0  0  0  0  0  0  0
  1  2  1  0
  1 10  1  0
  1 11  1  0
  1 12  1  0
  2  3  1  0
  2 13  1  0
  2 14  1  0
  3  4  1  0
  3  5  1  0
  3 15  1  1
  5  6  1  0
  5 16  1  0
  5 17  1  0
  6  7  1  0
  6  8  1  0
  6 18  1  1
  8  9  1  0
  8 19  1  0
  8 20  1  0
  9 21  1  0
  9 22  1  0
  9 23  1  0
M  END
