# Supplementary material for: Conformational Analysis of 1,3-Difluorinated Alkanes
Source: J Org Chem. 2024 May 31;89(12):8789–803. doi: 10.1021/acs.joc.4c00670 (PMC11197103; doi:10.1021/acs.joc.4c00670)
Supplement: Supplementary file 2 — jo4c00670_si_004.zip [file jo4c00670_si_004.zip › SI/starting_structures/antidifluoroheptane/180_60_60_-60.mol]

 SYN-3,5-DIFLUOROHEPTANE
     RDKit          3D

 23 22  0  0  0  0  0  0  0  0999 V2000
    3.3531    2.6465    1.6136 C   0  0  0  0  0  0  0  0  0  0  0  0
    2.1919    1.7755    1.1549 C   0  0  0  0  0  0  0  0  0  0  0  0
    0.9939    2.6205    0.7304 C   0  0  1  0  0  0  0  0  0  0  0  0
    1.3875    3.3924   -0.3308 F   0  0  0  0  0  0  0  0  0  0  0  0
   -0.2111    1.8172    0.2572 C   0  0  0  0  0  0  0  0  0  0  0  0
   -0.8438    0.8387    1.2419 C   0  0  1  0  0  0  0  0  0  0  0  0
    0.0263   -0.1659    1.5210 F   0  0  0  0  0  0  0  0  0  0  0  0
   -1.3900    1.4253    2.5445 C   0  0  0  0  0  0  0  0  0  0  0  0
   -0.3656    2.1383    3.4140 C   0  0  0  0  0  0  0  0  0  0  0  0
    3.0643    3.2642    2.4700 H   0  0  0  0  0  0  0  0  0  0  0  0
    3.6921    3.3082    0.8103 H   0  0  0  0  0  0  0  0  0  0  0  0
    4.1987    2.0207    1.9159 H   0  0  0  0  0  0  0  0  0  0  0  0
    2.5290    1.1632    0.3107 H   0  0  0  0  0  0  0  0  0  0  0  0
    1.9228    1.0991    1.9711 H   0  0  0  0  0  0  0  0  0  0  0  0
    0.7053    3.3193    1.5193 H   0  0  0  0  0  0  0  0  0  0  0  0
   -0.9777    2.5235   -0.0862 H   0  0  0  0  0  0  0  0  0  0  0  0
    0.0911    1.2570   -0.6374 H   0  0  0  0  0  0  0  0  0  0  0  0
   -1.6869    0.3712    0.7183 H   0  0  0  0  0  0  0  0  0  0  0  0
   -1.7836    0.5928    3.1419 H   0  0  0  0  0  0  0  0  0  0  0  0
   -2.2395    2.0863    2.3388 H   0  0  0  0  0  0  0  0  0  0  0  0
    0.4861    1.4873    3.6350 H   0  0  0  0  0  0  0  0  0  0  0  0
   -0.8225    2.4220    4.3680 H   0  0  0  0  0  0  0  0  0  0  0  0
    0.0108    3.0516    2.9516 H   0  0  0  0  0  0  0  0  0  0  0  0
  1  2  1  0
  1 10  1  0
  1 11  1  0
  1 12  1  0
  2  3  1  0
  2 13  1  0
  2 14  1  0
  3  4  1  0
  3  5  1  0
  3 15  1  1
  5  6  1  0
  5 16  1  0
  5 17  1  0
  6  7  1  0
  6  8  1  0
  6 18  1  6
  8  9  1  0
  8 19  1  0
  8 20  1  0
  9 21  1  0
  9 22  1  0
  9 23  1  0
M  END
