# Supplementary material for: Conformational Analysis of 1,3-Difluorinated Alkanes
Source: J Org Chem. 2024 May 31;89(12):8789–803. doi: 10.1021/acs.joc.4c00670 (PMC11197103; doi:10.1021/acs.joc.4c00670)
Supplement: Supplementary file 2 — jo4c00670_si_004.zip [file jo4c00670_si_004.zip › SI/starting_structures/antidifluoroheptane/-60_60_180_60.mol]

 SYN-3,5-DIFLUOROHEPTANE
     RDKit          3D

 23 22  0  0  0  0  0  0  0  0999 V2000
    0.1265   -0.9474    0.9473 C   0  0  0  0  0  0  0  0  0  0  0  0
    0.4209    0.3600    0.2279 C   0  0  0  0  0  0  0  0  0  0  0  0
   -0.2606    0.4808   -1.1356 C   0  0  1  0  0  0  0  0  0  0  0  0
    0.1541    1.6728   -1.6755 F   0  0  0  0  0  0  0  0  0  0  0  0
    0.1143   -0.5900   -2.1592 C   0  0  0  0  0  0  0  0  0  0  0  0
   -0.2087   -2.0123   -1.7298 C   0  0  1  0  0  0  0  0  0  0  0  0
   -1.5567   -2.1009   -1.5393 F   0  0  0  0  0  0  0  0  0  0  0  0
    0.1743   -3.0665   -2.7679 C   0  0  0  0  0  0  0  0  0  0  0  0
    1.6562   -3.0840   -3.1027 C   0  0  0  0  0  0  0  0  0  0  0  0
    0.5065   -1.8154    0.4055 H   0  0  0  0  0  0  0  0  0  0  0  0
    0.5960   -0.9432    1.9364 H   0  0  0  0  0  0  0  0  0  0  0  0
   -0.9511   -1.0790    1.0895 H   0  0  0  0  0  0  0  0  0  0  0  0
    0.0734    1.1824    0.8655 H   0  0  0  0  0  0  0  0  0  0  0  0
    1.5042    0.4929    0.1264 H   0  0  0  0  0  0  0  0  0  0  0  0
   -1.3480    0.5522   -1.0275 H   0  0  0  0  0  0  0  0  0  0  0  0
   -0.4260   -0.3571   -3.0858 H   0  0  0  0  0  0  0  0  0  0  0  0
    1.1788   -0.4952   -2.4037 H   0  0  0  0  0  0  0  0  0  0  0  0
    0.2766   -2.2505   -0.7784 H   0  0  0  0  0  0  0  0  0  0  0  0
   -0.4107   -2.9152   -3.6829 H   0  0  0  0  0  0  0  0  0  0  0  0
   -0.1196   -4.0518   -2.3861 H   0  0  0  0  0  0  0  0  0  0  0  0
    2.2615   -3.2116   -2.1997 H   0  0  0  0  0  0  0  0  0  0  0  0
    1.8787   -3.9151   -3.7797 H   0  0  0  0  0  0  0  0  0  0  0  0
    1.9658   -2.1601   -3.5999 H   0  0  0  0  0  0  0  0  0  0  0  0
  1  2  1  0
  1 10  1  0
  1 11  1  0
  1 12  1  0
  2  3  1  0
  2 13  1  0
  2 14  1  0
  3  4  1  0
  3  5  1  0
  3 15  1  1
  5  6  1  0
  5 16  1  0
  5 17  1  0
  6  7  1  0
  6  8  1  0
  6 18  1  1
  8  9  1  0
  8 19  1  0
  8 20  1  0
  9 21  1  0
  9 22  1  0
  9 23  1  0
M  END
