# Supplementary material for: Conformational Analysis of 1,3-Difluorinated Alkanes
Source: J Org Chem. 2024 May 31;89(12):8789–803. doi: 10.1021/acs.joc.4c00670 (PMC11197103; doi:10.1021/acs.joc.4c00670)
Supplement: Supplementary file 2 — jo4c00670_si_004.zip [file jo4c00670_si_004.zip › SI/starting_structures/antidifluoroheptane/-60_60_-60_60.mol]

 SYN-3,5-DIFLUOROHEPTANE
     RDKit          3D

 23 22  0  0  0  0  0  0  0  0999 V2000
    1.0909    2.4097   -0.5395 C   0  0  0  0  0  0  0  0  0  0  0  0
    0.2671    1.1481   -0.7352 C   0  0  0  0  0  0  0  0  0  0  0  0
   -1.2271    1.4125   -0.9192 C   0  0  1  0  0  0  0  0  0  0  0  0
   -1.8364    0.1984   -1.0594 F   0  0  0  0  0  0  0  0  0  0  0  0
   -1.8679    2.1247    0.2674 C   0  0  0  0  0  0  0  0  0  0  0  0
   -1.2549    3.4928    0.5650 C   0  0  1  0  0  0  0  0  0  0  0  0
   -1.8883    3.9640    1.6886 F   0  0  0  0  0  0  0  0  0  0  0  0
    0.2366    3.4958    0.9020 C   0  0  0  0  0  0  0  0  0  0  0  0
    1.1521    2.9513   -0.1767 C   0  0  0  0  0  0  0  0  0  0  0  0
    0.8426    2.9096    0.4012 H   0  0  0  0  0  0  0  0  0  0  0  0
    2.1568    2.1615   -0.5108 H   0  0  0  0  0  0  0  0  0  0  0  0
    0.9296    3.1154   -1.3605 H   0  0  0  0  0  0  0  0  0  0  0  0
    0.6355    0.6126   -1.6186 H   0  0  0  0  0  0  0  0  0  0  0  0
    0.4225    0.4683    0.1110 H   0  0  0  0  0  0  0  0  0  0  0  0
   -1.3845    1.9554   -1.8527 H   0  0  0  0  0  0  0  0  0  0  0  0
   -2.9310    2.2818    0.0442 H   0  0  0  0  0  0  0  0  0  0  0  0
   -1.8318    1.5017    1.1676 H   0  0  0  0  0  0  0  0  0  0  0  0
   -1.4703    4.2086   -0.2348 H   0  0  0  0  0  0  0  0  0  0  0  0
    0.4036    2.9468    1.8368 H   0  0  0  0  0  0  0  0  0  0  0  0
    0.5277    4.5316    1.1182 H   0  0  0  0  0  0  0  0  0  0  0  0
    0.9223    3.3885   -1.1531 H   0  0  0  0  0  0  0  0  0  0  0  0
    2.1942    3.1880    0.0627 H   0  0  0  0  0  0  0  0  0  0  0  0
    1.0790    1.8627   -0.2457 H   0  0  0  0  0  0  0  0  0  0  0  0
  1  2  1  0
  1 10  1  0
  1 11  1  0
  1 12  1  0
  2  3  1  0
  2 13  1  0
  2 14  1  0
  3  4  1  0
  3  5  1  0
  3 15  1  6
  5  6  1  0
  5 16  1  0
  5 17  1  0
  6  7  1  0
  6  8  1  0
  6 18  1  6
  8  9  1  0
  8 19  1  0
  8 20  1  0
  9 21  1  0
  9 22  1  0
  9 23  1  0
M  END
