# Supplementary material for: Conformational Analysis of 1,3-Difluorinated Alkanes
Source: J Org Chem. 2024 May 31;89(12):8789–803. doi: 10.1021/acs.joc.4c00670 (PMC11197103; doi:10.1021/acs.joc.4c00670)
Supplement: Supplementary file 2 — jo4c00670_si_004.zip [file jo4c00670_si_004.zip › SI/starting_structures/antidifluoroheptane/60_-60_60_60.mol]

 SYN-3,5-DIFLUOROHEPTANE
     RDKit          3D

 23 22  0  0  0  0  0  0  0  0999 V2000
   -0.2862    3.3706   -1.0397 C   0  0  0  0  0  0  0  0  0  0  0  0
    0.7795    2.3531   -0.6587 C   0  0  0  0  0  0  0  0  0  0  0  0
    0.5302    1.6767    0.6900 C   0  0  1  0  0  0  0  0  0  0  0  0
    0.5199    2.6470    1.6477 F   0  0  0  0  0  0  0  0  0  0  0  0
   -0.7877    0.9094    0.7571 C   0  0  0  0  0  0  0  0  0  0  0  0
   -2.0077    1.7979    0.5184 C   0  0  1  0  0  0  0  0  0  0  0  0
   -2.0282    2.7449    1.5037 F   0  0  0  0  0  0  0  0  0  0  0  0
   -2.0841    2.5216   -0.8235 C   0  0  0  0  0  0  0  0  0  0  0  0
   -2.1000    1.5853   -2.0198 C   0  0  0  0  0  0  0  0  0  0  0  0
   -0.4052    4.1287   -0.2593 H   0  0  0  0  0  0  0  0  0  0  0  0
   -1.2551    2.8913   -1.2080 H   0  0  0  0  0  0  0  0  0  0  0  0
   -0.0036    3.8806   -1.9663 H   0  0  0  0  0  0  0  0  0  0  0  0
    0.8584    1.5960   -1.4472 H   0  0  0  0  0  0  0  0  0  0  0  0
    1.7428    2.8747   -0.6105 H   0  0  0  0  0  0  0  0  0  0  0  0
    1.3727    1.0119    0.9100 H   0  0  0  0  0  0  0  0  0  0  0  0
   -0.7880    0.0928    0.0275 H   0  0  0  0  0  0  0  0  0  0  0  0
   -0.8875    0.4670    1.7556 H   0  0  0  0  0  0  0  0  0  0  0  0
   -2.9122    1.1936    0.6518 H   0  0  0  0  0  0  0  0  0  0  0  0
   -1.2625    3.2401   -0.9176 H   0  0  0  0  0  0  0  0  0  0  0  0
   -2.9987    3.1275   -0.8339 H   0  0  0  0  0  0  0  0  0  0  0  0
   -2.9193    0.8637   -1.9418 H   0  0  0  0  0  0  0  0  0  0  0  0
   -1.1606    1.0325   -2.1110 H   0  0  0  0  0  0  0  0  0  0  0  0
   -2.2397    2.1571   -2.9428 H   0  0  0  0  0  0  0  0  0  0  0  0
  1  2  1  0
  1 10  1  0
  1 11  1  0
  1 12  1  0
  2  3  1  0
  2 13  1  0
  2 14  1  0
  3  4  1  0
  3  5  1  0
  3 15  1  1
  5  6  1  0
  5 16  1  0
  5 17  1  0
  6  7  1  0
  6  8  1  0
  6 18  1  1
  8  9  1  0
  8 19  1  0
  8 20  1  0
  9 21  1  0
  9 22  1  0
  9 23  1  0
M  END
