# Supplementary material for: Conformational Analysis of 1,3-Difluorinated Alkanes
Source: J Org Chem. 2024 May 31;89(12):8789–803. doi: 10.1021/acs.joc.4c00670 (PMC11197103; doi:10.1021/acs.joc.4c00670)
Supplement: Supplementary file 2 — jo4c00670_si_004.zip [file jo4c00670_si_004.zip › SI/starting_structures/antidifluoroheptane/60_-60_180_180.mol]

 SYN-3,5-DIFLUOROHEPTANE
     RDKit          3D

 23 22  0  0  0  0  0  0  0  0999 V2000
    2.3556    3.0865   -1.4865 C   0  0  0  0  0  0  0  0  0  0  0  0
    1.4348    2.0774   -0.8154 C   0  0  0  0  0  0  0  0  0  0  0  0
    0.0260    2.5938   -0.5204 C   0  0  1  0  0  0  0  0  0  0  0  0
    0.0890    3.6046    0.3898 F   0  0  0  0  0  0  0  0  0  0  0  0
   -0.8127    3.0564   -1.7107 C   0  0  0  0  0  0  0  0  0  0  0  0
   -0.2018    4.2039   -2.5031 C   0  0  1  0  0  0  0  0  0  0  0  0
    0.9867    3.7756   -3.0174 F   0  0  0  0  0  0  0  0  0  0  0  0
   -1.0918    4.6137   -3.6756 C   0  0  0  0  0  0  0  0  0  0  0  0
   -0.4804    5.7605   -4.4668 C   0  0  0  0  0  0  0  0  0  0  0  0
    2.4755    3.9796   -0.8647 H   0  0  0  0  0  0  0  0  0  0  0  0
    1.9899    3.4017   -2.4650 H   0  0  0  0  0  0  0  0  0  0  0  0
    3.3482    2.6469   -1.6295 H   0  0  0  0  0  0  0  0  0  0  0  0
    1.3888    1.1513   -1.3992 H   0  0  0  0  0  0  0  0  0  0  0  0
    1.9016    1.8121    0.1420 H   0  0  0  0  0  0  0  0  0  0  0  0
   -0.5312    1.7818   -0.0375 H   0  0  0  0  0  0  0  0  0  0  0  0
   -0.9805    2.2033   -2.3791 H   0  0  0  0  0  0  0  0  0  0  0  0
   -1.7882    3.3732   -1.3219 H   0  0  0  0  0  0  0  0  0  0  0  0
   -0.0047    5.0671   -1.8585 H   0  0  0  0  0  0  0  0  0  0  0  0
   -2.0805    4.9154   -3.3120 H   0  0  0  0  0  0  0  0  0  0  0  0
   -1.2299    3.7606   -4.3500 H   0  0  0  0  0  0  0  0  0  0  0  0
    0.4935    5.4793   -4.8799 H   0  0  0  0  0  0  0  0  0  0  0  0
   -0.3439    6.6436   -3.8347 H   0  0  0  0  0  0  0  0  0  0  0  0
   -1.1347    6.0368   -5.2996 H   0  0  0  0  0  0  0  0  0  0  0  0
  1  2  1  0
  1 10  1  0
  1 11  1  0
  1 12  1  0
  2  3  1  0
  2 13  1  0
  2 14  1  0
  3  4  1  0
  3  5  1  0
  3 15  1  1
  5  6  1  0
  5 16  1  0
  5 17  1  0
  6  7  1  0
  6  8  1  0
  6 18  1  1
  8  9  1  0
  8 19  1  0
  8 20  1  0
  9 21  1  0
  9 22  1  0
  9 23  1  0
M  END
