# Supplementary material for: Conformational Analysis of 1,3-Difluorinated Alkanes
Source: J Org Chem. 2024 May 31;89(12):8789–803. doi: 10.1021/acs.joc.4c00670 (PMC11197103; doi:10.1021/acs.joc.4c00670)
Supplement: Supplementary file 2 — jo4c00670_si_004.zip [file jo4c00670_si_004.zip › SI/starting_structures/antidifluoroheptane/180_60_180_180.mol]

 SYN-3,5-DIFLUOROHEPTANE
     RDKit          3D

 23 22  0  0  0  0  0  0  0  0999 V2000
    3.3566    2.8426    1.5434 C   0  0  0  0  0  0  0  0  0  0  0  0
    2.2709    1.8343    1.1944 C   0  0  0  0  0  0  0  0  0  0  0  0
    0.9429    2.5249    0.8900 C   0  0  1  0  0  0  0  0  0  0  0  0
    1.1336    3.3345   -0.1956 F   0  0  0  0  0  0  0  0  0  0  0  0
   -0.1885    1.5648    0.5321 C   0  0  0  0  0  0  0  0  0  0  0  0
   -0.5084    0.5689    1.6385 C   0  0  1  0  0  0  0  0  0  0  0  0
   -0.8964    1.2673    2.7420 F   0  0  0  0  0  0  0  0  0  0  0  0
   -1.6442   -0.3706    1.2388 C   0  0  0  0  0  0  0  0  0  0  0  0
   -1.9626   -1.3651    2.3452 C   0  0  0  0  0  0  0  0  0  0  0  0
    3.0780    3.4287    2.4250 H   0  0  0  0  0  0  0  0  0  0  0  0
    3.5356    3.5334    0.7134 H   0  0  0  0  0  0  0  0  0  0  0  0
    4.2964    2.3259    1.7620 H   0  0  0  0  0  0  0  0  0  0  0  0
    2.5974    1.2606    0.3194 H   0  0  0  0  0  0  0  0  0  0  0  0
    2.1617    1.1362    2.0303 H   0  0  0  0  0  0  0  0  0  0  0  0
    0.6458    3.1700    1.7240 H   0  0  0  0  0  0  0  0  0  0  0  0
   -1.0776    2.1699    0.3135 H   0  0  0  0  0  0  0  0  0  0  0  0
    0.0546    1.0365   -0.3978 H   0  0  0  0  0  0  0  0  0  0  0  0
    0.3771   -0.0146    1.9092 H   0  0  0  0  0  0  0  0  0  0  0  0
   -1.3771   -0.9178    0.3277 H   0  0  0  0  0  0  0  0  0  0  0  0
   -2.5481    0.2118    1.0258 H   0  0  0  0  0  0  0  0  0  0  0  0
   -1.0917   -1.9868    2.5760 H   0  0  0  0  0  0  0  0  0  0  0  0
   -2.7792   -2.0255    2.0370 H   0  0  0  0  0  0  0  0  0  0  0  0
   -2.2702   -0.8504    3.2611 H   0  0  0  0  0  0  0  0  0  0  0  0
  1  2  1  0
  1 10  1  0
  1 11  1  0
  1 12  1  0
  2  3  1  0
  2 13  1  0
  2 14  1  0
  3  4  1  0
  3  5  1  0
  3 15  1  1
  5  6  1  0
  5 16  1  0
  5 17  1  0
  6  7  1  0
  6  8  1  0
  6 18  1  1
  8  9  1  0
  8 19  1  0
  8 20  1  0
  9 21  1  0
  9 22  1  0
  9 23  1  0
M  END
