# Supplementary material for: Conformational Analysis of 1,3-Difluorinated Alkanes
Source: J Org Chem. 2024 May 31;89(12):8789–803. doi: 10.1021/acs.joc.4c00670 (PMC11197103; doi:10.1021/acs.joc.4c00670)
Supplement: Supplementary file 2 — jo4c00670_si_004.zip [file jo4c00670_si_004.zip › SI/starting_structures/antidifluoroheptane/60_60_-60_180.mol]

 SYN-3,5-DIFLUOROHEPTANE
     RDKit          3D

 23 22  0  0  0  0  0  0  0  0999 V2000
    0.6419    1.1043    1.0199 C   0  0  0  0  0  0  0  0  0  0  0  0
   -0.5077    1.9948    0.5709 C   0  0  0  0  0  0  0  0  0  0  0  0
   -0.0899    3.0875   -0.4086 C   0  0  1  0  0  0  0  0  0  0  0  0
    0.8267    3.8776    0.2286 F   0  0  0  0  0  0  0  0  0  0  0  0
    0.5323    2.6487   -1.7315 C   0  0  0  0  0  0  0  0  0  0  0  0
   -0.3602    1.7682   -2.6020 C   0  0  1  0  0  0  0  0  0  0  0  0
    0.3728    1.4350   -3.7097 F   0  0  0  0  0  0  0  0  0  0  0  0
   -0.7825    0.4568   -1.9425 C   0  0  0  0  0  0  0  0  0  0  0  0
   -1.6687   -0.3693   -2.8648 C   0  0  0  0  0  0  0  0  0  0  0  0
    1.4459    1.6969    1.4678 H   0  0  0  0  0  0  0  0  0  0  0  0
    1.0609    0.5310    0.1886 H   0  0  0  0  0  0  0  0  0  0  0  0
    0.2910    0.3905    1.7722 H   0  0  0  0  0  0  0  0  0  0  0  0
   -1.3152    1.3878    0.1512 H   0  0  0  0  0  0  0  0  0  0  0  0
   -0.9163    2.4803    1.4659 H   0  0  0  0  0  0  0  0  0  0  0  0
   -0.9561    3.7270   -0.6130 H   0  0  0  0  0  0  0  0  0  0  0  0
    0.7690    3.5605   -2.2961 H   0  0  0  0  0  0  0  0  0  0  0  0
    1.5067    2.1754   -1.5644 H   0  0  0  0  0  0  0  0  0  0  0  0
   -1.2317    2.3276   -2.9579 H   0  0  0  0  0  0  0  0  0  0  0  0
   -1.3239    0.6360   -1.0115 H   0  0  0  0  0  0  0  0  0  0  0  0
    0.1077   -0.1351   -1.6994 H   0  0  0  0  0  0  0  0  0  0  0  0
   -1.1466   -0.6216   -3.7932 H   0  0  0  0  0  0  0  0  0  0  0  0
   -2.5828    0.1759   -3.1208 H   0  0  0  0  0  0  0  0  0  0  0  0
   -1.9571   -1.3044   -2.3744 H   0  0  0  0  0  0  0  0  0  0  0  0
  1  2  1  0
  1 10  1  0
  1 11  1  0
  1 12  1  0
  2  3  1  0
  2 13  1  0
  2 14  1  0
  3  4  1  0
  3  5  1  0
  3 15  1  6
  5  6  1  0
  5 16  1  0
  5 17  1  0
  6  7  1  0
  6  8  1  0
  6 18  1  6
  8  9  1  0
  8 19  1  0
  8 20  1  0
  9 21  1  0
  9 22  1  0
  9 23  1  0
M  END
