# Supplementary material for: Conformational Analysis of 1,3-Difluorinated Alkanes
Source: J Org Chem. 2024 May 31;89(12):8789–803. doi: 10.1021/acs.joc.4c00670 (PMC11197103; doi:10.1021/acs.joc.4c00670)
Supplement: Supplementary file 2 — jo4c00670_si_004.zip [file jo4c00670_si_004.zip › SI/starting_structures/antidifluoroheptane/60_180_60_-60.mol]

 SYN-3,5-DIFLUOROHEPTANE
     RDKit          3D

 23 22  0  0  0  0  0  0  0  0999 V2000
    0.3355    0.6046    0.9284 C   0  0  0  0  0  0  0  0  0  0  0  0
   -0.5971    1.7781    0.6645 C   0  0  0  0  0  0  0  0  0  0  0  0
    0.0554    2.9196   -0.1171 C   0  0  1  0  0  0  0  0  0  0  0  0
    1.1140    3.3708    0.6150 F   0  0  0  0  0  0  0  0  0  0  0  0
    0.5651    2.5079   -1.4915 C   0  0  0  0  0  0  0  0  0  0  0  0
    1.2198    3.6386   -2.2842 C   0  0  1  0  0  0  0  0  0  0  0  0
    0.2769    4.5784   -2.5691 F   0  0  0  0  0  0  0  0  0  0  0  0
    2.4456    4.3092   -1.6623 C   0  0  0  0  0  0  0  0  0  0  0  0
    2.1991    4.9638   -0.3108 C   0  0  0  0  0  0  0  0  0  0  0  0
    1.2447    0.9309    1.4428 H   0  0  0  0  0  0  0  0  0  0  0  0
    0.6236    0.1056   -0.0017 H   0  0  0  0  0  0  0  0  0  0  0  0
   -0.1636   -0.1363    1.5612 H   0  0  0  0  0  0  0  0  0  0  0  0
   -1.4872    1.4230    0.1328 H   0  0  0  0  0  0  0  0  0  0  0  0
   -0.9307    2.1692    1.6330 H   0  0  0  0  0  0  0  0  0  0  0  0
   -0.6644    3.7408   -0.2020 H   0  0  0  0  0  0  0  0  0  0  0  0
    1.2905    1.6928   -1.3870 H   0  0  0  0  0  0  0  0  0  0  0  0
   -0.2790    2.1356   -2.0846 H   0  0  0  0  0  0  0  0  0  0  0  0
    1.5276    3.2125   -3.2469 H   0  0  0  0  0  0  0  0  0  0  0  0
    2.7725    5.1054   -2.3435 H   0  0  0  0  0  0  0  0  0  0  0  0
    3.2788    3.6003   -1.5989 H   0  0  0  0  0  0  0  0  0  0  0  0
    1.9009    4.2456    0.4544 H   0  0  0  0  0  0  0  0  0  0  0  0
    1.4188    5.7282   -0.3830 H   0  0  0  0  0  0  0  0  0  0  0  0
    3.1137    5.4558    0.0364 H   0  0  0  0  0  0  0  0  0  0  0  0
  1  2  1  0
  1 10  1  0
  1 11  1  0
  1 12  1  0
  2  3  1  0
  2 13  1  0
  2 14  1  0
  3  4  1  0
  3  5  1  0
  3 15  1  6
  5  6  1  0
  5 16  1  0
  5 17  1  0
  6  7  1  0
  6  8  1  0
  6 18  1  6
  8  9  1  0
  8 19  1  0
  8 20  1  0
  9 21  1  0
  9 22  1  0
  9 23  1  0
M  END
