# Supplementary material for: Conformational Analysis of 1,3-Difluorinated Alkanes
Source: J Org Chem. 2024 May 31;89(12):8789–803. doi: 10.1021/acs.joc.4c00670 (PMC11197103; doi:10.1021/acs.joc.4c00670)
Supplement: Supplementary file 2 — jo4c00670_si_004.zip [file jo4c00670_si_004.zip › SI/starting_structures/antidifluoroheptane/180_180_180_-60.mol]

 SYN-3,5-DIFLUOROHEPTANE
     RDKit          3D

 23 22  0  0  0  0  0  0  0  0999 V2000
    3.7820    1.5931   -0.2706 C   0  0  0  0  0  0  0  0  0  0  0  0
    2.4663    1.1086    0.3200 C   0  0  0  0  0  0  0  0  0  0  0  0
    1.3966    2.1984    0.2781 C   0  0  1  0  0  0  0  0  0  0  0  0
    1.1955    2.5425   -1.0228 F   0  0  0  0  0  0  0  0  0  0  0  0
    0.0768    1.7087    0.8718 C   0  0  0  0  0  0  0  0  0  0  0  0
   -0.9940    2.7970    0.8309 C   0  0  1  0  0  0  0  0  0  0  0  0
   -1.1987    3.1752   -0.4603 F   0  0  0  0  0  0  0  0  0  0  0  0
   -2.3378    2.3580    1.4143 C   0  0  0  0  0  0  0  0  0  0  0  0
   -2.9595    1.1693    0.6956 C   0  0  0  0  0  0  0  0  0  0  0  0
    4.1688    2.4522    0.2866 H   0  0  0  0  0  0  0  0  0  0  0  0
    3.6591    1.8890   -1.3172 H   0  0  0  0  0  0  0  0  0  0  0  0
    4.5314    0.7964   -0.2295 H   0  0  0  0  0  0  0  0  0  0  0  0
    2.1281    0.2375   -0.2532 H   0  0  0  0  0  0  0  0  0  0  0  0
    2.6336    0.7836    1.3531 H   0  0  0  0  0  0  0  0  0  0  0  0
    1.7471    3.0914    0.8075 H   0  0  0  0  0  0  0  0  0  0  0  0
   -0.2643    0.8442    0.2909 H   0  0  0  0  0  0  0  0  0  0  0  0
    0.2378    1.3893    1.9079 H   0  0  0  0  0  0  0  0  0  0  0  0
   -0.6507    3.6833    1.3761 H   0  0  0  0  0  0  0  0  0  0  0  0
   -3.0368    3.1997    1.3419 H   0  0  0  0  0  0  0  0  0  0  0  0
   -2.2232    2.1207    2.4781 H   0  0  0  0  0  0  0  0  0  0  0  0
   -3.0637    1.3662   -0.3760 H   0  0  0  0  0  0  0  0  0  0  0  0
   -3.9561    0.9657    1.1004 H   0  0  0  0  0  0  0  0  0  0  0  0
   -2.3586    0.2644    0.8252 H   0  0  0  0  0  0  0  0  0  0  0  0
  1  2  1  0
  1 10  1  0
  1 11  1  0
  1 12  1  0
  2  3  1  0
  2 13  1  0
  2 14  1  0
  3  4  1  0
  3  5  1  0
  3 15  1  1
  5  6  1  0
  5 16  1  0
  5 17  1  0
  6  7  1  0
  6  8  1  0
  6 18  1  1
  8  9  1  0
  8 19  1  0
  8 20  1  0
  9 21  1  0
  9 22  1  0
  9 23  1  0
M  END
