# Supplementary material for: Conformational Analysis of 1,3-Difluorinated Alkanes
Source: J Org Chem. 2024 May 31;89(12):8789–803. doi: 10.1021/acs.joc.4c00670 (PMC11197103; doi:10.1021/acs.joc.4c00670)
Supplement: Supplementary file 2 — jo4c00670_si_004.zip [file jo4c00670_si_004.zip › SI/starting_structures/antidifluoroheptane/180_180_-60_-60.mol]

 SYN-3,5-DIFLUOROHEPTANE
     RDKit          3D

 23 22  0  0  0  0  0  0  0  0999 V2000
    3.4084    2.7942    1.5245 C   0  0  0  0  0  0  0  0  0  0  0  0
    2.3131    1.8234    1.1094 C   0  0  0  0  0  0  0  0  0  0  0  0
    0.9693    2.5300    0.9464 C   0  0  1  0  0  0  0  0  0  0  0  0
    1.0949    3.4737   -0.0282 F   0  0  0  0  0  0  0  0  0  0  0  0
   -0.1283    1.5602    0.5310 C   0  0  0  0  0  0  0  0  0  0  0  0
   -1.4880    2.2317    0.3581 C   0  0  1  0  0  0  0  0  0  0  0  0
   -2.3735    1.2630   -0.0253 F   0  0  0  0  0  0  0  0  0  0  0  0
   -2.0634    2.9250    1.5930 C   0  0  0  0  0  0  0  0  0  0  0  0
   -2.2783    1.9899    2.7742 C   0  0  0  0  0  0  0  0  0  0  0  0
    3.1705    3.2670    2.4827 H   0  0  0  0  0  0  0  0  0  0  0  0
    3.5411    3.5818    0.7760 H   0  0  0  0  0  0  0  0  0  0  0  0
    4.3609    2.2662    1.6336 H   0  0  0  0  0  0  0  0  0  0  0  0
    2.6038    1.3581    0.1603 H   0  0  0  0  0  0  0  0  0  0  0  0
    2.2320    1.0288    1.8597 H   0  0  0  0  0  0  0  0  0  0  0  0
    0.7055    3.0458    1.8752 H   0  0  0  0  0  0  0  0  0  0  0  0
    0.1336    1.0995   -0.4302 H   0  0  0  0  0  0  0  0  0  0  0  0
   -0.2022    0.7322    1.2454 H   0  0  0  0  0  0  0  0  0  0  0  0
   -1.4402    2.9538   -0.4646 H   0  0  0  0  0  0  0  0  0  0  0  0
   -3.0364    3.3528    1.3226 H   0  0  0  0  0  0  0  0  0  0  0  0
   -1.4227    3.7593    1.8978 H   0  0  0  0  0  0  0  0  0  0  0  0
   -2.9052    1.1377    2.4937 H   0  0  0  0  0  0  0  0  0  0  0  0
   -2.7783    2.5236    3.5889 H   0  0  0  0  0  0  0  0  0  0  0  0
   -1.3289    1.6091    3.1618 H   0  0  0  0  0  0  0  0  0  0  0  0
  1  2  1  0
  1 10  1  0
  1 11  1  0
  1 12  1  0
  2  3  1  0
  2 13  1  0
  2 14  1  0
  3  4  1  0
  3  5  1  0
  3 15  1  1
  5  6  1  0
  5 16  1  0
  5 17  1  0
  6  7  1  0
  6  8  1  0
  6 18  1  6
  8  9  1  0
  8 19  1  0
  8 20  1  0
  9 21  1  0
  9 22  1  0
  9 23  1  0
M  END
