# Supplementary material for: Conformational Analysis of 1,3-Difluorinated Alkanes
Source: J Org Chem. 2024 May 31;89(12):8789–803. doi: 10.1021/acs.joc.4c00670 (PMC11197103; doi:10.1021/acs.joc.4c00670)
Supplement: Supplementary file 2 — jo4c00670_si_004.zip [file jo4c00670_si_004.zip › SI/starting_structures/antidifluoroheptane/180_180_60_-60.mol]

 SYN-3,5-DIFLUOROHEPTANE
     RDKit          3D

 23 22  0  0  0  0  0  0  0  0999 V2000
    3.6491    1.5582   -0.4642 C   0  0  0  0  0  0  0  0  0  0  0  0
    2.3667    1.1212    0.2280 C   0  0  0  0  0  0  0  0  0  0  0  0
    1.4689    2.3140    0.5516 C   0  0  1  0  0  0  0  0  0  0  0  0
    1.1348    2.9144   -0.6265 F   0  0  0  0  0  0  0  0  0  0  0  0
    0.1830    1.8746    1.2459 C   0  0  0  0  0  0  0  0  0  0  0  0
   -0.7454    3.0380    1.5881 C   0  0  1  0  0  0  0  0  0  0  0  0
   -0.0833    3.8651    2.4478 F   0  0  0  0  0  0  0  0  0  0  0  0
   -1.2206    3.8589    0.3928 C   0  0  0  0  0  0  0  0  0  0  0  0
   -0.0484    4.4794   -0.3548 C   0  0  0  0  0  0  0  0  0  0  0  0
    4.2250    2.2386    0.1711 H   0  0  0  0  0  0  0  0  0  0  0  0
    3.4334    2.0688   -1.4081 H   0  0  0  0  0  0  0  0  0  0  0  0
    4.2754    0.6881   -0.6852 H   0  0  0  0  0  0  0  0  0  0  0  0
    1.8342    0.4270   -0.4325 H   0  0  0  0  0  0  0  0  0  0  0  0
    2.6208    0.5797    1.1462 H   0  0  0  0  0  0  0  0  0  0  0  0
    2.0127    3.0455    1.1591 H   0  0  0  0  0  0  0  0  0  0  0  0
   -0.3540    1.1624    0.6086 H   0  0  0  0  0  0  0  0  0  0  0  0
    0.4392    1.3640    2.1819 H   0  0  0  0  0  0  0  0  0  0  0  0
   -1.6105    2.6423    2.1324 H   0  0  0  0  0  0  0  0  0  0  0  0
   -1.8976    4.6536    0.7249 H   0  0  0  0  0  0  0  0  0  0  0  0
   -1.7641    3.2200   -0.3114 H   0  0  0  0  0  0  0  0  0  0  0  0
    0.5172    5.1555    0.2942 H   0  0  0  0  0  0  0  0  0  0  0  0
   -0.4092    5.0556   -1.2126 H   0  0  0  0  0  0  0  0  0  0  0  0
    0.6338    3.7082   -0.7264 H   0  0  0  0  0  0  0  0  0  0  0  0
  1  2  1  0
  1 10  1  0
  1 11  1  0
  1 12  1  0
  2  3  1  0
  2 13  1  0
  2 14  1  0
  3  4  1  0
  3  5  1  0
  3 15  1  1
  5  6  1  0
  5 16  1  0
  5 17  1  0
  6  7  1  0
  6  8  1  0
  6 18  1  1
  8  9  1  0
  8 19  1  0
  8 20  1  0
  9 21  1  0
  9 22  1  0
  9 23  1  0
M  END
