# Supplementary material for: Conformational Analysis of 1,3-Difluorinated Alkanes
Source: J Org Chem. 2024 May 31;89(12):8789–803. doi: 10.1021/acs.joc.4c00670 (PMC11197103; doi:10.1021/acs.joc.4c00670)
Supplement: Supplementary file 2 — jo4c00670_si_004.zip [file jo4c00670_si_004.zip › SI/starting_structures/antidifluoroheptane/180_180_60_60.mol]

 SYN-3,5-DIFLUOROHEPTANE
     RDKit          3D

 23 22  0  0  0  0  0  0  0  0999 V2000
    3.7074    1.5532   -0.4107 C   0  0  0  0  0  0  0  0  0  0  0  0
    2.4381    1.1084    0.3003 C   0  0  0  0  0  0  0  0  0  0  0  0
    1.4418    2.2578    0.4421 C   0  0  1  0  0  0  0  0  0  0  0  0
    1.1081    2.6756   -0.8120 F   0  0  0  0  0  0  0  0  0  0  0  0
    0.1690    1.8098    1.1555 C   0  0  0  0  0  0  0  0  0  0  0  0
   -0.8547    2.9317    1.3177 C   0  0  1  0  0  0  0  0  0  0  0  0
   -0.2779    3.9098    2.0785 F   0  0  0  0  0  0  0  0  0  0  0  0
   -1.3778    3.5843    0.0409 C   0  0  0  0  0  0  0  0  0  0  0  0
   -2.0776    2.6142   -0.8957 C   0  0  0  0  0  0  0  0  0  0  0  0
    4.2075    2.3534    0.1443 H   0  0  0  0  0  0  0  0  0  0  0  0
    3.4872    1.9194   -1.4185 H   0  0  0  0  0  0  0  0  0  0  0  0
    4.4050    0.7145   -0.4999 H   0  0  0  0  0  0  0  0  0  0  0  0
    1.9831    0.2950   -0.2769 H   0  0  0  0  0  0  0  0  0  0  0  0
    2.6997    0.7114    1.2876 H   0  0  0  0  0  0  0  0  0  0  0  0
    1.9069    3.1013    0.9637 H   0  0  0  0  0  0  0  0  0  0  0  0
   -0.2841    0.9706    0.6163 H   0  0  0  0  0  0  0  0  0  0  0  0
    0.4336    1.4544    2.1589 H   0  0  0  0  0  0  0  0  0  0  0  0
   -1.7028    2.5496    1.8973 H   0  0  0  0  0  0  0  0  0  0  0  0
   -0.5668    4.0993   -0.4855 H   0  0  0  0  0  0  0  0  0  0  0  0
   -2.0831    4.3751    0.3252 H   0  0  0  0  0  0  0  0  0  0  0  0
   -1.3857    1.8638   -1.2886 H   0  0  0  0  0  0  0  0  0  0  0  0
   -2.5011    3.1544   -1.7484 H   0  0  0  0  0  0  0  0  0  0  0  0
   -2.8949    2.0962   -0.3841 H   0  0  0  0  0  0  0  0  0  0  0  0
  1  2  1  0
  1 10  1  0
  1 11  1  0
  1 12  1  0
  2  3  1  0
  2 13  1  0
  2 14  1  0
  3  4  1  0
  3  5  1  0
  3 15  1  1
  5  6  1  0
  5 16  1  0
  5 17  1  0
  6  7  1  0
  6  8  1  0
  6 18  1  1
  8  9  1  0
  8 19  1  0
  8 20  1  0
  9 21  1  0
  9 22  1  0
  9 23  1  0
M  END
